# Supplementary material for: XAB2 depletion induces intron retention in POLR2A to impair global transcription and promote cellular senescence
Source: Nucleic Acids Res. 2019 Jun 19;47(15):8239–54. doi: 10.1093/nar/gkz532 (PMC6735682; doi:10.1093/nar/gkz532)
Supplement: gkz532_Supplemental_Files [file gkz532_supplemental_files.zip]

Archive with 10 entries (10 files):
- suppl fig.pdf
- SUPPLEMENTARY DATA 2019-6-1.docx
- TableS1.xls
- TableS2.xls
- TableS3.xlsx
- TableS4.xlsx
- TableS5.xlsx
- TableS6.xlsx
- TableS7.xlsx
- TableS8.xlsx
