# Supplementary material for: XAB2 depletion induces intron retention in POLR2A to impair global transcription and promote cellular senescence
Source: Nucleic Acids Res. 2019 Jun 19;47(15):8239–54. doi: 10.1093/nar/gkz532 (PMC6735682; doi:10.1093/nar/gkz532)
Supplement: gkz532_Supplemental_Files [file gkz532_supplemental_files.zip › TableS1.xls]

## Sheet: Sheet1
Table S1 Primers for cloning in this study
Cloning primer	Sequence(5'-3')
XAB2-HA-HindIII-F	GTGAAGCTTATGTACCCATACGACGTCCCAGACTACGCTGTGGTGATGGCGCGACTCTCG
XAB2-XhoI-R	ATACTCGAGTCAGTCTTCCTTCAGGCTCCCAAACACTGCGGCT
XAB2-WT-ApaI-F	ATAGGGCCCGTGGTGATGGCGCGACTCTCGCGGCCCGA
XAB2-WT-EcoRI-R	ACTGAATTCTCAGTCTTCCTTCAGGCTCCCAAACACTGCGGCT
XAB2-Y68-ApaI-F	TATGGGCCCTACAAACTCTGGTACCGATACCTGAAGGC
XAB2-Y152-ApaI-F	TATGGGCCCTATCTGCGCTTCCTGCGCTCACACCCACT
XAB2-L484*-EcoRI-R	ACTGAATTCTCATGACTTGTACACGCGGTTCTGCACGGGCT
XAB2-S554*-EcoRI-R	ACTGAATTCTCACACGTTGGGCCACTTGAACAGCGAGATGC
XAB2-Y596*-EcoRI-R	ACTGAATTCTCACAAGGTCTTGGCATATTTTGGGGGGCAGC
XAB2-Q628*-EcoRI-R	AATGAATTCTCACTGGGCGGGCTCCACGGCCCTGGTGGCAC
XAB2-shRNA-F	CCGGGCTTCGCTACATCGAGTTCAACTCGAGTTGAACTCGATGTAGCGAAGCTTTTT
XAB2-shRNA-R	AATTAAAAAGCTTCGCTACATCGAGTTCAACTCGAGTTGAACTCGATGTAGCGAAGC
POLR2A-RT-F	GGATCAGGAATGGGTGAATG
POLR2A-RT-R	CCATCTTGTCCACCACCTCT
POLR2A-RT-2F	ACGGAGGGTGGCATCAAATA
POLR2A-RT-2R	TTGGTCAGATCCTCGTCACC
XAB2-RT-F	GGTGAACTTCAAGCAGGTGG
XAB2-RT-R	TGGACCAGACCTTCAGTGAC
POLR2A-1EI-RT-F	CGCAGGCTTTTTGTAGTGAG
POLR2A-1EI-RT-R	ACCCATAAGCAGCGAGAAAG
POLR2A-1IE-RT-F	CTTAGTCCAGAGCTCCCCAG
POLR2A-1IE-RT-R	CGTCTCTGGGTATTTGATGCC
POLR2A-10EI-RT-F	ATCGGCCTGTCATGGGTATT
POLR2A-10EI-RT-R	TTGTTCGCCCACCAGAAAAG
POLR2A-10IE-RT-F	CAGTGAGCCCTGATTGCAC
POLR2A-10IE-RT-R	CGACAGGAACATCAGGAGGT
GAPDH-RT-F	CTGAGTACGTCGTGGAGTCC
GAPDH-RT-R	AGGCAGGGATGATGTTCTGG
POLR2A-nascent RNA-F	GGAAGGGGGAGAGACAAACT
POLR2A-nascent RNA-R	GGGAAATAAGGAGCGAAAGG
MAPK4-nascent RNA-F	GAGCTGGTGAAAGAGGATGC
MAPK4-nascent RNA-R	TGGCTGAAATGCAAGAGTTG
POLR2A-promoter-F	TCGCAGAGCAGACCATTTTC
POLR2A-promoter-R	GGCGACCTTTTGAAGTGACA
POLR2A-E29-F	ACCAGCCCGAACTATTCTCC
POLR2A-E29-R	GGGTGAGCTTGGGGTATAGG
MED29-1EI-F	CAGCAACAGCAACAGGACTT
MED29-1EI-R	CCAAAGTGCTGGGAACACA
MED29-1EE-R	TGTCCATTGTCGATGTTAGTG
NXF1-2EI-F	CCGGTGGAAATATGGTGAAG
NXF1-2EI-R	GGGAAAGGAAATGACATGGA
NXF1-2EE-R	TTCTTTGAGGTCCCATCCTG
AAR2-1EI-F	CAGAGTTACGTCGCGGTTTT
AAR2-1EI-R	TGCCTTGTACCTTTCCGTCT
AAR2-1EE-R	TCCCAAACTCTGTTCCCTTG
ERBB3-27EI-F	CGGGTTAGAGGAAGAGGATG
ERBB3-27EI-R	CTGGGGGTTGAGAAGAAAGG
ERBB3-27EE-R	ACTCATAACCCAGCTCCTCAA
TMUB2-2EI-F	GCCTTGAGCATCTCCTTGAC
TMUB2-2EI-R	TCTGCACCAGCCTCCTTAGA
TMUB2-2EE-R	GTTCAGAGAACGCAGTGTGC
UPF1-RT-F	GTCACAGCCCTTCTCTCAGG
UPF1-RT-R	CCTGGTACGTGGAGTCCTGT
