# Supplementary material for: XAB2 depletion induces intron retention in POLR2A to impair global transcription and promote cellular senescence
Source: Nucleic Acids Res. 2019 Jun 19;47(15):8239–54. doi: 10.1093/nar/gkz532 (PMC6735682; doi:10.1093/nar/gkz532)
Supplement: gkz532_Supplemental_Files [file gkz532_supplemental_files.zip › TableS2.xls]

## Sheet: Sheet1
Table S2 Target sequences of siRNAs used in this study
siRNA	Target Sequence(5'-3')
RNPS1	CAAAGGAAGACCAGUAGGAAA
ALY	TGGGAAACTGCTGGTGTCCAA
CPSF7	GGAGTGGACTTGATTGATA
CSTF2T	GGCATACAAGGAGTCAGTA
Dom34	CATCCAAGAGAATGAGTAT
AQR	GGAGAAAACCAAAGGAAAA
Prp19	GAUAACAACUUUGAGGUAA
CDC5L	GCGUGUAAAGGAAAUGAAA
SNW1	GGAGGUUAUGAAUGCAGAU
EFTUD2	GGAAGAAGCUGGGAGAGUU
PRPF8	UGACGGGCAUGUAUCGAUA
SNRNP200	AGAACAAUCUGGUCAAGUA
PLRG1	UCAUAAACAGUACCCUGCCAAUCAA
POLR2A	CCAACAUGCUGACAGAUAU
UPF1	GAUGCAGUUCCGCUCCAUU
