# Supplementary material for: XAB2 depletion induces intron retention in POLR2A to impair global transcription and promote cellular senescence
Source: Nucleic Acids Res. 2019 Jun 19;47(15):8239–54. doi: 10.1093/nar/gkz532 (PMC6735682; doi:10.1093/nar/gkz532)
Supplement: gkz532_Supplemental_Files [file gkz532_supplemental_files.zip › TableS3.xlsx]

## Sheet: Sheet1
Table S3 Differential expression of genes (>1.5-fold, P<0.05) comparing siXAB2-1 and siNC
GeneName	siNC-Rep1	siNC-Rep2	siXAB2-1-Rep1	siXAB2-1-Rep2	log2FoldChange	pvalue	padj
ADAM20P1	0	0	160.75	143.773	10.2673	3.22e-75	9.54e-74
RNU1-52P	0	0	25.9529	37.7086	8.01393	2.02e-15	1.07e-14
RNVU1-8	0	0	26.7726	28.8213	7.81854	7.31e-15	3.78e-14
RP11-212D19.4	0	0	20.2593	35.2702	7.81815	1.37e-12	6.39e-12
LINC01068	0	0	27.7737	25.5092	7.75747	2.86e-14	1.44e-13
MMP3	0	0	27.6923	23.274	7.69368	1.67e-13	8.12e-13
RP5-940J5.8	0	0	21.1647	28.6216	7.66047	9.58e-13	4.52e-12
RP11-349G13.2	0	0	23.2136	23.1217	7.55681	2.21e-12	1.02e-11
CCDC83	0	0	22.0536	21.9662	7.48321	8.11e-12	3.64e-11
TMEM35	0	0	18.6134	19.6161	7.28088	2.13e-10	8.89e-10
RP11-325P15.2	4.94444	6.27882	866.057	827.805	7.20646	0	0
NXPE4	0	0	18.4922	16.2662	7.14436	2.88e-09	1.12e-08
ZNF781	0	0	17.332	15.1108	7.04556	5.77e-09	2.21e-08
IGDCC3	0	0	14.0906	18.3401	7.04541	9.66e-09	3.64e-08
RP11-426L16.9	0	0	19.4411	11.8282	6.99373	5.72e-08	2.06e-07
MIR548AL	0	0	18.3665	12.912	6.99361	2.67e-08	9.81e-08
RP11-244G12.1	0	0	17.2905	13.9933	6.99353	1.44e-08	5.36e-08
AZU1	0	0	16.2129	15.0724	6.99347	9.59e-09	3.61e-08
ZFP30	0	0	22.6107	7.42748	6.94039	2.14e-06	6.89e-06
NXPE1	0.856766	0	66.2105	68.1105	6.92079	1.56e-35	1.65e-34
bP-2171C21.4	0	0	19.3527	9.58413	6.88382	5.34e-07	1.8e-06
RP11-54G14.1	0	0	15.0528	13.917	6.88335	3.48e-08	1.27e-07
AC079951.1	0	0	12.8919	16.0693	6.88324	5.1e-08	1.84e-07
MAP3K19	0	0	9.63089	19.2855	6.88284	5.06e-07	1.7e-06
AC012354.8	0	0	18.2357	9.54987	6.82536	6.2e-07	2.08e-06
RP11-272L14.2	0	0	13.9334	13.8781	6.82494	6.37e-08	2.29e-07
IGBP1P4	0	0	12.853	14.9541	6.82489	7.87e-08	2.81e-07
CTD-2200P10.3	0	0	17.1187	9.51514	6.76444	7.56e-07	2.51e-06
NXPE2P1	0	0	9.55983	17.0582	6.76375	7.25e-07	2.42e-06
ADH6	0	0	13.8514	11.6445	6.70063	5.33e-07	1.79e-06
ZNF471	0	0	11.6929	13.7985	6.70051	5.25e-07	1.77e-06
ZNF345	0	0	12.6912	10.489	6.56451	1.86e-06	6.03e-06
SLC10A5P1	0	0	10.5329	12.6428	6.56438	1.84e-06	5.96e-06
MRC1	0.856766	0	44.3236	50.6246	6.42148	6.94e-25	5.25e-24
CTD-3126B10.5	0	0	13.6792	7.16614	6.41451	1.98e-05	5.9e-05
AF165138.7	0	0	11.5309	9.33347	6.41421	6.49e-06	2.02e-05
COPZ2	0	0	13.6342	6.04212	6.33323	6.7e-05	0.000191073
RP11-172C16.4	0	0	12.5624	7.13118	6.33296	2.54e-05	7.5e-05
FRG2	0	0	11.4886	8.21521	6.3328	1.45e-05	4.38e-05
BCAR4	0	0	11.4886	8.21521	6.3328	1.45e-05	4.38e-05
TMCO2	0	0	10.4124	9.29525	6.33271	1.09e-05	3.32e-05
FAM124B	0	0	9.33339	10.372	6.33264	1.08e-05	3.3e-05
RN7SL215P	0	0	9.33339	10.372	6.33264	1.08e-05	3.3e-05
LVCAT1	0	0	7.16454	12.5178	6.33239	2.47e-05	7.3e-05
LINC00654	0	0	7.16454	12.5178	6.33239	2.47e-05	7.31e-05
RP11-434I12.5	0	0	14.6569	3.8122	6.2472	0.000129021	0.000358837
AC022210.2	0	0	10.3707	8.17787	6.24641	2.27e-05	6.74e-05
ATCAY	0	0	8.21257	10.3315	6.24625	2.25e-05	6.68e-05
CXorf36	0	0	8.21257	10.3315	6.24625	2.25e-05	6.68e-05
CTD-2540L5.9	1.69065	0.863635	109.856	98.57	6.2006	1.6e-53	2.81e-52
PURG	0	0	10.3281	7.05927	6.15463	5.13e-05	0.000147674
CTD-2623H2.7	0	0	9.25231	8.13977	6.15452	3.85e-05	0.000111938
AP002490.1	0	0	9.25231	8.13977	6.15452	3.85e-05	0.000111879
SAMSN1	0	0	8.17334	9.21651	6.15445	3.82e-05	0.000111269
RNU6-659P	0	0	7.09049	10.2902	6.15434	5.06e-05	0.000145604
SERPINB9	0	0	7.09049	10.2902	6.15434	5.06e-05	0.000145696
ZNF442	0	0	4.90856	12.4302	6.15385	0.000196729	0.000536687
ZNF829	0	0	12.4256	3.75179	6.05714	0.000302939	0.000809017
AF127936.3	0	0	12.4256	3.75179	6.05714	0.000302939	0.000809017
LINC01493	0	0	10.2846	5.93892	6.05665	0.000130435	0.000362454
RP11-131P10.2	0	0	10.2846	5.93892	6.05665	0.000130263	0.000362008
RPL5P33	0	0	9.21044	7.02219	6.05648	8.18e-05	0.00023152
TMEM151B	0	0	9.21044	7.02219	6.05648	8.17e-05	0.000231478
RP11-65M17.3	0	0	7.05231	9.17585	6.0563	8.11e-05	0.000229732
RP11-172C16.5	0	0	5.96662	10.2479	6.05614	0.000128043	0.000356273
ARHGAP20	0	0	5.96662	10.2479	6.05614	0.000128227	0.000356691
RNU1-92P	0	0	4.87469	11.3175	6.05584	0.000302939	0.000809017
GCM1	0	0	4.87469	11.3175	6.05584	0.000302939	0.000809017
C2orf83	0	0	4.87469	11.3175	6.05584	0.000302939	0.000809017
LINC00548	0	0	2.66007	13.4506	6.05547	0.000302939	0.000809017
RNU6ATAC	0.784571	1.80483	94.8798	86.9169	6.00343	1.08e-47	1.63e-46
SPX	0	0	11.3099	3.72073	5.95182	0.000471333	0.00123112
RP13-539F13.3	0	0	9.16758	5.90308	5.95132	0.000321016	0.000854421
AC005559.3	0	0	8.09223	6.98427	5.95119	0.000244865	0.000661891
RNF183	0	0	8.09223	6.98427	5.95119	0.00024485	0.000661891
AL133249.1	0	0	7.01326	8.06101	5.9511	0.000244148	0.000660328
CLIC4P2	0	0	7.01326	8.06101	5.9511	0.000244239	0.000660404
KIAA2012	0	0	5.9297	9.13422	5.95098	0.00031792	0.000846678
SNORD81	0	0	5.9297	9.13422	5.95098	0.000317999	0.000846818
AC104820.2	0	0	4.84011	10.2046	5.9507	0.000404579	0.00106551
RP11-96C21.2	0	0	4.84011	10.2046	5.9507	0.000405024	0.00106651
TG	0	0	2.63106	12.3385	5.95029	0.000471333	0.00123112
HLA-DOA	0	0.909351	38.0137	30.3166	5.94772	6.11e-18	3.58e-17
OVGP1	27.3985	31.3523	1861.76	1709	5.92051	0	0
FAM166A	16.9256	11.457	920.21	724.01	5.83953	3.59e-186	7.13e-184
PTGFR	0	0	12.3288	1.4568	5.8386	0.00117934	0.00293855
RP11-2H3.6	0	0	10.1942	3.68904	5.8382	0.00117934	0.00293855
Metazoa_SRP	0	0	9.12361	4.78168	5.83794	0.00084097	0.00213798
LINC00628	0	0	8.05016	5.86638	5.83771	0.000509684	0.0013264
ZNF461	0	0	8.05016	5.86638	5.83771	0.000509547	0.00132615
ZNF603P	0	0	6.97324	6.94541	5.83761	0.000445284	0.00116756
LINC00534	0	0	6.97324	6.94541	5.83761	0.000444968	0.00116686
RP11-264M12.4	0	0	5.89191	8.02016	5.83751	0.000506073	0.00131765
RP11-697G4.4	0	0	5.89191	8.02016	5.83751	0.000506326	0.0013182
MTCO3P43	0	0	5.89191	8.02016	5.83751	0.000506564	0.00131871
CTD-3046C4.1	0	0	5.89191	8.02016	5.83751	0.000506679	0.0013189
RP11-816B4.1	0	0	4.80475	9.09152	5.83729	0.000827162	0.00210456
CLEC4C	0	0	3.70942	10.1601	5.83702	0.00117934	0.00293855
ZAR1	0	0	3.70942	10.1601	5.83702	0.00117934	0.00293855
LRIT3	2.61245	0	73.3173	79.52	5.75391	2.82e-40	3.44e-39
ADAM20	2.41092	4.51554	184.88	198.336	5.74412	1.76e-93	7.74e-92
SNORA58	0	0	10.1472	2.55493	5.71509	0.0018988	0.00459447
PRDM5	0	0	10.1472	2.55493	5.71509	0.0018988	0.00459447
C6orf229	0	0	9.0784	3.65661	5.71488	0.0018988	0.00459447
ZNF491	0	0	9.0784	3.65661	5.71488	0.0018988	0.00459447
ZNF582	0	0	9.0784	3.65661	5.71488	0.0018988	0.00459447
RP11-483A20.3	0	0	6.93215	5.82872	5.71442	0.000874572	0.00221703
RP4-597N16.1	0	0	6.93215	5.82872	5.71442	0.000874451	0.0022169
RP1-168L15.6	0	0	6.93215	5.82872	5.71442	0.000874349	0.00221682
RP4-706G24.1	0	0	5.85313	6.90551	5.71432	0.000872271	0.00221331
RP11-90K17.2	0	0	5.85313	6.90551	5.71432	0.000872768	0.0022144
LINC00519	0	0	5.85313	6.90551	5.71432	0.00087314	0.00221471
LIPI	0	0	5.85313	6.90551	5.71432	0.000873142	0.00221471
AC017060.1	0	0	5.85313	6.90551	5.71432	0.00087316	0.00221471
NDUFB4P11	0	0	5.85313	6.90551	5.71432	0.000873241	0.00221471
ZNF790	0	0	5.85313	6.90551	5.71432	0.000873385	0.0022149
FGF12	0	0	5.85313	6.90551	5.71432	0.000873758	0.00221567
Y_RNA	0	0	4.76851	7.97818	5.71416	0.0011865	0.00295547
AC138965.1	0	0	4.76851	7.97818	5.71416	0.00118687	0.00295617
NIPA2P4	0	0	3.67602	9.04761	5.71386	0.0018988	0.00459447
LRRC10	0	0	3.67602	9.04761	5.71386	0.0018988	0.00459447
RNA5SP384	0	0	3.67602	9.04761	5.71386	0.0018988	0.00459447
AC019117.2	0	0	3.67602	9.04761	5.71386	0.0018988	0.00459447
ARC	4.90704	7.19924	355.641	289.284	5.70885	6.27e-118	4.52e-116
TPH2	0	0.909351	31.1325	25.6219	5.68082	2.67e-15	1.4e-14
DCAF4L1	16.6442	17.8847	949.312	821.07	5.66985	4.22e-256	2.27e-253
TRIM72	0.856766	0	28.9339	26.6646	5.65167	4.08e-15	2.13e-14
RP11-414H17.5	0	0	10.0986	1.40553	5.58046	0.00309607	0.0072794
RP11-387M24.5	0	0	7.96241	3.62336	5.58004	0.00309607	0.0072794
RP1-203P18.1	0	0	6.88985	4.71034	5.57974	0.00185614	0.0045005
ZNF418	0	0	6.88985	4.71034	5.57974	0.00185605	0.0045005
RP11-69I8.2	0	0	6.88985	4.71034	5.57974	0.00185498	0.00449836
CCDC74A	0	0	6.88985	4.71034	5.57974	0.00185376	0.00449576
DCLK3	0	0	6.88985	4.71034	5.57974	0.00185228	0.00449251
OR7E18P	0	0	6.88985	4.71034	5.57974	0.00185129	0.00449078
FRG2FP	0	0	5.81325	5.78999	5.57961	0.00159839	0.00392007
ZNF542P	0	0	5.81325	5.78999	5.57961	0.00159838	0.00392007
LY6G6C	0	0	4.73129	6.86442	5.57949	0.00184087	0.00446891
MIR449C	0	0	4.73129	6.86442	5.57949	0.00184116	0.00446929
SEPT14P4	0	0	4.73129	6.86442	5.57949	0.00184139	0.0044695
KCNJ6	0	0	4.73129	6.86442	5.57949	0.0018417	0.0044699
RNU6-492P	0	0	4.73129	6.86442	5.57949	0.0018431	0.00447296
RP11-153I24.4	0	0	4.73129	6.86442	5.57949	0.00184454	0.00447611
RP11-255G12.2	0	0	3.64178	7.93493	5.57919	0.00309607	0.0072794
HAVCR2	0	0	3.64178	7.93493	5.57919	0.00309607	0.0072794
CTD-2525I3.8	0	0	3.64178	7.93493	5.57919	0.00309607	0.0072794
RP11-25I9.3	0	0	2.54058	9.00235	5.57898	0.00309607	0.0072794
Y_RNA	0	0	1.41761	10.0673	5.57877	0.00309607	0.0072794
RNU4-1	7.95453	18.1443	642.068	606.054	5.57679	1.24e-242	5.26e-240
RP11-1082L8.4	4.36817	0	86.6682	111.268	5.44147	2.64e-45	3.74e-44
RP11-177H2.2	0	0	10.0484	0.179989	5.43194	0.00511613	0.0116126
RP1-37N7.1	0	0	8.98363	1.3792	5.43172	0.00511613	0.0116126
AC026248.1	0	0	8.98363	1.3792	5.43172	0.00511613	0.0116126
LINC01149	0	0	7.9164	2.49437	5.43151	0.00511613	0.0116126
CD4	0	0	7.9164	2.49437	5.43151	0.00511613	0.0116126
KIAA1257	0	0	6.84616	3.58917	5.43127	0.00482131	0.0110023
ANKRD66	0	0	6.84616	3.58917	5.43127	0.004819	0.0109982
RP11-91G21.1	0	0	5.77209	4.67309	5.43102	0.00312238	0.00733474
NLRP9	0	0	5.77209	4.67309	5.43102	0.00312225	0.00733474
RP11-14I17.2	0	0	5.77209	4.67309	5.43102	0.0031221	0.00733474
LINC00200	0	0	5.77209	4.67309	5.43102	0.00312068	0.00733237
RNU6-1319P	0	0	4.69293	5.75002	5.4309	0.00311418	0.00732035
NPM1P14	0	0	4.69293	5.75002	5.4309	0.00311441	0.00732035
ZNF671	0	0	4.69293	5.75002	5.4309	0.00311471	0.0073205
THUMPD1P1	0	0	4.69293	5.75002	5.4309	0.00311625	0.00732359
RP11-16C1.3	0	0	4.69293	5.75002	5.4309	0.0031178	0.00732668
RNU7-56P	0	0	3.60657	6.82199	5.43065	0.00477075	0.0108979
AGR3	0	0	3.60657	6.82199	5.43065	0.00477152	0.0108988
RN7SL804P	0	0	3.60657	6.82199	5.43065	0.00477563	0.0109067
RP11-436D23.1	0	0	2.50901	7.89023	5.43041	0.00511613	0.0116126
RNY4	0	0	2.50901	7.89023	5.43041	0.00511613	0.0116126
ALOX15P2	0	0	2.50901	7.89023	5.43041	0.00511613	0.0116126
TRPM5	0	1.83247	41.7743	41.6088	5.40422	1.6e-22	1.12e-21
PKMP3	0	1.83247	48.1726	32.8772	5.36335	6.92e-18	4.04e-17
GAGE2E	0	1.83247	38.3332	39.2598	5.30067	1.34e-19	8.38e-19
HLA-W	0	0	8.93364	0.160128	5.26611	0.00857438	0.0187826
RP11-14I17.1	0	0	7.86866	1.3523	5.26589	0.00857438	0.0187826
RASAL1	0	0	7.86866	1.3523	5.26589	0.00857438	0.0187826
RP11-691G17.1	0	0	7.86866	1.3523	5.26589	0.00857438	0.0187826
TUBB8	0	0	7.86866	1.3523	5.26589	0.00857438	0.0187826
ZNF433	0	0	6.80087	2.46284	5.26566	0.00857438	0.0187826
SHH	0	0	5.72947	3.55389	5.26538	0.00687871	0.0152722
AC100821.1	0	0	5.72947	3.55389	5.26538	0.00687591	0.0152681
RN7SKP226	0	0	5.72947	3.55389	5.26538	0.00687573	0.0152681
FCGR1A	0	0	5.72947	3.55389	5.26538	0.00687267	0.015266
SLIT3	0	0	5.72947	3.55389	5.26538	0.00686892	0.0152643
RP11-159H22.1	0	0	4.65326	4.63457	5.26521	0.00568934	0.0128058
RP1-167G20.2	0	0	4.65326	4.63457	5.26521	0.00568734	0.0128023
KARSP3	0	0	4.65326	4.63457	5.26521	0.00568654	0.0128014
DYNLT3P2	0	0	4.65326	4.63457	5.26521	0.00568378	0.012796
RPS18P1	0	0	4.65326	4.63457	5.26521	0.00568377	0.012796
LINC01209	0	0	4.65326	4.63457	5.26521	0.00568285	0.012796
ZFP92	0	0	4.65326	4.63457	5.26521	0.00568267	0.012796
GHSR	0	0	4.65326	4.63457	5.26521	0.00568238	0.012796
AC132068.1	0	0	4.65326	4.63457	5.26521	0.00568134	0.012796
CTC-431G16.2	0	0	4.65326	4.63457	5.26521	0.00568122	0.012796
Y_RNA	0	0	4.65326	4.63457	5.26521	0.005681	0.012796
RP11-536K17.1	0	0	4.65326	4.63457	5.26521	0.00568024	0.012796
RP11-327F22.2	0	0	4.65326	4.63457	5.26521	0.00567914	0.0127947
RP11-338C15.2	0	0	4.65326	4.63457	5.26521	0.0056768	0.0127912
RP5-1022P6.5	0	0	3.57023	5.70863	5.26504	0.00684855	0.0152286
RP11-644C3.1	0	0	3.57023	5.70863	5.26504	0.00684934	0.0152293
TRIM43CP	0	0	3.57023	5.70863	5.26504	0.00685194	0.015234
CTB-111H14.1	0	0	3.57023	5.70863	5.26504	0.00685463	0.015239
RGS7BP	0	0	3.57023	5.70863	5.26504	0.00685526	0.0152393
CTBP2P2	0	0	3.57023	5.70863	5.26504	0.00685573	0.0152393
DDX43P1	0	0	2.47655	6.778	5.26475	0.00857438	0.0187826
SLC10A4	0	0	2.47655	6.778	5.26475	0.00857438	0.0187826
AC110769.3	0	0	2.47655	6.778	5.26475	0.00857438	0.0187826
PDE4DIPP1	0	0	2.47655	6.778	5.26475	0.00857438	0.0187826
RP4-607J2.1	0	0	0.164661	8.90699	5.2643	0.00857438	0.0187826
RP11-204L24.2	10.2718	4.30749	299.651	267.697	5.24966	3.78e-118	2.74e-116
RPL23AP15	0.856766	0	17.609	22.9229	5.19846	7.75e-11	3.32e-10
ZNF259P1	0	0.909351	14.3482	26.1414	5.19662	1.31e-09	5.23e-09
LINC00691	0	2.75578	43.386	56.1712	5.13585	1.62e-23	1.17e-22
AC006129.1	0	0.909351	22.9241	15.2961	5.11326	7.01e-10	2.84e-09
SNORA84	1.65121	1.77985	72.3973	52.651	5.08156	6.08e-27	4.89e-26
RP1-281H8.3	0	0	6.75371	1.32472	5.0785	0.0145867	0.030683
CCDC144NL	0	0	6.75371	1.32472	5.0785	0.0145867	0.030683
CTB-129P6.7	0	0	6.75371	1.32472	5.0785	0.0145867	0.030683
CTD-2540B15.10	0	0	6.75371	1.32472	5.0785	0.0145867	0.030683
Y_RNA	0	0	6.75371	1.32472	5.0785	0.0145867	0.030683
RP11-30K9.1	0	0	6.75371	1.32472	5.0785	0.0145867	0.030683
CTBP2P7	0	0	5.68513	2.43029	5.07826	0.0145867	0.030683
RPL19P21	0	0	5.68513	2.43029	5.07826	0.0145867	0.030683
RP11-139I14.2	0	0	5.68513	2.43029	5.07826	0.0145867	0.030683
AC006499.7	0	0	5.68513	2.43029	5.07826	0.0145867	0.030683
POLR2CP	0	0	5.68513	2.43029	5.07826	0.0145867	0.030683
RNU6-598P	0	0	5.68513	2.43029	5.07826	0.0145867	0.030683
CCDC187	0	0	4.61205	3.51731	5.07799	0.0115027	0.0246406
RP1-81D8.3	0	0	4.61205	3.51731	5.07799	0.0114982	0.0246327
RP5-1182A14.7	0	0	4.61205	3.51731	5.07799	0.0114906	0.0246189
RP5-1181K21.4	0	0	4.61205	3.51731	5.07799	0.0114889	0.0246178
CACNA1F	0	0	4.61205	3.51731	5.07799	0.011478	0.0246042
RP11-496I2.2	0	0	4.61205	3.51731	5.07799	0.0114758	0.0246013
AC064853.2	0	0	4.61205	3.51731	5.07799	0.0114739	0.0245988
RP11-467L13.4	0	0	3.53257	4.59455	5.07783	0.0114221	0.0245026
RIMS2	0	0	3.53257	4.59455	5.07783	0.0114245	0.0245061
RP11-14I17.3	0	0	3.53257	4.59455	5.07783	0.0114283	0.0245116
TFCP2L1	0	0	3.53257	4.59455	5.07783	0.0114288	0.0245116
RP11-146E13.4	0	0	3.53257	4.59455	5.07783	0.0114294	0.0245116
CACNA1B	0	0	2.44302	5.66556	5.07756	0.0145867	0.030683
NFE2L3P1	0	0	2.44302	5.66556	5.07756	0.0145867	0.030683
XX-FW80269A6.1	0	0	2.44302	5.66556	5.07756	0.0145867	0.030683
RP11-21J7.1	0	0	1.33438	6.73219	5.07732	0.0145867	0.030683
ADH1B	0	0	1.33438	6.73219	5.07732	0.0145867	0.030683
CTB-180A7.8	0	0	1.33438	6.73219	5.07732	0.0145867	0.030683
SRRM4	0	0	1.33438	6.73219	5.07732	0.0145867	0.030683
AC064853.3	0	0	1.33438	6.73219	5.07732	0.0145867	0.030683
AC073641.2	6.02696	1.67518	130.077	133.908	5.04286	6.77e-63	1.5e-61
MIR191	0.856766	0	22.8373	13.055	5.02549	6.58e-09	2.51e-08
AIF1	0.856766	0	10.9313	24.8971	5.02511	5.4e-08	1.95e-07
RP11-711M9.2	2.56625	0.843913	63.5463	55.7297	5.01345	8.09e-30	7.16e-29
RNU12	60.1504	59.8143	1900.94	1955.42	5.00333	0	0
CTD-3023L14.3	0.784571	1.80483	54.9741	35.3261	4.99604	2.6e-19	1.61e-18
RP11-305O4.2	0.856766	0	23.8654	10.8429	4.97933	6.05e-08	2.17e-07
RNU6-1257P	0.856766	0	23.8654	10.8429	4.97933	6.04e-08	2.17e-07
GAPDHP51	0.856766	0	18.4922	16.2662	4.97761	1.6e-09	6.33e-09
SCRN1	6.6883	6.22924	204.375	210.114	4.97394	1.04e-93	4.63e-92
SOCS1	4.83499	9.04113	220.111	208.292	4.92981	1.68e-94	7.55e-93
MIR7-3HG	0.856766	0	20.6021	12.9843	4.92968	1.47e-08	5.46e-08
MKI67P1	0	0.909351	17.373	16.2278	4.92827	2.64e-09	1.03e-08
RP13-122B23.8	1.73443	0	35.525	23.5286	4.91012	4.02e-13	1.93e-12
AC239800.1	9.26797	7.07644	269.049	223.041	4.88635	4.55e-92	1.95e-90
IMPA1P	0.856766	0	13.0058	19.4134	4.8789	1.79e-08	6.64e-08
RPL7P35	0	0	3.49331	3.47918	4.86262	0.0206168	0.0422606
C17orf64	0	0	3.49331	3.47918	4.86262	0.0206164	0.0422606
LINC01038	0	0	3.49331	3.47918	4.86262	0.0206154	0.0422606
AP000221.1	0	0	3.49331	3.47918	4.86262	0.0206146	0.0422606
RP11-184B22.2	0	0	3.49331	3.47918	4.86262	0.0206129	0.0422606
RP11-433J8.1	0	0	3.49331	3.47918	4.86262	0.0206112	0.0422606
PCDHA7	0	0	3.49331	3.47918	4.86262	0.0206102	0.0422606
HADHAP1	0	0	3.49331	3.47918	4.86262	0.0206095	0.0422606
HNRNPA3P13	0	0	3.49331	3.47918	4.86262	0.0206094	0.0422606
SLCO1B3	0	0	3.49331	3.47918	4.86262	0.0206058	0.0422606
PRSS42	0	0	3.49331	3.47918	4.86262	0.0206037	0.0422606
RP11-326E7.1	0	0	3.49331	3.47918	4.86262	0.0205699	0.0421997
HIST1H2APS3	0	0	3.49331	3.47918	4.86262	0.0205667	0.0421959
PYGM	1.69065	0.863635	47.1359	35.0817	4.86142	3.59e-19	2.22e-18
RNU5A-8P	28.9907	34.979	987.801	799.994	4.80069	2.04e-184	3.99e-182
CTD-2016O11.1	2.61245	0	35.0831	42.4942	4.77821	6.72e-19	4.09e-18
POU3F1	0	0.909351	16.1718	13.9554	4.77188	2.08e-08	7.69e-08
ZNF788	0	0.909351	11.8453	18.2571	4.77124	6.45e-08	2.31e-07
U3	70.5947	81.5281	2294.46	1861.39	4.77053	2.07e-275	1.5e-272
FRZB	0.818375	0.885084	28.8115	23.3113	4.72908	1.24e-12	5.81e-12
TAF7L	0.753536	2.72663	46.5297	49.5837	4.70209	7.65e-23	5.39e-22
RNY3	0.856766	0	19.3075	8.45964	4.6602	1.61e-06	5.23e-06
RP11-567M16.5	3.31707	3.56945	83.9691	96.6391	4.65997	1.09e-40	1.35e-39
KCNB1	0.856766	0	15.0116	12.8	4.65835	7.65e-08	2.73e-07
RP11-485M7.3	0	0.909351	11.7702	16.0283	4.657	1.2e-07	4.22e-07
RP11-237P21.1	0	0.909351	18.2357	9.54987	4.65688	5.97e-06	1.86e-05
RN7SL442P	0	0.909351	9.5956	18.1719	4.65609	5.73e-06	1.79e-05
ZNF285B	0.818375	0.885084	22.2106	26.4309	4.62989	5.97e-12	2.7e-11
RNU6-9	5.06356	3.52214	112.359	106.485	4.62478	1.09e-49	1.73e-48
RNU4ATAC	72.5407	75.9826	1921.28	1686.65	4.60032	0	0
DKFZp779M0652	0	0.909351	14.9698	11.6823	4.59642	1.83e-07	6.36e-07
BAALC	2.56625	0.843913	51.6978	37.4628	4.59523	3e-19	1.85e-18
Y_RNA	1.73443	0	17.7948	28.4974	4.56107	3.42e-10	1.41e-09
SNORD53	11.4219	18.0368	364.671	332.35	4.55764	3.19e-129	2.8e-127
MIR425	0.64372	6.41712	90.087	77.8157	4.55403	3.35e-37	3.74e-36
RPS2P39	3.27908	4.48937	93.9769	93.6032	4.54996	1.97e-43	2.63e-42
HPGDS	0.856766	0	16.0016	9.47992	4.53473	8.67e-07	2.87e-06
TBR1	0.856766	0	16.0016	9.47992	4.53473	8.67e-07	2.87e-06
RP4-713B5.2	0	0.909351	12.7733	12.7226	4.53292	2.38e-07	8.23e-07
RASGRP2	0	0.909351	14.9274	10.5638	4.5328	4.5e-07	1.52e-06
BTLA	0	0.909351	19.2151	6.20285	4.53185	7.29e-05	0.000207419
EFNB2	5.02256	4.43993	114.716	109.916	4.52848	7.23e-50	1.16e-48
TTC24	0.818375	0.885084	28.557	16.5937	4.52392	9.58e-10	3.85e-09
RP1-69M21.2	0	1.83247	21.012	24.1593	4.52291	6.44e-11	2.77e-10
RP11-727F15.9	7.2954	12.6449	219.758	236.39	4.50446	2.45e-92	1.05e-90
LINC01504	0.753536	2.72663	43.9372	39.4479	4.49753	1.57e-19	9.76e-19
SNORA70	0.818375	0.885084	20.9729	23.0433	4.4863	8.79e-11	3.75e-10
TAS2R9	0.856766	0	13.8094	10.5267	4.46775	1.17e-06	3.83e-06
RP11-390K5.3	0	0.909351	9.48676	14.8305	4.4658	1.95e-05	5.84e-05
ZNF404	1.65121	1.77985	39.5319	41.5326	4.4573	3.22e-19	1.99e-18
RP11-111K18.2	1.73443	0	23.092	19.7704	4.44881	2.31e-10	9.6e-10
Y_RNA	16.6831	16.9656	320.153	414.803	4.43825	1.07e-94	4.79e-93
RP11-89F3.2	0	1.83247	13.2909	28.3262	4.40534	3.48e-08	1.27e-07
FLT1	0	0.909351	10.5329	12.6428	4.3966	1.95e-05	5.82e-05
TUBB8P7	0	0.909351	10.5329	12.6428	4.3966	1.95e-05	5.82e-05
RP1-78O14.1	0	0.909351	8.36228	14.7879	4.39578	4.73e-05	0.000136608
LLPHP2	7.56157	6.20536	149.49	143.451	4.38216	3.12e-62	6.79e-61
SCUBE2	1.73443	0	27.3068	13.1918	4.3715	5.69e-08	2.05e-07
CTD-2619J13.13	1.73443	0	25.1599	15.3675	4.37027	7.75e-09	2.94e-08
RP11-11M20.4	10.699	14.3814	283.053	239.142	4.36871	4.72e-91	1.97e-89
SCARNA24	0.818375	0.885084	25.1599	15.3675	4.36864	6.48e-09	2.47e-08
RP11-540O11.8	6.81347	3.47792	112.359	106.485	4.3686	2.09e-48	3.22e-47
AF127936.7	2.3435	6.35881	91.6203	90.1723	4.357	1.29e-39	1.56e-38
POU1F1	1.73443	0	16.4868	22.8819	4.32776	3.82e-09	1.48e-08
GOLGA6B	1.73443	0	19.7335	19.6553	4.32746	1.1e-09	4.39e-09
NDUFS6P1	0.856766	0	12.649	9.371	4.32496	4.04e-06	1.27e-05
EGFLAM-AS4	0.856766	0	11.5725	10.4507	4.32472	3.07e-06	9.78e-06
RP13-81N3.2	0	0.909351	12.649	9.371	4.32345	4.04e-05	0.000117338
RPL7P19	0	0.909351	9.41139	12.6019	4.32324	3.99e-05	0.000115889
RRH	2.41092	4.51554	67.5552	74.8597	4.31741	7.62e-32	7.17e-31
RNU2-63P	104.278	108.137	2292.73	1920.92	4.30865	4.06e-288	3.4e-285
SNORD19	46.9358	42.748	927.004	853.737	4.30635	3.39e-251	1.59e-248
RP11-1C8.5	0.784571	1.80483	25.6903	29.8982	4.29795	1.66e-12	7.72e-12
RNU1-59P	16.241	28.0029	510.366	355.675	4.28794	1.79e-73	5.03e-72
SCARNA15	47.289	55.5728	968.589	1034.21	4.28146	1.45e-278	1.13e-275
RNU1-4	29.8981	34.0358	679.956	564.759	4.27863	1.16e-150	1.42e-148
U2	0.784571	1.80483	37.4992	16.8627	4.26734	4.07e-09	1.57e-08
RNU7-19P	0.753536	2.72663	26.1677	44.4013	4.25756	1.28e-12	5.99e-12
SNORA38B	9.82917	14.4072	254.011	210.291	4.24926	5.7e-79	1.84e-77
GAGE12J	0.856766	0	11.5309	9.33347	4.24775	6.47e-06	2.01e-05
RNU6-370P	0	0.909351	8.28875	12.5603	4.24587	8.71e-05	0.000245824
U1	126.899	180.706	3128.42	2694.66	4.24382	1.21e-293	1.1e-290
LINC00483	1.73443	0	22.8809	14.176	4.24179	3.07e-08	1.13e-07
SRSF12	0	1.83247	23.9547	13.0897	4.23815	7.72e-08	2.75e-07
PRNCR1	32.7024	29.373	537.841	630.153	4.2269	6.94e-155	9.04e-153
AC253578.1	33.8144	23.8461	559.653	524.067	4.22244	6.95e-178	1.25e-175
RP11-20I23.2	24.7083	13.0923	349.551	362.466	4.22019	3.28e-129	2.88e-127
RNU5A-1	81.067	103.232	1873.42	1513.53	4.19961	1.91e-208	5.03e-206
SNORD62B	2.41092	4.51554	62.8426	67.9994	4.19531	3.3e-28	2.78e-27
RP11-840I19.3	13.813	23.4804	341.134	341.959	4.19218	2.74e-125	2.23e-123
MIR1273C	0.856766	0	6.07289	13.5875	4.16691	0.000430843	0.0011314
MARK2P17	0.856766	0	9.33339	10.372	4.16612	1.07e-05	3.26e-05
ST13P10	0.856766	0	9.33339	10.372	4.16612	1.07e-05	3.26e-05
GOLGA6A	0	0.909351	13.6342	6.04212	4.164	0.000446875	0.00117118
SNORD9	4.98291	5.35897	96.2243	93.6736	4.16385	9.63e-41	1.19e-39
CD81-AS1	3.35677	2.65088	55.7331	56.5923	4.16139	6.57e-25	4.98e-24
RP11-426A6.5	1.73443	0	17.4134	17.3444	4.14818	2.3e-08	8.46e-08
AC245407.1	76.6375	82.2877	1461.76	1355.23	4.14612	0	0
RNU5B-1	89.7352	80.1309	1594.81	1353.19	4.11425	1.39e-242	5.83e-240
MIR6077	4.83499	9.04113	119.638	123.507	4.11322	7.1e-50	1.14e-48
LINC00640	1.73443	0	18.4508	15.1488	4.09988	5.91e-08	2.12e-07
RNU6-781P	0	1.83247	18.4508	15.1488	4.098	5.98e-08	2.15e-07
RPL12P42	4.98291	5.35897	100.23	79.243	4.08262	2.02e-35	2.14e-34
CAMKV	0.856766	0	12.5178	6.00838	4.0813	0.000528692	0.00137429
RP11-443N24.3	0.856766	0	7.12788	11.4041	4.08001	0.000274587	0.000737075
FREM3	0.856766	0	8.21257	10.3315	4.07983	0.000195977	0.000534909
RP11-576N17.4	0	0.909351	8.21257	10.3315	4.07835	0.000196303	0.00053566
RNU6-1206P	0	0.909351	11.4454	7.09557	4.07829	0.000279821	0.000750428
RP11-76P2.4	1.69065	0.863635	23.2534	24.2382	4.07217	7.43e-11	3.19e-10
RNU1-122P	179.941	252.44	3765.4	3452.58	4.0627	0	0
FNDC7	3.17292	7.2528	83.791	91.0415	4.04446	1.58e-36	1.73e-35
IL12RB2	82.716	82.134	1366.28	1329.04	4.0289	0	0
RP11-881M11.4	5.73962	8.09383	122.441	105.667	4.02129	4.81e-45	6.75e-44
RNU6-906P	1.65121	1.77985	27.9715	31.0934	4.00205	1.09e-13	5.38e-13
LINC01033	0	2.75578	25.33	19.8452	3.99901	7.6e-10	3.07e-09
CMYA5	12.9804	22.5864	303.014	266.652	3.9983	8.95e-95	4.04e-93
LINC01543	0.856766	0	9.25231	8.13977	3.98807	0.00032212	0.000857074
HNRNPCP4	0.856766	0	8.17334	9.21651	3.98799	0.000321194	0.000854682
PCDHA4	0	0.909351	7.09049	10.2902	3.98625	0.000402552	0.00106044
U1	53.3029	57.2447	919.758	829.744	3.9816	3.49e-219	1.04e-216
FTH1P1	4.18968	3.54535	67.0279	59.195	3.97945	5.79e-27	4.65e-26
SNORD19	69.9833	53.1582	974.541	971.654	3.9766	1.9e-270	1.32e-267
RP11-667M19.4	4.27423	1.71423	43.3494	55.0542	3.97171	2.76e-20	1.77e-19
RP11-525G13.2	75.0407	78.6658	1274.4	1136.25	3.96922	3.41e-254	1.67e-251
NR1D1	31.6394	33.9876	554.065	475.273	3.96643	2.62e-137	2.66e-135
U1	49.9698	53.6669	864.763	751.616	3.96031	6.48e-186	1.28e-183
CDKL2	3.44282	0.825366	31.6038	39.0262	3.95756	6.32e-15	3.28e-14
SNORD19B	3.27908	4.48937	58.2776	65.6127	3.95245	2.67e-25	2.04e-24
RNU1-2	57.6881	56.2134	926.763	838.946	3.95088	1.44e-221	4.53e-219
RNF151	0.618365	7.33987	74.5172	49.3561	3.94982	4.34e-20	2.77e-19
KRT18P7	28.1944	33.1657	485.681	464.879	3.94929	1.99e-157	2.71e-155
RP11-544L8__B.4	1.73443	0	15.0934	15.0335	3.94338	2.52e-07	8.7e-07
COX6B1P5	8.35404	8.01863	134.194	121.702	3.94328	3.51e-50	5.67e-49
MLIP-AS1	0	1.83247	16.1718	13.9554	3.94165	3.05e-07	1.04e-06
PROX2	6.85777	2.56493	85.1329	64.2326	3.94165	1.07e-27	8.81e-27
RNU6-2	26.6407	28.6202	438.02	414.134	3.94091	6.17e-143	6.89e-141
RNU1-28P	30.7686	34.0116	552.22	443.548	3.93754	3.55e-112	2.31e-110
CTHRC1	17.0537	8.70916	184.095	210.669	3.91801	4.18e-70	1.1e-68
DCHS1	4.23099	2.62819	62.0668	45.618	3.91577	1.38e-20	8.95e-20
C9orf173-AS1	5.15045	1.69436	53.4131	54.2813	3.9156	9.27e-23	6.5e-22
ALDH8A1	1.3738	10.0773	102.163	70.3378	3.90992	3.07e-26	2.41e-25
SNORA7B	8.43543	6.182	114.644	107.674	3.89863	4.09e-44	5.6e-43
RP11-361M10.3	8.43543	6.182	113.555	108.761	3.89862	2.95e-44	4.05e-43
RNVU1-3	26.6789	27.7015	442.654	370.165	3.89545	1.32e-109	8.21e-108
CTD-2270P14.2	14.0309	17.9595	248.906	229.286	3.89339	8.16e-86	3.02e-84
RP11-102J14.1	0	0.909351	9.21044	7.02219	3.88847	0.000631468	0.00162911
AC017104.4	0	0.909351	7.05231	9.17585	3.88831	0.000627431	0.0016197
RN7SL698P	0	0.909351	7.05231	9.17585	3.88831	0.000627613	0.00162004
U1	98.7194	94.5512	1565.45	1299.22	3.88751	6.4e-208	1.67e-205
PNLDC1	0.818375	0.885084	18.2799	10.6718	3.8867	1.87e-06	6.05e-06
IDI2-AS1	2.5238	1.75672	45.5042	21.5897	3.88598	1.33e-10	5.62e-10
NANOGNBP3	1.69065	0.863635	17.6469	24.038	3.88565	7.52e-09	2.85e-08
RPL21P132	0	1.83247	16.1302	12.8378	3.88538	6.92e-07	2.31e-06
RP11-894P9.2	1.65121	1.77985	29.972	24.4666	3.88482	3.77e-12	1.72e-11
RP11-295P9.2	3.39852	1.73495	39.4932	40.4153	3.88444	6.11e-17	3.44e-16
TEX14	15.2615	9.66842	181.306	191.496	3.88349	2.42e-70	6.43e-69
SNORD112	0	3.67902	29.972	24.4666	3.88348	3.28e-11	1.43e-10
RNU1-1	152.704	183.74	2591.3	2365.42	3.88148	0	0
RP11-160E2.6	74.7497	64.0244	1116.7	921.196	3.8726	2.16e-169	3.48e-167
FAM60BP	2.44666	3.59461	39.8705	51.5853	3.86549	1.44e-18	8.66e-18
RNU4-2	118.957	133.384	1954.92	1716.7	3.86248	6.22e-289	5.35e-286
SNORA80A	15.1779	11.5026	194.936	195.248	3.8537	2.98e-73	8.35e-72
CTA-331F8.1	2.61245	0	15.4373	25.0696	3.847	6.27e-08	2.25e-07
ASTL	0.669725	5.49437	50.6595	39.6664	3.84633	3.82e-17	2.18e-16
RP4-665J23.2	1.69065	0.863635	17.609	22.9229	3.84524	9.72e-09	3.66e-08
AC009095.4	17.9772	27.9506	312.984	348.047	3.84486	1.13e-105	6.41e-104
RNU1-27P	24.2184	24.0989	376.647	313.437	3.82858	4.73e-96	2.21e-94
RNU6-866P	0.753536	2.72663	34.1902	17.8872	3.82079	8.42e-09	3.18e-08
SNORD6	140.517	111.868	1844.62	1717.99	3.81587	0	0
RNVU1-18	81.1133	127.03	1473.21	1450.16	3.81491	4.18e-277	3.09e-274
CTC-444N24.13	6.42831	12.6718	141.122	127.509	3.80417	1.33e-50	2.18e-49
RPS15AP16	3.96941	9.06842	98.1746	84.7794	3.79447	4.79e-35	4.99e-34
RNA5SP282	0.856766	0	11.3099	3.72073	3.787	0.00299723	0.00707367
MIR3611	0.856766	0	11.3099	3.72073	3.787	0.00299723	0.00707367
TUBBP5	0.856766	0	3.74207	11.2725	3.78566	0.00299723	0.00707367
RN7SL625P	0.856766	0	7.01326	8.06101	3.78474	0.00103511	0.00259811
RNU5E-4P	22.6975	40.6725	498.353	374.665	3.78396	5.66e-75	1.67e-73
AC019070.1	0	0.909351	8.09223	6.98427	3.78322	0.00104042	0.00260987
C2orf66	0	0.909351	7.01326	8.06101	3.78314	0.00103777	0.00260377
GAPDHP16	0	0.909351	5.9297	9.13422	3.7827	0.00130707	0.00323779
RP11-242J7.1	0	0.909351	4.84011	10.2046	3.78153	0.00236713	0.00566391
RP11-697E2.9	0	0.909351	3.74207	11.2725	3.78087	0.00299723	0.00707367
RP11-486O13.4	1.73443	0	18.1909	8.42626	3.77089	1.77e-05	5.3e-05
RP5-1061H20.3	0	1.83247	13.8927	12.7616	3.76623	1.7e-06	5.53e-06
RP11-442G21.2	1.69065	0.863635	10.9983	27.1243	3.7613	2.29e-06	7.37e-06
LIN28AP1	0.784571	1.80483	21.8484	16.3788	3.76021	3.6e-08	1.31e-07
LINC01030	0	2.75578	19.6932	18.5387	3.7595	2.16e-08	7.97e-08
LVRN	2.5238	1.75672	35.6094	25.7681	3.75532	2.34e-12	1.08e-11
RNVU1-7	126.985	151.469	1980.84	1778.71	3.75528	9.96e-301	1.06e-297
SNORA71B	82.2073	51.9553	953.451	864.358	3.75415	4.74e-188	9.73e-186
RP11-1006G14.1	5.81582	6.25371	85.6711	79.9161	3.74887	5.63e-33	5.5e-32
METTL12	22.2147	30.582	387.076	322.692	3.74552	1.07e-94	4.8e-93
RN7SL370P	7.33132	11.7241	111.304	145.649	3.7402	1.75e-41	2.21e-40
U1	96.4749	108.329	1482.22	1249.26	3.73649	2.04e-203	5.02e-201
U1	106.448	119.974	1621.46	1374.02	3.72501	7.34e-217	2.1e-214
GAGE13	7.82848	0.742285	54.7985	62.145	3.72322	4.42e-23	3.14e-22
LINC00854	1.69065	0.863635	19.6524	17.4216	3.71684	3.09e-08	1.13e-07
RASD1	21.7588	20.4963	299.408	258.68	3.71405	8.1e-87	3.07e-85
RNU1-3	35.9423	15.5672	359.857	320.959	3.71178	5.93e-96	2.77e-94
SNORD73B	40.3916	32.8379	482.567	478.391	3.70686	3.75e-151	4.63e-149
RNVU1-15	217.757	285.312	3533.19	3032.14	3.70661	1.63e-255	8.36e-253
INSM2	1.73443	0	10.6098	14.8723	3.705	5.09e-06	1.59e-05
RP11-162A23.5	0.818375	0.885084	16.0016	9.47992	3.70391	7.91e-06	2.44e-05
CTC-246B18.8	0.818375	0.885084	16.0016	9.47992	3.70391	7.91e-06	2.44e-05
RP5-1107A17.2	9.94177	11.6469	150.232	131.136	3.68914	2.07e-50	3.37e-49
Y_RNA	9.14753	9.83259	124.139	123.644	3.6882	1.77e-47	2.65e-46
ADGRF4	0.856766	0	9.12361	4.78168	3.67238	0.00484216	0.011042
RP11-1084E5.1	0.856766	0	9.12361	4.78168	3.67238	0.00483896	0.0110354
RP11-411K7.1	0.856766	0	8.05016	5.86638	3.67152	0.00336539	0.00786668
KRT23	0.856766	0	8.05016	5.86638	3.67151	0.00336221	0.00786039
RP11-12M5.4	1.69065	0.863635	18.5331	17.3832	3.67132	5.21e-08	1.88e-07
snoMe28S-Am2634	0.856766	0	5.89191	8.02016	3.67131	0.00334751	0.00783005
CTA-797E19.1	0.856766	0	5.89191	8.02016	3.67131	0.00334638	0.00782799
RNU6-762P	2.5238	1.75672	26.8502	31.0539	3.67129	2.17e-12	1e-11
LINC00222	0.856766	0	6.97324	6.94541	3.67124	0.00303741	0.00715946
RPL39P38	0.856766	0	6.97324	6.94541	3.67124	0.00303715	0.00715937
RASGRF1	0.856766	0	6.97324	6.94541	3.67124	0.00303651	0.0071584
RP11-1006G14.2	0.856766	0	6.97324	6.94541	3.67124	0.00303641	0.0071584
RPS6KA2	0	0.909351	8.05016	5.86638	3.66957	0.00336858	0.00787302
SRD5A2	0	0.909351	5.89191	8.02016	3.66938	0.00335282	0.00784075
PYDC1	0	0.909351	9.12361	4.78168	3.66907	0.0048448	0.0110472
Y_RNA	0	0.909351	10.1942	3.68904	3.66859	0.00687352	0.015266
TEX43	0	0.909351	10.1942	3.68904	3.66859	0.00687352	0.015266
RP11-196G18.3	0	0.909351	4.80475	9.09152	3.66849	0.00478499	0.0109257
RNU6-1043P	4.23099	2.62819	46.3366	43.9947	3.66228	1.39e-18	8.36e-18
AC060226.1	1.51663	5.46504	38.7474	51.5457	3.6607	3.67e-16	2e-15
RP11-843P14.1	3.17292	7.2528	62.9164	70.2362	3.65207	9.99e-26	7.75e-25
RNA5SP108	5.63155	10.8565	121.801	86.5953	3.64645	6.08e-31	5.58e-30
NCBP2-AS1	19.1819	19.6496	255.777	232.837	3.64428	1.49e-81	5.07e-80
ATP6V0C	4.90704	7.19924	84.2062	69.8007	3.64422	4.79e-29	4.14e-28
RNU6-1237P	3.31707	3.56945	39.7967	49.3518	3.64333	1.25e-17	7.23e-17
MIR320A	9.18692	8.91333	129.001	100.254	3.64268	1.24e-38	1.44e-37
AC004819.1	1.61474	2.69979	30.0537	26.7024	3.64191	3.27e-12	1.5e-11
CTC-444N24.9	1.73443	0	10.5716	13.7577	3.63847	1.28e-05	3.88e-05
RP11-159D12.10	1.73443	0	11.6534	12.683	3.6383	1e-05	3.07e-05
ST8SIA5	0.818375	0.885084	12.7326	11.6061	3.63725	8.76e-06	2.69e-05
CCDC74B	0	1.83247	18.099	6.17164	3.63338	0.000459584	0.00120211
PA2G4P2	0.784571	1.80483	14.1662	20.5696	3.62319	2.84e-07	9.76e-07
RIMKLBP1	9.44087	3.41586	71.4267	90.6341	3.62167	1.27e-28	1.08e-27
SNORA71A	132.683	136.714	1767.03	1551.43	3.62161	9.41e-260	5.25e-257
SNORD58	9.86615	13.4869	142.836	146.62	3.62008	4.61e-53	8.02e-52
SNORD15A	5.24587	0	46.5329	19.3709	3.61906	2.79e-08	1.02e-07
RP11-696N14.1	5.06356	3.52214	61.0269	47.8227	3.61905	4.57e-20	2.91e-19
Y_RNA	0	2.75578	9.80101	24.8527	3.61726	1.28e-05	3.88e-05
C1orf162	3.44282	0.825366	32.1686	23.4212	3.61378	3.72e-11	1.62e-10
SNORA69	5.1969	0.790638	36.1291	40.2999	3.6082	6.43e-15	3.33e-14
RNVU1-6	230.123	274.121	3337.7	2779.65	3.60081	1.02e-243	4.4e-241
RP11-365D23.2	15.5862	22.5081	204.505	257.332	3.59455	5.99e-63	1.33e-61
RNU1-120P	106.648	139.173	1604.1	1362.43	3.59353	6.96e-191	1.49e-188
AC079779.4	2.56625	0.843913	19.8907	24.1193	3.58022	8.6e-09	3.25e-08
FGF18	4.87059	8.12004	79.9818	77.4991	3.57869	2.97e-30	2.66e-29
RP5-1139I1.1	2.61245	0	18.4508	15.1488	3.57702	5.22e-07	1.76e-06
RP3-522J7.5	5.8962	4.4164	55.0896	71.0876	3.57561	7.13e-23	5.02e-22
GUSBP5	0.784571	1.80483	17.373	16.2278	3.57511	3.02e-07	1.03e-06
RP11-434D11.4	0.784571	1.80483	16.2934	17.3051	3.57507	3e-07	1.03e-06
RBMX2P1	0.784571	1.80483	28.0965	5.29522	3.57442	3e-05	8.81e-05
RN7SL263P	1.45725	7.30979	45.7415	59.601	3.5702	1.45e-18	8.68e-18
FRG2B	1.73443	0	12.6912	10.489	3.5689	2.03e-05	6.06e-05
RNU5D-1	98.9299	89.0577	1161.3	1072.15	3.56765	7.96e-242	3.24e-239
RP13-122B23.9	0	1.83247	12.6912	10.489	3.56631	2.06e-05	6.13e-05
RP11-224O19.4	19.0294	23.3265	231.967	271.593	3.56541	1.35e-75	4.05e-74
SNORD1B	18.7395	30.6846	330.924	253.782	3.56241	1.78e-63	4.02e-62
SNORD53_SNORD92	36.3509	25.6133	370.028	366.327	3.56168	4.3e-116	3e-114
FABP2	0.856766	0	11.2137	1.43138	3.55047	0.0105323	0.0227427
AC016700.2	0.856766	0	11.2137	1.43138	3.55047	0.0105323	0.0227427
U7	0.856766	0	10.1472	2.55493	3.55027	0.0105323	0.0227427
RP11-397G5.2	0.856766	0	3.67602	9.04761	3.54904	0.0105323	0.0227427
SLC25A1P1	0.856766	0	2.57139	10.1144	3.54884	0.0105323	0.0227427
IRF6	0.856766	0	8.00694	4.74649	3.54876	0.00684372	0.0152189
KLRC1	0.856766	0	4.76851	7.97818	3.54833	0.00678297	0.0150955
RNU2-62P	0.856766	0	6.93215	5.82872	3.54815	0.00548845	0.0124011
NT5DC4	0.856766	0	5.85313	6.90551	3.54805	0.00547444	0.0123756
SLC35G5	0.856766	0	5.85313	6.90551	3.54805	0.00547397	0.0123754
SNORD92	36.23	28.3642	387.165	372.359	3.54754	5.89e-118	4.26e-116
RP11-401F2.4	4.23099	2.62819	40.6918	42.6882	3.54712	8.23e-17	4.62e-16
HNRNPA3P2	0	0.909351	5.85313	6.90551	3.54627	0.00548672	0.0123989
RP11-435J9.2	0	0.909351	4.76851	7.97818	3.54565	0.00679849	0.0151279
RP11-7G12.1	0	0.909351	4.76851	7.97818	3.54565	0.00680085	0.0151321
CD8A	0	0.909351	4.76851	7.97818	3.54565	0.00680339	0.0151356
CARMN	0	0.909351	9.0784	3.65661	3.54527	0.0105323	0.0227427
SNORA70	0	0.909351	9.0784	3.65661	3.54527	0.0105323	0.0227427
RN7SL277P	0	0.909351	9.0784	3.65661	3.54527	0.0105323	0.0227427
RP13-488H8.1	1.65121	1.77985	22.0134	20.8495	3.54139	9.35e-09	3.52e-08
SPCS2P3	1.65121	1.77985	22.0134	20.8495	3.54139	9.38e-09	3.53e-08
RP11-495P10.3	1.65121	1.77985	22.0134	20.8495	3.54139	9.4e-09	3.54e-08
AP000807.2	2.44666	3.59461	36.0132	36.9488	3.54018	2.24e-14	1.13e-13
AC010150.1	5.85543	5.33457	65.0879	68.0736	3.53976	2.29e-25	1.75e-24
CH17-373J23.1	135.424	184.151	1989.45	1721.57	3.53845	7.73e-205	1.93e-202
CCDC81	8.99645	13.5128	131.134	131.698	3.53477	2.33e-47	3.48e-46
RP11-247A12.7	3.39852	1.73495	33.4941	29.0505	3.53221	1.69e-12	7.85e-12
GLIPR1	103.817	75.227	1011.33	1065.58	3.53135	6.66e-225	2.25e-222
AP000662.9	9.90368	12.5668	134.371	127.311	3.52856	5.29e-47	7.82e-46
RP11-1182P23.5	0.784571	1.80483	19.4844	12.9484	3.52468	1.51e-06	4.92e-06
RP11-11M20.2	0.784571	1.80483	19.4844	12.9484	3.52468	1.51e-06	4.92e-06
IFFO1	27.5889	26.7591	339.732	286.67	3.51987	9.65e-86	3.57e-84
AL391384.1	0.724362	3.64903	22.3247	29.7777	3.51847	1.36e-09	5.4e-09
RP11-267M23.3	3.80873	13.6775	96.5478	103.755	3.51637	1.34e-35	1.42e-34
MIR7111	3.07534	10.0184	60.1784	90.2489	3.51103	2.21e-21	1.48e-20
RP11-540O11.7	4.57365	16.4142	119.499	119.022	3.50828	1.45e-41	1.84e-40
RPS26P43	1.65121	1.77985	26.2777	15.4026	3.50234	1.99e-07	6.9e-07
SEPT14P12	56.4781	43.4213	560.703	576.199	3.50232	4.06e-161	5.84e-159
RP11-161H23.5	4.27423	1.71423	31.6038	39.0262	3.4946	2.72e-13	1.31e-12
RP11-455I9.1	0	1.83247	11.5725	10.4507	3.49312	3.39e-05	9.91e-05
uc_338	0	1.83247	10.4934	11.5275	3.49307	3.37e-05	9.85e-05
RP11-568J23.6	7.48166	8.04317	83.8626	93.2805	3.49004	7.61e-33	7.4e-32
TCEB1P33	3.24252	5.41008	37.9429	61.554	3.48915	2.83e-15	1.49e-14
RNU1-85P	545.124	689.597	7292.8	6495.2	3.48143	3.61e-303	3.96e-300
RP11-552M11.8	56.6723	59.9051	634.044	663.759	3.47424	5.73e-177	1.02e-174
RPL21P23	9.48682	2.50682	74.9579	61.6819	3.47344	1.06e-23	7.72e-23
PCAT2	3.04426	10.9404	76.65	78.5104	3.46535	1.8e-28	1.52e-27
AC083822.2	2.56625	0.843913	23.009	17.5343	3.46262	6.51e-08	2.33e-07
Y_RNA	2.56625	0.843913	16.5242	23.9968	3.46257	1.22e-07	4.29e-07
AC021205.2	0.753536	2.72663	20.8533	19.6941	3.46109	3.41e-08	1.25e-07
MAFB	36.3918	24.6968	339.863	336.289	3.45883	8.05e-105	4.46e-103
SNORD3B-1	352.96	337.278	4171.43	3418.95	3.45837	9.88e-249	4.43e-246
RNA5SP343	5.02256	4.43993	50.1224	56.4038	3.45386	1.16e-20	7.58e-20
SETP17	2.41092	4.51554	43.7353	33.8548	3.4429	6.06e-14	3.02e-13
RP11-457M11.7	5.1969	0.790638	37.9726	29.1978	3.42324	4.18e-12	1.91e-11
PTCH2	11.6464	12.5167	141.997	119.686	3.42294	4.15e-43	5.48e-42
TPST2P1	4.27423	1.71423	37.9726	29.1978	3.42244	2.45e-12	1.13e-11
LILRB5	2.48415	2.67466	33.3295	24.5766	3.42126	4.97e-11	2.15e-10
ZIK1	1.65121	1.77985	16.4868	22.8819	3.41995	1.33e-07	4.68e-07
FYTTD1P1	1.69065	0.863635	16.1718	13.9554	3.41957	1.8e-06	5.84e-06
MIR626	1.73443	0	9.37274	11.4872	3.41855	6.4e-05	0.000182937
SLC6A20	0	3.67902	22.9667	16.4156	3.41777	2.58e-07	8.9e-07
ADH4	0.818375	0.885084	13.6792	7.16614	3.41753	0.000133057	0.000369351
RP11-454H13.1	0.818375	0.885084	7.20055	13.6313	3.41687	0.000129874	0.000360958
PDC	0	2.75578	11.8453	18.2571	3.41634	5.94e-06	1.85e-05
RNU5F-1	218.926	274.357	2766.25	2496.2	3.41604	1.34e-284	1.07e-281
CTD-2583A14.8	0.856766	0	10.0986	1.40553	3.41564	0.0162661	0.0339641
PARP14	0.856766	0	7.96241	3.62336	3.41522	0.0162661	0.0339641
RP11-561B11.1	0	1.83247	13.6792	7.16614	3.41477	0.000160895	0.000443456
RN7SL500P	0.856766	0	3.64178	7.93493	3.41437	0.0162661	0.0339641
MEP1B	0.856766	0	3.64178	7.93493	3.41437	0.0162661	0.0339641
snoZ196	8.27589	9.85757	105.102	90.5876	3.41417	5.68e-34	5.72e-33
PTCHD3	0.856766	0	6.88985	4.71034	3.41374	0.0105454	0.0227647
SNORD38	0.856766	0	6.88985	4.71034	3.41374	0.010544	0.0227634
Metazoa_SRP	0.856766	0	4.73129	6.86442	3.41349	0.0104929	0.0226776
CTD-2651B20.7	0.856766	0	4.73129	6.86442	3.41349	0.0104896	0.0226719
RP11-605B16.1	0.856766	0	4.73129	6.86442	3.41348	0.010484	0.0226614
AC097382.1	0.856766	0	5.81325	5.78999	3.41336	0.00948536	0.0206386
RP11-1017G21.6	0.856766	0	5.81325	5.78999	3.41336	0.00948233	0.0206365
RP11-166B2.1	0	0.909351	6.88985	4.71034	3.41138	0.0105597	0.0227924
AC004009.3	0	0.909351	6.88985	4.71034	3.41138	0.0105607	0.0227931
SHANK2	0	0.909351	3.64178	7.93493	3.40958	0.0162661	0.0339641
KRT18P52	0	0.909351	3.64178	7.93493	3.40958	0.0162661	0.0339641
MIR3165	0	0.909351	3.64178	7.93493	3.40958	0.0162661	0.0339641
CTD-3014M21.1	811.204	810.846	9191.48	7999.91	3.40558	0	0
AC133644.3	1.51663	5.46504	51.1854	24.0007	3.39613	1.99e-09	7.85e-09
RP11-667M19.2	4.94444	6.27882	64.6678	55.7655	3.39482	6.22e-22	4.24e-21
Y_RNA	16.884	12.3741	154.335	154.807	3.386	6.02e-53	1.04e-51
SMARCA5-AS1	11.4581	17.1164	152.971	146.916	3.38421	2.18e-51	3.66e-50
RP11-107K17.2	3.13959	8.17453	57.0437	62.2206	3.38034	8.73e-22	5.93e-21
RP11-449P15.2	5.70283	9.01448	75.5637	79.5932	3.37992	3.88e-28	3.25e-27
GIPC2	2.56625	0.843913	22.9241	15.2961	3.37871	4.02e-07	1.36e-06
AL590762.10	1.65121	1.77985	17.5321	20.6922	3.37726	1.14e-07	4.02e-07
SNORD70	44.3994	40.9813	459.92	429.29	3.37548	6.24e-126	5.13e-124
TXNIP	771.199	812.227	8479.59	7926.76	3.37319	0	0
KLHL38	4.11171	5.38411	61.8191	38.8938	3.37316	3.76e-15	1.97e-14
RNU6-1289P	7.64541	4.37127	61.6456	65.7252	3.37136	3e-23	2.15e-22
RNU6-881P	3.01378	11.8625	76.6131	77.3911	3.36845	2.58e-27	2.1e-26
NDUFB1P1	24.0283	28.6934	307.861	237.479	3.36577	7.15e-62	1.54e-60
CTD-2545G14.6	5.63155	10.8565	86.9429	84.431	3.365	7.36e-31	6.74e-30
RP11-804A23.2	4.31978	0.807675	28.9339	26.6646	3.36349	4.94e-11	2.14e-10
CTD-2036J7.1	0	2.75578	15.0528	13.917	3.36152	3.99e-06	1.26e-05
SNORA71D	56.1339	51.6727	584.677	524.538	3.35889	6.75e-137	6.79e-135
NDUFA3P2	1.61474	2.69979	16.7059	29.5697	3.34946	1.44e-07	5.06e-07
Y_RNA	3.35677	2.65088	29.2083	34.4818	3.34528	6.42e-12	2.9e-11
RAX2	1.73443	0	13.6342	6.04212	3.34008	0.000446187	0.00116976
RNU6-375P	1.73443	0	7.16454	12.5178	3.33786	0.000204736	0.000557668
RP4-744I24.4	1.73443	0	11.4886	8.21521	3.33759	0.00013409	0.000372122
SNAI1	102.475	134.706	1259.5	1134.93	3.33652	1.88e-195	4.24e-193
PKLR	0.818375	0.885084	9.33339	10.372	3.33574	9.58e-05	0.000269669
AK2P2	0	1.83247	8.25102	11.4461	3.33393	0.000133801	0.000371352
RNU6-787P	2.56625	0.843913	17.493	19.5765	3.33385	1.97e-07	6.85e-07
U1	20.5847	27.8739	251.414	238.351	3.33356	1.11e-76	3.42e-75
TAS2R8	1.65121	1.77985	23.9547	13.0897	3.33351	1.85e-06	5.98e-06
AC096587.1	4.31978	0.807675	27.8139	26.6265	3.33323	8.12e-11	3.47e-10
RP11-894J14.2	1.65121	1.77985	16.4107	20.6518	3.33312	2.44e-07	8.43e-07
ZNF350-AS1	2.48415	2.67466	26.7333	27.7047	3.33227	8.57e-11	3.66e-10
RP4-665J23.1	3.24252	5.41008	43.0501	46.1168	3.33121	1.09e-16	6.12e-16
RN7SL650P	1.58047	3.62104	34.2777	20.1314	3.33118	3.77e-09	1.46e-08
ARL9	0	3.67902	16.4107	20.6518	3.33096	4.5e-07	1.52e-06
SNORD63	27.5502	27.6776	282.867	274.044	3.32753	1.19e-86	4.5e-85
AC015987.1	24.9366	27.7498	260.166	270.09	3.32564	1.29e-82	4.46e-81
RP3-468K18.6	57.1176	48.8995	518.064	547.034	3.32371	1.12e-143	1.27e-141
RP11-136C24.2	4.18968	3.54535	43.8168	36.0926	3.3215	7.45e-15	3.84e-14
ZNF540	2.3766	5.43701	38.4105	41.4942	3.32073	3.72e-15	1.95e-14
SNORD3B-2	233.794	237.609	2557.13	2137.08	3.31519	1.78e-220	5.44e-218
SNORA14B	108.623	85.1724	996.838	934.398	3.31298	4.99e-202	1.19e-199
RP11-15A1.7	1.69065	0.863635	22.5157	5.15582	3.30776	0.000177657	0.000487416
RNU5E-1	149.908	163.718	1648.78	1451.99	3.30505	2.53e-225	8.66e-223
RP3-333H23.8	0.784571	1.80483	17.1626	10.6363	3.30399	1.43e-05	4.31e-05
MIR4513	0.784571	1.80483	17.1626	10.6363	3.30399	1.43e-05	4.31e-05
AP002967.1	0.784571	1.80483	11.7702	16.0283	3.30388	8.44e-06	2.6e-05
AC011933.2	0.784571	1.80483	19.3075	8.45964	3.30357	5.99e-05	0.000171557
NOTCH3	3.39852	1.73495	21.2759	31.9672	3.30209	1.24e-09	4.96e-09
RNU6-661P	2.48415	2.67466	31.0078	22.2658	3.30151	4.8e-10	1.96e-09
RNU6-545P	0	2.75578	9.5956	18.1719	3.30031	3.7e-05	0.00010777
RNU7-41P	0	2.75578	9.5956	18.1719	3.30031	3.7e-05	0.00010777
RP11-59H7.3	11.8486	7.92492	104.053	92.7953	3.29362	6.9e-34	6.94e-33
RP11-140I16.3	2.44666	3.59461	43.1336	18.1493	3.2913	6.32e-08	2.27e-07
ATP1B2	2.56625	0.843913	8.73215	27.0343	3.29061	6.51e-05	0.000185835
DNAJC19P6	0.753536	2.72663	15.2888	20.611	3.28657	6.45e-07	2.16e-06
Y_RNA	12.5985	10.6547	112.679	116.574	3.28436	2.01e-39	2.41e-38
RNU6-190P	9.86615	13.4869	108.318	120.917	3.28389	7.88e-39	9.26e-38
GRK7	4.98291	5.35897	57.5843	45.4773	3.28366	2.28e-18	1.36e-17
RPL36AP48	3.44282	0.825366	17.7216	26.2679	3.27854	1.05e-07	3.71e-07
MIR3122	5.81582	6.25371	53.7858	65.4603	3.2762	1.32e-20	8.55e-20
SNORA53	12.6809	8.81922	117.536	93.1973	3.27329	6.61e-33	6.45e-32
RNA5SP379	0.856766	0	6.84616	3.58917	3.26601	0.022448	0.0457636
CDO1	0.856766	0	6.84616	3.58917	3.26601	0.0224334	0.0457367
RP11-356J5.13	0.856766	0	6.84616	3.58917	3.26601	0.0224271	0.0457268
FAM159A	0.856766	0	3.60657	6.82199	3.26542	0.0222788	0.045439
IGHV1-2	0.856766	0	3.60657	6.82199	3.26542	0.0222691	0.0454251
AC011290.4	0.856766	0	5.77209	4.67309	3.2649	0.0170061	0.0353652
SNORA75	0.856766	0	5.77209	4.67309	3.2649	0.0170045	0.0353642
SMPD4P1	0.856766	0	5.77209	4.67309	3.2649	0.0170013	0.0353598
RP11-334N17.1	0.856766	0	5.77209	4.67309	3.2649	0.0169962	0.0353517
CDK11A	14.2638	12.4441	119.023	140.292	3.26479	1.56e-41	1.98e-40
MED6P1	0.856766	0	4.69293	5.75002	3.26478	0.0169726	0.0353187
RP11-685G9.2	1.401	9.15476	59.7033	42.1878	3.26442	4.78e-15	2.49e-14
AP000692.10	30.4868	20.2678	260.234	230.699	3.2633	1.83e-70	4.87e-69
RP11-816J6.3	0	0.909351	5.77209	4.67309	3.26279	0.0170138	0.035379
ZNF844	0	0.909351	5.77209	4.67309	3.26279	0.0170181	0.0353856
MAGEA2	0	0.909351	5.77209	4.67309	3.26278	0.0170402	0.0354292
ALG1L15P	0	0.909351	5.77209	4.67309	3.26278	0.0170527	0.0354492
VN1R107P	0	0.909351	4.69293	5.75002	3.26268	0.0169783	0.0353259
U3	0	0.909351	4.69293	5.75002	3.26268	0.0169854	0.0353373
CTD-2396E7.7	0	0.909351	4.69293	5.75002	3.26268	0.016986	0.0353373
Metazoa_SRP	0	0.909351	4.69293	5.75002	3.26268	0.0169897	0.0353405
RNU6-584P	0	0.909351	6.84616	3.58917	3.26207	0.0225018	0.0458567
RP11-334E15.1	0	0.909351	6.84616	3.58917	3.26207	0.0225023	0.0458567
RP11-203M5.6	0	0.909351	3.60657	6.82199	3.26155	0.0222245	0.0453515
ADH1A	0	0.909351	3.60657	6.82199	3.26155	0.022229	0.0453579
PRDM7	0	0.909351	3.60657	6.82199	3.26155	0.0222328	0.0453627
RP11-80H18.4	0	0.909351	3.60657	6.82199	3.26154	0.0222685	0.0454251
RP11-540O11.4	8.52063	4.34954	71.3564	54.8572	3.26124	1.78e-20	1.15e-19
DIO3	17.6349	15.1044	184.007	132.062	3.25936	5.6e-38	6.42e-37
RP4-665J23.4	0.64372	6.41712	36.9348	31.3983	3.25883	6.66e-12	3.01e-11
LDLRAD4	15.7347	18.8288	167.029	165.271	3.25701	2.83e-54	5.08e-53
PRKAR2B	1.73443	0	7.12788	11.4041	3.25131	0.000283251	0.000759306
SCARNA16	1.73443	0	7.12788	11.4041	3.25131	0.000283119	0.000759017
RP11-42F12.1	1.73443	0	9.29326	9.25629	3.25077	0.00018333	0.000502285
RP11-770J1.5	11.8069	8.84219	100.865	98.2948	3.24965	2.7e-34	2.75e-33
RP1-267L14.6	2.61245	0	18.1909	8.42626	3.24901	9.99e-05	0.00028082
AC109631.1	20.0149	20.5443	193.776	194.092	3.24898	4.26e-62	9.24e-61
RP11-1017G21.3	0.818375	0.885084	6.03815	12.4745	3.24898	0.000428485	0.00112558
APOE	10.8134	11.622	125.288	90.058	3.24808	4.94e-30	4.4e-29
RP11-275N1.1	0	1.83247	9.29326	9.25629	3.24806	0.000185076	0.000506764
SNORA76	0	1.83247	7.12788	11.4041	3.24705	0.000286398	0.000767419
C19orf35	6.64874	7.14844	73.7577	59.407	3.24602	9.06e-23	6.36e-22
RNU6-1198P	0.784571	1.80483	13.8927	12.7616	3.24338	9.1e-06	2.79e-05
SNORD69	31.3095	42.2564	371.299	325.729	3.24262	7.08e-89	2.81e-87
RP11-133K1.7	0.753536	2.72663	21.7198	13.0198	3.23935	3.06e-06	9.75e-06
RP11-63K6.1	9.72119	17.169	141.779	112.952	3.23783	4.75e-37	5.27e-36
RP11-864J10.2	0	4.60218	22.0134	20.8495	3.23693	9.98e-08	3.53e-07
Y_RNA	9.53408	1.60351	49.0741	58.6005	3.23567	3.9e-18	2.3e-17
UBXN7-AS1	2.41092	4.51554	35.8148	31.3611	3.23556	3.14e-12	1.44e-11
SNORA49	0	4.60218	17.6844	25.153	3.23536	2.46e-07	8.5e-07
RP11-776B3.1	2.3435	6.35881	35.2683	48.0764	3.23349	5.23e-14	2.61e-13
AC010522.1	6.77055	4.39354	44.6898	61.7957	3.21893	3.08e-17	1.76e-16
MYL6BP1	5.06356	3.52214	39.5704	42.6499	3.21506	5.32e-15	2.77e-14
SUPT4H1P1	15.9696	13.3151	126.011	148.352	3.21408	1.78e-42	2.31e-41
MIR155HG	2.3766	5.43701	41.4548	32.6635	3.21238	1.22e-12	5.72e-12
CD200R1	5.15045	1.69436	31.4512	34.5603	3.21171	6.07e-12	2.74e-11
ARHGAP31	11.2399	2.47013	71.4752	58.2172	3.20984	3.35e-21	2.23e-20
LSMEM1	14.9782	16.0954	146.112	143.352	3.20903	1.79e-47	2.68e-46
RP11-540O11.6	5.77725	7.17353	52.7706	68.7746	3.20603	8.23e-20	5.19e-19
OVOS2	0.669725	5.49437	24.6821	33.2055	3.20588	6.04e-10	2.46e-09
RP11-363J20.2	1.54788	4.54288	21.42	36.4272	3.20567	5.58e-09	2.14e-08
Y_RNA	27.2023	15.7743	196.287	203.149	3.20339	1.21e-61	2.61e-60
SNORD72	96.5752	82.711	942.806	710.686	3.20284	9.8e-90	3.95e-88
RNU6-611P	1.61474	2.69979	18.7307	22.9635	3.19915	1.19e-07	4.2e-07
DDX47	176.063	182.299	1629.23	1656.42	3.19605	0	2.18e-306
RP5-1073F15.1	5.06356	3.52214	41.6959	39.3733	3.1947	8.7e-15	4.48e-14
RN7SL452P	5.1969	0.790638	24.6446	32.0899	3.18084	5.89e-10	2.4e-09
ARHGAP9	1.69065	0.863635	12.7733	12.7226	3.18066	1.56e-05	4.69e-05
PKHD1L1	0.784571	1.80483	12.7733	12.7226	3.17982	1.58e-05	4.76e-05
CTD-2342N23.2	0	2.75578	14.9274	10.5638	3.17799	3.44e-05	0.00010058
RP4-705D16.3	11.532	15.2759	132.708	110.45	3.17137	3.52e-37	3.93e-36
RP3-426I6.5	1.58047	3.62104	30.8364	17.7846	3.16959	5.26e-08	1.9e-07
CTD-2562J15.4	13.7299	5.13838	89.1521	83.3817	3.16748	1.35e-28	1.15e-27
ADRA2B	1.73443	0	11.4013	5.974	3.16078	0.000680851	0.00175093
SNORA40	3.31707	3.56945	22.686	40.9294	3.15901	3.08e-09	1.2e-08
RP11-201O14.1	18.6316	12.3289	140.346	138.698	3.15667	5.98e-45	8.36e-44
AC016959.1	0.818375	0.885084	3.80543	13.4973	3.15666	0.00134778	0.00333059
LA16c-358B7.3	96.5752	82.711	785.926	812.895	3.15322	4.14e-184	8.02e-182
RP11-692M12.5	5.06356	3.52214	42.6967	36.056	3.15311	5.17e-14	2.58e-13
HPX	0	1.83247	4.90856	12.4302	3.15227	0.00503549	0.0114527
RNU6-100P	0	1.83247	4.90856	12.4302	3.15227	0.00503549	0.0114527
AP000577.2	81.9346	58.3617	589.571	659.521	3.14931	1.02e-125	8.3e-124
RNU6-1048P	20.1318	39.8319	283.271	247.028	3.14697	1.39e-64	3.23e-63
TBCAP3	1.48648	6.38737	35.9347	34.7142	3.14304	3.6e-12	1.65e-11
RGPD4	2.56625	0.843913	15.173	17.2653	3.14267	3.18e-06	1.01e-05
RP11-843P14.2	3.39852	1.73495	31.866	15.5734	3.1386	3.39e-07	1.16e-06
AC005593.2	4.31978	0.807675	26.4906	21.0006	3.13771	7.91e-09	2.99e-08
AP001619.3	8.52063	4.34954	52.5897	63.1864	3.13679	3.47e-19	2.14e-18
RP4-597N16.4	3.39852	1.73495	24.3336	23.1603	3.13666	2.95e-09	1.15e-08
RP11-451H23.1	2.48415	2.67466	13.458	33.8958	3.13515	5.61e-06	1.75e-05
RP11-796E2.4	7.73399	2.54509	37.7321	54.8553	3.13197	8.55e-14	4.22e-13
MYC	7918.7	6976.16	66827.7	63576.8	3.13002	0	0
RNY1P12	7.09089	18.1721	120.046	101.114	3.129	1.21e-32	1.17e-31
Y_RNA	8.3943	7.09994	79.3258	58.459	3.12859	4.17e-21	2.77e-20
AC009299.1	7.48166	8.04317	63.0622	74.7096	3.128	7.86e-23	5.53e-22
CTD-3222D19.4	6.95128	0.758027	35.895	33.5967	3.12199	2.45e-12	1.13e-11
RN7SL182P	5.85543	5.33457	44.4724	55.0934	3.12141	5.34e-17	3.02e-16
MIR3680-2	2.61245	0	17.0289	7.26762	3.12009	0.000335531	0.000891266
DNALI1	25.9231	24.9698	239.138	203.166	3.11223	5.33e-60	1.11e-58
RP11-423P10.2	143.519	148.339	1282.65	1240.16	3.11081	1.41e-249	6.4e-247
RP11-321C24.4	4.23099	2.62819	30.2133	31.1713	3.1067	5.21e-11	2.25e-10
RP11-464D20.2	4.23099	2.62819	30.2133	31.1713	3.1067	5.2e-11	2.25e-10
CTC-542B22.2	21.3096	31.527	216.431	238.548	3.10434	1.45e-64	3.36e-63
LINC01031	2.98385	12.7846	64.0761	71.3921	3.10213	9.27e-22	6.29e-21
SOCS5P4	2.48415	2.67466	23.2136	23.1217	3.10076	4.72e-09	1.81e-08
AC135050.5	8.16383	12.6184	94.8051	84.6762	3.09908	2.06e-29	1.8e-28
RNU7-125P	0	5.52525	22.1328	24.1989	3.09828	7.23e-08	2.59e-07
AC137932.6	4.18968	3.54535	34.7745	33.5588	3.09629	1.09e-12	5.15e-12
DPRXP1	18.4276	16.9175	157.476	147.046	3.09605	1.37e-47	2.07e-46
MIR150	3.49037	0	16.2129	15.0724	3.0919	7.4e-06	2.29e-05
DNAH12	1.65121	1.77985	15.1334	16.1496	3.08985	4.53e-06	1.42e-05
RP11-245J9.6	8.75209	19.9591	132.744	111.572	3.08784	5.28e-35	5.5e-34
RP11-637A17.2	5.63155	10.8565	76.1965	65.0765	3.08655	6.79e-23	4.79e-22
RP11-65N13.6	0.753536	2.72663	23.7271	7.4583	3.08646	0.000192109	0.000524893
CXCL8	103.78	76.1419	722	809.545	3.08548	3.19e-135	3.09e-133
MIR1278	8.43543	6.182	60.523	65.6879	3.08309	1.25e-21	8.46e-21
CTD-2126E3.3	9.98046	10.7273	96.9	80.2625	3.08075	1.53e-27	1.26e-26
RP3-348I23.3	3.44282	0.825366	13.1868	24.9843	3.07721	7.18e-06	2.22e-05
RP11-495K9.5	10.0198	9.80804	81.4355	87.6104	3.07394	1.18e-27	9.69e-27
U1	107.795	130.914	1045.2	956.698	3.06837	7.32e-178	1.31e-175
UBOX5-AS1	6.5723	8.98842	67.2198	64.7906	3.06609	3.75e-22	2.57e-21
CCDC13	5.81582	6.25371	58.6645	44.393	3.06608	1.24e-16	6.93e-16
RP11-480I12.10	1.73443	0	12.4256	3.75179	3.06469	0.0020023	0.00483058
RP11-349J5.2	1.73443	0	11.3562	4.84959	3.06446	0.00197403	0.0047678
CHD5	1.73443	0	3.77405	12.3849	3.0632	0.0020023	0.00483058
RNU6-285P	1.73443	0	10.2846	5.93892	3.06223	0.000924427	0.00233578
AL158089.1	1.73443	0	10.2846	5.93892	3.06223	0.000923931	0.00233471
FAM65B	1.73443	0	10.2846	5.93892	3.06223	0.000923544	0.0023341
Y_RNA	1.73443	0	5.96662	10.2479	3.06171	0.000911492	0.00230658
CT45A3	1.73443	0	9.21044	7.02219	3.0613	0.000651378	0.00167839
RP11-108F13.2	1.73443	0	8.13325	8.10085	3.06098	0.000582695	0.00150838
RNU11	0.818375	0.885084	14.5591	1.50656	3.0605	0.0020023	0.00483058
SYS1-DBNDD2	0.818375	0.885084	10.2846	5.93892	3.05968	0.000797792	0.00203358
BOLL	0.818375	0.885084	9.21044	7.02219	3.05957	0.000585595	0.00151545
EIF1P1	0.818375	0.885084	7.05231	9.17585	3.05941	0.000582389	0.00150771
RP11-462G2.2	0.818375	0.885084	5.96662	10.2479	3.05925	0.000788761	0.002012
ERN2	0.818375	0.885084	3.77405	12.3849	3.05864	0.0020023	0.00483058
RNU7-140P	0	1.83247	8.13325	8.10085	3.05798	0.00253819	0.00605408
MTND5P2	0	1.83247	7.05231	9.17585	3.05765	0.00278072	0.00660305
SNORA64	0	1.83247	7.05231	9.17585	3.05765	0.00278258	0.00660679
RN7SKP271	4.98291	5.35897	41.9284	46.0784	3.05633	4.55e-15	2.37e-14
Y_RNA	16.6058	18.804	151.742	143.516	3.05128	8.54e-46	1.22e-44
TAS2R7	0.784571	1.80483	12.6912	10.489	3.04361	9.97e-05	0.00028018
AL606500.1	0	2.75578	12.6912	10.489	3.04207	0.000124902	0.000347898
TDGF1P6	5.02256	4.43993	47.053	32.8422	3.04029	1.87e-12	8.69e-12
KCNV2	11.103	5.2	59.7629	76.8316	3.04017	1.42e-20	9.24e-20
MIR576	4.11171	5.38411	50.2843	29.5832	3.03957	3.58e-11	1.56e-10
AC068491.3	4.07464	6.30465	37.5511	49.2727	3.03669	6.69e-14	3.32e-13
RP13-26D14.2	1.65121	1.77985	14.013	16.1097	3.03581	8.32e-06	2.56e-05
RNU7-175P	1.65121	1.77985	14.013	16.1097	3.03581	8.33e-06	2.56e-05
MIR6895	0.753536	2.72663	16.1718	13.9554	3.03503	9.72e-06	2.98e-05
SNORA71C	153.679	154.501	1298.51	1225.52	3.03278	7.89e-232	2.99e-229
AC079781.5	4.31978	0.807675	28.5131	15.4718	3.03117	6.79e-07	2.27e-06
TEN1	2.5238	1.75672	20.7299	16.3417	3.03113	1.1e-06	3.61e-06
RP4-761J14.9	1.61474	2.69979	22.8809	14.176	3.0302	3.51e-06	1.11e-05
RP1-167G20.1	0.724362	3.64903	22.8809	14.176	3.02862	4.66e-06	1.46e-05
RP3-399L15.3	28.7405	20.3121	222.675	180.258	3.02825	4.51e-50	7.26e-49
RP11-886P16.10	21.046	16.8471	153.275	157.02	3.02212	1.08e-47	1.63e-46
FERP1	0	6.44826	22.287	28.6622	3.02062	1.18e-07	4.17e-07
RP11-437B10.1	192.562	205.658	1567.22	1654.63	3.016	3.06e-265	1.99e-262
RP1-117O3.2	53.3757	55.4098	421.949	456.74	3.01108	1.03e-108	6.3e-107
SCARNA18	15.697	19.7485	153.68	133.477	3.01101	2.11e-42	2.73e-41
RP11-307L3.4	19.3404	15.9757	124.114	160.621	2.9999	8.58e-37	9.46e-36
CTD-2526A2.4	5.02256	4.43993	50.1981	27.3388	2.99849	3.01e-10	1.24e-09
CTD-3148I10.15	4.98291	5.35897	41.8131	42.7263	2.99842	1.82e-14	9.23e-14
Y_RNA	5.1969	0.790638	13.5229	36.1238	2.9983	8.55e-06	2.63e-05
SNORD63	62.3279	70.752	515.767	545.855	2.99468	4.13e-127	3.49e-125
U1	672.194	779.145	6185.42	5365.82	2.99273	1.67e-263	1.06e-260
SNHG17	1740.94	1673.03	14129.4	13032.3	2.99182	0	0
RP11-16C1.2	24.5808	15.8396	161.328	162.863	2.99101	5.94e-49	9.31e-48
Y_RNA	12.3649	16.1704	118.089	110.018	2.98992	1.15e-35	1.22e-34
CD79A	4.36817	0	19.6111	16.3042	2.98794	3.33e-06	1.06e-05
CTC-503J8.4	2.5238	1.75672	22.8373	13.055	2.98623	8.09e-06	2.49e-05
RP11-195C7.1	2.5238	1.75672	13.1156	22.7562	2.98558	7.76e-06	2.39e-05
KB-1460A1.5	3.49037	0	9.63089	19.2855	2.98466	0.000136003	0.000377168
RNU6-399P	3.49037	0	16.1302	12.8378	2.98234	2.7e-05	7.97e-05
RP11-290M5.2	2.61245	0	16.936	5.00836	2.97817	0.0012429	0.00308774
CHCHD2P3	3.20718	6.33128	39.3755	37.0627	2.97545	4.26e-13	2.04e-12
AP001619.2	20.0149	20.5443	162.321	158.404	2.97491	4.55e-48	6.96e-47
AF129075.5	80.5061	51.0803	504.172	534.295	2.97436	2.54e-109	1.57e-107
RP11-701P16.2	0.784571	1.80483	8.32583	13.6742	2.96974	0.00027606	0.000740654
Y_RNA	0.784571	1.80483	7.23594	14.7446	2.96911	0.000467262	0.00122109
SNORD101	109.86	97.9436	848.15	780.916	2.96804	2.9e-160	4.12e-158
PLCG1-AS1	25.5478	34.1589	225.556	242.17	2.96735	3.1e-64	7.13e-63
SNAP47-AS1	4.0036	8.14692	46.5297	49.5837	2.96499	3.79e-16	2.07e-15
SNHG15	2318.94	2154.8	18362.5	16558.8	2.96434	0	0
SNORD67	18.6739	11.4124	111.831	125.506	2.96396	2.17e-35	2.29e-34
SPAG17	22.362	26.9044	202.473	183.097	2.96336	3.23e-54	5.79e-53
RNF225	4.76608	10.8839	62.5791	60.1693	2.96084	4.29e-20	2.73e-19
CTD-2015H3.1	1.73443	0	9.16758	5.90308	2.95662	0.00134515	0.00332539
AL136221.1	1.73443	0	9.16758	5.90308	2.95662	0.00134505	0.00332539
U6	1.73443	0	5.9297	9.13422	2.95626	0.00133447	0.00330093
CHRNA7	1.73443	0	5.9297	9.13422	2.95626	0.00133358	0.00329945
RP11-526A4.1	1.73443	0	8.09223	6.98427	2.95593	0.00107172	0.00268428
MIR3609	10.662	15.3017	93.3493	109.248	2.95527	1.54e-30	1.39e-29
FDX1P1	0.818375	0.885084	11.3099	3.72073	2.95481	0.00299723	0.00707367
RNU6-834P	0.818375	0.885084	8.09223	6.98427	2.95428	0.000971721	0.00244884
CXCR3	0.818375	0.885084	8.09223	6.98427	2.95428	0.000972273	0.00244967
RN7SL757P	0.818375	0.885084	3.74207	11.2725	2.95347	0.00299723	0.00707367
LRRC25	0	1.83247	7.01326	8.06101	2.95252	0.00440479	0.0101142
RBPJL	0	1.83247	9.16758	5.90308	2.95212	0.00536713	0.012145
RP11-98G13.1	0	1.83247	10.24	4.81601	2.95066	0.00880171	0.0192541
RP3-522J7.7	8.20056	11.6979	91.8245	63.3124	2.94974	7.53e-20	4.75e-19
AC020550.7	0	1.83247	3.74207	11.2725	2.9489	0.0104592	0.0226125
RNU6-223P	4.60447	15.4924	65.7694	89.3249	2.94714	1.54e-19	9.62e-19
MTND5P15	1.45725	7.30979	31.528	36.7934	2.94688	9.93e-11	4.22e-10
XXbac-B444P24.10	3.44282	0.825366	22.7931	11.9329	2.9416	2.41e-05	7.13e-05
RP11-536L3.4	21.8785	17.7418	182.587	123.039	2.93787	8.67e-30	7.67e-29
IDI2	0.724362	3.64903	19.5694	15.1862	2.93681	4.34e-06	1.36e-05
CTD-2340D6.1	4.87059	8.12004	46.6805	54.0537	2.93519	3e-16	1.65e-15
RNU6-509P	7.48166	8.04317	39.6359	80.5786	2.93302	9.54e-12	4.28e-11
SLC26A3	4.11171	5.38411	34.9693	39.1441	2.93147	1.21e-12	5.66e-12
SNORD11	70.8152	54.0531	476.863	477.142	2.92828	3.21e-115	2.2e-113
ATP6V0E1P1	5.1969	0.790638	24.3336	23.1603	2.92469	2.29e-08	8.42e-08
RNU6-437P	2.44666	3.59461	24.3336	23.1603	2.92302	1.29e-08	4.83e-08
HNRNPA1P37	2.56625	0.843913	11.7702	16.0283	2.92238	3.85e-05	0.000111871
RP11-571F15.2	5.10611	2.60638	31.2543	28.9753	2.9152	4.52e-10	1.85e-09
TAS2R63P	50.2668	46.3269	353.294	377.226	2.91453	4.97e-92	2.12e-90
RP11-201O14.2	9.86615	13.4869	88.2132	88.946	2.91243	1.28e-27	1.05e-26
MIR4449	3.20718	6.33128	36.0132	36.9488	2.90853	3.15e-12	1.45e-11
AL590762.11	1.58047	3.62104	26.2338	14.2809	2.90778	7.41e-06	2.29e-05
GPR83	3.31707	3.56945	20.188	33.0405	2.90249	4.22e-08	1.53e-07
RP11-420A6.2	6.6883	6.22924	47.6896	50.7393	2.9023	3.73e-16	2.04e-15
RNU6-1024P	8.35404	8.01863	59.3632	64.5321	2.89827	6.28e-20	3.98e-19
MARK2P8	23.3468	24.1229	178.63	176.825	2.89764	3.47e-51	5.78e-50
RP11-77H9.8	6.72887	5.31083	44.21	47.2724	2.89471	3.68e-15	1.92e-14
LGR5	1.69065	0.863635	10.4533	10.4117	2.89434	0.000268962	0.000723087
RPL3P10	0.784571	1.80483	9.37274	11.4872	2.89311	0.000299316	0.000800551
SNORD94	95.7068	82.7317	692.735	635.299	2.89254	4.99e-135	4.81e-133
RP11-407P18.1	2.5238	1.75672	14.1286	19.4549	2.88999	1.1e-05	3.34e-05
HMBOX1-IT1	4.27423	1.71423	18.8818	27.4242	2.88895	1.14e-07	4.01e-07
RP11-393I2.4	2.44666	3.59461	24.2932	22.0432	2.88757	2.42e-08	8.89e-08
RNU6-323P	6.85777	2.56493	39.2151	32.5904	2.8872	1.54e-11	6.82e-11
LINC00598	3.27908	4.48937	31.214	27.8577	2.88654	7.52e-10	3.04e-09
RP1-134E15.3	14.1067	16.1201	86.3245	138.108	2.88278	1.18e-21	7.95e-21
SUMO4	21.3454	30.6073	203.501	179.754	2.88065	1.53e-50	2.51e-49
ZNF410	77.1965	90.5142	652.988	582.435	2.88041	4.98e-119	3.71e-117
MKRN3-AS1	6.53528	9.90895	64.7068	56.8848	2.87072	3.6e-19	2.22e-18
RP11-56B16.5	0.64372	6.41712	24.4917	27.6263	2.86918	1.99e-08	7.36e-08
RP11-21M24.3	11.8069	8.84219	83.0839	69.7661	2.86851	7.2e-23	5.07e-22
RP11-430L17.1	16.6442	17.8847	117.763	135.772	2.86723	3.29e-36	3.57e-35
RP11-91A18.4	2.48415	2.67466	13.2218	26.0983	2.86705	1.4e-05	4.23e-05
RP11-523H24.3	12.5185	12.4921	98.2122	85.9	2.86614	2.59e-27	2.11e-26
CD14	0.696534	4.57166	21.8903	17.4972	2.86592	2.19e-06	7.04e-06
SRRM5	8.05698	15.381	94.5397	76.8323	2.86393	6.04e-24	4.41e-23
PDCL3P6	2.56625	0.843913	12.8134	13.8386	2.86134	4.39e-05	0.000127176
IQCA1L	1.65121	1.77985	16.0451	10.6003	2.86063	7.45e-05	0.000211724
RP11-457I16.4	1.65121	1.77985	12.8134	13.8386	2.86048	3.93e-05	0.000114243
RP4-796I17.5	1.65121	1.77985	12.8134	13.8386	2.86048	3.94e-05	0.000114413
IRGM	16.8022	14.2098	109.34	117.59	2.85852	1.15e-33	1.14e-32
RP11-212D19.5	4.18968	3.54535	26.8502	31.0539	2.85842	1.42e-09	5.63e-09
RP11-123K3.9	0	3.67902	10.6474	15.9867	2.85655	0.000119627	0.000333702
SDHDP2	1.48648	6.38737	23.5962	34.2802	2.85555	1.8e-08	6.66e-08
SNORA38	17.8421	10.5183	81.4679	125.635	2.85402	5.11e-21	3.38e-20
RP11-173A6.2	3.35677	2.65088	21.012	24.1593	2.85165	4.58e-08	1.66e-07
LARP1P1	1.54788	4.54288	23.1735	22.0049	2.85067	4.93e-08	1.78e-07
ZSCAN32	17.4388	19.6986	126.938	141.657	2.84668	1.98e-38	2.3e-37
RP11-151N17.1	27.8345	42.3568	257.308	247.505	2.84654	8.29e-65	1.94e-63
ZNF439	1.73443	0	11.2625	2.58418	2.84595	0.0045212	0.0103613
PRELID1P3	3.77827	14.5995	66.1354	65.873	2.84554	1.85e-19	1.15e-18
RP11-1174L13.2	8.47751	5.26507	46.6805	54.0537	2.84474	1.16e-15	6.17e-15
ALDOB	1.73443	0	8.05016	5.86638	2.84283	0.00350005	0.00815627
SNORA77	1.73443	0	8.05016	5.86638	2.84283	0.0034999	0.00815627
SNORA46	23.9649	10.3706	113.26	135.63	2.84253	2.92e-32	2.78e-31
Y_RNA	1.73443	0	6.97324	6.94541	2.8424	0.00317083	0.00744086
RP3-337O18.9	0.818375	0.885084	10.1942	3.68904	2.84119	0.0045212	0.0103613
VCAM1	0.818375	0.885084	10.1942	3.68904	2.84119	0.0045212	0.0103613
AC116533.1	0.818375	0.885084	10.1942	3.68904	2.84119	0.0045212	0.0103613
RP11-264B17.4	3.44282	0.825366	13.0058	19.4134	2.84116	2.92e-05	8.59e-05
RN7SKP150	0.818375	0.885084	6.97324	6.94541	2.8407	0.00292272	0.00691784
Y_RNA	0.818375	0.885084	5.89191	8.02016	2.8406	0.00317394	0.00744762
RP11-461L13.5	0.818375	0.885084	5.89191	8.02016	2.8406	0.00317469	0.00744828
DLEU1-AS1	0.818375	0.885084	4.80475	9.09152	2.84039	0.00421669	0.00971314
RGS16	204.238	218.173	1593.46	1432.01	2.84012	3.47e-200	8.12e-198
AMPD1	2.5238	1.75672	18.4089	14.0307	2.83993	1.55e-05	4.67e-05
RNU1-91P	2.5238	1.75672	13.0058	19.4134	2.83978	2.38e-05	7.05e-05
RP1-163M9.8	2.5238	1.75672	16.2534	16.189	2.83973	1.05e-05	3.21e-05
RNY1P13	40.954	40.1557	297.835	284.551	2.83955	8.1e-76	2.44e-74
KCNIP2-AS1	1.61474	2.69979	18.4089	14.0307	2.83902	1.58e-05	4.76e-05
RP11-1C8.4	0	1.83247	6.97324	6.94541	2.83897	0.0117791	0.0252004
GPR61	12.5185	12.4921	86.1462	94.4728	2.83862	4.75e-27	3.83e-26
FER1L4	1.51663	5.46504	24.4527	26.5101	2.83798	1.65e-08	6.14e-08
UNC80	0	1.83247	9.12361	4.78168	2.83758	0.0172919	0.0359104
RP11-764D10.2	6.5723	8.98842	57.8998	54.4294	2.83355	5.19e-18	3.04e-17
SCARNA1	14.1453	15.2007	92.4973	118.172	2.83308	2.87e-28	2.42e-27
HNRNPA3P9	26.0015	23.1333	190.559	161.434	2.8326	1.11e-45	1.59e-44
RBM14-RBM4	28.1206	35.0035	242.655	207.755	2.83192	8.11e-55	1.48e-53
MIR616	23.2326	26.8797	181.979	175.796	2.83061	8.1e-50	1.29e-48
RP11-630D6.5	8.47751	5.26507	40.1225	59.4021	2.82852	1.45e-13	7.07e-13
CTB-180A7.6	9.30974	6.15913	55.6949	55.474	2.81927	1.34e-17	7.76e-17
RNU6-893P	0.696534	4.57166	27.2162	10.941	2.81904	0.000137011	0.000379863
MATR3	529.331	544.051	3820.2	3752.75	2.81858	0	0
RN7SL146P	5.1969	0.790638	27.4391	16.5587	2.81825	1.3e-06	4.25e-06
RNU6-824P	12.0235	4.26704	50.4517	66.4616	2.81697	2.52e-16	1.39e-15
KDM5C-IT1	5.02256	4.43993	42.3229	25.9796	2.81539	1.47e-09	5.83e-09
BOLA2P3	1.69065	0.863635	14.7041	4.94646	2.81512	0.00247554	0.00591308
RP4-537K23.4	5.02256	4.43993	31.528	36.7934	2.81484	3.33e-11	1.45e-10
RP11-96A1.5	2.61245	0	8.25102	11.4461	2.81482	0.000684982	0.00176098
RP11-689J19.1	3.35677	2.65088	20.9729	23.0433	2.81439	7.03e-08	2.51e-07
SLIT1	3.20718	6.33128	33.6932	34.6378	2.81419	2.66e-11	1.17e-10
RP11-715F3.1	2.44666	3.59461	19.8907	24.1193	2.81382	9.38e-08	3.33e-07
SNORA48	1.69065	0.863635	7.16454	12.5178	2.81305	0.000785506	0.00200402
AL138744.1	1.69065	0.863635	10.4124	9.29525	2.81293	0.000472146	0.00123284
PLD5	1.69065	0.863635	10.4124	9.29525	2.81293	0.000471958	0.00123245
RP11-713D19.1	1.69065	0.863635	10.4124	9.29525	2.81293	0.000471951	0.00123245
Y_RNA	1.69065	0.863635	8.25102	11.4461	2.81292	0.000561509	0.00145555
SNORA26	10.317	3.39608	55.2625	43.1673	2.81271	4.13e-14	2.07e-13
AC099535.4	0.784571	1.80483	10.4124	9.29525	2.81178	0.000476858	0.00124433
RNY1	0	2.75578	8.25102	11.4461	2.80944	0.000699653	0.00179753
SUMO2P16	3.17292	7.2528	34.9693	39.1441	2.80841	6.94e-12	3.13e-11
EIF1AX-AS1	65.8386	69.744	494.57	456.009	2.80767	1.04e-105	5.9e-104
RNU6-254P	3.90327	10.9118	52.2147	52.0077	2.8061	6.52e-16	3.53e-15
CTD-2340D6.2	2.41092	4.51554	26.5729	23.2364	2.80559	2.38e-08	8.76e-08
SNORA5A	6.77055	4.39354	42.7369	37.1744	2.80499	1.77e-12	8.22e-12
ZNF296	18.3881	17.8361	124.347	130.373	2.80409	3.8e-37	4.23e-36
RP11-392O18.2	11.3156	20.7985	115.804	108.829	2.80359	3.99e-32	3.79e-31
DPPA2P4	6.72887	5.31083	46.1782	39.5216	2.80075	8.13e-14	4.02e-13
EIF4A1	788.707	739.717	5726.92	4912	2.79885	9.43e-256	4.92e-253
RP11-107F6.4	8.52063	4.34954	36.6079	54.8148	2.79824	1.76e-12	8.2e-12
RP11-360D2.2	0.753536	2.72663	12.7733	12.7226	2.79607	7.46e-05	0.000212079
SNORD91B	42.2553	30.0429	263.904	240.92	2.79594	1.56e-62	3.42e-61
RFPL3S	1.65121	1.77985	4.01215	21.2841	2.79556	0.00108705	0.0027201
Metazoa_SRP	5.98177	2.58533	33.4534	27.9325	2.79544	4.95e-10	2.02e-09
RP11-401F2.3	5.98177	2.58533	33.4534	27.9325	2.79544	4.94e-10	2.02e-09
RND1	5.98177	2.58533	31.2942	30.0926	2.79521	2.84e-10	1.18e-09
RNU6-1143P	8.78569	19.038	90.8909	102.456	2.79497	2.72e-27	2.21e-26
RP5-1132H15.1	8.2379	10.7776	62.9164	70.2362	2.79319	6.72e-20	4.25e-19
SNORD62A	11.2467	22.64	132.449	102.595	2.79256	4.22e-28	3.53e-27
RNU6-800P	0.753536	2.72663	5.13048	20.2185	2.79153	0.00108705	0.0027201
C9orf173	5.02256	4.43993	30.4062	36.7539	2.79026	7.08e-11	3.04e-10
RNU6-1214P	3.44282	0.825366	15.1334	16.1496	2.78853	2.22e-05	6.59e-05
SNORA19	4.76608	10.8839	59.946	48.9068	2.78752	1.46e-15	7.76e-15
CSF3R	1.61474	2.69979	16.2129	15.0724	2.78701	1.87e-05	5.58e-05
SLC46A3	1.61474	2.69979	18.3665	12.912	2.78688	3.36e-05	9.83e-05
RP11-479I16.2	16.4192	23.4024	144.604	130.974	2.78654	5.28e-38	6.05e-37
AC007285.6	8.35404	8.01863	60.1429	54.5023	2.78645	8.13e-18	4.74e-17
RGMA	3.83969	12.7556	60.1429	54.5023	2.78494	1.81e-16	1e-15
MRPL53P1	4.94444	6.27882	35.1206	43.6107	2.78318	5.32e-12	2.41e-11
SNORA15	7.60295	5.28768	53.8962	36.4125	2.77963	1.34e-12	6.27e-12
RNU6-344P	7.60295	5.28768	50.6595	39.6664	2.77918	1.3e-13	6.35e-13
RP11-111K18.1	2.44666	3.59461	24.1695	18.6898	2.77565	3.28e-07	1.12e-06
AC007041.2	2.44666	3.59461	17.6844	25.153	2.7753	3.41e-07	1.16e-06
SNORA5C	118.882	111.446	833.802	743.19	2.7734	2.34e-133	2.19e-131
RP11-460I13.6	4.23099	2.62819	16.7763	31.7986	2.77324	1.21e-06	3.97e-06
LDHBP1	3.31707	3.56945	20.042	28.5806	2.77206	1.06e-07	3.73e-07
KCNS1	8.35404	8.01863	62.2676	51.2168	2.77189	4.38e-17	2.49e-16
MIR3121	2.41092	4.51554	24.3737	24.2771	2.77183	3.18e-08	1.16e-07
SETP10	5.10611	2.60638	21.3123	33.0823	2.77052	6.53e-08	2.34e-07
TPM3P7	7.1238	17.2507	69.3838	97.2705	2.77048	2.48e-19	1.54e-18
RPL10AP1	5.10611	2.60638	28.8934	25.5471	2.77007	6.84e-09	2.6e-08
RP11-366I13.3	4.18968	3.54535	23.4847	30.9338	2.76954	1.28e-08	4.8e-08
FBXW4P1	44.632	35.4776	275.994	270.493	2.76361	3.42e-69	8.86e-68
RP11-203M5.2	4.07464	6.30465	37.0552	34.752	2.76324	2e-11	8.82e-11
RP11-16C1.1	7.64541	4.37127	32.0037	51.3029	2.76226	1.35e-10	5.71e-10
FTH1P3	20.0932	18.7069	125.711	138.258	2.75673	9.29e-37	1.02e-35
RP11-363L24.3	8.31459	8.93788	52.6626	65.4217	2.75625	3.06e-17	1.75e-16
RP11-16O9.2	9.18692	8.91333	66.9499	56.9562	2.75601	2.4e-18	1.43e-17
RP11-294J22.7	78.1164	66.6876	484.086	496.527	2.75568	8.94e-111	5.67e-109
CYCSP29	7.26005	13.5659	60.9929	80.2244	2.75323	1.71e-18	1.03e-17
DUTP6	17.7577	12.3514	105.397	99.554	2.75217	1.06e-29	9.37e-29
SNHG21	42.0051	57.5532	350.768	319.624	2.75142	8.19e-75	2.39e-73
Metazoa_SRP	15.4432	26.1887	128.362	151.787	2.74883	1.55e-35	1.65e-34
RP11-505K9.5	17.6349	15.1044	112.431	108.727	2.7439	1.7e-31	1.59e-30
BDNF-AS	91.0455	114.872	647.755	730.976	2.74361	2.89e-111	1.86e-109
RNF103-CHMP3	7.2954	12.6449	68.38	65.9459	2.74211	3.04e-20	1.95e-19
RP11-395P16.1	6.81347	3.47792	37.0153	33.6343	2.74088	4.33e-11	1.88e-10
Y_RNA	5.77725	7.17353	38.674	49.3124	2.74085	2.91e-13	1.41e-12
Y_RNA	6.02696	1.67518	28.8527	24.4293	2.73996	1.94e-08	7.16e-08
AC096649.2	3.24252	5.41008	29.0533	30.0158	2.73879	2.48e-09	9.73e-09
RP1-92O14.6	18.7747	29.7646	172.256	151.951	2.73827	1.37e-41	1.73e-40
MIR2909	4.31978	0.807675	20.6878	15.2233	2.73752	3.49e-06	1.11e-05
RP11-159L20.2	4.31978	0.807675	20.6878	15.2233	2.73752	3.49e-06	1.11e-05
EHMT1-IT1	4.31978	0.807675	16.3721	19.5365	2.73687	2.22e-06	7.14e-06
AC004862.6	3.35677	2.65088	20.8935	20.8108	2.73686	3.17e-07	1.08e-06
AC012627.1	2.5238	1.75672	18.3235	11.7924	2.73413	6.78e-05	0.0001932
CDC42P5	1.61474	2.69979	15.0934	15.0335	2.73298	3.02e-05	8.88e-05
RP11-1006G14.5	0.724362	3.64903	14.013	16.1097	2.73183	4.23e-05	0.000122593
AC100830.5	2.56625	0.843913	13.8094	10.5267	2.73178	0.000162562	0.000447817
AC008132.13	2.56625	0.843913	12.7326	11.6061	2.73149	0.000130621	0.000362875
HAP1	2.56625	0.843913	12.7326	11.6061	2.73149	0.000130544	0.000362692
RP11-831F12.4	1.65121	1.77985	14.8843	9.44419	2.73066	0.000210517	0.000572826
AC068196.1	1.65121	1.77985	12.7326	11.6061	2.73054	0.000115898	0.000323698
SNORA11	2.61245	0	11.4454	7.09557	2.72955	0.0014087	0.00347198
AC007679.4	0.753536	2.72663	13.8094	10.5267	2.72936	0.000166613	0.000458578
RP11-95H11.1	0.753536	2.72663	10.5716	13.7577	2.72919	0.00016455	0.000453135
LRRC43	1.69065	0.863635	4.9418	13.5429	2.72731	0.00352136	0.00820174
RN7SL788P	1.69065	0.863635	7.12788	11.4041	2.72667	0.00111471	0.00278538
GS1-259H13.7	1.69065	0.863635	9.29326	9.25629	2.72657	0.000801333	0.00204195
SNORA74	6.53528	9.90895	51.3194	58.6773	2.72651	1.72e-16	9.54e-16
NBPF13P	0.784571	1.80483	9.29326	9.25629	2.72539	0.00080775	0.00205747
Y_RNA	0.784571	1.80483	11.4454	7.09557	2.72522	0.00114012	0.00284618
RP11-383C6.2	0.784571	1.80483	11.4454	7.09557	2.72522	0.00114055	0.00284704
AC084219.4	0.784571	1.80483	12.5178	6.00838	2.72491	0.00178289	0.00433843
CTD-2542C24.9	0.784571	1.80483	13.5882	4.91475	2.72435	0.00352136	0.00820174
CTC-215O4.4	5.70283	9.01448	42.2627	56.1317	2.72398	8.87e-14	4.38e-13
FGF8	4.76608	10.8839	63.0227	41.1701	2.72385	1.18e-12	5.55e-12
RNU4-22P	0	2.75578	9.29326	9.25629	2.72366	0.000974518	0.00245513
SEMA4A	0.784571	1.80483	4.9418	13.5429	2.72295	0.00352136	0.00820174
LINGO3	1.73443	0	10.1472	2.55493	2.72264	0.0105323	0.0227427
BIRC6-AS1	17.9418	28.8706	156.52	152.627	2.72204	1.25e-41	1.58e-40
RNU6-1294P	0	2.75578	6.03815	12.4745	2.72015	0.00247783	0.0059181
EFCAB12	8.65723	1.62081	28.3093	41.1373	2.71991	2.65e-09	1.04e-08
Y_RNA	1.73443	0	6.93215	5.82872	2.7194	0.00570022	0.0128276
UXT-AS1	0.818375	0.885084	5.85313	6.90551	2.71742	0.00523521	0.0118674
RP11-485M7.1	4.07464	6.30465	31.566	37.9098	2.71591	1e-10	4.27e-10
RPL17	188.48	198.45	1412.97	1129.83	2.71566	1.11e-108	6.79e-107
RP11-1378G18.1	0	1.83247	6.93215	5.82872	2.71558	0.0198281	0.0407831
RP11-109N23.5	8.27589	9.85757	59.2508	61.1772	2.7148	5.68e-18	3.33e-17
RP11-206M11.7	0	1.83247	4.76851	7.97818	2.71441	0.0235806	0.0478944
TAS2R46	69.422	89.8027	541.008	502.194	2.7124	3.72e-104	2.03e-102
RP11-220I1.5	3.20718	6.33128	41.0747	22.5803	2.71205	1.19e-07	4.2e-07
ANKAR	23.2326	26.8797	165.835	162.992	2.70897	1.69e-44	2.34e-43
SCARNA20	1.48648	6.38737	25.5733	26.5492	2.70558	4.1e-08	1.49e-07
UBE2FP3	39.1751	41.1204	256.717	267.749	2.70376	1.14e-65	2.72e-64
RNU6-431P	10.9744	7.94774	60.4858	64.5695	2.70338	2.57e-18	1.52e-17
RP11-485M7.2	29.7389	17.5412	168.563	141.748	2.70319	1.04e-37	1.18e-36
RP11-571F15.3	4.23099	2.62819	22.1328	24.1989	2.70266	9.48e-08	3.36e-07
CSNK1G2-AS1	3.96941	9.06842	42.9343	42.7642	2.70207	2.7e-13	1.3e-12
SNORD3C	78.8386	70.3309	535.042	437.567	2.70194	4.69e-76	1.42e-74
WNT16	6.72887	5.31083	37.3271	42.5725	2.70004	1.49e-12	6.96e-12
RP13-1056D16.2	4.03864	7.22563	37.1341	36.987	2.69583	1.68e-11	7.44e-11
RP11-501C14.7	13.9203	20.7195	111.449	113.176	2.69221	7.7e-31	7.04e-30
RP11-552M11.4	24.8989	28.6688	182.738	163.467	2.68741	4.85e-44	6.61e-43
RP1-43E13.2	11.7254	10.6786	70.9243	74.9706	2.68699	4.1e-21	2.72e-20
RP11-11N7.5	55.1761	76.4438	424.583	421.757	2.68593	5.26e-92	2.24e-90
RNU6-238P	1.58047	3.62104	11.9899	22.7133	2.68588	5.93e-05	0.000170025
RPL7AP2	11.7658	9.76011	71.8227	68.2926	2.68475	1.5e-20	9.7e-20
SNORD126	20.8479	21.439	139.082	134.176	2.68424	1.48e-37	1.67e-36
RP11-95I19.2	9.61719	19.9317	82.0658	107.76	2.68117	2.78e-22	1.92e-21
Y_RNA	2.3435	6.35881	27.8933	28.8602	2.68079	9.42e-09	3.55e-08
CTA-298G8.2	6.72887	5.31083	40.5357	38.218	2.67907	6.76e-12	3.05e-11
MTND5P28	2.5238	1.75672	13.9735	14.9941	2.67754	5.01e-05	0.000144387
LINC01498	1.61474	2.69979	12.8919	16.0693	2.67669	6.16e-05	0.0001762
RP11-822E23.2	1.61474	2.69979	6.33245	22.4904	2.6739	0.00123357	0.00306672
RP4-756G23.5	8.12768	13.5392	57.6546	81.2261	2.67105	1.12e-16	6.23e-16
CTB-2L9.1	2.28022	8.20295	31.4897	35.6769	2.66612	4.43e-10	1.82e-09
CT45A1	3.49037	0	12.6912	10.489	2.66389	0.000525132	0.00136537
TULP2	6.85777	2.56493	37.7623	23.5989	2.66345	2.44e-08	8.97e-08
RP11-474I11.7	29.9731	32.1985	199.448	195.372	2.6622	4.33e-51	7.21e-50
RNU6-378P	2.56625	0.843913	10.5329	12.6428	2.66189	0.000393682	0.00103776
MIRLET7G	2.56625	0.843913	11.6133	11.5672	2.66184	0.000358469	0.000949105
RP11-109N23.4	23.7072	15.8618	123.187	129.217	2.66106	4.33e-34	4.38e-33
RP11-151A10.3	1.65121	1.77985	9.44938	13.7163	2.66068	0.000463056	0.0012105
RNU6-288P	1.65121	1.77985	8.36228	14.7879	2.66052	0.000667524	0.00171846
RNU6-106P	1.65121	1.77985	6.1737	16.9262	2.65992	0.00160248	0.00392978
PRMT5-AS1	5.66683	9.93541	58.5419	41.0328	2.65951	6.64e-13	3.15e-12
RP11-271C24.3	79.2358	106.026	581.405	587.93	2.6593	9.08e-114	6.07e-112
WNT4	6.72887	5.31083	36.1673	41.4167	2.65774	1.55e-11	6.89e-11
LINC00862	4.27423	1.71423	25.1163	14.2463	2.6572	8.53e-06	2.62e-05
SNORD91A	45.6633	31.7889	262.43	228.503	2.65684	5.21e-54	9.25e-53
LIMD1-AS1	0	3.67902	9.44938	13.7163	2.65676	0.000704039	0.00180807
ARHGAP6	3.35677	2.65088	19.7335	19.6553	2.65491	9.28e-07	3.07e-06
AC002400.1	9.22705	7.99457	56.7396	53.2741	2.65424	3.03e-16	1.66e-15
METTL21C	2.3435	6.35881	25.6903	29.8982	2.65097	2.08e-08	7.69e-08
PCAT1	16.7621	15.1281	109.633	91.8435	2.64781	6.58e-27	5.28e-26
RP11-286N22.8	46.1414	40.9359	271.618	276.013	2.64773	1.68e-66	4.1e-65
MTND1P9	13.2356	16.1451	90.6418	94.6167	2.64748	7.14e-26	5.56e-25
RP11-45M22.5	16.1359	9.64625	91.0176	72.2475	2.64563	3.45e-21	2.3e-20
AC018737.1	5.8962	4.4164	31.4512	34.5603	2.64297	2.67e-10	1.11e-09
RPS12P31	3.27908	4.48937	26.5729	23.2364	2.64147	7.58e-08	2.7e-07
AURKAPS1	3.27908	4.48937	24.4134	25.3937	2.64146	6.24e-08	2.24e-07
AC132192.1	2.3766	5.43701	26.5729	23.2364	2.64094	9.26e-08	3.29e-07
AC019206.1	3.39852	1.73495	17.373	16.2278	2.64035	6.28e-06	1.95e-05
ANKRD26P1	2.48415	2.67466	23.8199	9.71703	2.64017	0.000231655	0.000627925
RP11-95I19.1	9.22705	7.99457	61.0269	47.8227	2.63918	2.42e-15	1.28e-14
RP11-241F15.3	1.58047	3.62104	16.2934	17.3051	2.63902	2.27e-05	6.75e-05
ITGAM	2.61245	0	11.4013	5.974	2.63898	0.00307269	0.00723672
RP11-362K14.5	89.88	76.4677	532.009	506.547	2.63874	1.52e-107	9.03e-106
RN7SKP98	3.07534	10.0184	54.674	27.4705	2.6379	6.91e-08	2.47e-07
AC108004.3	2.61245	0	9.25231	8.13977	2.63658	0.00164741	0.00403157
RPS3AP24	2.61245	0	8.17334	9.21651	2.63649	0.00164345	0.00402375
RPL7P25	6.72887	5.31083	43.6942	32.7356	2.63641	1.04e-10	4.43e-10
Y_RNA	1.58047	3.62104	9.76776	23.7393	2.63605	0.000260037	0.000700263
RP11-254F19.2	1.69065	0.863635	11.4013	5.974	2.63556	0.00230935	0.00553356
RP4-761J14.10	0.784571	1.80483	11.4013	5.974	2.63318	0.00233729	0.00559631
RPL21P44	0.784571	1.80483	11.4013	5.974	2.63318	0.00233836	0.00559844
RP11-25D3.1	16.5301	20.643	110.569	120.988	2.63263	7.26e-31	6.65e-30
MIR3162	0	2.75578	8.17334	9.21651	2.63161	0.00167152	0.00408713
AL450226.2	0	2.75578	8.17334	9.21651	2.63161	0.00167206	0.00408813
MAP7D2	8.47751	5.26507	40.8065	46.0399	2.63121	5.97e-13	2.84e-12
RP11-390B4.3	32.0689	23.8906	178.432	170.083	2.62989	2.58e-44	3.55e-43
RP11-227G15.12	46.3134	58.3505	322.6	324.6	2.62784	9.4e-75	2.74e-73
RP11-19G24.2	10.142	7.05338	54.4965	53.2003	2.62383	8.68e-16	4.67e-15
FLJ21408	2.24981	9.12516	28.3455	42.253	2.62345	5.89e-09	2.25e-08
RP13-317D12.3	6.90364	1.65658	26.7333	27.7047	2.62337	3.55e-08	1.29e-07
PHBP2	3.24252	5.41008	23.4847	30.9338	2.62108	4.8e-08	1.74e-07
AC068669.1	2.5238	1.75672	13.9334	13.8781	2.61918	8.24e-05	0.000233152
ZNF26	225.443	202.238	1360.94	1268.47	2.61848	8.59e-185	1.69e-182
RN7SKP4	5.8962	4.4164	28.1618	36.6741	2.61759	1.24e-09	4.96e-09
Y_RNA	5.1969	0.790638	23.9986	14.2113	2.61625	1.58e-05	4.76e-05
MSL3P1	7.36787	10.8034	65.4694	46.8422	2.61398	2.23e-14	1.13e-13
AC009404.2	162.782	141.517	955.316	909.904	2.61346	5.7e-156	7.62e-154
NME2	140.281	142.019	921.662	807.025	2.61328	2.52e-123	1.98e-121
Y_RNA	7.56157	6.20536	36.428	49.2328	2.61165	5.84e-12	2.64e-11
RNU7-128P	9.94177	11.6469	69.4259	63.7437	2.61117	5.43e-19	3.32e-18
RNU6-731P	1.54788	4.54288	23.9986	14.2113	2.60986	3.22e-05	9.42e-05
RPSAP51	5.10611	2.60638	16.7763	31.7986	2.60962	3.75e-06	1.19e-05
RNU6-759P	3.27908	4.48937	29.7616	18.8706	2.60753	7.61e-07	2.53e-06
RBM4	380.309	440.345	2528.79	2468.17	2.60686	7.69e-256	4.08e-253
ZNF350	74.4568	71.3555	455.456	432.588	2.60376	2.54e-95	1.17e-93
RN7SL166P	8.52063	4.34954	31.8973	47.955	2.60365	4.68e-10	1.92e-09
DDIT3	223.395	239.645	1415.12	1386.69	2.59708	1.21e-213	3.34e-211
RP11-707G18.1	25.33	18.5678	126.904	140.535	2.59647	2.4e-34	2.45e-33
RP11-463O12.5	225.372	231.403	1378.4	1383.99	2.59587	1.11e-216	3.13e-214
SV2A	7.73399	2.54509	37.8474	25.8396	2.59403	1.35e-08	5.04e-08
SNORD127	13.5551	8.7966	77.1225	59.511	2.59338	1.01e-17	5.86e-17
AC012360.4	13.4719	10.6313	80.7234	66.3362	2.59293	4.47e-20	2.84e-19
RP11-818O24.2	9.14753	9.83259	54.7614	61.0271	2.59216	2.18e-16	1.2e-15
uc_338	4.98291	5.35897	31.3733	32.3268	2.59132	6.18e-10	2.51e-09
RN7SKP243	3.31707	3.56945	25.2458	17.6075	2.59048	1.12e-06	3.68e-06
BAALC-AS1	28.3449	29.4907	154.364	195.199	2.59032	3.78e-37	4.21e-36
RP4-563E14.1	21.1695	14.0953	118.735	95.4734	2.58987	4.94e-26	3.86e-25
RP13-638C3.2	2.3435	6.35881	24.5304	28.7424	2.58981	5.57e-08	2.01e-07
TNFRSF10D	249.307	237.299	1450.6	1479.62	2.58905	2.18e-220	6.59e-218
MIR3193	17.3631	21.5375	117.214	117.833	2.58899	4.82e-31	4.44e-30
SEPT7P1	2.56625	0.843913	9.41139	12.6019	2.58884	0.000735891	0.00188439
RP11-196H14.2	1.58047	3.62104	15.173	17.2653	2.58867	4.07e-05	0.000118202
SNHG25	1.58047	3.62104	14.0906	18.3401	2.58841	5.29e-05	0.000152255
SNORD117	12.5985	10.6547	81.6088	59.6477	2.58714	2.05e-17	1.18e-16
C9	0.753536	2.72663	9.41139	12.6019	2.58615	0.000752662	0.00192471
MIR4727	1.73443	0	6.88985	4.71034	2.58522	0.0107847	0.0232402
HMGN1P28	1.73443	0	4.73129	6.86442	2.58494	0.0107367	0.0231451
C1orf100	0	3.67902	10.4934	11.5275	2.58449	0.00084694	0.00215264
KB-1208A12.3	75.8338	104.285	543.965	535.09	2.58421	2.01e-101	1.04e-99
CTD-2410N18.4	20.926	19.6016	136.008	108.302	2.58292	2.11e-29	1.85e-28
RP3-395M20.8	0.818375	0.885084	6.88985	4.71034	2.5828	0.00979638	0.0212705
Hammerhead_HH10	0.818375	0.885084	5.81325	5.78999	2.5827	0.00902219	0.0196971
NLRP11	0.818375	0.885084	4.73129	6.86442	2.58258	0.0097658	0.0212099
RP3-337H4.9	20.2544	15.0349	119.784	93.2628	2.58193	2.9e-25	2.22e-24
AC087350.1	127.245	119.477	769.28	706.954	2.57903	6.7e-127	5.61e-125
RNU6-1011P	5.93825	3.49969	31.1734	26.74	2.57754	5.83e-09	2.23e-08
HSPD1P10	3.20718	6.33128	27.9325	29.9769	2.57623	4.85e-09	1.86e-08
RP11-269F19.2	37.0622	29.2589	189.643	207.457	2.5747	7.19e-48	1.09e-46
WDR66	23.2326	26.8797	160.575	138.159	2.57055	2.08e-36	2.27e-35
LINC00536	2.44666	3.59461	20.7299	16.3417	2.56746	3.82e-06	1.21e-05
TAF1D	9371.67	8826.56	54930.1	52804.6	2.56554	0	0
RP11-296A18.6	4.36817	0	10.6474	15.9867	2.56245	0.000434118	0.00113944
CDC42-IT1	13.3123	14.306	84.5481	79.8808	2.56243	8.15e-23	5.73e-22
AL732374.1	3.44282	0.825366	17.1187	9.51514	2.56115	0.000453817	0.0011881
SNORA2A	38.3794	39.3077	250.591	209.08	2.56081	4.94e-48	7.56e-47
RP3-467L1.4	3.44282	0.825366	14.9698	11.6823	2.55975	0.000209947	0.000571323
TSEN15P2	3.24252	5.41008	23.4089	28.7025	2.55879	1.28e-07	4.48e-07
RP5-864K19.4	2.5238	1.75672	14.9698	11.6823	2.55851	0.000173248	0.000475688
RNU6-430P	2.5238	1.75672	9.55983	17.0582	2.55847	0.000363639	0.000961991
RP4-756H11.4	2.5238	1.75672	10.6474	15.9867	2.55841	0.000238488	0.000645741
Y_RNA	1.61474	2.69979	13.8927	12.7616	2.55761	0.000142621	0.000395073
RNU6-7	1.61474	2.69979	16.0451	10.6003	2.55744	0.000246107	0.000664946
RP13-672B3.5	9.30974	6.15913	47.4968	45.15	2.55694	2.69e-13	1.3e-12
RPL23AP30	4.94444	6.27882	37.9726	29.1978	2.55459	1.52e-09	6.03e-09
RP11-642A1.1	6.19747	19.1218	68.8238	79.3716	2.55141	3.46e-18	2.05e-17
RP11-91I20.4	4.83499	9.04113	40.6532	41.5708	2.55127	3.69e-12	1.69e-11
RN7SL778P	0	4.60218	9.55983	17.0582	2.55088	0.000777372	0.00198486
MIR3153	108.514	87.9175	591.132	562.046	2.54995	5.16e-108	3.12e-106
WARS2-IT1	27.7863	22.1692	130.939	163.076	2.54872	4.26e-33	4.18e-32
HBA1	7.64541	4.37127	43.527	28.2559	2.54768	4.46e-09	1.72e-08
RP11-454F8.4	16.7621	15.1281	90.7136	96.8565	2.54471	2.18e-25	1.67e-24
POLHP1	12.5185	12.4921	78.5564	68.5063	2.54243	6.41e-20	4.06e-19
AL109761.5	4.31978	0.807675	19.4411	11.8282	2.54091	0.000211538	0.000575308
DIAPH3-AS1	10.4834	19.9046	92.5588	84.6067	2.54089	4.01e-23	2.85e-22
PPIAP3	2.61245	0	9.21044	7.02219	2.53894	0.00298455	0.00705055
CTD-3222D19.2	1.69065	0.863635	12.4256	3.75179	2.53881	0.00723851	0.016023
EBLN2	130.231	157.787	800.566	872.26	2.53859	1.24e-124	1e-122
RNF216-IT1	2.61245	0	8.13325	8.10085	2.53849	0.00271201	0.00644935
EMC6	4.98291	5.35897	33.4534	27.9325	2.53814	4.49e-09	1.73e-08
ARPC3P1	4.98291	5.35897	32.3743	29.0131	2.53812	3.29e-09	1.28e-08
CTB-33O18.3	2.48415	2.67466	21.5863	9.65137	2.53776	0.000303988	0.000811546
RP11-227D13.1	1.69065	0.863635	10.2846	5.93892	2.53725	0.00320321	0.00751081
F13B	1.69065	0.863635	7.05231	9.17585	2.53668	0.00248774	0.00594045
RXFP1	1.69065	0.863635	8.13325	8.10085	2.53667	0.00229408	0.00549988
SNORD15B	110.33	132.68	754.632	654.487	2.53575	4.8e-97	2.28e-95
RP11-484D2.2	54.9326	38.8826	263.878	282.571	2.53568	1.56e-59	3.21e-58
RP11-587D21.4	19.0294	23.3265	105.542	140.984	2.53561	4.28e-26	3.35e-25
CLDN19	0.784571	1.80483	8.13325	8.10085	2.53542	0.00231714	0.00555098
SNORA62	0.784571	1.80483	8.13325	8.10085	2.53541	0.00231898	0.00555496
ABHD17AP3	41.3472	52.0676	264.864	276.966	2.53516	5.6e-61	1.19e-59
BRD9P2	0.784571	1.80483	12.4256	3.75179	2.53446	0.00723851	0.016023
RP11-166B2.3	45.3473	39.1238	216.23	274.535	2.53365	4.51e-44	6.16e-43
AC036178.1	0	2.75578	9.21044	7.02219	2.53322	0.00304447	0.00717452
SNORA30	12.6393	9.7367	67.1818	63.6716	2.53039	4.22e-18	2.49e-17
MT1A	4.94444	6.27882	32.5333	33.4823	2.52961	7.86e-10	3.17e-09
RP11-461F16.3	4.94444	6.27882	40.0852	25.9101	2.52951	1.41e-08	5.27e-08
SLC7A5P1	137.109	133.87	890.756	674.727	2.52923	5.52e-67	1.36e-65
RP11-983P16.2	53.5232	51.7402	299.599	309.384	2.52888	1.06e-68	2.72e-67
RP5-1014D13.2	346.65	348.296	2011.7	1999.93	2.52877	1.34e-254	6.78e-252
RP11-535C21.3	27.6965	46.0341	214.531	210.391	2.52843	1.07e-47	1.62e-46
RP11-60E8.4	7.2954	12.6449	59.0986	56.7033	2.52835	7.44e-16	4.01e-15
RN7SL482P	3.24252	5.41008	27.6923	23.274	2.52668	1.8e-07	6.26e-07
AC110602.1	7.26005	13.5659	51.6469	68.7356	2.52325	9.43e-15	4.85e-14
RN7SL444P	2.44666	3.59461	20.6878	15.2233	2.52192	7.76e-06	2.39e-05
RNU6-807P	4.0036	8.14692	35.9347	34.7142	2.52191	4.58e-10	1.88e-09
CALHM1	4.0036	8.14692	33.771	36.8716	2.52183	5.12e-10	2.09e-09
RP11-71H17.1	15.8895	15.152	90.4601	89.017	2.52025	6.67e-24	4.87e-23
RP11-438L19.1	20.1329	17.7885	101.465	117.342	2.51865	1.49e-27	1.22e-26
RP11-490B18.6	8.99645	13.5128	58.4602	71.203	2.51658	4.55e-17	2.58e-16
SNORA79	1.42879	8.23227	24.6069	30.9742	2.51516	2.32e-07	8.03e-07
RNVU1-4	8.20056	11.6979	57.9768	56.6665	2.51411	9.15e-16	4.92e-15
RP11-110H1.4	6.07408	0.774121	21.9318	18.615	2.5134	5.03e-06	1.57e-05
SNORA26	2.56625	0.843913	13.6792	7.16614	2.51307	0.00204154	0.00491966
FEM1A	66.82	89.8724	494.411	399.46	2.51216	3.83e-58	7.65e-57
Y_RNA	3.83969	12.7556	39.9796	54.9355	2.51185	4.16e-11	1.81e-10
CTD-2301A4.1	2.56625	0.843913	9.37274	11.4872	2.51169	0.00110843	0.0027712
RP11-429J17.2	4.23099	2.62819	18.692	21.8479	2.51119	2.31e-06	7.41e-06
AF127577.8	1.65121	1.77985	12.6061	8.25185	2.51066	0.00129836	0.00321749
USPL1	821.463	855.893	4681.14	4875.65	2.5104	0	0
RP11-157P1.4	57.6447	80.0424	428.682	355.19	2.50954	5.22e-58	1.04e-56
RP11-730B22.1	0.753536	2.72663	8.28875	12.5603	2.50867	0.00142185	0.00350304
CTD-2006H14.2	1.51663	5.46504	16.5242	23.9968	2.50821	7.61e-06	2.35e-05
RP11-182J1.17	0	3.67902	11.5309	9.33347	2.50707	0.00150252	0.00369321
RP1-168L15.5	9.18692	8.91333	54.3801	49.845	2.5069	1.34e-14	6.82e-14
ATP1B3-AS1	25.3345	39.6752	188.875	180.479	2.50656	7.52e-43	9.86e-42
RP11-429B14.3	6.02696	1.67518	21.012	24.1593	2.50301	8.89e-07	2.94e-06
ATP8A2P2	4.03864	7.22563	25.9893	38.8241	2.50285	1.79e-08	6.63e-08
SNORD38	5.10611	2.60638	17.7584	27.3827	2.50274	2.58e-06	8.27e-06
CTD-2381F24.1	18.6316	12.3289	94.73	82.4353	2.50216	1.31e-22	9.16e-22
RP3-348I23.2	13.5132	9.71362	62.9164	70.2362	2.50186	8.79e-18	5.12e-17
Metazoa_SRP	4.18968	3.54535	24.2523	20.9257	2.5018	5.68e-07	1.9e-06
Y_RNA	4.18968	3.54535	19.9291	25.2348	2.50171	7.48e-07	2.49e-06
RP11-384M15.3	7.48166	8.04317	47.3785	41.7952	2.50147	2.18e-12	1.01e-11
RP1-300G12.2	4.36817	0	9.52357	15.9444	2.49988	0.000908139	0.00229846
RP1-152L7.5	34.2142	34.8347	207.018	184.342	2.49816	3.75e-45	5.28e-44
CLK1	1468.27	1367.28	8253.51	7769.49	2.49806	0	0
AC092687.5	19.4637	13.2233	91.7656	94.6524	2.49798	1.42e-24	1.06e-23
CTC-435M10.10	5.98177	2.58533	22.249	27.5466	2.49516	4.02e-07	1.36e-06
RP11-333I13.1	2.5238	1.75672	9.52357	15.9444	2.49493	0.000477344	0.00124539
AC118282.1	2.5238	1.75672	11.6929	13.7985	2.49482	0.000250714	0.000676532
ZBTB12BP	7.60295	5.28768	34.9693	39.1441	2.49442	6.22e-11	2.68e-10
AL049539.1	1.61474	2.69979	14.9274	10.5638	2.49394	0.000341712	0.000906625
RNU6-645P	1.61474	2.69979	10.6098	14.8723	2.4937	0.000336131	0.00089256
RN7SL154P	1.61474	2.69979	10.6098	14.8723	2.4937	0.000336319	0.000892987
RP11-305P14.1	1.61474	2.69979	17.0742	8.39242	2.49364	0.000796778	0.00203115
RNU1-13P	29.9289	56.0683	233.642	249.136	2.49218	6.54e-47	9.63e-46
RP11-83J16.1	14.7897	20.6938	104.164	96.1575	2.49181	1.48e-25	1.14e-24
HELLPAR	491.91	575.426	2951.06	3049.35	2.49169	1.85e-260	1.11e-257
SYT11	4.31978	0.807675	22.6107	7.42748	2.49167	0.0017241	0.00420308
FAM215B	0	4.60218	12.7733	12.7226	2.49071	0.000439457	0.00115307
RP11-244N9.4	31.7152	32.1508	179.856	180.227	2.49014	8.83e-44	1.19e-42
MIR558	3.20718	6.33128	27.8139	26.6265	2.48737	6.77e-08	2.43e-07
RN7SL192P	7.2954	12.6449	54.6489	57.6731	2.48444	3.55e-15	1.86e-14
MRPL57P3	3.39852	1.73495	15.0934	15.0335	2.48407	0.000100431	0.000282136
RP11-757C15.4	2.48415	2.67466	19.3972	10.7068	2.48358	0.000302489	0.000808288
AC123788.1	2.48415	2.67466	18.3235	11.7924	2.4835	0.000193924	0.000529714
U47924.31	1.58047	3.62104	12.9304	17.1842	2.48221	0.000147009	0.000406875
RP11-791G15.2	1.58047	3.62104	10.7572	19.3287	2.4812	0.000330322	0.00087831
AC073063.10	1.58047	3.62104	8.57019	21.4681	2.47952	0.00104224	0.00261394
SNORD111	34.5655	26.5747	185.914	156.817	2.47917	1.72e-37	1.94e-36
SNORD11B	36.1506	30.1989	183.465	188.189	2.479	3.19e-44	4.39e-43
DFFBP1	5.85543	5.33457	34.6139	29.0878	2.47867	3.17e-09	1.23e-08
RP4-677H15.4	7.19096	15.4082	58.3511	67.8489	2.47692	3.37e-16	1.84e-15
RP11-61F12.1	13.7755	4.22796	51.0547	50.8523	2.4762	1.6e-13	7.8e-13
WDR49	6.07408	0.774121	15.4008	23.9551	2.47326	2.56e-05	7.55e-05
AC007050.17	5.15045	1.69436	14.3125	25.0272	2.47172	2.68e-05	7.92e-05
RP11-391A7.1	5.15045	1.69436	15.4008	23.9551	2.47124	1.48e-05	4.46e-05
RP11-365D23.4	11.8486	7.92492	52.4419	58.7154	2.47064	6.67e-15	3.45e-14
RP5-1021I20.6	9.39611	4.3283	32.9122	44.6473	2.4699	3.96e-10	1.63e-09
CYCSP11	3.31707	3.56945	15.4008	23.9551	2.46883	1.04e-05	3.17e-05
AL136097.1	8.43543	6.182	46.0569	36.1651	2.4665	3.31e-11	1.44e-10
RP11-368N21.5	5.06356	3.52214	32.9836	15.6066	2.46246	1.3e-05	3.94e-05
PHKA1P1	13.4719	10.6313	66.2105	68.1105	2.46229	9.51e-18	5.53e-17
RP11-430C7.2	49.0708	33.5353	237.361	219.99	2.46172	2.11e-49	3.34e-48
MTUS2-AS1	1.48648	6.38737	17.7216	26.2679	2.46103	5.47e-06	1.71e-05
AC017104.3	15.5747	3.28445	57.6644	47.716	2.46046	2.97e-12	1.37e-11
ZNF669	6.77055	4.39354	36.7284	25.804	2.45314	2.16e-08	7.95e-08
ZNF614	426.901	393.267	2199.4	2294.8	2.45308	1.29e-236	5.06e-234
AOC3	19.5725	31.5785	150.197	130.013	2.45291	2.17e-31	2.02e-30
RP11-296A18.5	6.77055	4.39354	32.4144	30.1306	2.4526	3.94e-09	1.53e-08
CTC-428G20.6	5.85543	5.33457	30.2524	32.288	2.45221	3.5e-09	1.36e-08
WTIP	22.5917	21.391	132.671	109.328	2.45197	5.03e-28	4.19e-27
RNU6-1156P	3.13959	8.17453	36.7284	25.804	2.45023	3.77e-08	1.37e-07
RN7SL395P	4.0036	8.14692	32.5723	34.5992	2.44933	2.1e-09	8.27e-09
RP11-69L16.4	9.35242	5.24295	41.6959	39.3733	2.44619	3.2e-11	1.4e-10
SNORD71	12.4026	15.2506	75.4531	76.2357	2.44611	7.84e-20	4.94e-19
MEIOC	94.1752	100.152	536.863	521.361	2.444	3.74e-102	1.97e-100
ZNF14	162.179	184.435	988.25	896.714	2.44321	5.65e-127	4.74e-125
RP11-328C8.2	9.22705	7.99457	39.9796	54.9355	2.44244	1.16e-11	5.16e-11
RN7SL425P	33.3433	34.8584	190.036	181.634	2.44176	2.52e-43	3.36e-42
RP11-775J23.2	13.9568	19.7994	86.2528	97.8317	2.44171	3.3e-23	2.35e-22
RP11-456P18.2	18.049	26.1108	139.119	100.54	2.43664	9.58e-23	6.71e-22
RP11-171I2.1	1.69065	0.863635	12.3778	2.61286	2.43369	0.0104592	0.0226125
CTA-972D3.2	7.88835	19.9868	68.8957	81.609	2.43327	9.68e-18	5.62e-17
HNRNPU-AS1	136.597	148.5	764.765	775.041	2.43291	6.41e-133	5.98e-131
KB-1907C4.2	3.49037	0	8.25102	11.4461	2.43281	0.00262325	0.00624619
Y_RNA	1.69065	0.863635	9.16758	5.90308	2.43182	0.00466529	0.0106715
Y_RNA	1.69065	0.863635	8.09223	6.98427	2.43151	0.00397547	0.00918677
RP11-114N19.3	1.69065	0.863635	7.01326	8.06101	2.43143	0.00396306	0.00916073
AC006534.3	6.12347	0	17.373	16.2278	2.43143	4.46e-05	0.000128938
RN7SL302P	2.56625	0.843913	9.33339	10.372	2.43022	0.00173565	0.00422962
RP11-1081K18.1	0.784571	1.80483	8.09223	6.98427	2.43014	0.00400412	0.00924961
SNORA25	3.44282	0.825366	9.48676	14.8305	2.43014	0.000751803	0.00192267
Y_RNA	0.784571	1.80483	7.01326	8.06101	2.43007	0.00399578	0.00923234
uc_338	0.784571	1.80483	11.3099	3.72073	2.42914	0.0104592	0.0226125
Metazoa_SRP	0.784571	1.80483	11.3099	3.72073	2.42914	0.0104592	0.0226125
Y_RNA	1.65121	1.77985	10.4124	9.29525	2.42909	0.00161809	0.00396653
KB-1980E6.2	0.784571	1.80483	4.84011	10.2046	2.42892	0.00671602	0.0149559
RP5-875H18.10	2.5238	1.75672	13.8094	10.5267	2.42857	0.00047052	0.0012293
TMEM106A	3.39852	1.73495	17.2058	11.7562	2.42855	0.000274741	0.000737425
FP236383.8	2.5238	1.75672	9.48676	14.8305	2.42846	0.000632564	0.00163176
TRHR	7.78041	1.63848	27.7332	24.3918	2.42781	1.44e-07	5.03e-07
CYP51A1-AS1	1.61474	2.69979	12.7326	11.6061	2.4276	0.000388568	0.00102504
CTD-2169H9.1	3.35677	2.65088	20.6021	12.9843	2.42746	3.53e-05	0.000102825
RP11-88H12.2	0.753536	2.72663	8.25102	11.4461	2.4274	0.00205407	0.00494946
RNA5SP159	2.48415	2.67466	16.1302	12.8378	2.42731	0.000184261	0.000504663
SPRY2	716.255	658.305	3757.26	3639.81	2.42723	0	2.47e-306
FANCD2P2	0	2.75578	5.9297	9.13422	2.42689	0.00579184	0.0130209
RNU6-826P	4.18968	3.54535	16.5979	26.2262	2.4262	5.86e-06	1.83e-05
RP11-481C4.1	6.77055	4.39354	28.0484	33.3259	2.42575	1.43e-08	5.33e-08
CICP16	2.41092	4.51554	20.7715	17.4596	2.42573	6.74e-06	2.09e-05
RPL34P21	0	3.67902	10.4124	9.29525	2.42562	0.00229517	0.00550165
RP11-513D5.5	0	3.67902	10.4124	9.29525	2.42561	0.00229687	0.00550491
HSPE1P2	0	3.67902	9.33339	10.372	2.42554	0.00228904	0.00548945
CFL1P5	1.54788	4.54288	15.2121	18.3808	2.42539	5.73e-05	0.000164344
CYCSP2	7.52117	7.12393	36.2429	43.6501	2.42486	7.07e-11	3.03e-10
RNU6-260P	12.5185	12.4921	84.6472	50.7747	2.4247	6.63e-13	3.15e-12
AC083843.2	3.17292	7.2528	30.0537	26.7024	2.42446	3.43e-08	1.25e-07
RP5-1021I20.4	2.3435	6.35881	21.089	26.3907	2.42431	1.22e-06	3.98e-06
TBX15	4.83499	9.04113	35.0075	40.2609	2.42409	5.37e-10	2.19e-09
UBE2CP1	9.82917	14.4072	66.0976	64.7541	2.42385	4.55e-17	2.58e-16
RP11-646I6.6	21.4546	27.8487	127.929	137.205	2.4234	1.59e-31	1.48e-30
RP11-537A6.9	4.87059	8.12004	27.2572	43.3275	2.42326	2.5e-08	9.18e-08
AC096574.4	0.669725	5.49437	20.6021	12.9843	2.42261	0.000197415	0.000538419
RP11-358B23.1	1.51663	5.46504	26.1446	12.0341	2.42205	0.000312411	0.000832843
SNORA54	34.4857	28.4094	174.816	162.124	2.41431	8.59e-39	1.01e-37
Metazoa_SRP	14.1453	15.2007	91.9043	65.5552	2.41359	3.88e-17	2.21e-16
SNORA75	75.839	80.4768	423.166	409.296	2.41142	1.52e-83	5.41e-82
AB015752.3	11.6856	11.5974	62.6552	62.4067	2.41107	1.93e-16	1.07e-15
RP11-697E22.2	10.8926	9.78388	54.6111	56.555	2.40963	1.08e-14	5.55e-14
CHERP	148.332	134.53	759.558	737.463	2.40185	1.8e-126	1.5e-124
CTD-2012K14.6	44.5536	37.3118	229.044	205.155	2.40133	3.27e-46	4.71e-45
RP11-95J11.1	8.56487	3.43606	33.5746	31.286	2.40086	7.13e-09	2.71e-08
RP1-122O8.7	10.6254	16.222	76.2352	66.1963	2.40041	6.22e-18	3.64e-17
Y_RNA	7.64541	4.37127	32.4939	32.3652	2.4003	4.67e-09	1.8e-08
ZNF202	550.191	566.393	3101.46	2792.04	2.39988	7.64e-231	2.79e-228
HCFC1-AS1	11.6077	13.4362	70.5094	62.6602	2.39929	7.38e-17	4.15e-16
KCTD4	18.6354	33.4447	130.383	144.004	2.39835	2.39e-30	2.15e-29
MED26	97.3752	107.392	556.218	522.869	2.39711	3.18e-97	1.51e-95
RP1-168P16.3	8.96012	14.4334	57.1915	66.6929	2.39689	1.24e-15	6.63e-15
SNORD14A	76.6375	82.2877	426.595	410.5	2.3957	8.83e-83	3.09e-81
SNORA74	6.85777	2.56493	22.287	28.6622	2.39475	3.44e-07	1.17e-06
RNF219-AS1	4.11171	5.38411	25.5337	25.4325	2.39308	3.65e-07	1.24e-06
CTB-119C2.1	26.6799	8.48841	102.629	83.7943	2.39308	4.43e-18	2.61e-17
RP11-399J13.2	16.884	12.3741	73.39	81.7579	2.39264	1.23e-19	7.69e-19
RP11-547D13.1	52.3973	58.1855	279.064	302.108	2.39202	7.86e-60	1.63e-58
AC023137.2	45.2704	40.9585	248.235	205.646	2.39145	4.45e-43	5.88e-42
SAMD11P1	4.11171	5.38411	14.6545	36.1683	2.39107	4.65e-05	0.000134371
RN7SL558P	3.24252	5.41008	25.3715	20.9633	2.38982	1.29e-06	4.23e-06
RP11-841C19.1	15.2615	9.66842	47.6257	84.2196	2.38891	2.67e-11	1.17e-10
PSMA6	133.073	150.41	716.67	762.866	2.38383	1.84e-117	1.32e-115
RNU6-341P	13.5977	7.88034	43.8105	69.5744	2.38281	2.28e-11	1e-10
RP11-61L19.2	3.31707	3.56945	23.9547	13.0897	2.38243	4.94e-05	0.000142324
SNORD100	168.224	158.743	849.408	857.117	2.3823	8.21e-140	8.68e-138
U7	1.48648	6.38737	13.2909	28.3262	2.38013	0.000102013	0.000286225
RP11-474L11.5	45.3473	39.1238	202.88	238.171	2.37934	1.13e-43	1.52e-42
SCARNA8	12.766	6.98658	54.3801	49.845	2.37811	2.1e-13	1.02e-12
RP1-34B20.19	4.27423	1.71423	14.0906	18.3401	2.37769	5.29e-05	0.000152097
Y_RNA	4.27423	1.71423	17.332	15.1108	2.37759	4.13e-05	0.000119887
RP11-406H23.5	22.8336	15.8842	97.7076	104.911	2.37591	1.5e-24	1.12e-23
MTND4P15	14.3455	10.6081	71.5145	59.337	2.37473	5.08e-16	2.76e-15
CTC-436P18.1	16.8428	13.2918	72.3742	85.0775	2.37243	1.85e-19	1.15e-18
RP11-872J21.5	68.6213	87.992	388.305	422.079	2.37188	1.25e-72	3.45e-71
SNORA73	4.31978	0.807675	12.853	14.9541	2.37091	0.000370607	0.000979448
RP11-166N17.3	6.77055	4.39354	27.9715	31.0934	2.37046	2.95e-08	1.08e-07
RP1-224A6.8	10.7747	12.5416	52.7706	68.7746	2.37008	1.18e-14	6.04e-14
RNU6-1020P	3.39852	1.73495	10.6845	17.1008	2.36998	0.000511286	0.00133013
RP11-333J10.3	7.40507	9.88302	43.0882	47.2342	2.36998	1.1e-11	4.9e-11
CTB-89H12.4	781.402	766.016	3965.94	4033.94	2.36977	0	0
SNORA22	29.5318	22.1238	137.852	130.777	2.36949	1.89e-31	1.76e-30
C6orf52	2.24981	9.12516	29.0533	30.0158	2.36791	6.98e-08	2.5e-07
ZNF695	100.71	110.969	537.552	555.352	2.36768	1.84e-99	9.26e-98
RP5-836N17.4	5.63155	10.8565	41.8518	43.8438	2.36673	3.02e-11	1.32e-10
SNORA74	17.6349	15.1044	85.8196	84.3955	2.36664	4.42e-21	2.92e-20
AC008985.1	0.696534	4.57166	15.0116	12.8	2.36659	0.000400632	0.00105573
RNU7-70P	4.98291	5.35897	19.1336	35.2277	2.3649	4.47e-06	1.4e-05
SNORA46	38.1374	24.6533	172.29	153.074	2.36465	5.4e-35	5.63e-34
Y_RNA	3.17292	7.2528	29.972	24.4666	2.36444	1.22e-07	4.3e-07
RP11-295D4.7	7.78041	1.63848	27.6511	22.1559	2.36305	2.31e-06	7.41e-06
RP11-669E14.6	10.449	20.8254	81.1792	79.774	2.3622	1.18e-19	7.39e-19
AL049794.1	3.44282	0.825366	14.8405	8.32325	2.36156	0.00151988	0.00373384
RNU6-1275P	2.5238	1.75672	13.7668	9.40789	2.35906	0.00138117	0.00340836
ZFPM2	2.5238	1.75672	10.5329	12.6428	2.35873	0.00109187	0.00273151
BZRAP1-AS1	7.56157	6.20536	29.4692	42.2939	2.35725	9.88e-09	3.71e-08
RNU6-1	0.724362	3.64903	12.6912	10.489	2.3565	0.00134048	0.00331513
SCAF4	309.051	310.792	1582.63	1591.91	2.3561	7.57e-206	1.93e-203
CYCSP10	5.73962	8.09383	26.2027	45.5167	2.35532	1.18e-07	4.15e-07
SAXO1	4.14999	4.46422	28.557	16.5937	2.35415	1.12e-05	3.43e-05
PTGER3	3.24252	5.41008	29.6308	15.506	2.3527	2.46e-05	7.29e-05
ATP6V1G1P6	6.6883	6.22924	28.2361	38.9058	2.35253	1.92e-08	7.09e-08
AC018867.1	12.2909	18.0107	82.0765	73.0912	2.35026	4.67e-19	2.87e-18
PRPF3	3046.08	2914.2	15507.5	14874.2	2.34957	0	0
ZNF549	32.6635	30.2909	168.91	152.98	2.34821	4.83e-36	5.21e-35
N4BP2L1	6.02696	1.67518	19.7734	20.7717	2.34788	8.74e-06	2.68e-05
AC098649.1	3.49037	0	11.4454	7.09557	2.34778	0.00495269	0.0112778
AC004655.1	6.72887	5.31083	31.3339	31.2098	2.34768	1.03e-08	3.88e-08
RP11-563E2.2	20.173	16.8704	87.5176	102.347	2.34726	3.3e-22	2.27e-21
Y_RNA	6.53528	9.90895	37.4773	47.0395	2.34722	1.04e-10	4.44e-10
EIF5AP3	3.49037	0	10.3707	8.17787	2.34648	0.00380334	0.00881075
snoU109	33.3433	34.8584	180.585	166.775	2.34422	1.51e-38	1.76e-37
RP11-15P13.1	2.56625	0.843913	10.3707	8.17787	2.34412	0.00298845	0.00705818
AC010287.1	32.8352	47.7202	197.635	211.051	2.34323	1.67e-42	2.17e-41
RNA5SP260	1.65121	1.77985	10.3707	8.17787	2.34277	0.00279747	0.00663915
TRMT112P6	0.753536	2.72663	7.12788	11.4041	2.34065	0.00374772	0.00869457
RPL31P49	0.753536	2.72663	7.12788	11.4041	2.34064	0.00375106	0.00869977
ITIH2	3.31707	3.56945	15.2888	20.611	2.33658	2.2e-05	6.53e-05
RN7SL273P	2.41092	4.51554	18.5331	17.3832	2.33613	1.58e-05	4.76e-05
RP11-393I2.2	16.9256	11.457	69.8014	74.9338	2.33531	1e-17	5.81e-17
MIR3146	11.6077	13.4362	69.2321	58.1467	2.33527	1.3e-15	6.96e-15
ZNF134	302.616	295.448	1544.62	1474.92	2.3352	2.99e-187	6.01e-185
AL033522.1	6.64874	7.14844	46.711	23.8702	2.33381	6.23e-07	2.08e-06
CTD-2530N21.4	4.83499	9.04113	32.6878	37.9493	2.33271	5.59e-09	2.14e-08
AC064852.4	9.44087	3.41586	31.4512	34.5603	2.32893	1.61e-08	5.98e-08
CTD-2083E4.5	33.0843	41.2883	174.76	199.169	2.32806	7.38e-39	8.69e-38
RP11-45M22.4	15.5747	3.28445	47.6131	48.5038	2.32733	2.75e-11	1.2e-10
AC093627.10	5.1969	0.790638	16.2129	15.0724	2.32691	9.55e-05	0.000268713
COX6CP1	15.0567	14.2573	66.6482	81.5336	2.32629	1.84e-17	1.06e-16
FOXD4L1	4.11171	5.38411	29.7616	18.8706	2.32614	5.14e-06	1.61e-05
RP11-290D2.5	4.27423	1.71423	17.2905	13.9933	2.32573	7.79e-05	0.000220885
AC104841.1	4.27423	1.71423	16.2129	15.0724	2.3255	6.55e-05	0.000187024
AL355480.2	4.27423	1.71423	16.2129	15.0724	2.3255	6.54e-05	0.000186695
SLC26A5	3.35677	2.65088	15.1334	16.1496	2.3247	5.68e-05	0.000162999
AC009502.1	10.4109	1.58654	33.4534	27.9325	2.32465	2.11e-07	7.3e-07
Y_RNA	1.54788	4.54288	18.3665	12.912	2.32276	0.000314583	0.000838492
TAS2R50	67.7873	87.0982	406.332	368.265	2.32262	1.03e-66	2.52e-65
VSTM5	0.669725	5.49437	16.2129	15.0724	2.32164	0.000292539	0.000783149
SNORA19	4.76608	10.8839	41.6165	37.1374	2.3216	4.27e-10	1.75e-09
RP11-7M10.2	7.64541	4.37127	29.1314	32.249	2.32121	3.5e-08	1.28e-07
RPL23AP50	6.72887	5.31083	23.7051	37.626	2.32097	2.22e-07	7.69e-07
BARHL1	2.61245	0	8.05016	5.86638	2.32067	0.00852199	0.0186988
RP11-276E15.4	2.61245	0	5.89191	8.02016	2.32042	0.00848801	0.0186268
FNTAP2	2.61245	0	5.89191	8.02016	2.32041	0.0084824	0.0186157
RP11-144O23.8	8.27589	9.85757	44.21	47.2724	2.31903	3.61e-12	1.65e-11
CTD-2192J16.11	1.69065	0.863635	9.12361	4.78168	2.3187	0.00918594	0.0200326
LINC01491	1.69065	0.863635	9.12361	4.78168	2.3187	0.00918344	0.0200285
RP11-424E7.3	1.69065	0.863635	8.05016	5.86638	2.31815	0.0116002	0.0248294
ATRNL1	0.784571	1.80483	5.89191	8.02016	2.31633	0.0116151	0.0248597
APOF	0.784571	1.80483	9.12361	4.78168	2.3162	0.00926511	0.0201997
RP11-214J9.1	22.4373	25.0661	120.553	116.814	2.3154	1.02e-27	8.38e-27
CTC-463A16.1	2.3435	6.35881	25.2881	18.7266	2.31517	6.45e-06	2.01e-05
CKAP2P1	0.784571	1.80483	3.70942	10.1601	2.31434	0.015189	0.0318783
RNU6-407P	0.784571	1.80483	3.70942	10.1601	2.31434	0.015189	0.0318783
RPL36AP13	0.784571	1.80483	3.70942	10.1601	2.31434	0.015189	0.0318783
LIPM	0.784571	1.80483	1.47041	12.2908	2.31394	0.0221636	0.0452388
BANF1P1	0	2.75578	8.05016	5.86638	2.31389	0.00867949	0.0190011
RNU6-681P	13.7432	25.3213	81.1084	113.32	2.31371	2.21e-17	1.27e-16
TREHP1	0	2.75578	5.89191	8.02016	2.31369	0.00862558	0.0188896
RFTN2	23.8341	13.1136	97.1636	88.1066	2.31254	2.89e-21	1.93e-20
RBMX2P3	10.662	15.3017	56.2846	73.362	2.31203	1.1e-14	5.62e-14
RP11-19G24.1	13.2737	15.2255	69.7275	72.6961	2.31141	1.51e-17	8.7e-17
MIR544B	13.5551	8.7966	63.3087	49.0129	2.31124	2.12e-13	1.03e-12
RP11-405L18.4	28.0337	16.6685	119.032	104.445	2.31029	1.4e-24	1.04e-23
CTA-268H5.12	7.56157	6.20536	31.566	37.9098	2.31006	2.67e-09	1.05e-08
RP11-167P11.2	3.39852	1.73495	14.9698	11.6823	2.30904	0.000519397	0.00135079
RP11-148B6.1	6.53528	9.90895	40.6532	41.5708	2.30752	9.3e-11	3.96e-10
RP11-345P4.10	1.58047	3.62104	17.1187	9.51514	2.30646	0.00104435	0.00261883
RP11-113A11.3	5.10611	2.60638	17.5707	21.8076	2.30562	1.37e-05	4.13e-05
RP11-59H7.1	0.696534	4.57166	10.6474	15.9867	2.30449	0.000930299	0.00235005
KB-1639H6.2	3.27908	4.48937	22.9667	16.4156	2.30442	1.78e-05	5.34e-05
MIR3680-1	4.07464	6.30465	26.6538	25.4711	2.30267	2.49e-07	8.57e-07
SNORA66	96.6475	80.88	455.226	422.409	2.30218	1.75e-76	5.37e-75
CHD2	3255.37	3306.15	16354.9	15986.3	2.30126	0	0
RP11-20B24.6	8.27589	9.85757	45.2544	45.0751	2.30073	5.29e-12	2.4e-11
AC073052.1	41.9011	38.2972	179.733	216.159	2.29878	8.54e-38	9.73e-37
RP11-224O19.5	0.618365	7.33987	24.042	15.332	2.29857	0.000112188	0.000313666
MFSD1P1	24.3362	21.3438	110.395	115.383	2.29684	5.74e-26	4.48e-25
RPL21P121	16.0517	11.4797	64.1127	72.5105	2.29627	1.17e-16	6.53e-16
RNU11-3P	8.56487	3.43606	25.842	34.3617	2.29486	1.28e-07	4.5e-07
RP11-127B20.2	8.99645	13.5128	54.6111	56.555	2.29485	3.83e-14	1.92e-13
RP11-950C14.3	7.2954	12.6449	54.1822	44.2508	2.29417	4.61e-12	2.1e-11
RP11-122A21.2	32.2509	40.394	168.806	187.769	2.2934	3.08e-37	3.45e-36
RNU6-387P	66.7792	67.8877	322.932	338.14	2.29319	1.43e-64	3.31e-63
LLNLR-307A6.1	5.93825	3.49969	24.3336	23.1603	2.29253	1.73e-06	5.6e-06
RP11-531A24.7	4.0036	8.14692	30.1739	30.0543	2.29237	5.5e-08	1.98e-07
RNVU1-2	4.23099	2.62819	14.1662	20.5696	2.2905	4.76e-05	0.000137416
RP11-20I23.5	4.11171	5.38411	15.6494	31.7554	2.29036	3.89e-05	0.000113028
RP11-762I7.4	24.8989	28.6688	139.855	122.988	2.29027	7.15e-29	6.14e-28
RP11-506H20.2	33.4965	53.2086	194.738	228.949	2.2899	1.1e-36	1.21e-35
AC006130.4	3.31707	3.56945	15.2507	19.496	2.28964	3.02e-05	8.88e-05
RN7SL455P	36.6757	38.4367	171.313	196.823	2.2894	1.04e-37	1.18e-36
MCCD1	2.41092	4.51554	16.333	18.4209	2.28906	2.69e-05	7.94e-05
SMAD5-AS1	5.52949	13.6207	49.6993	44.1056	2.28757	4.05e-11	1.76e-10
RP1-20C7.6	3.44282	0.825366	12.649	9.371	2.28728	0.00229119	0.00549378
RP11-762I7.5	6.53528	9.90895	42.7769	38.2926	2.28712	1.82e-10	7.63e-10
RP11-490O6.2	24.376	20.4258	116.747	103.257	2.28691	6.68e-25	5.05e-24
GAPDHP62	2.5238	1.75672	3.92596	17.9467	2.28581	0.00900972	0.0196712
RNU6-123P	2.5238	1.75672	12.649	9.371	2.28578	0.0019924	0.00480961
AC108667.1	2.5238	1.75672	11.5725	10.4507	2.2856	0.00169727	0.00414241
ALK	2.5238	1.75672	9.41139	12.6019	2.28558	0.00197778	0.0047765
MIR4659A	1.61474	2.69979	11.5725	10.4507	2.28467	0.00172241	0.00419974
EEF1A1P39	1.61474	2.69979	11.5725	10.4507	2.28467	0.00172246	0.00419974
RP11-498C9.12	21.3454	30.6073	146.092	107.465	2.28453	3.5e-22	2.4e-21
RPL7AP65	12.4026	15.2506	72.7532	62.7313	2.28331	3.21e-16	1.76e-15
RP4-612B18.3	0.724362	3.64903	11.5725	10.4507	2.28329	0.00205678	0.00495526
RP5-867C24.5	10.1005	7.97095	40.8819	48.274	2.28263	2.48e-11	1.09e-10
RN7SL34P	5.06356	3.52214	22.0134	20.8495	2.2789	3.99e-06	1.26e-05
RP5-1039K5.19	148.365	133.616	731.528	638.22	2.2784	1.67e-87	6.46e-86
UCKL1-AS1	27.0765	18.523	118.995	103.324	2.27515	2.97e-24	2.19e-23
GCNT7	45.1188	44.6289	209.323	225.985	2.27442	5.55e-45	7.78e-44
RP11-780K2.1	6.81347	3.47792	33.0723	17.8533	2.2738	1.66e-05	4.98e-05
RP11-101O6.2	11.1932	3.37669	39.2151	32.5904	2.2734	7.51e-09	2.85e-08
RPL39P26	10.662	15.3017	61.6083	64.6068	2.27336	3.76e-15	1.97e-14
PLPPR3	4.27423	1.71423	17.2485	12.8751	2.27199	0.000150722	0.000416823
PDRG1	1228.13	1164.81	6059.93	5493.16	2.27111	2.48e-244	1.1e-241
RNU1-93P	2.44666	3.59461	16.1718	13.9554	2.27006	0.000102091	0.000286419
RNU6-1284P	11.103	5.2	31.8973	47.955	2.26895	9.52e-09	3.58e-08
AGBL2	1.54788	4.54288	18.3235	11.7924	2.26845	0.000594337	0.00153676
RNU7-180P	1.54788	4.54288	19.3972	10.7068	2.26793	0.000890761	0.00225609
RNU6-402P	31.6772	33.0692	166.451	146.178	2.26703	4.6e-33	4.51e-32
AP001347.6	1.54788	4.54288	9.66572	20.399	2.26632	0.00140563	0.00346576
HYLS1	12.5582	11.5733	61.3033	55.6575	2.26279	2.98e-14	1.5e-13
KIAA1683	5.40076	17.3072	59.946	48.9068	2.26205	1.61e-11	7.15e-11
RNU6-19P	5.73962	8.09383	30.4062	36.7539	2.26057	2.11e-08	7.77e-08
RP1-39G22.4	4.83499	9.04113	32.5723	34.5992	2.26032	1.65e-08	6.12e-08
ZNF699	74.2426	76.8548	339.877	384.807	2.26014	6.32e-62	1.37e-60
AP001437.1	3.49037	0	12.4722	4.88248	2.25962	0.0136155	0.0288616
SNORD46	259.503	241.653	1312.66	1086.52	2.25836	1.85e-92	7.96e-91
AL596220.1	21.3845	9.51868	77.5485	71.83	2.25718	4.42e-17	2.51e-16
SEC62-AS1	19.4637	13.2233	79.9818	77.4991	2.25493	1.32e-18	7.95e-18
RP11-343C2.10	13.7299	5.13838	42.0416	49.4299	2.25477	6.51e-11	2.8e-10
RN7SL362P	6.26116	17.2787	55.7331	56.5923	2.25462	9.01e-13	4.25e-12
RP11-110I1.14	3.49037	0	9.25231	8.13977	2.25456	0.00582786	0.0130926
RNY4P7	7.68905	3.45673	26.7333	27.7047	2.25365	2.25e-07	7.78e-07
PIWIL2	2.56625	0.843913	11.4013	5.974	2.25344	0.00712131	0.0157789
RP11-83A24.1	6.77055	4.39354	26.7333	27.7047	2.25314	1.73e-07	6.02e-07
AC005614.3	1.65121	1.77985	10.3281	7.05927	2.25097	0.00502186	0.0114239
RPS27AP3	1.65121	1.77985	8.17334	9.21651	2.25083	0.00437535	0.0100524
HEATR9	1.65121	1.77985	7.09049	10.2902	2.25073	0.00499181	0.0113604
Z84812.4	1.65121	1.77985	7.09049	10.2902	2.25073	0.00499333	0.0113631
SNORA22	0.753536	2.72663	9.25231	8.13977	2.24954	0.0047464	0.0108454
GLTSCR2-AS1	0.753536	2.72663	7.09049	10.2902	2.24903	0.00542512	0.0122684
SLC25A47	3.39852	1.73495	18.1453	7.30044	2.24774	0.00336379	0.0078635
ZNF408	434.094	380.442	1969.38	1899.94	2.24678	5.75e-182	1.09e-179
CTD-2358C21.5	22.7515	17.7187	94.1572	99.2037	2.24598	2.62e-22	1.81e-21
BTBD10P2	7.44299	8.9629	44.8551	33.8908	2.24567	2.03e-09	8.01e-09
RP11-496I2.5	3.39852	1.73495	13.8514	11.6445	2.24541	0.000746353	0.00190919
SIGLEC15	3.39852	1.73495	11.6929	13.7985	2.2453	0.000739414	0.00189266
MED4-AS1	9.18692	8.91333	52.6928	34.1366	2.24484	2.78e-09	1.09e-08
RP11-186B7.4	2.48415	2.67466	17.0742	8.39242	2.24475	0.00183961	0.00446689
TSSC1-IT1	2.48415	2.67466	17.0742	8.39242	2.24475	0.00183848	0.00446448
RP11-314N13.10	2.48415	2.67466	16.0016	9.47992	2.24464	0.00122627	0.00304904
Metazoa_SRP	2.48415	2.67466	11.6929	13.7985	2.24444	0.000689035	0.00177126
RP11-162G10.5	2.48415	2.67466	8.43352	17.0149	2.24399	0.00180475	0.00438726
RP11-387H17.6	1.58047	3.62104	11.6929	13.7985	2.2435	0.000768199	0.00196254
RPL9P32	22.3493	7.67432	69.7645	73.8149	2.24137	6.77e-16	3.66e-15
MIR4419A	3.31707	3.56945	19.5272	14.0677	2.24125	6.05e-05	0.000173087
RP11-757G14.3	7.73399	2.54509	24.4134	25.3937	2.23932	1.02e-06	3.35e-06
AC017101.10	3.24252	5.41008	18.7307	22.9635	2.23848	1.34e-05	4.06e-05
ASAH2	10.317	3.39608	34.6948	31.3237	2.23795	2.07e-08	7.63e-08
RSRC2	3596	3280.57	16513.5	15917.3	2.23739	8.27e-299	8.22e-296
CTC-436P18.5	5.81582	6.25371	35.4823	22.4082	2.23691	9.38e-07	3.1e-06
RP11-1C8.6	8.62135	23.6438	71.1069	80.5649	2.23603	9.67e-16	5.19e-15
RSF1-IT1	7.48166	8.04317	33.8856	40.2217	2.23539	1.9e-09	7.49e-09
SNORA28	57.9122	50.7112	241.009	271.837	2.23511	2.5e-47	3.73e-46
RP11-351C21.2	56.7815	57.1532	260.341	276.849	2.2345	2.18e-52	3.74e-51
RPS4XP14	24.7083	13.0923	82.8449	96.6024	2.23406	2.68e-19	1.66e-18
RNU6-476P	21.7197	21.4149	101.009	102.777	2.23253	1.57e-23	1.13e-22
BRD2	6493.89	6025.87	30318.2	28512.8	2.23227	8.5e-298	8.19e-295
RP11-483H20.4	18.2719	20.5932	89.4819	93.4611	2.22797	3.66e-21	2.43e-20
RPL31P47	9.53408	1.60351	27.7737	25.5092	2.22512	1.23e-06	4.02e-06
LA16c-60H5.7	8.52063	4.34954	31.2942	30.0926	2.22382	6.18e-08	2.22e-07
RP11-203B9.4	245.918	263.778	1179.07	1201.23	2.22344	8.24e-155	1.07e-152
SNORA36	5.70283	9.01448	38.0546	31.4352	2.22325	9.31e-09	3.51e-08
RN7SL47P	20.4658	10.4537	65.4888	80.3773	2.22323	6.35e-16	3.44e-15
U4	4.94444	6.27882	27.7737	25.5092	2.22155	2.72e-07	9.34e-07
CTD-2373J6.2	14.1453	15.2007	85.8098	51.9295	2.22132	1.13e-11	5.06e-11
ZNF304	678.657	622.587	3141.58	2926.57	2.22066	9.27e-222	2.95e-219
Y_RNA	5.02256	4.43993	21.012	24.1593	2.2203	4.52e-06	1.42e-05
SEMA3F-AS1	45.1188	44.6289	212.179	206.955	2.21976	1.07e-42	1.4e-41
AC012513.4	11.3506	19.8779	58.9513	86.8552	2.21918	2.31e-13	1.12e-12
SCARNA13	28.5787	23.9815	126.248	119.226	2.21564	7.01e-27	5.62e-26
TBL1XR1-AS1	51.6072	79.2935	271.963	335.729	2.21558	8.69e-37	9.57e-36
AC107081.5	38.7053	53.059	233.198	192.894	2.21478	1.02e-35	1.09e-34
RP4-686C3.7	3.35677	2.65088	10.7211	18.2148	2.21465	0.000912532	0.00230884
RP5-902P8.12	2.44666	3.59461	19.3527	9.58413	2.21358	0.00144014	0.00354618
RP11-413H22.3	9.30974	6.15913	38.1756	34.7896	2.21344	2.6e-09	1.02e-08
GPATCH3	337.002	294.828	1533.38	1397.11	2.21226	8.75e-136	8.62e-134
OSTCP8	11.6856	11.5974	57.783	51.0731	2.21123	3.1e-13	1.5e-12
RP11-29P20.1	3.87119	11.8337	36.0132	36.9488	2.21101	6.52e-09	2.49e-08
PTPN22	2.5238	1.75672	9.37274	11.4872	2.20847	0.00293369	0.00694224
RP11-474I11.8	20.8093	22.3579	107.424	92.8973	2.20767	7.43e-22	5.06e-21
RP11-588L15.2	1.61474	2.69979	11.5309	9.33347	2.2075	0.00298541	0.00705206
RN7SL65P	13.3123	14.306	52.9825	75.4802	2.20735	6.14e-13	2.92e-12
EAF1-AS1	13.8842	21.6398	81.2899	83.1326	2.20707	1.55e-18	9.29e-18
TAS2R20	110.715	121.698	526.023	547.194	2.20676	7.54e-89	2.98e-87
RNY1P10	11.103	5.2	31.7889	44.607	2.20473	1.76e-08	6.51e-08
Y_RNA	5.8962	4.4164	23.2928	25.3545	2.20436	9.94e-07	3.28e-06
APCDD1L	0.724362	3.64903	15.8201	4.97765	2.20258	0.0121106	0.0258663
CTC-325H20.4	6.53528	9.90895	42.6155	33.8186	2.20235	3.63e-09	1.41e-08
RP11-350J20.5	26.6789	27.7015	108.954	142.213	2.20228	2.86e-23	2.04e-22
RNU1-108P	6.6101	8.06822	38.0137	30.3166	2.19949	1.51e-08	5.62e-08
MIR1205	7.26005	13.5659	50.8597	45.2608	2.19919	2.53e-11	1.11e-10
MSMO1	1958.04	1979.95	9233.11	8848.16	2.19892	0	0
RP11-802O23.3	4.14999	4.46422	21.9318	18.615	2.19878	1.8e-05	5.39e-05
RP5-1074L1.4	289.719	358.447	1503.24	1468.77	2.19791	2.14e-135	2.08e-133
RP11-61L19.1	8.52063	4.34954	22.5805	37.5843	2.1976	1.76e-06	5.69e-06
RP11-122G18.7	1.69065	0.863635	5.85313	6.90551	2.19473	0.0183813	0.0380088
AKR7A2P1	89.8436	77.3835	390.646	375.824	2.19309	3.47e-68	8.78e-67
RPL3P2	0.784571	1.80483	8.00694	4.74649	2.19306	0.0211281	0.0432419
RP11-375N9.2	3.31707	3.56945	18.4089	14.0307	2.19098	0.000128082	0.000356351
PRLR	0	2.75578	6.93215	5.82872	2.19068	0.021362	0.0436897
RNU7-38P	0	2.75578	6.93215	5.82872	2.19068	0.0213695	0.0437021
SPDYA	75.4349	68.5845	351.584	307.236	2.19059	4.09e-54	7.29e-53
RP11-93B14.6	29.7813	16.6256	115.439	97.617	2.18777	3.01e-21	2e-20
RNA5SP221	12.6393	9.7367	58.6645	44.393	2.18706	2.71e-11	1.19e-10
HMGN1P2	8.47751	5.26507	34.6139	29.0878	2.18553	8.22e-08	2.93e-07
EEF1A1P4	48.0513	58.3029	246.864	237.109	2.18515	1.5e-46	2.19e-45
snoU2_19	148.098	221.269	789.414	889.138	2.18448	1.01e-54	1.84e-53
RP11-256L6.2	5.93825	3.49969	15.5448	28.4127	2.18435	6.07e-05	0.000173606
RP11-243J18.2	5.93825	3.49969	17.7216	26.2679	2.18387	1.92e-05	5.73e-05
AC008759.1	5.93825	3.49969	22.0536	21.9662	2.18351	6.93e-06	2.15e-05
RNU6-541P	5.02256	4.43993	16.6342	27.3407	2.183	2.93e-05	8.63e-05
CTC-297N7.10	6.29363	16.3572	42.4063	60.5991	2.18255	7.17e-10	2.9e-09
CRYBA1	4.11171	5.38411	26.3641	17.6436	2.18254	1.79e-05	5.35e-05
AL133243.4	105.292	128.233	530.181	528.024	2.18058	3.18e-84	1.15e-82
RNU6-773P	0.64372	6.41712	9.73414	22.6259	2.18013	0.00331902	0.00776683
RPL3L	34.1076	17.4356	125.924	109.131	2.17857	1.51e-22	1.05e-21
SNORA13	69.0663	76.0722	311.798	345.762	2.17851	1.45e-56	2.77e-55
DBF4P1	2.48415	2.67466	10.5716	13.7577	2.17793	0.00123654	0.00307313
HIST1H4G	2.48415	2.67466	9.48676	14.8305	2.1778	0.00161824	0.00396661
ZNF263	3104.7	2835	14132.4	12737.1	2.17734	9.59e-217	2.72e-214
SNORA9	10.8527	10.7027	45.5208	52.8977	2.17613	1.95e-11	8.59e-11
GVQW1	36.7512	36.6004	171.402	160.906	2.1752	6.95e-34	6.98e-33
RPL26	667.366	674.308	3065.91	2986.94	2.17341	3.93e-263	2.45e-260
RP11-21B23.1	4.18968	3.54535	19.6111	16.3042	2.17267	4.59e-05	0.000132563
TFP1	4.18968	3.54535	18.5331	17.3832	2.17261	4.04e-05	0.000117237
RNY4P25	3.27908	4.48937	18.5331	17.3832	2.17208	4.1e-05	0.000118977
RP11-45F15.1	3.27908	4.48937	13.1156	22.7562	2.17128	0.000145449	0.000402698
RP11-288K12.1	135.476	131.167	593.179	608.558	2.17064	2.27e-96	1.07e-94
DLEU7	0.696534	4.57166	7.30506	16.9709	2.17059	0.0059939	0.0134372
RNU6-623P	4.98291	5.35897	29.7184	17.7498	2.16956	2.43e-05	7.2e-05
AC137932.4	63.7405	56.9746	290.239	253.954	2.16889	9.9e-47	1.45e-45
RP11-484D2.5	8.88898	16.275	55.771	57.7105	2.16824	4.43e-13	2.12e-12
Y_RNA	7.60295	5.28768	25.8045	33.246	2.16823	3.82e-07	1.3e-06
RNU6-677P	6.6883	6.22924	32.293	26.7772	2.16786	2.53e-07	8.73e-07
RPL29P14	46.5275	52.8426	229.395	217.532	2.1673	4.08e-43	5.4e-42
RP11-333E13.2	7.48166	8.04317	34.8532	35.7933	2.16642	7.81e-09	2.96e-08
RP11-1017G21.5	38.3472	20.076	127.895	136.083	2.16582	7.79e-26	6.06e-25
CTA-29F11.1	195.503	169.112	869.588	766.464	2.16406	5.02e-89	2e-87
AL049868.1	4.27423	1.71423	9.5956	18.1719	2.15819	0.0019499	0.0047131
CTB-134F13.1	26.1622	19.4624	94.5087	110.404	2.15763	2.19e-21	1.47e-20
CTA-276O3.4	4.14999	4.46422	22.9667	16.4156	2.15726	4.4e-05	0.000127342
AL137852.1	4.14999	4.46422	21.8903	17.4972	2.15723	3.23e-05	9.45e-05
AC002064.7	3.49037	0	8.13325	8.10085	2.15652	0.00913472	0.0199277
Metazoa_SRP	2.56625	0.843913	11.3562	4.84959	2.1564	0.01454	0.03067
BAAT	3.04426	10.9404	32.4144	30.1306	2.15605	2.75e-07	9.45e-07
ANKRD36BP2	2.44666	3.59461	15.0116	12.8	2.15554	0.00071762	0.00183983
VDAC1P4	25.0902	24.0751	111.307	108.693	2.15486	7.01e-24	5.12e-23
CTB-193M12.1	2.56625	0.843913	7.05231	9.17585	2.15415	0.00787271	0.0173447
RNU6-360P	1.65121	1.77985	12.4256	3.75179	2.15332	0.018988	0.0391742
PLBD1	1.65121	1.77985	10.2846	5.93892	2.15293	0.00902577	0.0197036
RNA5SP20	35.2395	31.1394	133.193	163.146	2.15276	1.13e-27	9.31e-27
SNORD90	1.65121	1.77985	5.96662	10.2479	2.15254	0.00895769	0.0195684
RADIL	1.65121	1.77985	5.96662	10.2479	2.15254	0.00895942	0.0195708
U2AF1	117.25	108.741	486.826	519.22	2.15229	3.81e-80	1.26e-78
RP11-59H7.4	12.9455	23.5069	86.6429	75.4711	2.15163	5.56e-17	3.14e-16
RNU4-4P	22.5526	22.3096	98.7251	101.586	2.15148	6.33e-22	4.32e-21
ARHGEF38	17.0537	8.70916	51.503	64.2655	2.15117	2.32e-12	1.07e-11
RN7SL173P	0.753536	2.72663	10.2846	5.93892	2.15081	0.0098941	0.021471
RP11-142O6.1	18.0129	27.0307	92.19	108.092	2.15051	1.89e-20	1.22e-19
RP11-118M9.3	7.64541	4.37127	22.3992	32.0084	2.14906	1.7e-06	5.51e-06
RNU4ATAC12P	0	3.67902	9.21044	7.02219	2.14834	0.0102782	0.0222635
UBA52P5	6.85777	2.56493	14.4184	28.3697	2.14819	0.000168418	0.000463065
KRT8P39	62.583	87.2386	303.083	360.206	2.14703	1.4e-43	1.88e-42
RP11-20I23.13	0	3.67902	10.2846	5.93892	2.14667	0.0138207	0.0292673
AL031320.1	5.93825	3.49969	20.9334	21.9272	2.14526	1.13e-05	3.43e-05
SNORD111B	24.3297	43.3793	155.12	143.613	2.14353	6.32e-28	5.25e-27
RP11-32P22.1	6.07408	0.774121	18.3665	12.912	2.14343	0.000480817	0.00125425
RNU6V	8.3943	7.09994	28.3093	41.1373	2.14298	5.63e-08	2.03e-07
RPL19P14	2.31141	7.28081	23.092	19.7704	2.14292	1.89e-05	5.65e-05
NAF1	635.684	598.71	2724.2	2728.78	2.14257	2.58e-244	1.13e-241
ACRC	73.5519	72.2939	351.231	293.696	2.14243	1.03e-47	1.56e-46
ZNF721	294.281	286.505	1272.96	1289.12	2.14046	1.61e-157	2.2e-155
AATBC	9.7927	15.3277	49.1839	61.9529	2.13845	3.71e-12	1.7e-11
SNORA67	2.41092	4.51554	15.1334	16.1496	2.13819	0.000169459	0.000465808
SNORD8	2.41092	4.51554	12.9683	18.2989	2.13769	0.000259581	0.000699272
CFAP73	9.90368	12.5668	47.7276	51.857	2.13668	1.63e-11	7.24e-11
AC092573.2	8.35404	8.01863	37.0948	35.8696	2.13614	5.23e-09	2e-08
RP11-216L13.19	41.6745	43.804	190.167	186.13	2.13505	3.08e-37	3.45e-36
RP11-511H23.2	5.8962	4.4164	23.2136	23.1217	2.13436	2.45e-06	7.86e-06
RAD17P2	17.7686	33.4712	110.359	114.262	2.13382	3.12e-22	2.15e-21
RP4-761J14.8	22.5138	23.2283	91.1342	110.295	2.1323	9.79e-21	6.4e-20
CTD-2196E14.5	3.44282	0.825366	4.97446	14.6555	2.13151	0.0163211	0.0340722
FAM19A2	60.4518	74.4673	260.54	330.92	2.1315	2.04e-37	2.29e-36
RP11-278C7.2	6.64874	7.14844	23.7051	37.626	2.1311	1.14e-06	3.73e-06
SNORD104	24.0283	28.6934	100.744	130.752	2.13059	2.66e-21	1.78e-20
RPL23AP55	10.142	7.05338	33.9609	42.4546	2.13057	8.02e-09	3.03e-08
MTRNR2L3	19.4222	14.1404	80.7622	67.4563	2.13054	7.07e-16	3.82e-15
SLFN11	2.5238	1.75672	14.7041	4.94646	2.12904	0.0162323	0.0339224
C1orf61	3.44282	0.825366	11.4886	8.21521	2.12895	0.00580214	0.0130394
RP11-70C1.1	3.44282	0.825366	9.33339	10.372	2.1284	0.00508891	0.0115632
RP1-118J21.5	2.5238	1.75672	12.5624	7.13118	2.12759	0.00645731	0.014411
SNORA24	2.5238	1.75672	10.4124	9.29525	2.12707	0.00449019	0.0102999
RNU6-249P	10.2718	4.30749	34.6545	30.2058	2.1262	7.1e-08	2.54e-07
RP11-114G22.1	1.61474	2.69979	10.4124	9.29525	2.12603	0.0045372	0.0103935
RNY4P23	1.61474	2.69979	9.33339	10.372	2.12597	0.0045254	0.0103694
AL160011.1	3.27908	4.48937	18.4922	16.2662	2.12509	7.01e-05	0.000199694
CCDC168	10.1005	7.97095	40.5751	39.3357	2.12484	2.32e-09	9.1e-09
RP3-324O17.7	4.94444	6.27882	29.8045	19.9908	2.1246	5.44e-06	1.7e-05
RP11-1112G13.3	0.724362	3.64903	10.4124	9.29525	2.12451	0.00525595	0.0119096
CTD-3222D19.9	4.03864	7.22563	29.8045	19.9908	2.12375	6.59e-06	2.05e-05
GABARAP	9.7927	15.3277	48.0606	61.9139	2.12328	7.91e-12	3.56e-11
RN7SL145P	12.8097	6.07183	50.4116	32.9468	2.12248	5.54e-08	1.99e-07
RP11-307P22.1	8.75209	19.9591	73.4779	51.5644	2.12113	6e-11	2.58e-10
RP11-16N11.2	12.3277	17.0905	73.5989	54.9263	2.12035	4.02e-13	1.93e-12
AC079354.6	0	4.60218	8.25102	11.4461	2.12033	0.008374	0.0183893
AL353662.2	0	4.60218	12.5624	7.13118	2.11862	0.0120732	0.0257933
RP11-339B21.13	25.4546	15.8177	88.3221	92.3054	2.11807	3.83e-19	2.36e-18
Y_RNA	4.76608	10.8839	34.7745	33.5588	2.11735	3.59e-08	1.31e-07
CTD-2560C21.1	12.5985	10.6547	55.3828	46.525	2.11657	1.07e-11	4.8e-11
AC009480.3	4.90704	7.19924	21.2759	31.9672	2.11597	3.09e-06	9.83e-06
RP11-1084A12.1	5.98177	2.58533	18.6134	19.6161	2.11552	4.95e-05	0.000142607
SNX32	72.0244	89.7337	357.02	343.457	2.11483	7.24e-59	1.47e-57
HNRNPA1P14	3.24252	5.41008	18.6134	19.6161	2.11385	4.37e-05	0.000126446
RP11-343H19.1	2.22008	10.0474	24.5304	28.7424	2.11373	3.26e-06	1.04e-05
UBE2Q1-AS1	25.4969	14.9017	93.607	82.4008	2.11119	2.84e-18	1.68e-17
MRPS31P5	60.6772	46.9792	236.514	230.09	2.11049	7.38e-43	9.68e-42
AC024569.1	11.9785	5.17912	37.1732	38.1043	2.10935	1.04e-08	3.91e-08
CYP27A1	3.39852	1.73495	11.6133	11.5672	2.10919	0.00268547	0.00638956
AC007040.6	2.48415	2.67466	9.44938	13.7163	2.1082	0.00219879	0.00528496
RP11-435O5.4	7.78041	1.63848	21.9728	19.7324	2.1081	3.82e-05	0.000111008
AC069257.8	2.48415	2.67466	8.36228	14.7879	2.10804	0.00295593	0.00699055
SNORA74	13.5977	7.88034	43.2014	50.5859	2.10764	1.73e-10	7.27e-10
TCEA1P4	9.48387	23.6158	76.2352	66.1963	2.10739	5.75e-14	2.87e-13
FAM180B	5.93825	3.49969	26.2777	15.4026	2.10724	8.46e-05	0.000239066
MYL12BP1	5.02256	4.43993	26.2777	15.4026	2.10601	7.42e-05	0.000210996
RP11-1072C15.1	5.02256	4.43993	23.0507	18.6526	2.1056	3.13e-05	9.19e-05
RP11-220I1.4	5.02256	4.43993	23.0507	18.6526	2.1056	3.13e-05	9.18e-05
HMGN1P12	13.1979	17.065	65.013	65.8363	2.10494	1.58e-14	8.03e-14
HNRNPMP1	6.64874	7.14844	26.9266	33.2861	2.10401	4.54e-07	1.54e-06
AC004837.5	11.0801	27.2443	76.9408	87.4639	2.10391	1.89e-15	1e-14
SDE2	3142.76	3040.26	13860.1	12715.9	2.10362	9.03e-260	5.13e-257
RP11-345I18.4	7.36787	10.8034	43.7762	34.9738	2.10297	5.67e-09	2.17e-08
RP11-277B15.3	22.5917	21.391	99.4847	90.4167	2.10248	7.08e-20	4.47e-19
POLR2KP1	0	5.52525	12.6912	10.489	2.10221	0.00389979	0.0090217
RP11-15A1.2	5.1969	0.790638	8.46837	18.1283	2.10117	0.00531648	0.0120399
RP11-79O8.1	11.8911	7.00847	40.6532	41.5708	2.10012	7.79e-10	3.15e-09
GDF9	19.8144	5.91228	69.7441	41.371	2.09994	1.49e-07	5.2e-07
RP11-295K2.3	5.1969	0.790638	10.6474	15.9867	2.09884	0.00233237	0.00558495
RNY3P2	7.52117	7.12393	22.686	40.9294	2.09864	4.11e-06	1.3e-05
AC011380.1	6.42831	12.6718	40.6532	41.5708	2.09843	2.43e-09	9.52e-09
LRRC70	19.9763	21.4633	70.8105	107.379	2.098	1.88e-14	9.57e-14
CTDNEP1	191.612	181.964	833.077	767.044	2.09744	3.36e-101	1.73e-99
SNORA58	53.865	43.4867	213.244	204.736	2.09689	4.08e-39	4.83e-38
ACTA1	4.27423	1.71423	13.8927	12.7616	2.0963	0.000459812	0.00120261
KIF5C	3.35677	2.65088	13.8927	12.7616	2.09541	0.00104256	0.00261454
ARF1P2	3.35677	2.65088	11.7318	14.9135	2.09537	0.00118888	0.00296071
RP1-178F15.4	3.35677	2.65088	12.8134	13.8386	2.09536	0.00104013	0.00260948
METTL21AP1	13.4311	11.5494	57.7436	49.9542	2.09401	3.73e-12	1.71e-11
RP11-8L18.3	2.44666	3.59461	8.46837	18.1283	2.0934	0.00322835	0.00756691
RP11-239C9.1	6.5723	8.98842	29.3217	37.8302	2.09336	7.54e-08	2.69e-07
SDAD1P1	38.0554	26.486	130.449	146.247	2.09211	1.62e-26	1.28e-25
SCARNA23	31.909	27.5604	125.438	129.285	2.09195	4.81e-26	3.76e-25
NPM1P26	74.5706	47.561	243.442	278.656	2.09082	3.67e-37	4.1e-36
RP11-47F1.1	4.94444	6.27882	21.127	27.5062	2.09071	4.31e-06	1.35e-05
RP3-337H4.10	7.44299	8.9629	37.0153	33.6343	2.08949	1.51e-08	5.6e-08
TAF1A	492.641	503.82	2188.12	2051.81	2.08898	3.91e-192	8.45e-190
MIR3143	19.7516	26.9796	98.6892	100.466	2.08844	9.64e-21	6.3e-20
MIR378J	3.71871	16.4434	33.1637	52.46	2.08652	1.8e-06	5.84e-06
AC007551.1	4.23099	2.62819	9.66572	20.399	2.08617	0.00110874	0.00277177
PDHA1P1	6.72887	5.31083	22.3247	29.7777	2.08586	2.19e-06	7.05e-06
RNU6-125P	2.41092	4.51554	16.1718	13.9554	2.08414	0.000292216	0.000782351
RP11-166B2.8	19.6433	29.7388	104.453	105.123	2.08408	2.78e-21	1.85e-20
CTC-308K20.1	52.123	43.5308	187.694	218.635	2.08204	4.05e-35	4.23e-34
SCARNA14	7.36787	10.8034	38.3332	39.2598	2.08176	6.09e-09	2.32e-08
RP11-343L5.2	62.2263	51.5183	245.735	237.08	2.08111	1.27e-43	1.71e-42
RP11-367J11.2	8.02238	16.302	52.1762	50.8896	2.07942	4.9e-11	2.12e-10
RNU6-670P	3.96941	9.06842	23.5221	32.0493	2.07859	2.74e-06	8.74e-06
Y_RNA	3.63231	19.2093	51.9409	44.1786	2.07852	1.05e-07	3.71e-07
MIR1343	4.18968	3.54535	13.0428	20.5278	2.07706	0.000223986	0.000607917
Y_RNA	4.18968	3.54535	14.1286	19.4549	2.07705	0.000149988	0.000414831
RPS10	436.805	407.632	1820.76	1744.09	2.0769	2.03e-166	3.16e-164
RP11-466F5.3	2.19096	10.9697	30.013	25.5847	2.07665	4.93e-06	1.54e-05
AL138751.1	3.27908	4.48937	15.2121	18.3808	2.07641	0.00011839	0.000330396
SLC6A4	6.64874	7.14844	29.0533	30.0158	2.0762	4.49e-07	1.52e-06
RP11-15B17.4	13.391	12.4679	53.489	56.5175	2.07601	2.31e-12	1.07e-11
RP11-649A18.4	35.1235	33.893	154.911	136.877	2.07499	3.76e-28	3.16e-27
SNORA58	2.86881	16.4731	40.6142	40.4533	2.07308	1.66e-07	5.8e-07
RP11-493E12.2	31.8307	29.3962	125.541	132.65	2.07029	8.96e-26	6.96e-25
RPS3AP12	39.8418	25.5264	157.676	117.882	2.06875	1.77e-20	1.14e-19
RP11-6D1.3	7.78041	1.63848	21.9318	18.615	2.06803	9.83e-05	0.000276333
ARRDC4	15.3475	7.83704	43.3494	55.0542	2.06779	1.82e-10	7.61e-10
CXCL3	21.0867	15.9295	72.3384	83.9587	2.06714	2.21e-16	1.22e-15
RLF	2129.15	1990.58	8833.89	8421.96	2.06618	9.55e-266	6.33e-263
MTCO3P29	8.96012	14.4334	48.7731	49.6593	2.06564	7.13e-11	3.06e-10
RP1-149A16.3	5.02256	4.43993	25.1599	15.3675	2.06554	0.000127475	0.000354754
RP4-814D15.2	33.4193	33.0218	128.329	150.665	2.06541	3.02e-26	2.37e-25
IGBP1-AS1	5.02256	4.43993	24.085	16.4519	2.06537	7.96e-05	0.000225446
PTGES3P2	8.02238	16.302	54.3016	47.6077	2.06304	1.16e-10	4.92e-10
TUBB3	42.8888	35.5223	180.037	148.798	2.0627	1.58e-28	1.35e-27
AC025918.2	7.40507	9.88302	32.7636	40.1822	2.06262	2.46e-08	9.03e-08
RP11-1275H24.2	11.9344	6.09309	37.212	39.2215	2.06159	1.35e-08	5.03e-08
RN7SL577P	5.8962	4.4164	22.0536	21.9662	2.06077	6.31e-06	1.96e-05
RP11-691N7.6	9.18692	8.91333	36.1291	40.2999	2.06064	9.68e-09	3.64e-08
RPS15A	1474.25	1806.33	7057.3	6626.94	2.06061	1.01e-133	9.57e-132
RP3-467L1.6	15.7727	17.9094	71.8605	69.4118	2.06057	2.83e-15	1.49e-14
AC091153.4	4.07464	6.30465	19.8907	24.1193	2.05978	2.12e-05	6.32e-05
RP11-537H15.3	16.0935	10.5627	53.5643	58.7534	2.05966	3.92e-12	1.8e-11
KRT18P31	91.5625	124.924	425.739	474.916	2.05779	6.7e-55	1.23e-53
ADPGK-AS1	15.137	12.4205	58.015	57.7849	2.05778	6.87e-13	3.26e-12
RP11-801G16.2	25.5478	34.1589	113.26	135.63	2.05766	6.3e-23	4.45e-22
AC091180.1	31.1962	23.9131	123.602	106.822	2.05584	2.6e-22	1.79e-21
TUBB8P2	7.2954	12.6449	40.6918	42.6882	2.05541	1.4e-09	5.56e-09
RN7SL809P	38.8873	27.3807	143.549	133.186	2.05428	1.18e-26	9.38e-26
PLCE1-AS1	2.56625	0.843913	10.24	4.81601	2.05062	0.0185491	0.0383259
PRSS57	2.56625	0.843913	10.24	4.81601	2.05062	0.0185363	0.0383019
RP11-80H5.6	2.56625	0.843913	10.24	4.81601	2.05062	0.0185202	0.0382711
MTCO1P1	2.56625	0.843913	9.16758	5.90308	2.04947	0.0137822	0.0291915
PLK1	850.148	820.335	3465.46	3450.95	2.04934	4.86e-250	2.24e-247
RP11-847H18.3	2.56625	0.843913	8.09223	6.98427	2.04897	0.0121168	0.0258766
RNU6-343P	1.65121	1.77985	7.01326	8.06101	2.04749	0.0114365	0.0245254
AC083855.5	1.65121	1.77985	5.9297	9.13422	2.04736	0.012889	0.0274128
ZNF567	72.4353	78.7327	304.405	320.774	2.04694	2.04e-52	3.5e-51
INSRR	0.753536	2.72663	7.01326	8.06101	2.04601	0.0122594	0.0261596
CTD-2537I9.13	17.4772	18.7793	75.4159	75.1164	2.04595	3.13e-16	1.72e-15
STT3A-AS1	13.391	12.4679	66.3833	41.2713	2.04593	1.62e-09	6.4e-09
SPACA4	0.753536	2.72663	9.16758	5.90308	2.04574	0.0140108	0.0296302
SARNP	74.0328	82.3546	325.885	320.169	2.04564	1.18e-54	2.14e-53
TXNDC12-AS1	12.4793	13.4114	52.3292	55.3618	2.04519	5.61e-12	2.54e-11
RP11-814H16.2	0.753536	2.72663	10.24	4.81601	2.04484	0.0190249	0.0392452
SMNDC1	1531.94	1553.11	6397.15	6331.23	2.04465	1.41e-300	1.44e-297
TOMM20P4	3.44282	0.825366	6.03815	12.4745	2.04371	0.0138666	0.0293527
RNU7-50P	6.5723	8.98842	33.5746	31.286	2.04319	8.56e-08	3.04e-07
SLC8A2	3.44282	0.825366	10.3707	8.17787	2.04241	0.00841805	0.0184796
MIR620	4.76608	10.8839	32.4939	32.3652	2.04228	3.27e-07	1.12e-06
RP11-231C14.4	2.1624	11.892	34.4063	23.4931	2.0412	2.07e-05	6.17e-05
RP11-661G16.2	2.5238	1.75672	10.3707	8.17787	2.04083	0.00750924	0.0165853
RP13-516M14.4	39.6387	30.109	159.165	129.144	2.04081	8.46e-25	6.38e-24
RNU6-182P	2.5238	1.75672	8.21257	10.3315	2.0407	0.00747847	0.0165231
RP11-166N17.1	29.8672	14.7959	94.9908	90.2778	2.04053	3.75e-18	2.22e-17
CLK3	1261.31	1275.34	5447.56	4982.32	2.03964	2.27e-216	6.33e-214
RP11-328C8.4	1.61474	2.69979	11.4454	7.09557	2.0395	0.00899963	0.0196506
SLC25A6P3	1.61474	2.69979	8.21257	10.3315	2.0395	0.00755847	0.0166859
RP1-184J9.2	7.40507	9.88302	30.5558	41.2185	2.03941	7.45e-08	2.66e-07
AC092301.3	1.61474	2.69979	7.12788	11.4041	2.03916	0.00893804	0.0195281
CNN3	0.724362	3.64903	7.12788	11.4041	2.03694	0.0104073	0.0225186
CTD-3222D19.8	33.1488	19.2868	103.576	112.931	2.03573	1.42e-20	9.23e-20
TAS2R10	27.4195	11.2028	82.2275	77.5704	2.03552	3.16e-15	1.66e-14
AC002550.5	2.48415	2.67466	13.7234	8.28785	2.0353	0.0059382	0.0133198
RP4-800M22.4	2.48415	2.67466	9.41139	12.6019	2.03505	0.00473785	0.0108266
RP11-691F15.1	2.48415	2.67466	6.14062	15.8134	2.03437	0.012075	0.0257954
CTB-152G17.4	1.58047	3.62104	11.5725	10.4507	2.0342	0.00452027	0.0103613
SNORA67	1.58047	3.62104	11.5725	10.4507	2.0342	0.00452121	0.0103613
ZNF317	1229.09	1216.16	5112.14	4903.93	2.03407	9.6e-263	5.87e-260
AL022326.1	19.1433	20.5686	81.2531	82.0131	2.03254	4.83e-17	2.73e-16
RP11-627K11.1	0.696534	4.57166	10.4934	11.5275	2.03236	0.00557654	0.0125885
Y_RNA	3.35677	2.65088	16.0016	9.47992	2.03236	0.00281509	0.00667948
CTC-487M23.5	27.2023	15.7743	79.5068	97.6108	2.03215	1.38e-16	7.66e-16
Y_RNA	2.44666	3.59461	12.7733	12.7226	2.03115	0.00163301	0.00400034
TSHR	2.44666	3.59461	12.7733	12.7226	2.03115	0.00163316	0.0040004
RP1-59D14.8	2.44666	3.59461	11.6929	13.7985	2.03106	0.00174009	0.00424011
ZNF136	489.465	457.624	2011.54	1860.24	2.03068	1.19e-162	1.75e-160
AC006130.3	4.23099	2.62819	18.2799	10.6718	2.03029	0.000921942	0.00233024
LINC01460	4.23099	2.62819	18.2799	10.6718	2.03029	0.000921325	0.00232886
SUGT1P2	13.391	12.4679	50.1224	56.4038	2.02981	1.72e-11	7.61e-11
RP11-338C15.5	3.31707	3.56945	19.3527	9.58413	2.02896	0.00131572	0.00325745
AC010642.2	5.10611	2.60638	10.8281	21.5562	2.0286	0.000781038	0.00199342
RN7SL55P	6.02696	1.67518	16.2534	16.189	2.02857	0.000237878	0.000644194
RP11-863H1.1	16.0104	12.3972	60.2203	56.7399	2.02821	8.37e-13	3.96e-12
AL158155.1	2.41092	4.51554	15.0528	13.917	2.02802	0.000447416	0.00117231
AKIRIN2	348.81	363.706	1449.2	1456.75	2.02793	1e-155	1.33e-153
SNORA80E	39.4029	35.613	168.457	138.378	2.02721	1.98e-26	1.56e-25
RN7SL608P	3.27908	4.48937	16.2534	16.189	2.02625	0.000257838	0.000694871
RP11-631M21.7	40.3377	55.7654	187.293	204.02	2.02602	1.3e-33	1.29e-32
RP11-93O14.3	20.3376	13.2009	58.7093	79.0291	2.02601	5.86e-13	2.79e-12
AL138994.1	3.27908	4.48937	13.0058	19.4134	2.02582	0.000296963	0.000794524
GAS5	14353.9	13721.4	58655.2	55668.9	2.02572	8.85e-297	8.28e-294
RP11-138I1.3	438.495	344.962	1670.25	1521.92	2.02564	1.26e-91	5.31e-90
AC008522.1	3.27908	4.48937	11.9184	20.4854	2.02551	0.000444243	0.00116505
RPL17P17	3.24252	5.41008	13.1156	22.7562	2.02306	0.000349684	0.00092708
RPS5P2	6.72887	5.31083	26.5729	23.2364	2.02062	4.76e-06	1.49e-05
AC092574.2	6.72887	5.31083	22.249	27.5466	2.02057	5.85e-06	1.82e-05
RN7SL434P	7.60295	5.28768	31.0078	22.2658	2.02039	4.5e-06	1.41e-05
SF3A2	249.636	254.597	1008.64	1037.06	2.02	5.16e-124	4.1e-122
AL354764.1	6.6883	6.22924	29.9307	23.3482	2.0197	2.83e-06	9.02e-06
RN7SL128P	3.13959	8.17453	25.3715	20.9633	2.01954	2.94e-05	8.64e-05
AC073046.25	38.8466	49.3851	181.979	175.796	2.01884	1.41e-32	1.36e-31
RPL18P10	8.43543	6.182	33.4124	26.8142	2.01881	7.98e-07	2.65e-06
SERPIND1	10.2276	5.22127	33.5345	30.1684	2.01876	1.97e-07	6.83e-07
RP3-339A18.6	20.6441	6.80267	64.3892	47.9279	2.01864	2.36e-09	9.25e-09
CTC-559E9.6	4.87059	8.12004	32.084	21.182	2.01832	8.15e-06	2.51e-05
RP11-69E11.8	113.762	133.51	511.214	490.288	2.01829	2.92e-72	8.04e-71
KLF4P1	10.1844	6.13672	36.8941	30.2799	2.01815	1.55e-07	5.43e-07
RNU6-74P	5.73962	8.09383	24.6446	32.0899	2.01808	2.26e-06	7.25e-06
RNU6-94P	10.142	7.05338	34.8532	35.7933	2.01724	3.67e-08	1.34e-07
YRDC	1347.29	1240.37	5406.33	5069.61	2.01694	1.69e-212	4.62e-210
MIR6728	9.18692	8.91333	39.2959	34.8269	2.01645	2.4e-08	8.81e-08
MIR3657	11.8486	7.92492	39.5319	41.5326	2.01623	2.79e-09	1.09e-08
RP11-102M11.1	38.3419	40.2258	158.975	159.429	2.01541	4.54e-30	4.05e-29
RP5-1021I20.5	53.0327	42.5919	201.444	186.439	2.0149	2.74e-34	2.8e-33
SNORA55	85.4639	78.405	331.825	331.587	2.01462	4.02e-55	7.39e-54
SMG1P1	34.4675	50.4268	176.077	166.649	2.01396	2.18e-30	1.97e-29
Y_RNA	4.73263	11.8055	26.0614	41.0551	2.01331	3.56e-06	1.13e-05
ETF1P2	94.2433	98.3204	364.315	413.616	2.01315	2.15e-55	3.99e-54
RP11-1275H24.1	6.39386	13.5931	49.25	31.7915	2.01301	2.78e-07	9.53e-07
ATP5HP4	12.2546	18.931	61.6083	64.6068	2.01238	3.23e-13	1.56e-12
RP11-299J3.6	7.95453	18.1443	47.9144	57.4445	2.01194	1.37e-10	5.79e-10
TYRO3P	20.7332	24.1961	93.7936	88.0023	2.01142	2.5e-18	1.49e-17
RP1-267L14.3	33.4963	31.1856	135.461	126.223	2.01083	2.82e-25	2.15e-24
RP11-295D4.3	9.45139	24.5369	69.5402	67.1012	2.01032	8.12e-13	3.84e-12
CMB9-55A18.1	96.8671	75.3875	329.238	365.366	2.00801	1.27e-49	2.01e-48
NOP16	1416.27	1333.48	5713.73	5345.77	2.00757	1.47e-222	4.77e-220
RP11-544A12.4	60.2978	56.1462	228.884	240.01	2.00628	8.43e-41	1.05e-39
RHOA-IT1	30.6551	16.6044	94.0854	96.9635	2.00407	2.08e-18	1.24e-17
RP11-1H8.5	26.2032	18.5453	78.5203	102.05	2.00337	3.93e-16	2.14e-15
RP11-111H13.1	23.9542	30.5318	94.9157	123.846	2.00246	1.11e-18	6.7e-18
BIRC6-AS2	48.1587	34.4732	144.029	188.152	2.00177	1.74e-23	1.25e-22
SNORA9	17.7997	11.4346	54.8355	63.2629	2.00006	2.87e-12	1.32e-11
CFP	16.3573	5.07952	37.5511	49.2727	1.99993	4.81e-08	1.74e-07
RP11-521I2.3	13.5551	8.7966	43.0882	47.2342	1.99715	9.2e-10	3.7e-09
EIF2S2P5	8.88898	16.275	52.0986	48.653	1.99676	1.01e-10	4.32e-10
RP4-765C7.2	8.2379	10.7776	32.8754	43.5311	1.99373	6.24e-08	2.24e-07
RP11-754B17.1	9.26797	7.07644	34.6948	31.3237	1.9926	1.39e-07	4.88e-07
RP4-714D9.2	7.44299	8.9629	33.6144	32.4034	1.99198	1.23e-07	4.31e-07
RP11-567O18.1	7.48166	8.04317	34.573	27.9694	1.99126	2.93e-07	1e-06
CCNT2	2022.78	2184.39	8463.16	8260.87	1.99118	1.85e-254	9.2e-252
RP3-394A18.1	201.463	252.87	901.521	903.421	1.99116	8.97e-92	3.8e-90
RP11-474P2.2	178.255	143.925	658.362	624.491	1.99092	1.55e-77	4.86e-76
RP11-546B15.1	15.6597	20.6682	63.2764	81.4195	1.98875	1.05e-13	5.16e-13
ZNF830	898.939	848.696	3553.87	3382.52	1.98829	6.07e-212	1.65e-209
RP11-592P9.3	4.83499	9.04113	24.6069	30.9742	1.98793	3.56e-06	1.13e-05
AL137800.1	4.83499	9.04113	32.1686	23.4212	1.9879	5.34e-06	1.67e-05
RNU6-32P	5.77725	7.17353	21.2391	30.852	1.98728	7.77e-06	2.4e-05
RN7SL306P	6.77055	4.39354	12.2937	32.7374	1.98685	0.00107354	0.00268842
GRIK1	37.8549	31.071	130.383	144.004	1.9868	1.89e-25	1.45e-24
AC006538.1	5.85543	5.33457	26.4067	18.7631	1.98514	1.98e-05	5.9e-05
AC002117.1	3.96941	9.06842	20.152	31.9256	1.98491	2.23e-05	6.62e-05
RNU6-595P	11.4581	17.1164	61.1859	52.3004	1.98374	2.3e-11	1.01e-10
[truncated: 9,691 more rows]
