# Supplementary material for: XAB2 depletion induces intron retention in POLR2A to impair global transcription and promote cellular senescence
Source: Nucleic Acids Res. 2019 Jun 19;47(15):8239–54. doi: 10.1093/nar/gkz532 (PMC6735682; doi:10.1093/nar/gkz532)
Supplement: gkz532_Supplemental_Files [file gkz532_supplemental_files.zip › TableS4.xlsx]

## Sheet: Sheet1
Table S4 Differential expression of genes (>1.5-fold, P<0.05) comparing siXAB2-2 and siNC
GeneName	siNC-Rep1	siNC-Rep2	siXAB2-2-Rep1	siXAB2-2-Rep2	log2FoldChange	pvalue	padj
ADAM20P1	1.11e-16	1.11e-16	90.4733	83.8023	9.47592	5.42e-44	1.01e-42
RNU1-52P	1.11e-16	1.11e-16	47.5142	49.8377	8.6385	4.98e-25	4.65e-24
RP5-940J5.8	1.11e-16	1.11e-16	54.2721	42.2129	8.62381	1.7e-23	1.47e-22
TMEM35	1.11e-16	1.11e-16	27.1522	31.2018	7.90322	3.31e-15	2.02e-14
RNVU1-8	1.11e-16	1.11e-16	24.8668	33.3575	7.90101	1.83e-14	1.08e-13
RP11-349G13.2	1.11e-16	1.11e-16	31.3415	21.2575	7.75157	1.1e-12	5.89e-12
MIR548AL	1.11e-16	1.11e-16	31.3415	21.2575	7.75156	1.1e-12	5.88e-12
RP11-426L16.9	1.11e-16	1.11e-16	25.4038	22.1808	7.6072	1.6e-12	8.53e-12
RP11-325P15.2	4.59253	6.07019	1075.41	833.779	7.45325	5.49e-222	5.63e-219
RP11-697G4.4	1.11e-16	1.11e-16	22.6441	16.4808	7.32582	7.08e-10	3.24e-09
FCGR1A	1.11e-16	1.11e-16	20.2417	16.3998	7.23172	1.26e-09	5.69e-09
AC012354.8	1.11e-16	1.11e-16	20.0974	14.1516	7.13481	1.38e-08	5.84e-08
COPZ2	1.11e-16	1.11e-16	16.5647	15.1524	7.02551	1.71e-08	7.16e-08
LINC01068	1.11e-16	1.11e-16	23.2332	7.48461	6.99	8.33e-07	3.09e-06
MMP3	1.11e-16	1.11e-16	18.7503	11.8615	6.97436	1.29e-07	5.11e-07
RNU1-92P	1.11e-16	1.11e-16	18.7503	11.8615	6.97436	1.29e-07	5.11e-07
AC022210.2	1.11e-16	1.11e-16	14.2254	16.1888	6.96779	3.64e-08	1.49e-07
RP11-212D19.4	1.11e-16	1.11e-16	17.5507	11.8221	6.91465	1.64e-07	6.43e-07
RPL5P33	1.11e-16	1.11e-16	13.0193	16.1449	6.90857	8.4e-08	3.36e-07
IGDCC3	1.11e-16	1.11e-16	19.7205	8.5142	6.86526	2.48e-06	8.83e-06
CLEC4C	1.11e-16	1.11e-16	14.0196	12.8234	6.78652	4.19e-07	1.59e-06
RN7SL215P	1.11e-16	1.11e-16	15.0775	10.6175	6.7228	7.74e-07	2.88e-06
FRG2	1.11e-16	1.11e-16	13.949	11.7006	6.72074	4.94e-07	1.87e-06
RP5-1182A14.7	1.11e-16	1.11e-16	16.1271	8.40358	6.65936	5.05e-06	1.75e-05
CTD-2200P10.3	1.11e-16	1.11e-16	16.1271	8.40358	6.65935	5.05e-06	1.75e-05
ZNF491	1.11e-16	1.11e-16	13.8773	10.5771	6.652	1.12e-06	4.11e-06
TG	1.11e-16	1.11e-16	9.32733	14.8895	6.64449	2.07e-06	7.4e-06
FAM166A	15.8946	11.0135	1549.66	1175.96	6.64418	2.78e-234	3.54e-231
ADH6	1.11e-16	1.11e-16	11.5441	11.6164	6.57641	1.49e-06	5.41e-06
AF127936.3	1.11e-16	1.11e-16	11.4745	10.4943	6.49988	2.83e-06	1e-05
RP11-244G12.1	1.11e-16	1.11e-16	10.3398	11.5732	6.49853	2.89e-06	1.02e-05
RP11-54G14.1	1.11e-16	1.11e-16	10.3398	11.5732	6.49852	2.89e-06	1.02e-05
SNORD81	1.11e-16	1.11e-16	9.1994	12.6496	6.49658	4.05e-06	1.41e-05
AC005559.3	1.11e-16	1.11e-16	13.6547	7.19969	6.42646	2.13e-05	6.97e-05
CCDC83	1.11e-16	1.11e-16	12.4566	7.1615	6.33769	2.45e-05	8e-05
LRRC10	1.11e-16	1.11e-16	11.3316	8.24768	6.33388	1.28e-05	4.29e-05
ANKRD66	1.11e-16	1.11e-16	11.3316	8.24768	6.33388	1.28e-05	4.29e-05
NXPE1	0.808017	0	46.8385	38.6021	6.32914	1.36e-21	1.09e-20
HLA-DOA	0	0.882384	45.4251	35.1892	6.24467	4.39e-20	3.32e-19
LINC00628	1.11e-16	1.11e-16	7.86048	10.3642	6.23737	4.04e-05	0.000129345
CTD-3126B10.5	1.11e-16	1.11e-16	7.86048	10.3642	6.23737	4.04e-05	0.000129434
RP11-387M24.5	1.11e-16	1.11e-16	12.3026	4.90198	6.15431	0.00023611	0.000695661
GNAT3	1.11e-16	1.11e-16	10.0587	7.08284	6.14412	8.34e-05	0.000258246
FRG2FP	1.11e-16	1.11e-16	8.92955	8.16518	6.14183	6.44e-05	0.000202152
SPX	1.11e-16	1.11e-16	6.65092	10.319	6.13724	9.84e-05	0.000302449
FGF12	1.11e-16	1.11e-16	6.65092	10.319	6.13724	9.84e-05	0.000302598
AC016757.3	1.11e-16	1.11e-16	5.4972	11.3917	6.13091	0.00023611	0.000695661
AC104820.2	1.11e-16	1.11e-16	4.32884	12.4622	6.12702	0.00023611	0.000695661
MIR7-3HG	0.808017	0	36.9291	33.7833	6.05738	1.67e-18	1.19e-17
RP11-325F22.2	1.11e-16	1.11e-16	11.1058	4.86594	6.04724	0.000376282	0.00108512
B4GALNT2	1.11e-16	1.11e-16	6.58674	9.19913	6.03327	0.000154588	0.00046464
LINC00534	1.11e-16	1.11e-16	4.27296	11.3437	6.02318	0.000376282	0.00108512
NXPE2P1	1.11e-16	1.11e-16	12.1414	2.62195	5.94003	0.00060589	0.00170263
RGSL1	1.11e-16	1.11e-16	7.65712	7.00061	5.92281	0.000229987	0.000678627
RP11-272L14.2	1.11e-16	1.11e-16	7.65712	7.00061	5.92281	0.000229888	0.000678398
AF165138.7	1.11e-16	1.11e-16	7.65712	7.00061	5.92281	0.000229881	0.000678398
HAVCR2	1.11e-16	1.11e-16	7.65712	7.00061	5.92281	0.000229742	0.000678091
NXPE4	1.11e-16	1.11e-16	5.37537	9.15347	5.91685	0.000397274	0.00114265
AC006129.1	0	0.882384	36.3649	24.7899	5.84758	8.96e-15	5.36e-14
CTBP2P7	1.11e-16	1.11e-16	9.83083	3.69713	5.8107	0.000986194	0.00269232
RP11-220I1.2	1.11e-16	1.11e-16	8.71117	4.79136	5.8058	0.000859028	0.00236629
AP002490.1	1.11e-16	1.11e-16	8.71117	4.79136	5.8058	0.000858256	0.00236457
LVCAT1	1.11e-16	1.11e-16	7.58601	5.87751	5.80062	0.000476979	0.00135814
RP11-172C16.5	1.11e-16	1.11e-16	6.45384	6.9579	5.79846	0.000437078	0.00125024
Metazoa_SRP	1.11e-16	1.11e-16	6.45384	6.9579	5.79846	0.000437182	0.00125042
CLIC4P2	1.11e-16	1.11e-16	5.31234	8.03394	5.79552	0.000570575	0.00160765
RP11-536K17.1	1.11e-16	1.11e-16	5.31234	8.03394	5.79552	0.000570896	0.00160842
RP11-338C15.2	1.11e-16	1.11e-16	5.31234	8.03394	5.79551	0.000571124	0.00160892
NIPA2P4	1.11e-16	1.11e-16	4.15769	9.10654	5.78943	0.000986194	0.00269232
CYP1A2	1.11e-16	1.11e-16	4.15769	9.10654	5.78943	0.000986194	0.00269232
PURG	1.11e-16	1.11e-16	4.15769	9.10654	5.78943	0.000986194	0.00269232
MRC1	0.808017	0	28.2916	30.1227	5.78428	1.21e-15	7.53e-15
LRP2	1.11e-16	1.11e-16	1.76894	11.2439	5.78096	0.00162346	0.00431136
ARC	4.54341	6.96732	337.643	280.077	5.71977	2.71e-120	3.43e-118
MIR425	0.530205	6.24664	187.073	167.728	5.70421	2.56e-85	1.5e-83
AZU1	1.11e-16	1.11e-16	11.9711	0.216824	5.68705	0.00162346	0.00431136
5S_rRNA	1.11e-16	1.11e-16	10.8626	1.43289	5.68265	0.00162346	0.00431136
OPN5	1.11e-16	1.11e-16	9.75062	2.55829	5.67824	0.00162346	0.00431136
TMCO2	1.11e-16	1.11e-16	9.75062	2.55829	5.67824	0.00162346	0.00431136
RP11-767C1.1	1.11e-16	1.11e-16	8.63438	3.66144	5.67385	0.00162346	0.00431136
LINC01511	1.11e-16	1.11e-16	8.63438	3.66144	5.67385	0.00162346	0.00431136
LINC01607	1.11e-16	1.11e-16	7.5129	4.75261	5.66812	0.00116673	0.00315539
RNU6-1154P	1.11e-16	1.11e-16	7.5129	4.75261	5.66812	0.00116533	0.00315185
AC079951.1	1.11e-16	1.11e-16	5.24766	6.91395	5.66209	0.00168165	0.00445475
LINC01467	1.11e-16	1.11e-16	5.24766	6.91395	5.66208	0.00168262	0.00445657
NDUFB4P11	1.11e-16	1.11e-16	4.09801	7.9877	5.65631	0.00270438	0.00694915
RNU4-1	7.27804	17.6062	716.507	509.057	5.62387	6.14e-113	6.66e-111
RP13-122B23.8	1.644	0	49.3856	40.9304	5.58561	3.73e-23	3.2e-22
CACNA1F	1.11e-16	1.11e-16	10.7765	0.195285	5.53657	0.00270438	0.00694915
THUMPD1P1	1.11e-16	1.11e-16	9.66782	1.40448	5.53202	0.00270438	0.00694915
RIMS2	1.11e-16	1.11e-16	9.66782	1.40448	5.53202	0.00270438	0.00694915
RP5-1022P6.5	1.11e-16	1.11e-16	9.66782	1.40448	5.53202	0.00270438	0.00694915
RPL23AP8	1.11e-16	1.11e-16	8.55514	2.52534	5.52748	0.00270438	0.00694915
AL365181.1	1.11e-16	1.11e-16	8.55514	2.52534	5.52748	0.00270438	0.00694915
SNORA58	1.11e-16	1.11e-16	7.4375	3.62476	5.52294	0.00270438	0.00694915
C17orf98	1.11e-16	1.11e-16	7.4375	3.62476	5.52294	0.00270438	0.00694915
RP11-65M17.3	1.11e-16	1.11e-16	7.4375	3.62476	5.52294	0.00270438	0.00694915
RP11-424M24.5	1.11e-16	1.11e-16	6.31353	4.71271	5.51719	0.00320896	0.00814109
CTB-129P6.7	1.11e-16	1.11e-16	6.31353	4.71271	5.51718	0.00320754	0.00813815
HIST1H3I	1.11e-16	1.11e-16	6.31353	4.71271	5.51718	0.00320683	0.00813698
RP11-685M7.5	1.11e-16	1.11e-16	6.31353	4.71271	5.51718	0.0032055	0.00813425
OR7E18P	1.11e-16	1.11e-16	6.31353	4.71271	5.51718	0.00320351	0.00813115
MIR191	0.808017	0	17.4728	30.8452	5.51449	3.88e-11	1.91e-10
RP11-632K5.2	1.11e-16	1.11e-16	5.18111	5.79326	5.51447	0.00297043	0.00758559
RP11-177H2.2	1.11e-16	1.11e-16	5.18111	5.79326	5.51447	0.00297092	0.00758622
SEMG2	1.11e-16	1.11e-16	5.18111	5.79326	5.51447	0.00297208	0.00758859
RP13-131K19.6	1.11e-16	1.11e-16	5.18111	5.79326	5.51447	0.00297338	0.00759128
ZNF469	1.11e-16	1.11e-16	5.18111	5.79326	5.51447	0.00297473	0.00759327
DDX43P1	1.11e-16	1.11e-16	5.18111	5.79326	5.51447	0.00297517	0.00759342
RP11-698N11.2	1.11e-16	1.11e-16	4.03672	6.86857	5.50965	0.00434559	0.0108184
RNU6-927P	1.11e-16	1.11e-16	4.03672	6.86857	5.50965	0.00434632	0.0108185
AL133249.1	1.11e-16	1.11e-16	4.03672	6.86857	5.50964	0.00435125	0.0108291
SERPINB9	1.11e-16	1.11e-16	4.03672	6.86857	5.50964	0.00435186	0.0108297
ZNF781	1.11e-16	1.11e-16	2.87356	7.93994	5.50485	0.00456142	0.011299
RP11-379K17.4	1.11e-16	1.11e-16	1.67479	9.00821	5.50034	0.00456142	0.011299
FER1L6	1.11e-16	1.11e-16	1.67479	9.00821	5.50034	0.00456142	0.011299
RP11-90K17.2	1.11e-16	1.11e-16	1.67479	9.00821	5.50034	0.00456142	0.011299
EPHA3	1.11e-16	1.11e-16	0.315517	10.074	5.49584	0.00456142	0.011299
SOCS1	4.44885	8.76301	336.711	260.833	5.4832	1.53e-97	1.2e-95
RNU6ATAC	0.71368	1.74779	49.7998	68.9672	5.461	8.57e-28	8.95e-27
RP11-204L24.2	9.68976	4.11002	360.893	255.752	5.44766	6.34e-81	3.27e-79
AL133247.2	1.11e-16	1.11e-16	9.58204	0.173715	5.36884	0.00779495	0.0185389
SLCO1B3	1.11e-16	1.11e-16	9.58204	0.173715	5.36884	0.00779495	0.0185389
AC015849.16	1.11e-16	1.11e-16	7.35946	2.49147	5.35944	0.00779495	0.0185389
DRC1	1.11e-16	1.11e-16	7.35946	2.49147	5.35944	0.00779495	0.0185389
bP-2171C21.4	1.11e-16	1.11e-16	7.35946	2.49147	5.35944	0.00779495	0.0185389
LINC01493	1.11e-16	1.11e-16	6.2399	3.58693	5.35476	0.00779495	0.0185389
MIR3944	1.11e-16	1.11e-16	6.2399	3.58693	5.35476	0.00779495	0.0185389
HBA2	1.11e-16	1.11e-16	6.2399	3.58693	5.35476	0.00779495	0.0185389
RP11-816B4.1	1.11e-16	1.11e-16	6.2399	3.58693	5.35476	0.00779495	0.0185389
WFIKKN2	1.11e-16	1.11e-16	6.2399	3.58693	5.35476	0.00779495	0.0185389
RP5-1181K21.4	1.11e-16	1.11e-16	6.2399	3.58693	5.35476	0.00779495	0.0185389
AC110769.3	1.11e-16	1.11e-16	6.2399	3.58693	5.35476	0.00779495	0.0185389
VWA2	1.11e-16	1.11e-16	6.2399	3.58693	5.35476	0.00779495	0.0185389
LILRB2	1.11e-16	1.11e-16	6.2399	3.58693	5.35476	0.00779495	0.0185389
CTD-2196P11.2	1.11e-16	1.11e-16	6.2399	3.58693	5.35476	0.00779495	0.0185389
CATSPERB	1.11e-16	1.11e-16	6.2399	3.58693	5.35476	0.00779495	0.0185389
AC132068.1	1.11e-16	1.11e-16	5.11238	4.67146	5.34969	0.0056791	0.013855
TUBB8P12	1.11e-16	1.11e-16	5.11238	4.67146	5.34969	0.00567879	0.013855
MAP3K19	1.11e-16	1.11e-16	5.11238	4.67146	5.34969	0.00567777	0.0138539
CROCCP4	1.11e-16	1.11e-16	5.11238	4.67146	5.34969	0.0056773	0.0138538
ZNF345	1.11e-16	1.11e-16	3.97354	5.74898	5.34627	0.00653095	0.0157414
RP11-91G21.1	1.11e-16	1.11e-16	3.97354	5.74898	5.34627	0.00653128	0.0157414
RP11-25I9.3	1.11e-16	1.11e-16	3.97354	5.74898	5.34627	0.00653157	0.0157414
RP11-359B20.5	1.11e-16	1.11e-16	3.97354	5.74898	5.34626	0.00653572	0.015749
BCAR4	1.11e-16	1.11e-16	2.81689	6.82156	5.34074	0.00779495	0.0185389
RP11-414H17.5	1.11e-16	1.11e-16	2.81689	6.82156	5.34074	0.00779495	0.0185389
RNU6ATAC29P	1.11e-16	1.11e-16	2.81689	6.82156	5.34074	0.00779495	0.0185389
LINC00519	1.11e-16	1.11e-16	2.81689	6.82156	5.34074	0.00779495	0.0185389
VDAC2P3	1.11e-16	1.11e-16	1.62627	7.89041	5.33608	0.00779495	0.0185389
GAGE2E	0	1.78294	41.6745	32.8213	5.30686	5.39e-19	3.91e-18
RP11-196G18.3	0	0.882384	23.9174	17.6453	5.29181	1.1e-10	5.29e-10
RP11-11M20.4	9.93226	13.9134	516.612	387.148	5.23463	2.01e-111	2.1e-109
TRIM72	0.808017	0	26.0202	13.2173	5.21614	4.98e-09	2.16e-08
CTD-2540L5.9	1.58643	0.82452	60.0781	39.028	5.20024	1.35e-20	1.04e-19
SLC9A3P2	1.11e-16	1.11e-16	8.38771	0.152112	5.17937	0.0135054	0.0306745
AP000350.6	1.11e-16	1.11e-16	7.27834	1.34577	5.17451	0.0135054	0.0306745
SLC10A4	1.11e-16	1.11e-16	7.27834	1.34577	5.17451	0.0135054	0.0306745
C4orf26	1.11e-16	1.11e-16	7.27834	1.34577	5.17451	0.0135054	0.0306745
RP11-138I1.2	1.11e-16	1.11e-16	6.16344	2.45652	5.16966	0.0135054	0.0306745
ENAM	1.11e-16	1.11e-16	6.16344	2.45652	5.16966	0.0135054	0.0306745
RNU6-1251P	1.11e-16	1.11e-16	6.16344	2.45652	5.16966	0.0135054	0.0306745
MTCO3P11	1.11e-16	1.11e-16	6.16344	2.45652	5.16966	0.0135054	0.0306745
AC005082.1	1.11e-16	1.11e-16	6.16344	2.45652	5.16966	0.0135054	0.0306745
CTD-3096M3.1	1.11e-16	1.11e-16	6.16344	2.45652	5.16966	0.0135054	0.0306745
RP11-101O21.1	1.11e-16	1.11e-16	6.16344	2.45652	5.16966	0.0135054	0.0306745
ZAR1	1.11e-16	1.11e-16	6.16344	2.45652	5.16966	0.0135054	0.0306745
RP11-644C3.1	1.11e-16	1.11e-16	6.16344	2.45652	5.16966	0.0135054	0.0306745
PNMAL1	1.11e-16	1.11e-16	5.0411	3.54773	5.1646	0.0129642	0.0296508
RNU6-598P	1.11e-16	1.11e-16	5.0411	3.54773	5.16459	0.0129489	0.0296253
SNORA63	1.11e-16	1.11e-16	5.0411	3.54773	5.16459	0.0129324	0.0295908
MIR3177	1.11e-16	1.11e-16	5.0411	3.54773	5.16458	0.0129314	0.0295906
ETV1	1.11e-16	1.11e-16	5.0411	3.54773	5.16458	0.0129252	0.0295806
FAM124B	1.11e-16	1.11e-16	5.0411	3.54773	5.16458	0.0129181	0.0295686
SLC10A5P1	1.11e-16	1.11e-16	5.0411	3.54773	5.16457	0.0129037	0.0295379
ARHGAP20	1.11e-16	1.11e-16	5.0411	3.54773	5.16457	0.0129018	0.0295355
ZBTB8B	1.11e-16	1.11e-16	5.0411	3.54773	5.16457	0.0128962	0.0295264
FAM183A	1.11e-16	1.11e-16	5.0411	3.54773	5.16457	0.0128962	0.0295264
RP11-351I21.6	1.11e-16	1.11e-16	3.90815	4.62863	5.16041	0.0114816	0.0265772
RP11-42O4.2	1.11e-16	1.11e-16	3.90815	4.62863	5.16041	0.0114855	0.0265842
FUNDC2P4	1.11e-16	1.11e-16	3.90815	4.62863	5.1604	0.0114881	0.0265883
FRG2C	1.11e-16	1.11e-16	3.90815	4.62863	5.1604	0.0115083	0.0266255
ZNF471	1.11e-16	1.11e-16	3.90815	4.62863	5.1604	0.0115136	0.0266357
RNU6-470P	1.11e-16	1.11e-16	3.90815	4.62863	5.1604	0.0115193	0.0266409
NMRK2	1.11e-16	1.11e-16	3.90815	4.62863	5.1604	0.01152	0.0266409
TUBB8	1.11e-16	1.11e-16	3.90815	4.62863	5.1604	0.01152	0.0266409
RP11-59N23.3	1.11e-16	1.11e-16	3.90815	4.62863	5.1604	0.011523	0.0266458
SCN3A	1.11e-16	1.11e-16	3.90815	4.62863	5.1604	0.0115246	0.026646
ATCAY	1.11e-16	1.11e-16	3.90815	4.62863	5.1604	0.0115256	0.026646
RNU6-1256P	1.11e-16	1.11e-16	3.90815	4.62863	5.1604	0.0115264	0.026646
CCNB1IP1P1	1.11e-16	1.11e-16	3.90815	4.62863	5.16039	0.0115308	0.0266542
SEPT14P4	1.11e-16	1.11e-16	3.90815	4.62863	5.16039	0.0115384	0.0266622
MAP3K7CL	1.11e-16	1.11e-16	3.90815	4.62863	5.16039	0.0115483	0.0266831
CTD-2623H2.7	1.11e-16	1.11e-16	2.75844	5.70294	5.15515	0.0135054	0.0306745
CYP2E1	1.11e-16	1.11e-16	2.75844	5.70294	5.15515	0.0135054	0.0306745
RP3-461F17.2	1.11e-16	1.11e-16	2.75844	5.70294	5.15515	0.0135054	0.0306745
CSMD3	1.11e-16	1.11e-16	2.75844	5.70294	5.15515	0.0135054	0.0306745
KCNQ1DN	1.11e-16	1.11e-16	2.75844	5.70294	5.15515	0.0135054	0.0306745
OR51AB1P	1.11e-16	1.11e-16	2.75844	5.70294	5.15515	0.0135054	0.0306745
FRG2EP	1.11e-16	1.11e-16	1.57655	6.77261	5.15033	0.0135054	0.0306745
MERTK	1.11e-16	1.11e-16	1.57655	6.77261	5.15033	0.0135054	0.0306745
SLC17A8	1.11e-16	1.11e-16	1.57655	6.77261	5.15033	0.0135054	0.0306745
SYK	1.11e-16	1.11e-16	0.245771	7.83882	5.14552	0.0135054	0.0306745
RP5-1093G23.1	1.11e-16	1.11e-16	0.245771	7.83882	5.14552	0.0135054	0.0306745
TRIM43CP	1.11e-16	1.11e-16	0.245771	7.83882	5.14552	0.0135054	0.0306745
KRT1	1.11e-16	1.11e-16	0.245771	7.83882	5.14552	0.0135054	0.0306745
CNTNAP2	1.11e-16	1.11e-16	0.245771	7.83882	5.14552	0.0135054	0.0306745
RP11-1082L8.4	4.15339	0	74.1791	73.1676	5.08709	1.74e-36	2.5e-35
RP11-305O4.2	0.808017	0	13.3401	21.7465	5.05614	1.06e-08	4.5e-08
LINC00691	0	2.68382	45.8401	41.9335	5.02253	2.2e-21	1.75e-20
snoU13	1.11e-16	1.11e-16	7.19354	0.130478	4.96168	0.0237414	0.0512538
MIR200C	1.11e-16	1.11e-16	7.19354	0.130478	4.96168	0.0237414	0.0512538
RP11-80B9.1	1.11e-16	1.11e-16	7.19354	0.130478	4.96168	0.0237414	0.0512538
MAT1A	1.11e-16	1.11e-16	7.19354	0.130478	4.96168	0.0237414	0.0512538
ATP1A4	1.11e-16	1.11e-16	7.19354	0.130478	4.96168	0.0237414	0.0512538
CUX2	1.11e-16	1.11e-16	7.19354	0.130478	4.96168	0.0237414	0.0512538
POU3F1	0	0.882384	18.8969	14.1114	4.96093	1.02e-08	4.36e-08
OVGP1	25.5285	30.299	973.839	769.516	4.96085	2.36e-173	8.43e-171
RP11-517M22.1	1.11e-16	1.11e-16	6.08357	1.3152	4.95665	0.0237414	0.0512538
Y_RNA	1.11e-16	1.11e-16	6.08357	1.3152	4.95665	0.0237414	0.0512538
TMEM235	1.11e-16	1.11e-16	6.08357	1.3152	4.95665	0.0237414	0.0512538
RP11-473M20.5	1.11e-16	1.11e-16	6.08357	1.3152	4.95665	0.0237414	0.0512538
RP11-140L24.3	1.11e-16	1.11e-16	6.08357	1.3152	4.95665	0.0237414	0.0512538
RP11-863K10.2	1.11e-16	1.11e-16	6.08357	1.3152	4.95665	0.0237414	0.0512538
RNU6-602P	1.11e-16	1.11e-16	6.08357	1.3152	4.95665	0.0237414	0.0512538
KCNN3	1.11e-16	1.11e-16	6.08357	1.3152	4.95665	0.0237414	0.0512538
UROC1	1.11e-16	1.11e-16	6.08357	1.3152	4.95665	0.0237414	0.0512538
RP11-496I2.4	1.11e-16	1.11e-16	6.08357	1.3152	4.95665	0.0237414	0.0512538
C17orf64	1.11e-16	1.11e-16	6.08357	1.3152	4.95665	0.0237414	0.0512538
DKFZp779M0652	0	0.882384	14.3582	18.4307	4.95601	8.54e-09	3.66e-08
SVOP	1.11e-16	1.11e-16	4.96676	2.42025	4.95162	0.0237414	0.0512538
RP11-574F11.3	1.11e-16	1.11e-16	4.96676	2.42025	4.95162	0.0237414	0.0512538
MAP6	1.11e-16	1.11e-16	4.96676	2.42025	4.95162	0.0237414	0.0512538
RP13-33H18.1	1.11e-16	1.11e-16	4.96676	2.42025	4.95162	0.0237414	0.0512538
RNF183	1.11e-16	1.11e-16	4.96676	2.42025	4.95162	0.0237414	0.0512538
Metazoa_SRP	1.11e-16	1.11e-16	4.96676	2.42025	4.95162	0.0237414	0.0512538
LINC00548	1.11e-16	1.11e-16	4.96676	2.42025	4.95162	0.0237414	0.0512538
CRHBP	1.11e-16	1.11e-16	4.96676	2.42025	4.95162	0.0237414	0.0512538
Y_RNA	1.11e-16	1.11e-16	4.96676	2.42025	4.95162	0.0237414	0.0512538
CD4	1.11e-16	1.11e-16	3.84011	3.50689	4.94644	0.0212879	0.046605
KCTD9P3	1.11e-16	1.11e-16	3.84011	3.50689	4.94644	0.0212877	0.046605
ABCC12	1.11e-16	1.11e-16	3.84011	3.50689	4.94644	0.0212859	0.046605
BEND4	1.11e-16	1.11e-16	3.84011	3.50689	4.94643	0.0212817	0.046602
SDCBPP2	1.11e-16	1.11e-16	3.84011	3.50689	4.94643	0.0212814	0.046602
FAM71A	1.11e-16	1.11e-16	3.84011	3.50689	4.94643	0.0212807	0.046602
RP1-168L15.6	1.11e-16	1.11e-16	3.84011	3.50689	4.94643	0.0212794	0.046602
Y_RNA	1.11e-16	1.11e-16	3.84011	3.50689	4.94643	0.0212726	0.0465948
AC008060.7	1.11e-16	1.11e-16	3.84011	3.50689	4.94643	0.0212719	0.0465948
RP11-16C1.3	1.11e-16	1.11e-16	3.84011	3.50689	4.94643	0.0212685	0.0465941
IGBP1P4	1.11e-16	1.11e-16	3.84011	3.50689	4.94643	0.0212678	0.0465941
SNORD89	1.11e-16	1.11e-16	3.84011	3.50689	4.94643	0.0212673	0.0465941
TMEM151B	1.11e-16	1.11e-16	3.84011	3.50689	4.94643	0.0212635	0.0465941
PRR30	1.11e-16	1.11e-16	3.84011	3.50689	4.94643	0.0212597	0.0465923
C1QTNF7	1.11e-16	1.11e-16	3.84011	3.50689	4.94643	0.0212585	0.0465923
LL22NC03-75H12.2	1.11e-16	1.11e-16	3.84011	3.50689	4.94643	0.0212488	0.0465812
RNU2-52P	1.11e-16	1.11e-16	3.84011	3.50689	4.94643	0.0212469	0.0465803
RP11-809F4.3	1.11e-16	1.11e-16	3.84011	3.50689	4.94643	0.0212392	0.0465666
AGR3	1.11e-16	1.11e-16	3.84011	3.50689	4.94643	0.021232	0.046554
CTD-2213F21.3	1.11e-16	1.11e-16	2.69785	4.58389	4.94161	0.0237414	0.0512538
LRRK2	1.11e-16	1.11e-16	2.69785	4.58389	4.94161	0.0237414	0.0512538
PCDHB10	1.11e-16	1.11e-16	2.69785	4.58389	4.94161	0.0237414	0.0512538
MIR7-3	1.11e-16	1.11e-16	2.69785	4.58389	4.94161	0.0237414	0.0512538
BIN2P1	1.11e-16	1.11e-16	2.69785	4.58389	4.94161	0.0237414	0.0512538
PRSS42	1.11e-16	1.11e-16	2.69785	4.58389	4.94161	0.0237414	0.0512538
RGAG1	1.11e-16	1.11e-16	2.69785	4.58389	4.94161	0.0237414	0.0512538
LTA	1.11e-16	1.11e-16	2.69785	4.58389	4.94161	0.0237414	0.0512538
ZNF442	1.11e-16	1.11e-16	2.69785	4.58389	4.94161	0.0237414	0.0512538
GCOM1	1.11e-16	1.11e-16	2.69785	4.58389	4.94161	0.0237414	0.0512538
ATP2B2	1.11e-16	1.11e-16	2.69785	4.58389	4.94161	0.0237414	0.0512538
RP11-305P22.9	1.11e-16	1.11e-16	1.52539	5.65477	4.93661	0.0237414	0.0512538
CCDC144NL	1.11e-16	1.11e-16	1.52539	5.65477	4.93661	0.0237414	0.0512538
SRRM4	1.11e-16	1.11e-16	1.52539	5.65477	4.93661	0.0237414	0.0512538
LINC00654	1.11e-16	1.11e-16	1.52539	5.65477	4.93661	0.0237414	0.0512538
ZNF280A	1.11e-16	1.11e-16	1.52539	5.65477	4.93661	0.0237414	0.0512538
RNU6-1319P	1.11e-16	1.11e-16	1.52539	5.65477	4.93661	0.0237414	0.0512538
RP1-247F3.1	1.11e-16	1.11e-16	1.52539	5.65477	4.93661	0.0237414	0.0512538
AC084368.1	1.11e-16	1.11e-16	0.210819	6.72136	4.93163	0.0237414	0.0512538
EPHB1	1.11e-16	1.11e-16	0.210819	6.72136	4.93163	0.0237414	0.0512538
TNFRSF4	1.11e-16	1.11e-16	0.210819	6.72136	4.93163	0.0237414	0.0512538
ZNF90P2	1.11e-16	1.11e-16	0.210819	6.72136	4.93163	0.0237414	0.0512538
RP1-69M21.2	0	1.78294	36.0702	20.2844	4.90719	2.64e-11	1.31e-10
RNU6-1206P	0	0.882384	17.6959	14.0708	4.90614	1.41e-08	5.96e-08
TAS2R9	0.808017	0	14.2923	17.3098	4.90412	1.24e-08	5.23e-08
RNU6-781P	0	1.78294	33.7433	21.3352	4.87291	7.58e-12	3.9e-11
LRIT3	2.48057	0	47.5447	30.7656	4.86274	1.79e-16	1.16e-15
TRPM5	0	1.78294	24.6069	28.872	4.83353	6.29e-13	3.41e-12
ADAM20	2.21582	4.37478	101.808	92.0266	4.83303	5.49e-46	1.09e-44
RNU12	56.1959	57.7379	1815.38	1433.2	4.83093	1.63e-231	1.85e-228
AIF1	0.808017	0	18.6756	10.735	4.79937	2.09e-07	8.13e-07
CTD-3023L14.3	0.71368	1.74779	37.133	37.1524	4.78385	3e-18	2.11e-17
PKMP3	0	1.78294	23.3342	27.707	4.76657	3.8e-12	1.98e-11
PYGM	1.58643	0.82452	36.9975	34.9065	4.73688	1.18e-17	8.05e-17
FRG2B	1.644	0	20.9834	28.7402	4.73213	2.47e-11	1.23e-10
AC073641.2	5.69824	1.58334	98.7475	102.039	4.72192	1.47e-46	2.96e-45
RNU5A-8P	26.9852	33.8177	899.154	690.828	4.70634	1.4e-143	2.74e-141
MROH3P	1.11e-16	1.11e-16	5.99954	0.108812	4.70582	0.0423801	0.0861008
ZFP30	1.11e-16	1.11e-16	5.99954	0.108812	4.70582	0.0423801	0.0861008
RP11-866E20.1	1.11e-16	1.11e-16	5.99954	0.108812	4.70582	0.0423801	0.0861008
RP11-227G15.8	1.11e-16	1.11e-16	5.99954	0.108812	4.70582	0.0423801	0.0861008
RP11-1018N14.1	1.11e-16	1.11e-16	5.99954	0.108812	4.70582	0.0423801	0.0861008
RP11-166B2.7	1.11e-16	1.11e-16	4.88864	1.28356	4.70061	0.0423801	0.0861008
RPL7P8	1.11e-16	1.11e-16	4.88864	1.28356	4.70061	0.0423801	0.0861008
RP11-434I12.5	1.11e-16	1.11e-16	4.88864	1.28356	4.70061	0.0423801	0.0861008
AC127383.1	1.11e-16	1.11e-16	4.88864	1.28356	4.70061	0.0423801	0.0861008
TMEM150B	1.11e-16	1.11e-16	4.88864	1.28356	4.70061	0.0423801	0.0861008
RP3-369A17.2	1.11e-16	1.11e-16	4.88864	1.28356	4.70061	0.0423801	0.0861008
RP11-458F8.4	1.11e-16	1.11e-16	4.88864	1.28356	4.70061	0.0423801	0.0861008
GPR20	1.11e-16	1.11e-16	4.88864	1.28356	4.70061	0.0423801	0.0861008
TUBB7P	1.11e-16	1.11e-16	4.88864	1.28356	4.70061	0.0423801	0.0861008
KIAA2012	1.11e-16	1.11e-16	4.88864	1.28356	4.70061	0.0423801	0.0861008
RP1-37N7.1	1.11e-16	1.11e-16	4.88864	1.28356	4.70061	0.0423801	0.0861008
ZNF433	1.11e-16	1.11e-16	4.88864	1.28356	4.70061	0.0423801	0.0861008
AP000354.2	1.11e-16	1.11e-16	4.88864	1.28356	4.70061	0.0423801	0.0861008
RP11-227G15.10	1.11e-16	1.11e-16	4.88864	1.28356	4.70061	0.0423801	0.0861008
RP11-158H5.8	1.11e-16	1.11e-16	4.88864	1.28356	4.70061	0.0423801	0.0861008
RP11-351I21.7	1.11e-16	1.11e-16	4.88864	1.28356	4.70061	0.0423801	0.0861008
Metazoa_SRP	1.11e-16	1.11e-16	4.88864	1.28356	4.70061	0.0423801	0.0861008
ZSCAN23	1.11e-16	1.11e-16	4.88864	1.28356	4.70061	0.0423801	0.0861008
HNRNPA1P50	1.11e-16	1.11e-16	4.88864	1.28356	4.70061	0.0423801	0.0861008
ANTXR2	1.11e-16	1.11e-16	4.88864	1.28356	4.70061	0.0423801	0.0861008
GLB1L3	1.11e-16	1.11e-16	4.88864	1.28356	4.70061	0.0423801	0.0861008
AC009276.4	1.11e-16	1.11e-16	4.88864	1.28356	4.70061	0.0423801	0.0861008
AKR1E2	1.11e-16	1.11e-16	4.88864	1.28356	4.70061	0.0423801	0.0861008
TEX26-AS1	1.11e-16	1.11e-16	3.76878	2.38236	4.69541	0.0423801	0.0861008
RP11-753G20.2	1.11e-16	1.11e-16	3.76878	2.38236	4.69541	0.0423801	0.0861008
RP5-836E8.1	1.11e-16	1.11e-16	3.76878	2.38236	4.69541	0.0423801	0.0861008
NXPE2	1.11e-16	1.11e-16	3.76878	2.38236	4.69541	0.0423801	0.0861008
MIR3180-4	1.11e-16	1.11e-16	3.76878	2.38236	4.69541	0.0423801	0.0861008
RP11-172C16.4	1.11e-16	1.11e-16	3.76878	2.38236	4.69541	0.0423801	0.0861008
RP1-101K10.4	1.11e-16	1.11e-16	3.76878	2.38236	4.69541	0.0423801	0.0861008
RNY4	1.11e-16	1.11e-16	3.76878	2.38236	4.69541	0.0423801	0.0861008
CALN1	1.11e-16	1.11e-16	3.76878	2.38236	4.69541	0.0423801	0.0861008
RP11-691G17.1	1.11e-16	1.11e-16	3.76878	2.38236	4.69541	0.0423801	0.0861008
RP11-805L22.3	1.11e-16	1.11e-16	3.76878	2.38236	4.69541	0.0423801	0.0861008
SHE	1.11e-16	1.11e-16	3.76878	2.38236	4.69541	0.0423801	0.0861008
RP11-483A20.3	1.11e-16	1.11e-16	3.76878	2.38236	4.69541	0.0423801	0.0861008
VN1R11P	1.11e-16	1.11e-16	3.76878	2.38236	4.69541	0.0423801	0.0861008
RP11-94C24.11	1.11e-16	1.11e-16	3.76878	2.38236	4.69541	0.0423801	0.0861008
RNU6-945P	1.11e-16	1.11e-16	3.76878	2.38236	4.69541	0.0423801	0.0861008
ZNF812P	1.11e-16	1.11e-16	3.76878	2.38236	4.69541	0.0423801	0.0861008
VN2R3P	1.11e-16	1.11e-16	3.76878	2.38236	4.69541	0.0423801	0.0861008
AC004471.10	1.11e-16	1.11e-16	3.76878	2.38236	4.69541	0.0423801	0.0861008
CCL25	1.11e-16	1.11e-16	3.76878	2.38236	4.69541	0.0423801	0.0861008
SUGT1P3	1.11e-16	1.11e-16	3.76878	2.38236	4.69541	0.0423801	0.0861008
DUXB	1.11e-16	1.11e-16	3.76878	2.38236	4.69541	0.0423801	0.0861008
ZNF582	1.11e-16	1.11e-16	3.76878	2.38236	4.69541	0.0423801	0.0861008
RP11-260E18.1	1.11e-16	1.11e-16	3.76878	2.38236	4.69541	0.0423801	0.0861008
PDE4DIPP1	1.11e-16	1.11e-16	3.76878	2.38236	4.69541	0.0423801	0.0861008
RP11-27M5.1	1.11e-16	1.11e-16	3.76878	2.38236	4.69541	0.0423801	0.0861008
RP11-386I14.4	39.0503	54.7969	1252.12	1175.67	4.69458	0	0
C9orf173-AS1	4.86362	1.60763	98.5366	77.3153	4.69383	1.56e-37	2.34e-36
MYOZ3	1.11e-16	1.11e-16	2.63459	3.46402	4.69021	0.0423801	0.0861008
DYNLT3P2	1.11e-16	1.11e-16	2.63459	3.46402	4.69021	0.0423801	0.0861008
RPL21P106	1.11e-16	1.11e-16	2.63459	3.46402	4.69021	0.0423801	0.0861008
NPM1P14	1.11e-16	1.11e-16	2.63459	3.46402	4.69021	0.0423801	0.0861008
SNORA68	1.11e-16	1.11e-16	2.63459	3.46402	4.69021	0.0423801	0.0861008
CXorf66	1.11e-16	1.11e-16	2.63459	3.46402	4.69021	0.0423801	0.0861008
RN7SL135P	1.11e-16	1.11e-16	2.63459	3.46402	4.69021	0.0423801	0.0861008
LINC00114	1.11e-16	1.11e-16	2.63459	3.46402	4.69021	0.0423801	0.0861008
C6orf229	1.11e-16	1.11e-16	2.63459	3.46402	4.69021	0.0423801	0.0861008
ZNF560	1.11e-16	1.11e-16	2.63459	3.46402	4.69021	0.0423801	0.0861008
CROCC2	1.11e-16	1.11e-16	2.63459	3.46402	4.69021	0.0423801	0.0861008
RP11-364P22.2	1.11e-16	1.11e-16	2.63459	3.46402	4.69021	0.0423801	0.0861008
HIST1H4L	1.11e-16	1.11e-16	2.63459	3.46402	4.69021	0.0423801	0.0861008
SYT5	1.11e-16	1.11e-16	2.63459	3.46402	4.69021	0.0423801	0.0861008
RP11-69G7.1	1.11e-16	1.11e-16	2.63459	3.46402	4.69021	0.0423801	0.0861008
SLC22A6	1.11e-16	1.11e-16	2.63459	3.46402	4.69021	0.0423801	0.0861008
RBM24	1.11e-16	1.11e-16	2.63459	3.46402	4.69021	0.0423801	0.0861008
LINC00200	1.11e-16	1.11e-16	2.63459	3.46402	4.69021	0.0423801	0.0861008
SEBOX	1.11e-16	1.11e-16	2.63459	3.46402	4.69021	0.0423801	0.0861008
GRIN2A	1.11e-16	1.11e-16	2.63459	3.46402	4.69021	0.0423801	0.0861008
NTF6A	1.11e-16	1.11e-16	2.63459	3.46402	4.69021	0.0423801	0.0861008
RNU6-48P	1.11e-16	1.11e-16	2.63459	3.46402	4.69021	0.0423801	0.0861008
AL138714.1	1.11e-16	1.11e-16	2.63459	3.46402	4.69021	0.0423801	0.0861008
RP11-167N24.6	1.11e-16	1.11e-16	2.63459	3.46402	4.69021	0.0423801	0.0861008
POLR3KP2	1.11e-16	1.11e-16	2.63459	3.46402	4.69021	0.0423801	0.0861008
SMO	1.11e-16	1.11e-16	2.63459	3.46402	4.69021	0.0423801	0.0861008
RP11-640N20.5	1.11e-16	1.11e-16	2.63459	3.46402	4.69021	0.0423801	0.0861008
AL355480.3	1.11e-16	1.11e-16	2.63459	3.46402	4.69021	0.0423801	0.0861008
RP4-706G24.1	1.11e-16	1.11e-16	2.63459	3.46402	4.69021	0.0423801	0.0861008
RP11-1029J19.5	1.11e-16	1.11e-16	1.47243	4.5368	4.68503	0.0423801	0.0861008
RP11-8P11.4	1.11e-16	1.11e-16	1.47243	4.5368	4.68503	0.0423801	0.0861008
PRMT8	1.11e-16	1.11e-16	1.47243	4.5368	4.68503	0.0423801	0.0861008
CERS3	1.11e-16	1.11e-16	1.47243	4.5368	4.68503	0.0423801	0.0861008
RP11-2C24.7	1.11e-16	1.11e-16	1.47243	4.5368	4.68503	0.0423801	0.0861008
KRT5	1.11e-16	1.11e-16	1.47243	4.5368	4.68503	0.0423801	0.0861008
RP11-106J23.1	1.11e-16	1.11e-16	1.47243	4.5368	4.68503	0.0423801	0.0861008
XX-FW80269A6.1	1.11e-16	1.11e-16	1.47243	4.5368	4.68503	0.0423801	0.0861008
MIR7974	1.11e-16	1.11e-16	1.47243	4.5368	4.68503	0.0423801	0.0861008
NPM1P36	1.11e-16	1.11e-16	1.47243	4.5368	4.68503	0.0423801	0.0861008
RP11-159H22.1	1.11e-16	1.11e-16	1.47243	4.5368	4.68503	0.0423801	0.0861008
FLG	1.11e-16	1.11e-16	1.47243	4.5368	4.68503	0.0423801	0.0861008
OR7E19P	1.11e-16	1.11e-16	1.47243	4.5368	4.68503	0.0423801	0.0861008
RP11-264M12.4	1.11e-16	1.11e-16	1.47243	4.5368	4.68503	0.0423801	0.0861008
CTD-2373J6.1	1.11e-16	1.11e-16	1.47243	4.5368	4.68503	0.0423801	0.0861008
AP000221.1	1.11e-16	1.11e-16	1.47243	4.5368	4.68503	0.0423801	0.0861008
PCDHAC1	1.11e-16	1.11e-16	1.47243	4.5368	4.68503	0.0423801	0.0861008
AC005863.2	1.11e-16	1.11e-16	1.47243	4.5368	4.68503	0.0423801	0.0861008
AC026248.1	1.11e-16	1.11e-16	1.47243	4.5368	4.68503	0.0423801	0.0861008
SCRN1	6.24931	6.007	180.748	140.51	4.6799	2.42e-59	7.07e-58
LIN28AP2	1.11e-16	1.11e-16	0.175815	5.60398	4.67986	0.0423801	0.0861008
NKAPL	1.11e-16	1.11e-16	0.175815	5.60398	4.67986	0.0423801	0.0861008
FOXD4L3	1.11e-16	1.11e-16	0.175815	5.60398	4.67986	0.0423801	0.0861008
KDR	1.11e-16	1.11e-16	0.175815	5.60398	4.67986	0.0423801	0.0861008
ACAN	1.11e-16	1.11e-16	0.175815	5.60398	4.67986	0.0423801	0.0861008
C10orf67	1.11e-16	1.11e-16	0.175815	5.60398	4.67986	0.0423801	0.0861008
DCAF4L1	15.5232	17.2742	504.614	339.279	4.67809	2.08e-75	9.1e-74
RPL23AP15	0.808017	0	10.602	16.0551	4.66277	5.14e-07	1.94e-06
RP3-395M20.8	0.757792	0.851658	25.3334	21.0575	4.62669	3.82e-11	1.88e-10
GAPDHP51	0.808017	0	9.38984	16.0092	4.59448	1.47e-06	5.34e-06
RASD1	20.3408	19.7743	498.01	441.196	4.53866	4.54e-157	1.11e-154
RP11-485M7.3	0	0.882384	13.8773	10.5771	4.53106	1.09e-06	3.99e-06
TPH2	0	0.882384	10.4729	13.8148	4.52647	1.1e-06	4.04e-06
AC239800.1	8.68724	6.81077	213.855	147.053	4.5157	1.5e-50	3.4e-49
CTD-2016O11.1	2.48057	0	30.7018	30.2071	4.49934	5.54e-15	3.35e-14
LINC01033	0	2.68382	29.5642	31.2874	4.49684	6.25e-15	3.77e-14
SNORA70	0.757792	0.851658	20.5207	20.8906	4.46554	4.86e-10	2.25e-09
CD81-AS1	3.14104	2.55031	70.9706	59.5935	4.44903	8.77e-29	9.5e-28
RNF151	0.497161	7.14682	84.2354	80.2321	4.43179	3.02e-36	4.3e-35
RNU1-4	27.861	32.8911	742.409	570.927	4.43096	7.03e-125	9.76e-123
SNORA84	1.53469	1.71606	45.1402	30.6889	4.43094	1.72e-15	1.06e-14
RP11-89F3.2	0	1.78294	20.452	19.7684	4.42217	1.03e-09	4.65e-09
RNU4ATAC	67.7167	73.376	1676.26	1329.71	4.41168	5.13e-207	3.8e-204
CTD-2270P14.2	13.0408	17.3698	363.232	278.429	4.39179	5.85e-85	3.41e-83
CTD-2529P6.4	0	0.882384	13.7302	8.32698	4.38328	6.59e-06	2.26e-05
RPL39P38	0.808017	0	12.6044	9.41242	4.38276	3.78e-06	1.32e-05
RP11-727F15.9	6.72946	12.2523	200.748	197.42	4.38211	1.34e-81	7.07e-80
RP11-1182P23.5	0.71368	1.74779	32.6878	23.547	4.38159	5.52e-13	3.01e-12
KCNB1	0.808017	0	9.1994	12.6496	4.37771	4e-06	1.4e-05
RPL12P42	4.64307	5.1738	115.177	93.5656	4.37222	2.82e-43	5.11e-42
U3	65.7872	78.7915	1653.55	1323.73	4.36375	1.8e-206	1.27e-203
RP11-434D11.4	0.71368	1.74779	26.8837	26.7135	4.31435	3.15e-13	1.73e-12
RN7SL442P	0	0.882384	12.5312	8.2877	4.30037	8.82e-06	2.99e-05
TEX14	14.3425	9.2861	261.065	211.483	4.29986	2.19e-77	1.02e-75
IDI2-AS1	2.36386	1.68669	45.7034	39.6861	4.29977	1.54e-19	1.14e-18
GAPDHP16	0	0.882384	5.67137	14.748	4.28001	0.00031655	0.000920129
RP11-247A12.7	3.19596	1.65908	55.6156	44.5016	4.27954	3.07e-21	2.44e-20
METTL12	20.6196	29.5943	546.304	419.518	4.26414	8.15e-101	6.93e-99
RP11-711M9.2	2.41968	0.799583	43.423	22.763	4.24234	1.18e-11	5.98e-11
RP11-567M16.5	3.08889	3.44498	60.5645	67.1012	4.23377	1.28e-27	1.33e-26
MIR320A	8.58048	8.59993	174.021	150.456	4.21617	9.93e-64	3.27e-62
NDUFS6P1	0.808017	0	11.3316	8.24768	4.21497	1.26e-05	4.21e-05
BZRAP1	0.808017	0	10.202	9.32975	4.21279	1.76e-05	5.81e-05
HPGDS	0.808017	0	10.202	9.32975	4.21279	1.76e-05	5.8e-05
MKI67P1	0	0.882384	9.06707	10.4085	4.20965	1.82e-05	5.99e-05
TUBBP5	0.808017	0	6.77544	12.5579	4.20597	4.71e-05	0.000149809
RNU1-2	53.9126	54.2524	1120.15	870.949	4.19958	2.78e-151	6.11e-149
ZNF259P1	0	0.882384	5.61432	13.6293	4.19498	0.000706409	0.0019694
ATP1B2	2.41968	0.799583	31.9745	31.3716	4.17334	1.92e-14	1.13e-13
SNORD53	10.5644	17.4687	270.799	235.445	4.16956	3.31e-88	2.07e-86
Y_RNA	15.5745	16.3787	305.312	267.966	4.15336	3.22e-100	2.71e-98
GOLGA6B	1.644	0	22.2713	10.848	4.15173	1.18e-06	4.32e-06
TTC24	0.757792	0.851658	20.024	13.0264	4.14014	2.47e-07	9.55e-07
RNY3	0.808017	0	12.3804	6.03324	4.13209	7.54e-05	0.000234703
SNORD19	43.9087	41.2314	809.622	683.648	4.12715	1.06e-170	3.61e-168
RPL7P19	0	0.882384	11.258	7.12257	4.12224	5.23e-05	0.000165687
SNORD62B	2.21582	4.37478	74.738	42.8512	4.11564	6.92e-18	4.78e-17
Metazoa_SRP	0.808017	0	4.38372	13.5806	4.10672	0.000149625	0.000450405
TAF7L	0.673233	2.64667	40.718	18.1724	4.07124	9.26e-09	3.95e-08
U2	0.71368	1.74779	24.1309	21.0164	4.06645	5.46e-11	2.68e-10
EFNB2	4.69521	4.27848	92.7501	61.3969	4.06005	5.7e-26	5.53e-25
RNU5A-1	75.4132	99.8335	1622.73	1292.46	4.05709	1.81e-175	7.01e-173
C19orf35	6.19726	6.90255	123.842	97.202	4.04866	2.29e-40	3.79e-39
EGFLAM-AS4	0.808017	0	13.4189	3.79941	4.04116	0.000149625	0.000450405
RNU6-1257P	0.808017	0	12.3026	4.90198	4.03726	0.000149625	0.000450405
HIGD1AP5	0.808017	0	12.3026	4.90198	4.03726	0.000149625	0.000450405
MTND4P26	0	0.882384	11.1828	5.99562	4.02646	0.00109202	0.00296392
PNLDC1	0.757792	0.851658	14.2254	16.1888	4.02422	2.39e-07	9.24e-07
PRNCR1	30.5974	28.3266	490.674	472.801	4.02335	2e-164	5.79e-162
GAGE12J	0.808017	0	8.92955	8.16518	4.02279	6.37e-05	0.000200101
SNORD9	4.64307	5.1738	92.1621	71.4979	4.02155	1.07e-31	1.31e-30
LINC00222	0.808017	0	7.79419	9.24366	4.02119	6.66e-05	0.000208639
IRF6	0.808017	0	7.79419	9.24366	4.02119	6.66e-05	0.000208771
RP13-81N3.2	0	0.882384	8.92955	8.16518	4.02094	6.38e-05	0.000200291
RNA5SP282	0.808017	0	6.65092	10.319	4.0189	9.27e-05	0.000285906
RPS2P39	3.03902	4.34144	69.4235	53.9293	4.01726	3.55e-24	3.18e-23
RNU1-1	142.262	177.593	2684.19	2398	3.99124	0	0
RP5-1061H20.3	0	1.78294	17.5507	11.8221	3.96869	1.17e-06	4.28e-06
Y_RNA	1.644	0	14.1578	15.0674	3.96749	4.72e-07	1.79e-06
RP11-667M19.4	4.02943	1.63281	52.9281	39.924	3.95923	3.43e-18	2.41e-17
IFFO1	25.7805	25.8241	443.084	362.901	3.95784	5.84e-105	5.43e-103
MAFB	34.1805	23.7453	530.62	370.422	3.95285	5.91e-70	2.26e-68
C9orf173	4.69521	4.27848	80.6885	61.026	3.93684	1.33e-26	1.32e-25
DCHS1	3.97249	2.52147	52.4068	51.1258	3.931	3.97e-22	3.26e-21
RP11-1017G21.3	0.757792	0.851658	20.839	7.41629	3.92449	2.32e-05	7.6e-05
COX6CP7	0.808017	0	9.98463	5.95718	3.92276	0.000197806	0.000588201
RNU1-3	33.9111	14.8697	381.922	366.012	3.92163	2.49e-122	3.26e-120
LINC00554	0.808017	0	7.72645	8.12254	3.91663	0.000119704	0.000364025
MIR6514	0.808017	0	7.72645	8.12254	3.91663	0.000119644	0.000363876
HNRNPCP4	0.808017	0	7.72645	8.12254	3.91663	0.00011964	0.000363876
MIR3165	0	0.882384	8.85854	7.04222	3.9164	0.00100791	0.00274618
DPPA2P4	6.3027	5.11249	91.747	84.9663	3.91552	1.96e-36	2.82e-35
RNU2-62P	0.808017	0	6.58674	9.19913	3.91473	0.000145783	0.000439674
IMPA1P	0.808017	0	5.43694	10.2727	3.91081	0.000274902	0.00080451
RPL21P23	8.97593	2.36746	87.102	88.1847	3.90564	5.67e-36	8e-35
RP11-1C8.5	0.71368	1.74779	22.7162	17.605	3.90341	1.81e-08	7.56e-08
RP5-1139I1.1	2.48057	0	19.316	20.8478	3.90267	1.24e-09	5.6e-09
RP1-78O14.1	0	0.882384	4.27296	11.3437	3.90012	0.00247886	0.00640799
LINC01504	0.673233	2.64667	26.8153	25.591	3.89923	7.77e-12	3.99e-11
AC011933.2	0.71368	1.74779	17.0349	23.0025	3.89806	2.36e-08	9.81e-08
RP11-540O11.8	6.41415	3.32859	68.5151	79.709	3.88245	5.05e-30	5.75e-29
RNU5B-1	83.9819	77.2738	1301.86	1073.39	3.87771	2.17e-186	1.05e-183
SNAI1	95.2843	130.291	1822.72	1480.29	3.87346	1.43e-180	6.14e-178
RNVU1-18	75.1308	123.004	1582.41	1282.84	3.85655	3.15e-135	5.51e-133
U1	49.7324	55.2933	815.129	699.689	3.84798	3.45e-168	1.09e-165
SNORA38B	9.10657	13.9464	161.668	169.232	3.83547	4.8e-62	1.51e-60
SCARNA15	44.0477	53.7165	697.196	690.72	3.82687	3.2e-212	2.83e-209
RNU1-59P	14.9911	27.1359	362.187	233.159	3.82281	1.13e-44	2.13e-43
RPL7P4	0.808017	0	8.78581	5.91785	3.80703	0.000297117	0.000866891
RN7SL698P	0	0.882384	8.78581	5.91785	3.804	0.00210493	0.00549498
U47924.29	0	0.882384	8.78581	5.91785	3.80399	0.00210364	0.0054922
HIST1H2BPS2	0.808017	0	7.65712	7.00061	3.80394	0.000233426	0.000688072
SRD5A2	0	0.882384	7.65712	7.00061	3.80179	0.00171189	0.00452918
RP11-1275H24.3	0	0.882384	7.65712	7.00061	3.80179	0.0017123	0.00452988
RP11-3K24.2	0	0.882384	6.5211	8.07883	3.79969	0.0018	0.00474311
RP11-1084E5.1	0.808017	0	5.37537	9.15347	3.79904	0.000377437	0.00108825
RNU7-19P	0.673233	2.64667	25.4735	23.3038	3.79563	8.73e-11	4.22e-10
FRZB	0.757792	0.851658	16.2028	9.53113	3.78181	8.02e-06	2.73e-05
RP11-111K18.2	1.644	0	15.0775	10.6175	3.78116	8.35e-06	2.84e-05
U1	117.832	174.855	2220.15	1797.44	3.7804	6.79e-160	1.75e-157
RPL21P132	0	1.78294	12.8166	12.781	3.77432	5.03e-06	1.75e-05
AC105461.1	1.644	0	8.23417	17.0818	3.76875	3.82e-05	0.000122724
RP4-665J23.2	1.58643	0.82452	17.9755	18.5614	3.76537	4.84e-08	1.97e-07
RP11-796E2.4	7.30683	2.416	72.4458	64.1318	3.76228	1.78e-27	1.83e-26
U1	99.2598	115.918	1555.31	1353.55	3.75679	6.02e-243	8.71e-240
SNORA7B	7.91061	5.94682	111.892	78.8456	3.75227	1.67e-30	1.93e-29
AC245407.1	71.5124	79.4802	1155.18	876.005	3.74914	1.96e-122	2.59e-120
RP11-495P10.3	1.53469	1.71606	33.2124	13.4338	3.741	8.25e-07	3.06e-06
RRH	2.21582	4.37478	48.2499	42.0144	3.73164	9.05e-18	6.22e-17
DIO3	16.5086	14.5583	233.95	181.427	3.72718	1.2e-58	3.48e-57
RP11-20I23.2	23.2683	12.5451	253.329	227.079	3.72711	2.27e-79	1.11e-77
EIF1P1	0.757792	0.851658	17.2475	7.31042	3.72079	6.79e-05	0.000212448
LINC00854	1.58643	0.82452	17.9068	17.4393	3.71718	8.78e-08	3.51e-07
LLPHP2	7.07955	5.97657	82.5123	92.5234	3.71499	1e-33	1.32e-32
ASTL	0.564083	5.34647	43.0181	35.1097	3.70751	3.84e-15	2.34e-14
RAX2	1.644	0	11.6125	12.738	3.7069	9.65e-06	3.26e-05
RNU2-63P	97.3712	104.415	1438.86	1197.55	3.70661	3.39e-194	1.89e-191
INSM2	1.644	0	10.4729	13.8148	3.70556	1.25e-05	4.19e-05
SNORA76	0	1.78294	12.747	11.6589	3.70509	9.71e-06	3.29e-05
CMYA5	11.977	21.8879	241.044	200.795	3.70478	2.6e-66	9.07e-65
CDKL2	3.2543	0.776144	33.8166	22.461	3.70261	1.48e-10	7.04e-10
AC092159.2	0	0.882384	10.946	2.59047	3.69191	0.00593014	0.0144088
RP11-840I19.3	12.7536	22.7513	215.126	242.938	3.69046	1.01e-74	4.35e-73
RASGRP2	0	0.882384	9.83083	3.69713	3.68764	0.00593014	0.0144088
MEP1B	0.808017	0	8.71117	4.79136	3.68762	0.000767646	0.00213007
TAS2R8	1.53469	1.71606	26.3919	18.8497	3.68735	1.8e-09	8.03e-09
RP11-843P14.1	2.89989	7.03565	77.7205	51.9419	3.68559	3.63e-20	2.75e-19
RP11-295P9.2	3.19596	1.65908	41.1703	24.9435	3.68555	3.15e-11	1.56e-10
RP11-102J14.1	0	0.882384	8.71117	4.79136	3.68288	0.00483472	0.0119259
SLC35G5	0.808017	0	7.58601	5.87751	3.68186	0.000467059	0.00133132
NR1D1	29.5153	32.8293	407.623	393.807	3.67967	1.39e-130	2.22e-128
SHANK2	0	0.882384	7.58601	5.87751	3.67934	0.00318408	0.00808765
RP11-237P21.1	0	0.882384	7.58601	5.87751	3.67934	0.00318264	0.00808464
RP11-242J7.1	0	0.882384	6.45384	6.9579	3.6774	0.00297862	0.00760161
RP11-7G12.1	0	0.882384	6.45384	6.9579	3.6774	0.00298098	0.0076058
RP11-166B2.1	0	0.882384	5.31234	8.03394	3.67408	0.00363042	0.00915117
SNORD19	65.6416	51.1795	776.219	721.788	3.67373	1.1e-196	6.33e-194
SNORD112	0	3.58461	17.2885	27.4845	3.67251	6.07e-08	2.45e-07
PCK1	0.808017	0	4.15769	9.10654	3.67238	0.00593014	0.0144088
CAMKV	0.808017	0	4.15769	9.10654	3.67238	0.00593014	0.0144088
RNU1-28P	28.6881	32.8601	435.159	350.263	3.66961	5.25e-91	3.51e-89
CTA-331F8.1	2.48057	0	16.7029	17.3967	3.66773	3.72e-07	1.42e-06
RNU6-370P	0	0.882384	4.15769	9.10654	3.66638	0.00593014	0.0144088
RP11-697E2.9	0	0.882384	1.76894	11.2439	3.6579	0.00927061	0.0217523
RNVU1-7	118.304	146.401	1830.73	1502.17	3.65492	5.31e-189	2.68e-186
Y_RNA	0	0.882384	0.385055	12.3094	3.65367	0.00927061	0.0217523
RN7SL146P	4.92491	0.732276	40.541	33.9054	3.64194	1.19e-14	7.06e-14
RNU1-122P	167.202	244.203	2697.23	2425.72	3.64044	1.85e-239	2.56e-236
CTC-246B18.8	0.757792	0.851658	13.8044	9.45264	3.63611	2.38e-05	7.8e-05
FTH1P1	3.91814	3.41432	46.1755	47.5501	3.62401	6.55e-19	4.72e-18
RPS26P43	1.53469	1.71606	30.737	12.2309	3.62302	2.48e-06	8.83e-06
AC009095.4	16.638	27.0689	296.712	241.761	3.62218	2.74e-71	1.09e-69
CTD-2342N23.2	0	2.68382	15.4981	17.3536	3.61123	7.51e-07	2.79e-06
SNORA71B	77.2782	49.9156	823.755	735.155	3.60797	9.45e-161	2.48e-158
SNORA80A	14.2322	11.0718	183.689	128.198	3.60729	5.43e-39	8.57e-38
PA2G4P2	0.71368	1.74779	10.9099	21.6535	3.60169	6.29e-06	2.17e-05
LVRN	2.36386	1.68669	29.0819	23.427	3.60005	1.06e-10	5.12e-10
RNU4-2	110.94	128.867	1594.08	1299.01	3.59265	3.08e-175	1.18e-172
U1	92.2947	91.2366	1160.29	1052.02	3.58886	1.71e-237	2.26e-234
RP11-525G13.2	70.0503	75.9674	936.338	800.862	3.57083	5.29e-166	1.62e-163
RP11-80H5.6	2.41968	0.799583	22.7875	18.7287	3.56516	7.37e-09	3.17e-08
RP11-426A6.5	1.644	0	13.7302	8.32698	3.56407	6.34e-05	0.000199095
AC234917.1	0.808017	0	9.75062	2.55829	3.56119	0.00927061	0.0217523
Y_RNA	0.808017	0	8.63438	3.66144	3.55679	0.00927061	0.0217523
snoMe28S-Am2634	0.808017	0	8.63438	3.66144	3.55679	0.00927061	0.0217523
FAM159A	0.808017	0	8.63438	3.66144	3.55679	0.00927061	0.0217523
RNU1-27P	22.6205	23.2619	284.109	258.38	3.55516	1e-86	6.07e-85
uc_338	0	1.78294	11.4745	10.4943	3.55454	3.14e-05	0.000101781
RP11-973H7.1	0	1.78294	11.4745	10.4943	3.55454	3.14e-05	0.00010179
AC000089.3	0.757792	0.851658	9.1994	12.6496	3.55306	3.66e-05	0.000117853
AC253578.1	31.7443	22.9376	363.341	280.694	3.54858	8.42e-70	3.22e-68
ZNF788	0	0.882384	7.5129	4.75261	3.54591	0.0065753	0.0158384
FLT1	0	0.882384	7.5129	4.75261	3.54591	0.00657251	0.0158329
USP50	0	0.882384	7.5129	4.75261	3.54591	0.00657123	0.015831
RP11-284F21.8	0.808017	0	6.38473	5.83603	3.54572	0.000823734	0.00227637
RNU1-65P	0.808017	0	6.38473	5.83603	3.54572	0.000823014	0.00227458
U1	46.6216	51.8376	642.4	508.837	3.54547	9.65e-103	8.54e-101
RN7SL277P	0	0.882384	6.38473	5.83603	3.54335	0.00530997	0.013015
BTLA	0	0.882384	6.38473	5.83603	3.54335	0.00531064	0.013015
Metazoa_SRP	0	0.882384	6.38473	5.83603	3.54335	0.00531238	0.0130183
ADRA2B	1.644	0	4.54315	16.9358	3.54164	0.000214	0.000633983
RP11-435J9.2	0	0.882384	5.24766	6.91395	3.54084	0.00566755	0.0138342
RP11-390K5.3	0	0.882384	5.24766	6.91395	3.54084	0.00566911	0.013837
RP11-576N17.4	0	0.882384	5.24766	6.91395	3.54083	0.00567148	0.0138417
AF127936.7	2.12761	6.1722	37.2511	60.6724	3.53728	2.38e-14	1.4e-13
MTND5P28	2.36386	1.68669	23.268	26.5855	3.52889	3.69e-10	1.71e-09
COX6B1P5	7.80341	7.73561	90.8578	90.5528	3.52132	4.29e-34	5.72e-33
BRD9P2	0.71368	1.74779	22.1156	8.58549	3.51918	4.35e-05	0.000138687
CTD-2526A2.4	4.69521	4.27848	49.1116	56.6173	3.51768	1.21e-20	9.36e-20
RP3-522J7.5	5.5259	4.24853	70.0666	44.9596	3.51647	1.98e-17	1.35e-16
RP11-42F12.1	1.644	0	15.892	5.00608	3.49733	0.00031655	0.000920129
RNVU1-3	24.9013	26.7495	336.092	248.382	3.4951	3.58e-60	1.07e-58
LARP1P1	1.39957	4.40964	38.985	28.2437	3.49163	1.91e-12	1.01e-11
RP11-701P16.2	0.71368	1.74779	9.6315	20.4869	3.48976	2.07e-05	6.8e-05
HIST1H4G	2.31179	2.58054	37.2705	20.3218	3.48657	2.87e-09	1.27e-08
RND1	5.63863	2.46706	45.0346	48.6314	3.47694	6.97e-18	4.81e-17
CHRNA7	1.644	0	10.2716	10.4518	3.47566	5.49e-05	0.000173284
WI2-89927D4.1	0.757792	0.851658	9.13383	11.5292	3.47243	5.72e-05	0.000180559
RP11-393I2.4	2.26264	3.47701	34.3833	31.4546	3.46346	2.7e-13	1.49e-12
XXbac-B444P24.10	3.2543	0.776144	25.4038	22.1808	3.45996	1.39e-09	6.27e-09
BAALC	2.41968	0.799583	10.0286	28.3214	3.45908	2.1e-05	6.89e-05
RNU6-9	4.74916	3.3848	47.1809	44.2213	3.4397	1.61e-17	1.1e-16
RP11-361M10.3	7.91061	5.94682	76.7253	75.4962	3.42653	2.17e-28	2.32e-27
MIR7111	2.77218	9.73277	68.8906	65.1376	3.41834	1.5e-24	1.37e-23
Y_RNA	9.03836	1.49259	63.3274	52.61	3.41503	4e-20	3.03e-19
PYDC1	0	0.882384	10.7765	0.195285	3.41351	0.0145945	0.032899
RP11-274J16.5	0	0.882384	9.66782	1.40448	3.40896	0.0145945	0.032899
C3orf84	0.808017	0	7.4375	3.62476	3.40588	0.0145945	0.032899
RASGRF1	0.808017	0	7.4375	3.62476	3.40588	0.0145945	0.032899
MIR3611	0.808017	0	7.4375	3.62476	3.40588	0.0145945	0.032899
MIR1273C	0.808017	0	7.4375	3.62476	3.40588	0.0145945	0.032899
FOXJ1	0	0.882384	7.4375	3.62476	3.39988	0.0145945	0.032899
MIR4633	0	0.882384	7.4375	3.62476	3.39988	0.0145945	0.032899
CTC-444N24.13	5.90759	12.2867	101.743	90.901	3.39742	2.12e-33	2.76e-32
RP4-744I24.4	1.644	0	12.4566	7.1615	3.39731	0.000204979	0.00060828
LINC00640	1.644	0	12.4566	7.1615	3.39731	0.000204714	0.000607661
AC017104.4	0	0.882384	6.31353	4.71271	3.39554	0.0172165	0.0383821
CSF3	0	0.882384	6.31353	4.71271	3.39554	0.0172258	0.0384001
KRT39	0	0.882384	6.31353	4.71271	3.39554	0.0172348	0.0384149
RNU5D-1	92.5775	85.8883	1029.92	851.37	3.39537	6.78e-145	1.37e-142
MLIP-AS1	0	1.78294	13.5778	6.07014	3.39425	0.000471305	0.00134295
ADH4	0.757792	0.851658	12.4566	7.1615	3.3933	0.000173812	0.00052011
HOXC12	0	0.882384	5.18111	5.79326	3.39313	0.0163938	0.0366688
ATP6V0C	4.54341	6.96732	59.1636	63.6895	3.39282	2.55e-22	2.11e-21
CDC20B	0.808017	0	4.03672	6.86857	3.39262	0.0206919	0.0454607
RP11-351M16.4	0.808017	0	4.03672	6.86857	3.39261	0.0207122	0.045499
NANOGNBP3	1.58643	0.82452	17.4766	10.6964	3.39132	1.45e-05	4.83e-05
RNU6-100P	0	1.78294	12.4566	7.1615	3.39036	0.000208692	0.000618834
FDX1P1	0.757792	0.851658	11.3316	8.24768	3.39003	0.000110406	0.00033733
GUSBP5	0.71368	1.74779	17.4766	10.6964	3.38896	1.48e-05	4.92e-05
RP11-770J1.5	11.0716	8.50918	110.598	97.9212	3.3889	3.67e-36	5.21e-35
AC073957.15	0.808017	0	2.87356	7.93994	3.38779	0.0231318	0.0502997
RNU6-285P	1.644	0	7.92546	11.4844	3.38688	0.000226877	0.000670196
Y_RNA	1.644	0	6.77544	12.5579	3.38402	0.000395004	0.00113633
RP11-843P14.2	3.19596	1.65908	28.019	25.6327	3.38271	2.11e-10	9.93e-10
RNU6-906P	1.53469	1.71606	16.8379	19.6397	3.38204	5.71e-08	2.31e-07
AC107079.1	0	1.78294	7.92546	11.4844	3.38185	0.000229462	0.000677439
AK2P2	0	1.78294	7.92546	11.4844	3.38185	0.000229478	0.000677439
AC015849.12	0	1.78294	7.92546	11.4844	3.38184	0.000229613	0.000677774
RP11-667M19.2	4.59253	6.07019	51.7843	61.1931	3.37779	1.66e-20	1.28e-19
SEMA4A	0.71368	1.74779	8.35144	19.32	3.36785	7.54e-05	0.000234842
RP11-881M11.4	5.32	7.83153	75.8635	60.8734	3.35561	1.43e-23	1.25e-22
RPSAP51	4.80518	2.49378	31.6104	45.9134	3.3545	8.33e-13	4.49e-12
MIR616	21.6412	25.9787	254.884	233.893	3.35412	7.36e-76	3.25e-74
MIR6077	4.44885	8.76301	69.0218	67.3861	3.3533	1.17e-24	1.07e-23
RNU5E-4P	20.9333	39.4216	324.669	289.931	3.35247	9.93e-82	5.28e-80
RP1-152L7.5	31.9477	33.6323	384.376	285.71	3.34913	1.28e-62	4.09e-61
RNU6-762P	2.36386	1.68669	19.5158	24.212	3.34159	8.38e-09	3.59e-08
SPCS2P3	1.53469	1.71606	22.423	13.104	3.34142	3.06e-06	1.08e-05
RIMKLBP1	8.91527	3.24976	61.6444	64.8952	3.33918	7.25e-23	6.12e-22
RP4-665J23.1	2.99108	5.23894	42.2909	42.9334	3.33896	3.96e-16	2.52e-15
RP11-461F16.3	4.59253	6.07019	65.179	43.6837	3.32186	1.96e-16	1.27e-15
RP11-11M20.2	0.71368	1.74779	14.0196	12.8234	3.32109	1.62e-05	5.35e-05
FAM60BP	2.26264	3.47701	26.0755	33.4015	3.32074	1.97e-11	9.91e-11
KRT18P7	26.2566	32.0584	344.135	238.397	3.31848	3.67e-48	7.79e-47
SNORD15A	4.98961	0	26.7463	24.4682	3.31836	1.55e-09	6.96e-09
RNVU1-15	202.637	275.867	2522.83	2242.54	3.31747	1.12e-217	1.08e-214
POU1F1	1.644	0	13.4992	4.93731	3.31598	0.000706409	0.0019694
SNORD73B	37.8485	31.6372	365.51	327.131	3.30884	8.79e-96	6.51e-94
ZNF404	1.53469	1.71606	25.7079	8.6893	3.30542	4.93e-05	0.000156645
RNU6-1043P	3.97249	2.52147	33.3149	33.6588	3.30468	7.84e-13	4.23e-12
AC001226.7	3.86598	4.3094	45.565	37.438	3.29953	3.34e-15	2.04e-14
RP11-160E2.6	69.9976	61.7173	716.891	582.983	3.29917	2.24e-109	2.26e-107
SNORA69	4.92491	0.732276	32.8308	25.7959	3.29887	6.26e-11	3.06e-10
AC060226.1	1.35878	5.30903	26.4548	40.1287	3.29497	5.49e-11	2.69e-10
LINC00163	0.757792	0.851658	7.86048	10.3642	3.29388	0.000311573	0.000906656
MIR626	1.644	0	6.71378	11.4386	3.29351	0.000513859	0.00145598
RP11-1006G14.1	5.42016	6.03818	62.1218	52.5707	3.29182	5.24e-20	3.96e-19
RNU6-711P	0.757792	0.851658	6.71378	11.4386	3.29071	0.000447599	0.00127861
SNORD53_SNORD92	34.1263	24.6375	322.928	253.715	3.28538	8.02e-63	2.57e-61
RPS15AP16	3.62908	8.79784	71.6253	50.6287	3.28493	1.53e-18	1.09e-17
UBXN7-AS1	2.21582	4.37478	28.6856	36.8535	3.27455	9.12e-12	4.66e-11
TEN1	2.36386	1.68669	27.2953	14.383	3.27213	4.54e-07	1.72e-06
Y_RNA	3.14104	2.55031	29.3607	27.9199	3.26422	3.35e-11	1.66e-10
NCBP2-AS1	17.9061	18.9715	197.528	159.01	3.26342	1.69e-49	3.72e-48
TAS2R7	0.71368	1.74779	16.2028	9.53113	3.25926	4.43e-05	0.000141373
RP11-276E15.4	2.48057	0	13.949	11.7006	3.25857	3.75e-05	0.000120403
SNORD6	131.72	107.761	1202.54	1092.63	3.25655	1.17e-207	8.88e-205
AC004819.1	1.48696	2.6125	15.9517	25.1983	3.25416	1.86e-07	7.28e-07
RGPD4	2.41968	0.799583	23.3918	9.75365	3.25311	5.79e-05	0.000182522
Y_RNA	0.71368	1.74779	11.6799	13.8591	3.25274	3.09e-05	0.0001
MIR3680-2	2.48057	0	9.38984	16.0092	3.25247	9.04e-05	0.000278845
OR7E47P	0.808017	0	8.47307	1.37548	3.24708	0.0368968	0.0765656
ZNF827	0.808017	0	8.47307	1.37548	3.24708	0.0368968	0.0765656
RP11-1017G21.6	0.808017	0	7.35946	2.49147	3.24239	0.0368968	0.0765656
AC097382.1	0.808017	0	7.35946	2.49147	3.24239	0.0368968	0.0765656
KRT18P52	0	0.882384	8.47307	1.37548	3.24108	0.0368968	0.0765656
TBCAP3	1.31943	6.20865	36.9975	34.9065	3.23988	1.01e-12	5.43e-12
Y_RNA	0.808017	0	6.2399	3.58693	3.2374	0.0361603	0.0753126
LINC01109	0.808017	0	6.2399	3.58693	3.23739	0.0361429	0.0752814
SNORD70	41.5268	39.5323	389.768	377.525	3.23715	3.73e-111	3.86e-109
DOK6	0	0.882384	7.35946	2.49147	3.23639	0.0368968	0.0765656
RP11-816J6.3	0	0.882384	7.35946	2.49147	3.23639	0.0368968	0.0765656
RP4-713B5.2	0	0.882384	7.35946	2.49147	3.23639	0.0368968	0.0765656
RP11-707G18.1	23.7662	17.8676	212.164	183.089	3.23337	4.14e-58	1.18e-56
RN7SL370P	6.77667	11.3546	88.0555	83.7244	3.23308	1.46e-29	1.62e-28
AP000807.2	2.26264	3.47701	27.019	28.958	3.23195	6.14e-11	3e-10
PLEKHA3P1	0	0.882384	6.2399	3.58693	3.23167	0.0363999	0.0757918
ALG1L15P	0	0.882384	6.2399	3.58693	3.23167	0.0363795	0.0757542
TBR1	0.808017	0	5.11238	4.67146	3.23117	0.0285526	0.0607411
AC006130.1	0.808017	0	5.11238	4.67146	3.23117	0.0285413	0.0607212
HIST1H1D	0.808017	0	5.11238	4.67146	3.23117	0.0285365	0.060715
PARP14	0.808017	0	3.97354	5.74898	3.22845	0.0310359	0.0655154
RP11-12M9.3	0.808017	0	3.97354	5.74898	3.22845	0.0310419	0.0655237
RP11-443N24.3	0.808017	0	3.97354	5.74898	3.22845	0.031049	0.0655344
CTA-797E19.1	0.808017	0	3.97354	5.74898	3.22845	0.0310705	0.065572
COL23A1	0	0.882384	5.11238	4.67146	3.2282	0.0286087	0.0608402
CYP4F2	0	0.882384	5.11238	4.67146	3.2282	0.0286125	0.0608425
C3AR1	0	0.882384	5.11238	4.67146	3.2282	0.0286136	0.0608425
USP17L7	0	0.882384	5.11238	4.67146	3.2282	0.0286247	0.0608619
PPP2R2C	0	0.882384	5.11238	4.67146	3.2282	0.0286304	0.0608631
MS4A10	0	0.882384	3.97354	5.74898	3.22451	0.0311311	0.0656865
RP11-1191J2.4	0	0.882384	3.97354	5.74898	3.2245	0.0311335	0.0656865
RP11-571F15.2	4.80518	2.49378	42.5913	28.3604	3.22386	2.28e-11	1.14e-10
ADGRF4	0.808017	0	2.81689	6.82156	3.22368	0.0368968	0.0765656
RN7SL625P	0.808017	0	2.81689	6.82156	3.22368	0.0368968	0.0765656
RP11-411K7.1	0.808017	0	2.81689	6.82156	3.22368	0.0368968	0.0765656
DHX9P1	0.808017	0	2.81689	6.82156	3.22368	0.0368968	0.0765656
LRRD1	0.808017	0	2.81689	6.82156	3.22368	0.0368968	0.0765656
RP11-605B16.1	0.808017	0	2.81689	6.82156	3.22368	0.0368968	0.0765656
SNORA71A	123.917	131.996	1224.36	1163.85	3.22133	1.92e-253	3.39e-250
AC004837.1	0.808017	0	1.62627	7.89041	3.21902	0.0368968	0.0765656
AC019070.1	0	0.882384	2.81689	6.82156	3.21768	0.0368968	0.0765656
SCUBE2	1.644	0	12.3026	4.90198	3.21617	0.00106602	0.00289731
RP11-822E23.2	1.48696	2.6125	17.0349	23.0025	3.2145	1.21e-07	4.8e-07
GAGE13	7.43162	0.671204	38.4728	39.4397	3.21305	7.25e-14	4.13e-13
SNORD92	33.966	27.3159	330.747	239.21	3.21104	6.67e-51	1.52e-49
U1	89.9617	104.666	980.467	820.948	3.21006	5.05e-136	8.92e-134
RNVU1-6	214.495	264.889	2439.15	1994.66	3.2098	2.39e-168	7.69e-166
SNORA71D	52.5067	49.8446	516.097	432.508	3.20784	3.22e-99	2.63e-97
RNU1-120P	99.1815	134.604	1169.6	983.582	3.2046	2.01e-131	3.29e-129
SV2A	7.30683	2.416	48.3863	44.262	3.20398	1e-16	6.58e-16
CTC-503J8.8	0.757792	0.851658	11.1828	5.99562	3.20397	0.000895816	0.00246059
RNU6-881P	2.69165	11.5314	75.52	55.2456	3.20304	1.88e-18	1.33e-17
RNU5F-1	203.88	265.206	2315.82	1999.34	3.20254	7.76e-194	4.11e-191
RP11-161H23.5	4.02943	1.63281	25.8132	28.9152	3.20133	1.42e-10	6.78e-10
PRKX-AS1	0.757792	0.851658	10.0587	7.08284	3.20004	0.000583752	0.00164347
CTC-444N24.9	1.644	0	8.92955	8.16518	3.20001	0.000533224	0.0015087
SNORD58	9.15524	13.0494	121.832	83.6409	3.19956	6.2e-26	6e-25
CTHRC1	16.0638	8.33953	117.348	110.496	3.19944	1.64e-37	2.46e-36
LINC00483	1.644	0	7.79419	9.24366	3.19842	0.000552087	0.00155805
RP11-544L8__B.4	1.644	0	7.79419	9.24366	3.19842	0.000552003	0.00155802
RP11-224O19.4	17.7046	22.5542	180.881	188.952	3.19507	9.87e-58	2.77e-56
AC133644.3	1.35878	5.30903	30.7695	31.3296	3.19423	1.89e-11	9.49e-11
RP11-779O18.1	2.48057	0	15.0038	9.4922	3.19408	0.000114728	0.00034973
RNU6-1198P	0.71368	1.74779	13.8773	10.5771	3.18617	6.21e-05	0.00019536
MIR6895	0.673233	2.64667	18.8241	12.9869	3.18003	1.09e-05	3.67e-05
AP002967.1	0.71368	1.74779	9.32733	14.8895	3.17898	9.42e-05	0.000290152
Y_RNA	7.85643	6.84073	76.9329	58.6608	3.17756	2.56e-21	2.03e-20
SEPT14P12	52.965	41.8099	469.534	378.215	3.15516	1.04e-79	5.16e-78
RP11-568J23.6	6.97437	7.76691	76.7949	56.4093	3.15162	2.52e-20	1.93e-19
RP3-468K18.6	53.4849	47.137	489.203	406.982	3.14962	1.51e-91	1.03e-89
GPR83	3.08889	3.44498	37.4195	22.5763	3.14569	1.33e-09	6e-09
RNU6-1279P	2.48057	0	19.3985	3.95824	3.14352	0.000456447	0.00130236
RP11-136C24.2	3.91814	3.41432	35.5872	31.4957	3.14124	5.22e-12	2.71e-11
RP11-140I16.3	2.26264	3.47701	31.3415	21.2575	3.13965	1.24e-08	5.26e-08
SCARNA18	14.5953	19.0979	142.747	155.147	3.13901	2.11e-46	4.24e-45
TMEM106A	3.19596	1.65908	21.8612	23.1772	3.13305	1.64e-08	6.89e-08
SNORA49	0	4.4853	19.1794	18.6039	3.12521	1.57e-06	5.67e-06
RP4-796I17.5	1.53469	1.71606	17.6238	12.9468	3.1246	1.27e-05	4.26e-05
NDUFA3P2	1.48696	2.6125	14.6147	22.9123	3.12206	7.39e-07	2.75e-06
RNU6-866P	0.673233	2.64667	16.4943	14.0296	3.12188	1.03e-05	3.46e-05
SMARCA5-AS1	10.6121	16.5714	116.693	120.592	3.12103	8.48e-38	1.28e-36
CHCHD2P3	2.94477	6.13708	36.3217	43.8446	3.1185	9.66e-14	5.46e-13
PCAT2	2.73152	10.6321	57.6306	58.0306	3.11483	8.98e-19	6.46e-18
IL12RB2	77.2858	79.2803	735.554	619.728	3.11157	4.46e-119	5.56e-117
NEU2	0	1.78294	12.223	3.76603	3.10161	0.00247886	0.00640799
OVOS2	0.564083	5.34647	27.8794	23.3863	3.10106	8.9e-09	3.81e-08
AL590762.10	1.53469	1.71606	7.28981	22.6282	3.10097	0.000219841	0.000650561
CTD-2619J13.13	1.644	0	9.98463	5.95718	3.10077	0.00145125	0.00388322
SCARNA16	1.644	0	9.98463	5.95718	3.10076	0.0014494	0.0038786
ZNF285B	0.757792	0.851658	9.98463	5.95718	3.09665	0.00126356	0.00340739
MIR4513	0.71368	1.74779	6.95421	15.9151	3.09603	0.000514401	0.00145739
SRSF12	0	1.78294	9.98463	5.95718	3.0937	0.001479	0.00395383
EHMT1-IT1	4.08948	0.753794	18.3726	25.2886	3.09269	1.19e-07	4.7e-07
Y_RNA	0.757792	0.851658	7.72645	8.12254	3.09195	0.00088533	0.00243326
RP11-206M11.7	0	1.78294	7.72645	8.12254	3.08983	0.000974451	0.00266369
FGD5	0	1.78294	7.72645	8.12254	3.08982	0.000975379	0.00266554
RP11-480I12.10	1.644	0	5.43694	10.2727	3.08924	0.00188151	0.00494625
RP11-142L1.1	1.644	0	5.43694	10.2727	3.08924	0.00188278	0.00494918
SNORD19B	3.03902	4.34144	33.179	31.4133	3.08693	2.11e-11	1.06e-10
RP11-365D23.2	14.4491	21.7876	161.698	146.717	3.08577	1.45e-46	2.92e-45
RNU11	0.757792	0.851658	5.43694	10.2727	3.08567	0.00155648	0.00414938
RP11-637A17.2	5.17811	10.5249	68.8906	65.1376	3.08365	6.28e-22	5.12e-21
SNORD1B	17.3218	29.7259	204.228	194.138	3.08353	7e-58	1.97e-56
RP13-638C3.6	4.86362	1.60763	32.7596	24.6717	3.0833	5.51e-10	2.54e-09
RP11-401F2.4	3.97249	2.52147	32.7596	24.6717	3.08196	3.95e-10	1.83e-09
RP4-705D16.3	10.7093	14.7775	120.212	97.0924	3.08183	6.48e-32	7.99e-31
SNAP47-AS1	3.67389	7.89927	60.0781	39.028	3.08065	1.15e-13	6.49e-13
CTD-3014M21.1	758.553	782.327	7130.64	5905.38	3.08052	6.26e-278	1.17e-274
AC010150.1	5.47226	5.14272	32.331	59.3701	3.07743	1.47e-11	7.41e-11
RNU6-787P	2.41968	0.799583	17.5507	11.8221	3.06938	2.9e-05	9.42e-05
CTD-2169H9.1	3.14104	2.55031	26.6766	23.3452	3.06869	1.14e-09	5.17e-09
RP11-449P15.2	5.27169	8.72899	73.6789	45.0701	3.06797	6.57e-15	3.96e-14
PDCL3P6	2.41968	0.799583	16.423	12.9063	3.06692	4.06e-06	1.42e-05
AC015987.1	23.2459	26.8115	216.859	203.515	3.06453	2.14e-61	6.6e-60
GLIPR1	97.4348	72.392	754.699	671.294	3.06446	3.12e-130	4.96e-128
AC023137.2	42.3546	39.5029	373.36	311.478	3.05884	1.65e-76	7.44e-75
AC005593.2	4.08948	0.753794	23.9893	18.7694	3.05771	1.27e-07	5.01e-07
TPST2P1	4.02943	1.63281	14.046	35.1835	3.05341	4.08e-06	1.43e-05
AC010522.1	6.3576	4.21945	44.8364	45.2624	3.05117	7.31e-16	4.61e-15
RBMX2P1	0.71368	1.74779	17.0884	5.03963	3.05057	0.000932246	0.00255514
LILRB5	2.31179	2.58054	16.0139	26.3185	3.04648	3.93e-07	1.49e-06
PDSS1P2	0.71368	1.74779	14.8525	7.23721	3.0421	0.000511002	0.0014484
GPR61	11.6888	12.0572	105.436	92.1406	3.0407	3.55e-31	4.25e-30
RP11-63K6.1	8.96448	16.6388	110.726	100.173	3.03875	2.84e-32	3.55e-31
LINC01058	0.635237	3.54635	23.5463	12.0141	3.03864	3.32e-05	0.000107286
RNU6-545P	0	2.68382	14.8525	7.23721	3.03808	0.000771632	0.00214038
C1orf162	3.2543	0.776144	20.17	15.276	3.03754	1.09e-06	4e-06
RP11-495K9.5	9.35755	9.46425	88.3375	68.0074	3.03385	1.19e-23	1.04e-22
PTCH2	10.86	12.0885	103.769	84.2212	3.01873	4.6e-28	4.84e-27
RP11-713D19.1	1.58643	0.82452	4.54315	16.9358	3.01747	0.000932246	0.00255514
CTD-2126E3.3	9.30574	10.3599	90.8872	70.3344	3.01725	7.05e-24	6.25e-23
SETP17	2.21582	4.37478	30.3551	24.5913	3.01677	1.07e-09	4.84e-09
SNHG25	1.44214	3.51067	26.1712	15.4727	3.01635	8.82e-07	3.26e-06
AP000692.10	28.6406	19.4815	218.926	173.127	3.01431	5.62e-46	1.11e-44
RP11-107F6.4	8.02291	4.16349	48.8525	52.1254	3.01415	1.07e-16	7.02e-16
RP11-692M12.5	4.74916	3.3848	46.8718	20.6113	3.01308	6.59e-08	2.65e-07
RNU5E-1	139.882	158.134	1337.75	1061.27	3.009	7.24e-116	8.22e-114
ZNF350-AS1	2.31179	2.58054	17.0992	24.1232	3.00797	3.76e-07	1.43e-06
HNRNPA1P37	2.41968	0.799583	16.3506	11.7822	3.00726	3.9e-05	0.000125186
RNU7-175P	1.53469	1.71606	14.0892	13.9456	3.00276	2.14e-05	7.03e-05
AC021205.2	0.673233	2.64667	12.9527	15.0239	3.00026	2.84e-05	9.24e-05
RNU6-661P	2.31179	2.58054	13.6437	27.3456	2.99992	3.37e-06	1.19e-05
AP000350.5	0	3.58461	14.0892	13.9456	2.99951	3.55e-05	0.000114279
RP5-1107A17.2	9.25479	11.256	85.444	80.2713	2.99942	5.93e-27	5.98e-26
RP11-151A10.3	1.53469	1.71606	10.6652	17.175	2.99767	5.38e-05	0.000170211
RP11-1378G18.1	0	1.78294	13.2525	1.48823	2.99452	0.0038204	0.00959507
AC006116.22	1.644	0	9.90874	4.82909	2.99361	0.0038204	0.00959507
RP11-45M22.5	15.1745	9.25783	104.291	93.2285	2.99302	1.97e-30	2.27e-29
CDK11A	13.348	11.9958	113.771	90.1494	2.99125	4.03e-29	4.43e-28
AMT	27.6481	22.1885	226.164	172.195	2.98924	1.07e-43	1.97e-42
RP11-296A18.6	4.15339	0	17.8374	16.317	2.98693	1.76e-06	6.34e-06
RP11-271K21.12	0.757792	0.851658	9.90874	4.82909	2.98679	0.00316565	0.00804534
PROX2	6.47257	2.44117	34.7878	38.1908	2.98478	1.43e-12	7.6e-12
AZIN2	2.36386	1.68669	18.9687	15.2353	2.9847	1.17e-06	4.29e-06
CTB-180A7.6	8.74229	5.91769	68.0105	50.5148	2.98458	1.07e-17	7.33e-17
KIAA1683	4.87535	16.8154	93.7049	77.1648	2.98436	7.73e-24	6.84e-23
RP11-455I9.1	0	1.78294	9.90874	4.82909	2.9821	0.0038204	0.00959507
RP1-163M9.8	2.36386	1.68669	15.5651	18.4748	2.98184	1.69e-06	6.12e-06
AL391384.1	0.635237	3.54635	17.8374	16.317	2.98141	1.19e-06	4.35e-06
LINGO3	1.644	0	6.5211	8.07883	2.9795	0.00183582	0.00483173
GGT6	1.644	0	6.5211	8.07883	2.9795	0.00183473	0.00482927
LAG3	5.63863	2.46706	40.0423	26.0317	2.97505	7.94e-10	3.63e-09
SCARNA24	0.757792	0.851658	5.37537	9.15347	2.974	0.00221848	0.00577385
RNU6-190P	9.15524	13.0494	95.1117	80.5798	2.97275	7.86e-27	7.88e-26
RP11-91A18.4	2.31179	2.58054	23.8448	16.5206	2.97222	4.48e-07	1.7e-06
AC099535.4	0.71368	1.74779	17.0066	3.89614	2.97125	0.00134205	0.0036044
AC004862.6	3.14104	2.55031	30.969	15.623	2.97107	1.26e-06	4.59e-06
MIR3143	18.3354	26.1067	187.928	160.993	2.96971	4.75e-47	9.73e-46
RP11-77P16.4	0	1.78294	5.37537	9.15347	2.96913	0.00263624	0.00678998
snoZ196	7.70056	9.52747	69.0218	67.3861	2.96774	4.66e-22	3.81e-21
RNU1-85P	508.219	666.23	4921.72	4262.99	2.96746	1.54e-181	6.9e-179
RNU6-2	24.8509	27.6445	232.612	179.135	2.96597	3.66e-45	7.03e-44
MIR3193	16.1499	20.8261	151.563	138.537	2.96565	9.52e-43	1.69e-41
KLHL38	3.8157	5.20583	41.5328	30.5721	2.96273	1.03e-11	5.25e-11
RP1-34B20.19	4.02943	1.63281	26.4641	19.9742	2.96268	1.11e-07	4.4e-07
Y_RNA	11.7943	10.2673	84.7456	89.23	2.96154	1.62e-27	1.67e-26
AP001619.3	8.02291	4.16349	46.3725	50.919	2.96099	6.02e-16	3.81e-15
LINC01030	0	2.68382	14.7749	6.10637	2.9585	0.00134205	0.0036044
RN7SL267P	0.71368	1.74779	10.2716	10.4518	2.95214	0.000260774	0.000764501
ZNF296	17.1805	17.212	157.186	109.43	2.94497	3.7e-29	4.07e-28
EIF5AP3	3.31705	0	14.0196	12.8234	2.94313	5.97e-05	0.000187897
PLPPR3	4.02943	1.63281	32.0137	13.3985	2.94304	9.52e-06	3.22e-05
DNAJC19P6	0.673233	2.64667	16.2773	10.6572	2.9412	8.55e-05	0.000264396
GRK7	4.64307	5.1738	48.6002	28.55	2.94065	1.21e-10	5.78e-10
SNORD69	29.0779	40.8862	296.656	240.63	2.94047	2.09e-56	5.65e-55
RNU6-611P	1.48696	2.6125	22.2713	10.848	2.93975	1.84e-05	6.06e-05
RP11-195C7.1	2.36386	1.68669	20.024	13.0264	2.9358	4.36e-06	1.52e-05
Y_RNA	0	2.68382	6.83601	13.677	2.93518	0.00106815	0.00290286
CTD-2301A4.1	2.41968	0.799583	9.45146	17.1288	2.93449	0.000209331	0.000620615
RP11-764D10.2	6.09676	8.69573	58.7053	55.8237	2.93449	1.76e-18	1.25e-17
AP000662.9	9.20464	12.1525	83.0911	81.3175	2.93241	3.7e-26	3.61e-25
Y_RNA	2.89989	7.03565	40.6794	36.1529	2.93171	1.39e-12	7.43e-12
Y_RNA	8.52861	9.49558	79.4137	59.8624	2.93036	3.6e-20	2.73e-19
LA16c-358B7.3	90.4385	79.7304	723.974	574.011	2.92877	2.1e-86	1.26e-84
RP3-522J7.7	7.60145	11.3212	74.0491	70.9187	2.92543	4.22e-23	3.61e-22
RP11-399J13.2	15.8396	11.9065	118.806	93.6759	2.91911	2.27e-29	2.51e-28
RP11-267M23.3	3.41864	13.2929	70.6979	55.0931	2.91621	3.19e-17	2.15e-16
Y_RNA	5.69824	1.58334	27.0859	30.08	2.91515	9.02e-10	4.1e-09
RP11-886P16.10	19.7222	16.2271	139.188	133.662	2.9108	7.06e-41	1.18e-39
AF129075.5	75.6758	49.0772	506.344	434.569	2.90862	1.52e-80	7.68e-79
RN7SL263P	1.28128	7.10841	29.6974	33.5316	2.9084	4.87e-10	2.25e-09
PCAT1	15.6787	14.5886	107.055	121.407	2.90459	1.54e-33	2.01e-32
CCDC81	8.3298	13.0825	94.3035	67.0673	2.90395	7.32e-21	5.71e-20
RNA5SP108	5.17811	10.5249	76.9989	40.6658	2.89771	1.1e-11	5.61e-11
EFCAB12	8.20321	1.51449	43.9378	30.6502	2.89606	1.23e-10	5.9e-10
SNORA26	2.41968	0.799583	18.4447	7.3462	2.89391	0.000775576	0.00215076
RP11-290M5.2	2.48057	0	14.6957	4.97199	2.8908	0.00194148	0.00509379
RN7SKP271	4.64307	5.1738	41.6745	32.8213	2.88766	6.67e-12	3.44e-11
SNORD63	25.7294	26.7188	199.188	190.613	2.88711	4.93e-55	1.28e-53
SRRM5	7.41269	14.9118	73.9743	91.1131	2.88526	3.81e-23	3.27e-22
SCARNA20	1.31943	6.20865	32.6878	23.547	2.8839	9.31e-09	3.98e-08
GLTSCR1-AS1	1.39957	4.40964	26.3191	17.7247	2.88295	6.54e-07	2.45e-06
RP1-118J21.5	2.36386	1.68669	18.8241	12.9869	2.88068	9.17e-06	3.11e-05
LIN28AP1	0.71368	1.74779	14.6957	4.97199	2.87976	0.00194148	0.00509379
RP11-95H11.1	0.673233	2.64667	17.3251	8.44098	2.87917	0.000365502	0.00105528
ZIK1	1.53469	1.71606	16.2028	9.53113	2.87826	0.000161119	0.000483311
ARL9	0	3.58461	18.4447	7.3462	2.87795	0.000775576	0.00215076
SNORA14B	101.843	82.0316	742.693	611.891	2.87773	2.69e-94	1.94e-92
RP11-186B7.4	2.31179	2.58054	16.9042	20.7608	2.87745	9.26e-07	3.42e-06
CTC-503J8.4	2.36386	1.68669	15.4303	16.2321	2.87655	4.36e-06	1.52e-05
GLTSCR2-AS1	0.673233	2.64667	15.0775	10.6175	2.87381	0.00011667	0.000355275
RP11-15A1.7	1.58643	0.82452	12.4566	7.1615	2.87348	0.000782501	0.00216883
AC079779.4	2.41968	0.799583	11.6799	13.8591	2.87282	0.00013541	0.000409555
RP3-337O18.9	0.757792	0.851658	10.946	2.59047	2.87108	0.00593014	0.0144088
RP11-123K3.9	0	3.58461	13.949	11.7006	2.87026	0.00011727	0.000357065
AC109631.1	18.6833	19.8357	153.494	129.59	2.86803	1.49e-38	2.32e-37
KB-1980E6.2	0.71368	1.74779	11.3316	8.24768	2.86793	0.000548496	0.00154874
RP11-12M5.4	1.58643	0.82452	10.202	9.32975	2.8679	0.000454555	0.00129731
RP4-537K23.4	4.69521	4.27848	41.2438	26.07	2.86598	1.75e-09	7.83e-09
SNORD3B-1	330.111	325.391	2685.42	2093.2	2.86573	3.76e-138	6.83e-136
CHD5	1.644	0	7.58601	5.87751	2.85966	0.00332803	0.00842837
RP1-168L15.5	8.58048	8.59993	80.904	45.2867	2.85958	1.5e-13	8.36e-13
TREHP1	0	2.68382	7.92546	11.4844	2.85883	0.000731964	0.00203675
TDGF1P6	4.69521	4.27848	32.1763	34.739	2.85874	1.91e-11	9.59e-11
Y_RNA	1.644	0	6.45384	6.9579	2.85709	0.00312387	0.00794361
RP11-159D12.10	1.644	0	5.31234	8.03394	2.85506	0.00379315	0.00953417
ERN2	0.757792	0.851658	6.45384	6.9579	2.85479	0.00287279	0.00735337
RP11-77G23.2	0.757792	0.851658	6.45384	6.9579	2.85479	0.00287352	0.00735464
RP11-275N1.1	0	1.78294	7.58601	5.87751	2.85422	0.00338528	0.00856586
SNORA71C	143.589	149.136	1127.43	990.981	2.85421	8.42e-158	2.09e-155
RP11-552M11.8	52.8915	57.8554	406.443	394.912	2.85308	3.81e-100	3.19e-98
AC016959.1	0.757792	0.851658	5.31234	8.03394	2.85226	0.00336159	0.00850727
RNU6-1237P	3.08889	3.44498	28.8666	20.0538	2.85047	3.53e-08	1.45e-07
RGS16	190.676	210.681	1592.82	1298.99	2.84892	5.83e-132	9.71e-130
RP3-342P20.2	0	1.78294	5.31234	8.03394	2.84818	0.00386086	0.00968751
SLC36A3	0	1.78294	5.31234	8.03394	2.84816	0.0038703	0.00970889
MYC	7411.62	6726.96	51917.4	49696.3	2.84523	0	0
CCDC13	5.42016	6.03818	38.8021	45.0524	2.84415	1.32e-13	7.41e-13
SNORA53	11.9029	8.4799	75.3874	73.2074	2.84345	8.19e-23	6.9e-22
MTATP6P26	0	1.78294	4.15769	9.10654	2.83979	0.00593014	0.0144088
FNDC7	2.89989	7.03565	40.4009	31.6571	2.83839	3.04e-11	1.51e-10
APOE	10.0829	11.2242	83.6437	70.1065	2.83471	1.59e-22	1.32e-21
Y_RNA	15.8396	11.9065	118.07	81.2793	2.8294	8e-23	6.74e-22
LINC00511	43.3367	36.7941	304.035	266.803	2.82524	1.81e-67	6.51e-66
Y_RNA	25.5938	15.1349	164.218	126.524	2.82145	3.92e-33	5.05e-32
NDUFB1P1	22.3691	27.7384	187.073	167.728	2.8194	1.99e-47	4.12e-46
AC002400.1	8.63333	7.70493	66.8055	50.4764	2.8188	1.62e-16	1.05e-15
CTD-2196E14.5	3.2543	0.776144	10.789	19.4145	2.81636	3.98e-05	0.000127616
RP3-399L15.3	26.9795	19.5383	178.878	150.596	2.81159	4.35e-42	7.57e-41
RP11-245J9.6	8.00843	19.3674	83.3595	108.266	2.81121	3.04e-23	2.62e-22
FER1L4	1.35878	5.30903	25.4038	22.1808	2.80966	1.62e-07	6.33e-07
CTC-542B22.2	19.747	30.5232	184.642	167.658	2.80869	5.39e-46	1.07e-44
U1	19.1128	26.9705	170.499	152.606	2.80689	4.37e-43	7.88e-42
AC100830.5	2.41968	0.799583	13.8773	10.5771	2.80668	0.000253446	0.00074391
AC096574.4	0.564083	5.34647	28.4177	13.2908	2.80386	2.41e-05	7.88e-05
SAXO1	3.86598	4.3094	36.2187	22.5382	2.80344	1.67e-08	7.02e-08
RP11-831F12.4	1.53469	1.71606	11.6125	12.738	2.80237	0.000193106	0.000574869
RP11-457M11.7	4.92491	0.732276	21.6553	19.8104	2.80208	5.97e-07	2.24e-06
CH17-373J23.1	125.87	178.135	1189.13	926.725	2.80007	2.19e-72	8.89e-71
AC007679.4	0.673233	2.64667	10.4729	13.8148	2.79887	0.000264735	0.000775615
TCEB1P33	2.99108	5.23894	32.8308	25.7959	2.79832	3e-09	1.32e-08
FERP1	0	6.28642	25.0453	16.56	2.79609	6.52e-06	2.24e-05
PRMT5-AS1	5.22442	9.62681	63.7603	40.2668	2.79487	1.04e-12	5.58e-12
ARHGAP9	1.58643	0.82452	13.4992	4.93731	2.79182	0.00282234	0.00723414
ZPBP	0.71368	1.74779	13.4992	4.93731	2.78629	0.00282234	0.00723414
TAS2R63P	47.0169	44.6883	290.378	343.306	2.78508	1.42e-67	5.11e-66
CD200R1	4.86362	1.60763	27.5928	18.8892	2.7804	1.51e-07	5.93e-07
DPRXP1	17.2327	16.3171	126.717	105.162	2.77626	2.13e-31	2.58e-30
SUPT4H1P1	14.955	12.8298	92.5694	99.592	2.7758	3.5e-28	3.71e-27
CTD-3222D19.4	6.59603	0.691087	33.5198	17.9541	2.77466	1.61e-06	5.82e-06
RNF225	4.35846	10.5598	56.8895	45.6656	2.77302	2.25e-14	1.32e-13
RP11-464D20.2	3.97249	2.52147	20.7887	25.377	2.77244	5.86e-08	2.37e-07
PDC	0	2.68382	8.99902	9.28717	2.77123	0.00152641	0.00407441
SNORD67	17.5579	10.9566	96.2638	100.836	2.77116	2.76e-28	2.94e-27
Y_RNA	4.92491	0.732276	23.8448	16.5206	2.76465	2.96e-06	1.05e-05
KCNIP2-AS1	1.48696	2.6125	17.5507	11.8221	2.76461	2.64e-05	8.61e-05
RP11-118E18.2	2.36386	1.68669	14.1578	15.0674	2.76196	1.29e-05	4.32e-05
Y_RNA	4.02943	1.63281	23.8448	16.5206	2.76195	1.93e-06	6.92e-06
RP11-540O11.4	8.02291	4.16349	53.5551	30.9533	2.76157	6.6e-10	3.03e-09
RP11-21M24.3	11.0716	8.50918	52.8844	81.404	2.75868	6.18e-16	3.9e-15
U1	100.384	126.556	845.707	687.677	2.75698	3.7e-87	2.26e-85
DDX47	164.437	176.005	1217.15	1079.12	2.75312	7.28e-162	2.03e-159
Y_RNA	4.69521	4.27848	33.0413	29.167	2.75162	3.01e-10	1.41e-09
RNA5SP343	4.69521	4.27848	30.7695	31.3296	2.75062	2.34e-10	1.1e-09
RN7SL452P	4.92491	0.732276	12.4239	27.2983	2.74987	5.49e-05	0.000173482
RP11-540O11.6	5.36946	6.93453	45.6344	38.5621	2.74893	6.34e-13	3.44e-12
NOTCH3	3.19596	1.65908	23.4695	10.8847	2.74882	5.47e-05	0.000172675
RP11-540O11.7	4.10625	15.9533	65.4626	68.3889	2.74829	1.9e-18	1.34e-17
MIR4449	2.94477	6.13708	27.3483	34.5667	2.74707	2.69e-09	1.19e-08
RP5-1073F15.1	4.74916	3.3848	36.0702	20.2844	2.74672	1.62e-07	6.34e-07
HAP1	2.41968	0.799583	16.0501	7.2741	2.74571	0.000994612	0.00271204
ADGRF2	1.644	0	10.8626	1.43289	2.7445	0.00927061	0.0217523
SNORD91A	42.8764	30.5744	237.72	257.122	2.74367	1.04e-60	3.16e-59
SNORA26	9.74945	3.22464	48.1812	40.8904	2.74153	4.82e-13	2.63e-12
SNORD72	90.4385	79.7304	620.62	519.781	2.74109	1.24e-89	8e-88
RP11-77H9.8	6.3027	5.11249	40.748	37.2763	2.73822	1.75e-12	9.29e-12
AC083843.2	2.89989	7.03565	36.7212	30.4127	2.73683	2.09e-10	9.85e-10
SNORD101	102.822	94.4493	688.894	629.106	2.73669	6.4e-127	9.47e-125
DPEP2	3.14104	2.55031	29.3806	9.92749	2.73639	0.000111918	0.000341655
Metazoa_SRP	1.644	0	8.63438	3.66144	2.7357	0.00927061	0.0217523
RP11-776B3.1	2.12761	6.1722	28.1564	27.8781	2.73462	7.71e-09	3.31e-08
AURKAPS1	3.03902	4.34144	15.2705	35.2313	2.73419	8.57e-06	2.91e-05
CTD-2340D6.2	2.21582	4.37478	20.7226	24.2557	2.73287	3.52e-07	1.35e-06
AC007285.6	7.80341	7.73561	59.2987	45.7437	2.73254	3.96e-15	2.41e-14
RNF103-CHMP3	6.72946	12.2523	67.3514	59.4758	2.73161	2.49e-18	1.76e-17
RNU6-893P	0.598998	4.44634	16.7029	17.3967	2.73011	5.99e-06	2.06e-05
Y_RNA	0.757792	0.851658	8.63438	3.66144	2.72996	0.00927061	0.0217523
ZNF669	6.3576	4.21945	41.5328	30.5721	2.72921	1.46e-10	6.96e-10
NDUFB9P1	1.644	0	7.5129	4.75261	2.72792	0.00679978	0.0163359
RP3-348I23.3	3.2543	0.776144	20.839	7.41629	2.72704	0.000858166	0.00236453
RNU7-140P	0	1.78294	8.63438	3.66144	2.7242	0.00927061	0.0217523
RP11-485M7.2	27.9757	16.8344	173.791	124.542	2.72414	3.95e-28	4.17e-27
H3F3AP1	1.644	0	6.38473	5.83603	2.72335	0.00549713	0.0134503
Metazoa_SRP	1.644	0	5.24766	6.91395	2.72125	0.00587377	0.0142915
SLC7A5P1	128.159	129.194	921.898	776.683	2.7211	2.42e-113	2.65e-111
RP11-480D4.4	0.757792	0.851658	6.38473	5.83603	2.72075	0.00505814	0.0124403
RP11-162A23.5	0.757792	0.851658	6.38473	5.83603	2.72075	0.00505671	0.0124377
SHD	0.757792	0.851658	6.38473	5.83603	2.72075	0.00505589	0.0124367
MOBP	0.757792	0.851658	6.38473	5.83603	2.72075	0.00505433	0.0124338
Y_RNA	3.91814	3.41432	26.6766	23.3452	2.71924	2.2e-08	9.14e-08
RP1-134E15.3	13.1407	15.5773	107.328	83.2064	2.71904	2.64e-24	2.38e-23
Y_RNA	1.644	0	4.09801	7.9877	2.71816	0.00927061	0.0217523
RNU6-1289P	7.19	4.19113	42.9481	33.9855	2.71798	2.45e-11	1.22e-10
MIR155HG	2.17091	5.27327	25.5426	24.4265	2.71729	2.35e-08	9.76e-08
RP11-16C1.2	23.0997	15.2185	124.453	129.831	2.71611	4.71e-35	6.46e-34
RP11-430L17.1	15.5232	17.2742	114.484	102.538	2.71609	7.32e-30	8.28e-29
SNORD11	66.4177	52.0439	426.77	354.605	2.71608	2.33e-68	8.57e-67
RGMA	3.45917	12.3937	60.3629	43.5318	2.71321	1.21e-12	6.49e-12
CTD-2562J15.4	12.9653	4.89303	60.1107	59.2357	2.71123	2.18e-17	1.48e-16
uc_338	4.64307	5.1738	33.2472	32.5361	2.71041	1.17e-10	5.6e-10
TXNIP	720.754	783.877	4890	4951	2.71006	0	0
AL022578.1	2.48057	0	15.6427	1.54201	2.70924	0.0041227	0.0103046
RP11-203M5.2	3.76705	6.10312	30.97	34.6964	2.70886	1.67e-10	7.91e-10
Y_RNA	1.39957	4.40964	16.9699	21.8817	2.70764	3.27e-06	1.15e-05
AC020550.7	0	1.78294	4.09801	7.9877	2.70666	0.00927061	0.0217523
KB-1471A8.1	1.48696	2.6125	17.4766	10.6964	2.70494	5.55e-05	0.000175144
RP11-398B16.2	2.36386	1.68669	14.0892	13.9456	2.7015	2.16e-05	7.08e-05
MIR3609	9.88344	14.8104	96.5786	64.887	2.70099	7.28e-18	5.03e-17
RP11-416A14.1	0	1.78294	1.7223	10.126	2.69792	0.0145945	0.032899
RP11-56B16.5	0.530205	6.24664	28.5703	15.5485	2.69712	1.56e-05	5.19e-05
RP11-864J10.2	0	4.4853	12.9527	15.0239	2.69439	0.000168384	0.000504439
AP001619.2	18.6833	19.8357	115.044	135.151	2.69284	1.11e-32	1.4e-31
RP4-665J23.4	0.530205	6.24664	22.928	20.9749	2.69254	1.26e-06	4.6e-06
AC135050.5	7.55315	12.2185	78.7834	49.7251	2.69063	4.57e-14	2.64e-13
RP11-485M7.1	3.76705	6.10312	41.0963	23.8166	2.69027	4.07e-08	1.66e-07
CSF3R	1.48696	2.6125	8.35144	19.32	2.68535	0.000627877	0.00176068
RP11-804A23.2	4.08948	0.753794	16.6343	16.2748	2.68351	1.4e-05	4.67e-05
AC137932.6	3.91814	3.41432	25.4735	23.3038	2.68345	5.38e-08	2.18e-07
RP11-451H23.1	2.31179	2.58054	18.8969	14.1114	2.68332	9.84e-06	3.33e-05
RNU7-38P	0	2.68382	12.3026	4.90198	2.68094	0.0041227	0.0103046
PRELID1P3	3.37875	14.1921	52.865	58.989	2.67975	6.24e-15	3.76e-14
MRPL53P1	4.59253	6.07019	41.3893	28.3218	2.67915	8.1e-10	3.7e-09
AL355490.1	0	2.68382	11.1828	5.99562	2.67736	0.00324372	0.00822535
SNORD3B-2	218.444	229.358	1597.02	1265.82	2.67634	4.13e-109	4.16e-107
FYTTD1P1	1.58643	0.82452	7.79419	9.24366	2.67633	0.00223372	0.00581162
RP1-267L14.6	2.48057	0	5.4972	11.3917	2.67412	0.00605073	0.0146805
RNU6-407P	0.71368	1.74779	6.65092	10.319	2.67178	0.0027554	0.00707157
AC096649.2	2.99108	5.23894	24.6069	28.872	2.67017	2.19e-08	9.1e-08
LGR5	1.58643	0.82452	5.4972	11.3917	2.67006	0.00425365	0.0106069
RP11-16C1.1	7.19	4.19113	39.4063	34.9886	2.67005	4.32e-11	2.13e-10
RP11-696N14.1	4.74916	3.3848	22.3205	31.0266	2.66975	5.27e-08	2.14e-07
RP1-59D14.8	2.26264	3.47701	15.7615	21.8372	2.66265	5.6e-06	1.94e-05
CCT5P1	1.53469	1.71606	14.8525	7.23721	2.66142	0.00149168	0.00398605
FGF18	4.49556	7.86497	38.5394	40.5624	2.66085	2.89e-12	1.52e-11
RP11-59H7.3	11.1267	7.61613	54.4557	65.7694	2.65978	7.26e-17	4.79e-16
SNORA5C	111.186	107.517	750.861	632.522	2.65907	7.01e-99	5.72e-97
RP11-45M22.4	14.7562	3.0829	63.259	51.4853	2.65753	1.23e-14	7.32e-14
Y_RNA	5.36946	6.93453	32.8212	45.9576	2.65751	9.5e-11	4.59e-10
MIR4419A	3.08889	3.44498	21.7246	20.933	2.65534	1.86e-07	7.25e-07
RP3-454B23.1	1.48696	2.6125	20.7588	6.27918	2.65519	0.00155659	0.00414938
RNU6-288P	1.53469	1.71606	12.6044	9.41242	2.65459	0.000664308	0.00185825
GIPC2	2.41968	0.799583	11.4745	10.4943	2.65457	0.000603649	0.00169663
RNU6-1048P	18.514	38.6266	183.78	174.393	2.65445	2.14e-41	3.64e-40
RP11-133K1.7	0.673233	2.64667	12.6044	9.41242	2.65287	0.000734542	0.00204339
RP13-26D14.2	1.53469	1.71606	10.3398	11.5732	2.65181	0.000568663	0.00160255
RP11-307L3.4	18.1154	15.3926	117.662	94.7658	2.65028	6.75e-27	6.78e-26
RP13-488H8.1	1.53469	1.71606	9.1994	12.6496	2.65009	0.000685988	0.00191586
RNU6-824P	11.3575	4.0586	55.5461	43.3768	2.6494	1.98e-13	1.1e-12
SNORD91B	39.6657	28.902	229.038	203.853	2.64846	6.3e-51	1.44e-49
RP1-117O3.2	49.8294	53.506	313.251	334.867	2.64727	4.87e-75	2.11e-73
SNORD63	58.0988	68.3692	425.995	364.782	2.64331	1.04e-73	4.32e-72
U1	627.512	752.341	4613.49	4005.24	2.64322	8.89e-197	5.23e-194
BDNF-AS	84.7167	111.081	604.352	613.795	2.63957	1.05e-117	1.27e-115
RP11-201O14.1	17.5021	11.8486	86.4531	98.2672	2.63826	4.92e-25	4.6e-24
RPL3L	32.1326	16.6992	171.939	134.628	2.63783	8.8e-31	1.04e-29
RPL36AP48	3.2543	0.776144	9.45146	17.1288	2.63401	0.000144482	0.000435874
SCARNA1	13.1916	14.6814	89.3289	84.8885	2.63262	4.88e-24	4.35e-23
SNORD126	19.4605	20.7	141.44	108.976	2.63166	7.72e-29	8.39e-28
DNALI1	24.2262	24.0956	157.874	143.227	2.63125	8.67e-39	1.36e-37
SNORA79	1.24416	8.00824	29.3607	27.9199	2.63021	2.53e-08	1.05e-07
TULP2	6.47257	2.44117	39.4412	17.0058	2.62759	6.37e-06	2.19e-05
CTD-2145A24.4	4.02943	1.63281	17.9755	18.5614	2.62045	5.04e-06	1.75e-05
LINC00862	4.02943	1.63281	16.8379	19.6397	2.61971	5.89e-06	2.03e-05
RP11-212D19.5	3.91814	3.41432	27.5928	18.8892	2.61341	3.52e-07	1.35e-06
LSMEM1	13.9688	15.5456	94.2942	87.2942	2.61029	4.75e-25	4.44e-24
RP11-392O18.2	10.4244	20.1611	105.986	80.9167	2.61015	2e-21	1.6e-20
KDM5C-IT1	4.69521	4.27848	31.5574	24.6316	2.60462	2.42e-08	1.01e-07
SNHG17	1628.87	1613.64	10209.4	9507.5	2.60396	0	0
ZSCAN32	16.2498	19.0341	112.127	103.589	2.60395	7.61e-29	8.28e-28
MSL3P1	6.8247	10.4571	49.1116	56.6173	2.60218	1.06e-14	6.3e-14
AC018737.1	5.5259	4.24853	32.9716	28.0436	2.60144	2.23e-09	9.91e-09
RNU6-344P	7.13405	5.08302	42.8776	32.861	2.5975	4.56e-11	2.25e-10
RPL31P47	9.03836	1.49259	42.2224	22.7262	2.59472	6.47e-07	2.42e-06
AC009299.1	6.97437	7.76691	52.7867	37.6736	2.59396	7.25e-12	3.73e-11
HNRNPUL2-BSCL2	1.644	0	9.66782	1.40448	2.59388	0.0145945	0.032899
RP11-423P10.2	134.035	143.222	822.275	845.701	2.58875	8e-157	1.94e-154
Y_RNA	15.4725	18.1699	98.8715	104.29	2.58727	4.29e-27	4.34e-26
SNORD62A	10.3336	21.9565	97.2238	96.3741	2.58722	6.49e-25	6.03e-24
MIR3153	101.697	84.7035	600.959	521.665	2.58634	7.43e-90	4.83e-88
RP4-761J14.9	1.48696	2.6125	18.4447	7.3462	2.58372	0.00180006	0.00474311
VCAM1	0.757792	0.851658	8.55514	2.52534	2.58359	0.0145945	0.032899
AC007792.1	0.757792	0.851658	8.55514	2.52534	2.58359	0.0145945	0.032899
RP11-479I16.2	15.2263	22.6514	104.689	122.453	2.58329	2.95e-28	3.13e-27
RP11-65N13.6	0.673233	2.64667	15.892	5.00608	2.58298	0.00407411	0.0101912
ARHGAP31	10.6454	2.32093	46.4863	32.9785	2.58195	6.6e-10	3.02e-09
UCKL1-AS1	25.4274	17.8102	139.72	121.303	2.58005	2e-32	2.51e-31
RPL31P49	0.673233	2.64667	14.7749	6.10637	2.57938	0.00407411	0.0101912
UXT-AS1	0.757792	0.851658	7.4375	3.62476	2.57855	0.0136922	0.0310454
RP5-1115A15.2	0.757792	0.851658	7.4375	3.62476	2.57855	0.0136886	0.0310395
CNGA4	0.757792	0.851658	7.4375	3.62476	2.57854	0.0136759	0.0310151
SNORD94	89.6134	79.7575	529.298	484.987	2.57806	1.59e-98	1.29e-96
SLFN11	2.36386	1.68669	16.2028	9.53113	2.57746	0.0001518	0.000456694
AC068669.1	2.36386	1.68669	16.2028	9.53113	2.57746	0.000151542	0.000456047
F13B	1.58643	0.82452	9.98463	5.95718	2.57663	0.00479985	0.0118454
FAM65B	1.644	0	6.31353	4.71271	2.57661	0.0103536	0.0241454
SOCS5P4	2.31179	2.58054	18.7503	11.8615	2.57539	6.71e-05	0.000210155
RPS12P31	3.03902	4.34144	27.5195	17.7638	2.57487	8.51e-07	3.15e-06
RP11-486O13.4	1.644	0	5.18111	5.79326	2.57351	0.0166202	0.0371465
RP11-254F19.2	1.58643	0.82452	8.85854	7.04222	2.5734	0.00386019	0.00968726
SNORA48	1.58643	0.82452	8.85854	7.04222	2.5734	0.00385783	0.00968219
AC104841.1	4.02943	1.63281	19.0398	16.3586	2.57337	9.91e-06	3.35e-05
Hammerhead_HH10	0.757792	0.851658	6.31353	4.71271	2.57306	0.00940474	0.0220459
PKLR	0.757792	0.851658	6.31353	4.71271	2.57306	0.00940201	0.0220413
AC116533.1	0.757792	0.851658	6.31353	4.71271	2.57306	0.00939882	0.0220369
AC068196.1	1.53469	1.71606	11.4037	9.37147	2.5722	0.000991467	0.00270463
SLC26A5	3.14104	2.55031	19.0398	16.3586	2.57217	8.4e-06	2.86e-05
MIR1278	7.91061	5.94682	44.4988	39.6456	2.57208	5.27e-12	2.73e-11
AC019206.1	3.19596	1.65908	15.3617	15.1102	2.5719	3.02e-05	9.79e-05
RN7SKP292	3.14104	2.55031	17.9068	17.4393	2.57132	7.39e-06	2.53e-05
ALDOB	1.644	0	4.03672	6.86857	2.57109	0.0207493	0.0455649
LCK	1.644	0	4.03672	6.86857	2.57109	0.0207428	0.0455537
CT45A11P	1.644	0	4.03672	6.86857	2.57109	0.0207272	0.0455226
RP11-98D18.7	0.757792	0.851658	5.18111	5.79326	2.57087	0.0155114	0.0348473
RP11-552D8.1	0.757792	0.851658	5.18111	5.79326	2.57086	0.0155342	0.0348959
C9	0.673233	2.64667	11.4037	9.37147	2.57058	0.00108999	0.00295867
PLCG1-AS1	23.7296	33.0492	174.683	162.863	2.57045	2.79e-41	4.75e-40
PTPN22	2.36386	1.68669	11.6799	13.8591	2.57039	0.000120825	0.000367222
RP13-122B23.9	0	1.78294	6.31353	4.71271	2.57013	0.0105299	0.0245165
RNU6-1025P	0	1.78294	6.31353	4.71271	2.57013	0.0105307	0.0245165
RP11-561B11.1	0	1.78294	6.31353	4.71271	2.57013	0.0105312	0.0245165
RP11-159L20.2	4.08948	0.753794	11.9398	18.3407	2.57008	8.6e-05	0.000266118
PKHD1L1	0.71368	1.74779	7.72645	8.12254	2.57002	0.00369566	0.00930791
APOF	0.71368	1.74779	7.72645	8.12254	2.57002	0.00369792	0.00931191
NBPF13P	0.71368	1.74779	7.72645	8.12254	2.57002	0.00369799	0.00931191
AC012168.1	1.39957	4.40964	17.9068	17.4393	2.56942	9.42e-06	3.19e-05
Y_RNA	7.07955	5.97657	35.1134	43.8014	2.56916	2.3e-11	1.15e-10
SNORA62	0.71368	1.74779	6.58674	9.19913	2.56782	0.00414746	0.0103608
RNA5SP245	0	1.78294	5.18111	5.79326	2.56778	0.0168099	0.0375442
RAC1P9	0.757792	0.851658	4.03672	6.86857	2.56752	0.0180304	0.0400423
MIR6504	0.757792	0.851658	4.03672	6.86857	2.56751	0.0180335	0.0400463
SYS1-DBNDD2	0.757792	0.851658	4.03672	6.86857	2.56751	0.0180411	0.0400603
LIN28A	0.757792	0.851658	4.03672	6.86857	2.56751	0.0180485	0.0400697
ST13P3	0.757792	0.851658	4.03672	6.86857	2.5675	0.0180524	0.0400715
AL606500.1	0	2.68382	7.72645	8.12254	2.56731	0.00430075	0.0107151
U47924.31	1.44214	3.51067	11.9398	18.3407	2.56433	6.89e-05	0.000215451
RP11-106D4.3	0.71368	1.74779	5.43694	10.2727	2.56312	0.00571982	0.0139374
SNHG15	2170.16	2078.03	13123.4	11972.1	2.56218	0	0
EIF4A1	737.956	713.462	4715.57	3829.2	2.55737	8.83e-170	2.95e-167
RP11-642A1.1	5.60459	18.5765	74.993	66.4597	2.55622	1.74e-17	1.18e-16
RNU7-125P	0	5.3859	11.9398	18.3407	2.55495	0.000488658	0.0013894
RNU4-9P	2.31179	2.58054	8.4658	21.5581	2.55416	0.00042121	0.00120724
RP11-1174L13.2	7.96606	5.05423	43.0181	35.1097	2.55118	3.66e-11	1.81e-10
DDIT3	208.557	231.416	1392.26	1184.38	2.54988	2.57e-127	3.81e-125
RPL23AP50	6.3027	5.11249	32.2426	35.8612	2.54492	6.66e-10	3.05e-09
MIR576	3.8157	5.20583	33.6694	20.2088	2.54444	5.05e-07	1.91e-06
RP13-638C3.2	2.12761	6.1722	31.12	17.879	2.5394	2.75e-06	9.75e-06
CTB-2L9.1	2.04489	7.9708	28.2916	30.1227	2.53798	3.39e-08	1.39e-07
SNORA74	6.0481	9.59304	56.2524	35.5358	2.53795	1.35e-10	6.46e-10
RP11-685G9.2	1.20791	8.90811	29.4291	29.0426	2.53686	7.03e-08	2.83e-07
EIF1AX-AS1	61.4468	67.3581	380.744	367.116	2.53594	8.15e-82	4.34e-80
RP11-368N21.5	4.74916	3.3848	23.2012	25.4638	2.53527	1.96e-07	7.63e-07
RP11-366I13.3	3.91814	3.41432	24.0605	19.8931	2.53307	5.49e-07	2.07e-06
RP1-43E13.2	10.9642	10.2977	67.2167	57.2266	2.53042	6.4e-17	4.23e-16
RP13-672B3.5	8.74229	5.91769	35.4917	50.5324	2.52776	5.66e-11	2.77e-10
RP4-756G23.5	7.50562	13.1161	60.1107	59.2357	2.52637	4.18e-16	2.66e-15
RNU6-223P	4.14664	15.0542	44.7699	65.426	2.52505	2.08e-11	1.04e-10
AC084082.3	4.08948	0.753794	18.6756	10.735	2.52497	0.000200791	0.000596463
RP5-867C24.5	9.46393	7.67482	54.4799	45.5866	2.52092	1.28e-13	7.2e-13
DACT3-AS1	3.14104	2.55031	15.5651	18.4748	2.51984	1.42e-05	4.74e-05
RP11-16N11.2	11.4374	16.5384	92.0265	69.2458	2.51948	9.68e-19	6.95e-18
RP11-467L13.7	57.6742	46.1037	344.765	250.85	2.51771	3.38e-38	5.2e-37
RNY1P13	38.2667	38.757	234.082	207.376	2.51364	3.82e-49	8.27e-48
RNU6-1024P	7.80341	7.73561	43.6962	46.3438	2.51316	6.27e-13	3.41e-12
MKRN3-AS1	6.0481	9.59304	45.9754	44.1804	2.51304	7.4e-13	4e-12
FLJ21408	2.00515	8.8703	30.7695	31.3296	2.51227	2.88e-08	1.19e-07
CTD-3148I10.15	4.64307	5.1738	28.2243	29.0005	2.51059	6.89e-09	2.97e-08
RP11-395P16.1	6.41415	3.32859	24.8026	32.2362	2.50998	2.01e-08	8.39e-08
RP11-74C1.4	14.5953	19.0979	99.453	93.0755	2.50818	6.65e-25	6.17e-24
SNHG21	39.0039	55.6917	285.057	252.757	2.50677	1.05e-53	2.62e-52
CTA-276O3.4	3.86598	4.3094	29.92	17.8409	2.50549	1.81e-06	6.51e-06
RNU6-1020P	3.19596	1.65908	9.57224	19.3676	2.50538	0.000249334	0.000732788
VN2R17P	2.36386	1.68669	13.8773	10.5771	2.50384	0.000232178	0.000684647
MIR4659A	1.48696	2.6125	13.8773	10.5771	2.50235	0.000760433	0.00211153
RP11-91I20.4	4.44885	8.76301	39.475	36.112	2.50223	8.76e-11	4.24e-10
IRGM	15.7317	13.6941	93.5714	74.9132	2.50217	9.8e-21	7.61e-20
RP11-333I13.1	2.36386	1.68669	11.6125	12.738	2.50121	0.000192348	0.000572667
RBM14-RBM4	26.1589	33.8493	182.887	157.469	2.50103	5.35e-38	8.17e-37
SEC62-AS1	18.2782	12.7125	99.7445	77.3526	2.49775	6.03e-21	4.72e-20
Y_RNA	11.4864	15.6416	90.4766	63.5772	2.49673	4.47e-17	2.98e-16
GS1-590J6.3	1.53469	1.71606	13.5778	6.07014	2.49494	0.00410892	0.0102734
SNORA38	16.7822	10.0932	77.9337	75.5359	2.49403	2.18e-20	1.67e-19
AC004549.6	2.41968	0.799583	11.3316	8.24768	2.4889	0.00191665	0.00503282
RP11-894P9.2	1.53469	1.71606	11.3316	8.24768	2.48674	0.00179477	0.00473076
Y_RNA	2.41968	0.799583	10.202	9.32975	2.48671	0.00165635	0.00439175
RP11-894J14.2	1.53469	1.71606	10.202	9.32975	2.48507	0.00155314	0.00414124
CTD-2534I21.8	6.41415	3.32859	31.5574	24.6316	2.48366	2.92e-08	1.21e-07
RNU1-108P	6.14645	7.79886	37.3989	41.6428	2.48364	3.47e-11	1.72e-10
SPACA4	0.673233	2.64667	10.202	9.32975	2.48343	0.00170497	0.00451277
SLC6A20	0	3.58461	11.3316	8.24768	2.48192	0.00261319	0.00673442
MIR150	3.31705	0	5.61432	13.6293	2.48146	0.00573782	0.0139778
RNU6-323P	6.47257	2.44117	31.2683	20.1319	2.48105	9.32e-07	3.44e-06
SNORA46	22.6093	9.9046	94.4228	89.5448	2.48095	7.83e-23	6.61e-22
MIR3121	2.21582	4.37478	16.9042	20.7608	2.47854	1.2e-05	4.03e-05
AC006130.4	3.08889	3.44498	15.7615	21.8372	2.4782	1.6e-05	5.31e-05
TUBB3	40.1783	34.23	214.367	202.317	2.47795	4.09e-48	8.64e-47
RP11-757G14.3	7.30683	2.416	20.1446	35.4186	2.47607	1.98e-06	7.1e-06
AL138744.1	1.58643	0.82452	11.027	3.73196	2.47358	0.0132112	0.0301527
AC003988.1	1.58643	0.82452	11.027	3.73196	2.47358	0.0132112	0.0301527
RP11-950C14.3	6.72946	12.2523	51.3978	54.4548	2.47308	2.57e-14	1.5e-13
RP11-818O24.2	8.52861	9.49558	56.8201	44.5408	2.47232	5.43e-13	2.96e-12
RNU1-93P	2.26264	3.47701	18.8969	14.1114	2.47007	3.36e-05	0.00010844
UBOX5-AS1	6.09676	8.69573	42.1567	40.6872	2.46829	2.2e-11	1.1e-10
RP11-61F12.1	13.0256	4.00893	48.5881	47.6326	2.46818	1.63e-12	8.66e-12
RP11-715F3.1	2.26264	3.47701	16.6343	16.2748	2.46808	3.42e-05	0.000110416
HTRA3	1.58643	0.82452	9.90874	4.82909	2.46711	0.0103447	0.0241266
RP11-182J1.17	0	3.58461	6.77544	12.5579	2.46581	0.00484118	0.01194
MATR3	494.715	525.069	2872.47	2757.44	2.46495	0	0
WNT16	6.3027	5.11249	25.1811	38.9627	2.46138	3.35e-08	1.38e-07
USF1P1	1.58643	0.82452	8.78581	5.91785	2.46134	0.00716696	0.0171686
RP11-109N23.5	7.70056	9.52747	39.4341	56.2736	2.46019	1.04e-11	5.28e-11
RP11-732A21.2	2.48057	0	6.5211	8.07883	2.45976	0.00755972	0.0180537
SNORA42	1.58643	0.82452	7.65712	7.00061	2.45886	0.00632219	0.0152785
SUMO4	19.7944	29.6268	134.518	136.892	2.4575	1.48e-32	1.87e-31
EIF4EBP2P2	0.71368	1.74779	7.65712	7.00061	2.45705	0.00637732	0.0154035
RN7SL182P	5.47226	5.14272	27.218	32.3236	2.45688	1.21e-08	5.11e-08
RP11-107K17.2	2.85626	7.93451	30.6335	29.0844	2.4565	1.49e-08	6.29e-08
CTC-428G20.6	5.47226	5.14272	26.0755	33.4015	2.45609	1.77e-08	7.43e-08
Y_RNA	0	2.68382	8.78581	5.91785	2.4559	0.00885806	0.0208628
RP11-535C21.3	25.5969	44.5993	205.845	178.403	2.45568	9.61e-38	1.45e-36
CTD-2542C24.9	0.71368	1.74779	6.5211	8.07883	2.45521	0.0065954	0.015876
AL109761.5	4.08948	0.753794	14.0892	13.9456	2.45433	0.00011135	0.00034005
RNF216-IT1	2.48057	0	4.21595	10.2252	2.45432	0.0132112	0.0301527
RPL21P123	0	2.68382	7.65712	7.00061	2.45423	0.00743354	0.0177738
SNORA37	11.0175	9.4031	60.9161	52.5312	2.45339	6.11e-15	3.69e-14
ZNF549	30.5458	29.2208	162.709	165.886	2.45271	2.58e-39	4.11e-38
NAV3	4.80518	2.49378	21.6553	19.8104	2.45108	1.33e-06	4.83e-06
ZNF410	71.9224	87.4847	449.295	421.972	2.45063	1.34e-83	7.72e-82
RP11-113A11.3	4.80518	2.49378	19.3833	21.9694	2.44973	1.4e-06	5.1e-06
RP11-691F15.1	2.31179	2.58054	11.8116	16.1003	2.44904	0.00011514	0.000350848
RP11-76P2.4	1.58643	0.82452	4.21595	10.2252	2.44881	0.0132112	0.0301527
RP11-587D21.4	17.7046	22.5542	106.632	113.528	2.44748	2.57e-27	2.63e-26
RP11-620J15.2	0.71368	1.74779	4.21595	10.2252	2.44329	0.0132112	0.0301527
HBA1	7.19	4.19113	36.5089	27.04	2.44325	1.6e-08	6.71e-08
SNORA2A	35.8345	37.953	218.248	183.257	2.43911	3.33e-41	5.65e-40
RP11-126K1.2	3.08889	3.44498	22.4976	14.2304	2.43887	4.19e-05	0.000133846
RP11-286N22.8	43.1825	39.4737	220.523	228.429	2.43629	1.55e-50	3.5e-49
HNRNPA3P9	24.33	22.3066	141.634	112.358	2.43553	8.52e-28	8.89e-27
RPL17	175.995	191.619	1002.73	984.529	2.43461	1.58e-163	4.48e-161
RN7SL273P	2.21582	4.37478	20.2417	16.3998	2.43456	1.99e-05	6.56e-05
SNORA40	3.08889	3.44498	17.9755	18.5614	2.43391	1.4e-05	4.66e-05
SNORA77	1.644	0	9.58204	0.173715	2.43069	0.0368968	0.0765656
LA16c-329F2.1	3.14104	2.55031	22.1939	9.71773	2.42893	0.000336907	0.000976799
RP11-216L13.19	38.8947	42.3036	214.21	223.738	2.4288	1.6e-49	3.52e-48
RP5-864K19.4	2.36386	1.68669	11.5441	11.6164	2.42847	0.000314738	0.000915447
RP11-490O6.2	22.8289	19.684	125.506	105.125	2.4281	6.21e-27	6.25e-26
IDI2	0.635237	3.54635	13.8044	9.45264	2.42807	0.00164719	0.00436929
MYL6BP1	4.74916	3.3848	26.3919	18.8497	2.42747	2.06e-06	7.38e-06
CDC42EP3P1	3.2543	0.776144	9.26388	13.7697	2.42738	0.000532626	0.00150714
CDC42P5	1.48696	2.6125	11.5441	11.6164	2.42726	0.00102043	0.00277959
RNU6-150P	0.635237	3.54635	12.6763	10.5361	2.42668	0.00131419	0.00353465
FFAR4	1.644	0	8.47307	1.37548	2.42599	0.0368968	0.0765656
RPSAP76	1.644	0	8.47307	1.37548	2.42599	0.0368968	0.0765656
SNX32	67.0253	86.7689	469.751	355.553	2.42467	1.76e-44	3.32e-43
SNORA19	4.35846	10.5598	42.021	38.4406	2.42456	1.27e-10	6.1e-10
LA16c-60H5.7	8.02291	4.16349	35.5872	31.4957	2.42409	4.63e-09	2.02e-08
RP11-363L24.3	7.75148	8.63125	49.3162	39.806	2.42267	8.85e-12	4.53e-11
RNY1P12	6.46081	17.6417	57.1881	71.4692	2.42179	2.58e-14	1.51e-13
PHBP2	2.99108	5.23894	20.7226	24.2557	2.42144	1.08e-06	3.96e-06
GP6	1.644	0	6.2399	3.58693	2.41661	0.0368968	0.0765656
RNU6-437P	2.26264	3.47701	17.6959	14.0708	2.41538	7.17e-05	0.000223809
RP11-983P16.2	50.0259	49.9318	260.429	273.558	2.41449	3.49e-58	9.95e-57
CHERP	138.801	129.748	765.691	666.937	2.41307	2.61e-98	2.1e-96
CTD-2545G14.6	5.17811	10.5249	45.6344	38.5621	2.41274	6.83e-11	3.32e-10
AC005614.3	1.53469	1.71606	14.6148	3.83219	2.41075	0.00810753	0.0192233
RP11-278C7.2	6.19726	6.90255	41.4613	29.4471	2.41025	7.47e-09	3.21e-08
SERF1A	0.757792	0.851658	6.2399	3.58693	2.40955	0.0317655	0.0668735
CTC-512J14.5	1.644	0	5.11238	4.67146	2.40927	0.0296495	0.0628014
TAS2R46	64.5549	86.8586	393.549	409.331	2.40917	1.49e-75	6.53e-74
RNU6-435P	1.644	0	3.97354	5.74898	2.40669	0.0324704	0.0681995
RP11-43N5.1	1.644	0	3.97354	5.74898	2.40668	0.0324477	0.0681608
RNU4ATAC11P	1.644	0	3.97354	5.74898	2.40668	0.0324291	0.0681262
RP11-70F11.11	1.644	0	3.97354	5.74898	2.40668	0.0324073	0.0680938
GALNT16	1.644	0	3.97354	5.74898	2.40668	0.0324034	0.0680913
RP11-753C18.12	0.757792	0.851658	5.11238	4.67146	2.40588	0.0274923	0.0586977
FTH1P3	18.7867	18.0457	109.945	86.6595	2.40492	4.44e-22	3.64e-21
OSTCP8	10.9117	11.1929	64.6012	53.774	2.40424	3.97e-15	2.42e-14
RP11-204M4.2	0.757792	0.851658	3.97354	5.74898	2.40319	0.0290361	0.0616591
CCIN	0.757792	0.851658	3.97354	5.74898	2.40319	0.0290365	0.0616591
RP11-526A4.1	1.644	0	2.81689	6.82156	2.4026	0.0368968	0.0765656
RP11-77I22.2	1.644	0	2.81689	6.82156	2.4026	0.0368968	0.0765656
KB-1907C4.2	3.31705	0	10.1311	8.20687	2.39949	0.00362924	0.00914893
PRSS57	2.41968	0.799583	11.258	7.12257	2.39899	0.00357396	0.00901672
C6orf52	2.00515	8.8703	35.0177	22.4998	2.39841	1.62e-06	5.85e-06
Y_RNA	0.673233	2.64667	12.3804	6.03324	2.39731	0.00587929	0.014301
LINC00881	0.757792	0.851658	2.81689	6.82156	2.39685	0.0368968	0.0765656
SLC30A2	0.757792	0.851658	2.81689	6.82156	2.39685	0.0368968	0.0765656
RNA5SP370	0.757792	0.851658	2.81689	6.82156	2.39685	0.0368968	0.0765656
AC002398.11	0.757792	0.851658	2.81689	6.82156	2.39685	0.0368968	0.0765656
CTD-2373J6.2	13.1916	14.6814	99.121	48.0662	2.39668	3.49e-10	1.62e-09
CTD-2349P21.12	0.673233	2.64667	11.258	7.12257	2.39401	0.00369537	0.00930791
RNU6ATAC30P	1.644	0	0.28067	8.95636	2.39329	0.0368968	0.0765656
RP11-307C12.13	0	3.58461	12.3804	6.03324	2.3925	0.00810753	0.0192233
RP11-814H16.2	0.673233	2.64667	10.1311	8.20687	2.39214	0.00295578	0.00755122
CTC-215O4.4	5.27169	8.72899	34.8538	39.3131	2.39163	4.32e-10	2e-09
RP11-383C5.5	0.673233	2.64667	8.99902	9.28717	2.39067	0.00445087	0.011058
RP11-338C15.5	3.08889	3.44498	21.2976	14.1912	2.38932	5.25e-05	0.000166381
RP11-60E8.4	6.72946	12.2523	52.2057	47.7547	2.38897	9.19e-13	4.94e-12
RP11-295D4.3	8.60955	23.8229	77.6077	91.2365	2.38883	4.33e-18	3.02e-17
RN7SL650P	1.44214	3.51067	12.8851	13.9027	2.38623	0.000152354	0.000458272
Metazoa_SRP	5.63863	2.46706	22.928	20.9749	2.38614	1.73e-06	6.26e-06
RNU6-431P	10.2951	7.64523	53.0679	42.1736	2.3837	6.71e-12	3.47e-11
RP11-151N17.1	25.7799	41.0153	193.637	154.393	2.38239	6.82e-31	8.06e-30
SUMO2P16	2.89989	7.03565	23.3998	28.8285	2.37939	5.41e-07	2.03e-06
RP1-92O14.6	17.3683	28.8292	117.966	121.756	2.37739	1.27e-27	1.32e-26
SNORA5A	6.3576	4.21945	33.8166	22.461	2.37348	2.55e-07	9.87e-07
SNORA74	12.7909	7.55931	51.463	55.5779	2.37281	1.42e-13	7.94e-13
RP11-1072C15.1	4.69521	4.27848	29.92	17.8409	2.37247	4.76e-06	1.66e-05
RP11-429B14.3	5.69824	1.58334	23.7714	15.3953	2.37215	1.63e-05	5.41e-05
NME2	131.052	137.098	730.734	658.336	2.37172	2.44e-105	2.28e-103
RP11-88H12.2	0.673233	2.64667	4.38372	13.5806	2.37128	0.0114914	0.0265921
SNORA15	7.13405	5.08302	34.3142	30.3314	2.37014	9.57e-09	4.08e-08
RP11-71H17.1	14.8493	14.6192	83.6437	70.1065	2.36997	1.64e-18	1.17e-17
AC093627.10	4.92491	0.732276	18.7503	11.8615	2.36975	0.000214766	0.000636135
CTB-174O21.2	19.8855	13.5477	108.646	65.2439	2.36889	6.04e-14	3.46e-13
AC104532.3	3.71983	7.00099	29.2918	26.7971	2.36672	4.95e-08	2.01e-07
MIR558	2.94477	6.13708	23.1338	24.3419	2.3638	1.1e-06	4.05e-06
AP000577.2	76.9142	56.1503	380.447	305.987	2.36259	6.39e-46	1.26e-44
KRT18P61	2.26264	3.47701	14.2254	16.1888	2.35689	9.95e-05	0.000305606
RNU6-1214P	3.2543	0.776144	11.4745	10.4943	2.3537	0.000633966	0.00177697
ALK	2.36386	1.68669	12.6044	9.41242	2.35356	0.00192795	0.00505998
MIR1827	2.36386	1.68669	12.6044	9.41242	2.35356	0.00192749	0.00505919
RP11-363J20.2	1.39957	4.40964	13.085	17.2655	2.35338	0.000156113	0.000469049
RP11-144O23.8	7.70056	9.52747	49.3162	39.806	2.35304	2.69e-11	1.34e-10
MIR548O	0.635237	3.54635	13.7302	8.32698	2.35185	0.00309519	0.00787634
RP11-305P14.1	1.48696	2.6125	10.3398	11.5732	2.34938	0.00171802	0.00454389
RP5-1024G6.7	6.14645	7.79886	41.5328	30.5721	2.34794	3.42e-09	1.5e-08
Y_RNA	1.48696	2.6125	9.1994	12.6496	2.34749	0.00201472	0.0052742
Y_RNA	0.635237	3.54635	10.3398	11.5732	2.34727	0.00201735	0.00528066
RP11-1275H24.2	11.2398	5.8336	56.0331	32.1546	2.34664	8.06e-09	3.46e-08
FAM215B	0	4.4853	11.4745	10.4943	2.34536	0.00272799	0.00700699
RP11-390B4.3	30.0842	22.9948	166.545	104.058	2.34523	4.94e-18	3.44e-17
RP11-67A1.2	1.58643	0.82452	8.71117	4.79136	2.34085	0.0139693	0.0316297
RP11-110H1.4	5.76045	0.711415	16.7029	17.3967	2.33909	7.68e-05	0.000238977
SNORD11B	33.8608	29.1025	180.686	139.382	2.33811	2.27e-29	2.51e-28
DFFBP1	5.47226	5.14272	30.3551	24.5913	2.33737	9.35e-08	3.73e-07
MIR3162	0	2.68382	9.83083	3.69713	2.33732	0.0196435	0.0433219
TPM3P7	6.50404	16.7433	70.2091	47.2126	2.33724	3.09e-11	1.53e-10
U4	4.59253	6.07019	30.3551	24.5913	2.33669	9.75e-08	3.88e-07
RNU6-237P	1.58643	0.82452	7.58601	5.87751	2.33664	0.0111267	0.0257989
AC007050.17	4.86362	1.60763	15.5651	18.4748	2.33618	5.73e-05	0.000180833
ABCG8	2.48057	0	5.31234	8.03394	2.33571	0.0146059	0.0329177
DPH6-AS1	2.48057	0	5.31234	8.03394	2.33571	0.0146007	0.0329106
RNU6-509P	6.97437	7.76691	37.2001	38.2751	2.33543	5.32e-10	2.45e-09
MYL12BP1	4.69521	4.27848	28.7198	17.8025	2.33417	5.39e-06	1.86e-05
RP11-630D6.5	7.96606	5.05423	37.8537	29.3287	2.33404	8.07e-09	3.46e-08
MYCL	21.4018	46.56	187.502	153.094	2.33048	8.57e-25	7.91e-24
RNU6-1011P	5.58128	3.35626	25.3334	21.0575	2.3303	2.06e-06	7.37e-06
MFSD1P1	22.7762	20.5781	118.051	101.524	2.32983	3.39e-25	3.19e-24
MIR2909	4.08948	0.753794	15.0775	10.6175	2.32877	0.00042217	0.00120966
RP11-227G15.12	43.0806	56.4303	263.534	236.382	2.32863	4.02e-48	8.49e-47
TBX15	4.44885	8.76301	29.8938	36.8971	2.327	2.11e-08	8.78e-08
RP11-201O14.2	9.15524	13.0494	56.2919	55.7426	2.32594	7.62e-14	4.33e-13
HELLPAR	458.993	555.762	2726.46	2359.21	2.32567	5.25e-140	9.7e-138
Y_RNA	3.45917	12.3937	43.0877	36.2338	2.32492	2.47e-09	1.1e-08
CXCL8	97.3849	73.2824	418.078	439.383	2.32401	8.84e-75	3.79e-73
BIRC6-AS1	16.5912	27.9657	112.504	110.344	2.32379	3.98e-25	3.73e-24
ATP1B3-AS1	23.4473	38.4255	181.263	128.131	2.32334	6.07e-22	4.95e-21
KB-1208A12.3	70.4338	100.905	454.586	401.687	2.32319	2.65e-60	7.95e-59
RN7SL55P	5.69824	1.58334	21.4431	16.4405	2.32271	1.95e-05	6.43e-05
RP11-162G10.5	2.31179	2.58054	13.949	11.7006	2.3225	0.00024103	0.000709367
RP11-244N9.4	29.6157	31.0398	147.664	156.424	2.32159	6.96e-34	9.21e-33
CTD-2083E4.5	30.7766	39.9275	192.789	161.131	2.32158	1.97e-34	2.65e-33
ABHD17AP3	38.4597	50.3543	236.519	207.442	2.32091	5.33e-43	9.55e-42
RP11-523H24.3	11.6888	12.0572	69.2155	50.5529	2.31912	1.51e-13	8.42e-13
LINC01447	1.28128	7.10841	13.7026	28.4653	2.31867	0.000275595	0.000806316
CD14	0.598998	4.44634	12.8166	12.781	2.3181	0.000328575	0.000954208
RP11-271C24.3	73.6367	102.57	430.594	445.347	2.31652	3.52e-73	1.46e-71
HIST1H1T	12.6248	10.2373	68.9337	46.0489	2.31257	6.75e-12	3.48e-11
CSNK1G2-AS1	3.62908	8.79784	31.9062	30.2488	2.31195	3.17e-08	1.31e-07
CTC-308K20.4	11.7412	11.162	68.9337	46.0489	2.31172	5.95e-12	3.08e-11
RN7SL47P	19.279	10.0107	73.0353	74.2518	2.31142	1.65e-17	1.12e-16
RP11-93B14.6	28.0319	15.9436	111.23	109.18	2.31096	4.54e-25	4.25e-24
RP11-437B10.1	179.769	198.598	989.967	887.28	2.31047	6.49e-117	7.69e-115
RP11-362K14.5	84.1759	73.7075	378.634	404.435	2.307	7.26e-73	2.98e-71
RP11-157P1.4	53.5199	77.4568	327.241	319.395	2.30647	1.03e-58	2.99e-57
AC012360.4	12.6248	10.2373	58.7053	55.8237	2.30636	1.76e-14	1.04e-13
RP11-29A19.2	0	8.08725	19.1794	18.6039	2.30616	0.000126604	0.000384125
RP13-516M14.4	37.1774	28.9869	167.334	161.521	2.30447	7.79e-36	1.1e-34
BACH1-IT3	4.02943	1.63281	16.423	12.9063	2.30371	0.000216033	0.000639707
HMBOX1-IT1	4.02943	1.63281	15.2921	13.9879	2.30208	0.000178406	0.000532906
AC087350.1	119.006	115.267	598.634	557.978	2.30123	3.52e-97	2.73e-95
TSEN15P2	2.99108	5.23894	20.5207	20.8906	2.30118	3.87e-06	1.35e-05
RPL7AP65	11.5361	14.7451	65.268	65.0171	2.30092	3.76e-16	2.4e-15
RN7SL368P	2.26264	3.47701	16.423	12.9063	2.30086	0.000193818	0.000576828
ALDH8A1	1.17241	9.808	32.5425	21.2965	2.30022	1.53e-05	5.07e-05
Y_RNA	2.12761	6.1722	20.5207	20.8906	2.3001	5e-06	1.74e-05
STAB1	1.28128	7.10841	22.7875	18.7287	2.29973	3.08e-05	9.97e-05
RNU6-254P	3.54243	10.5955	44.7737	25.056	2.29959	1.18e-06	4.32e-06
RP11-109N23.4	22.2686	15.2469	96.8415	89.6221	2.29859	7.88e-22	6.4e-21
RNY3P2	7.02636	6.8713	39.1273	30.4929	2.29818	4.79e-09	2.09e-08
CD36	8.74229	5.91769	44.995	28.437	2.29695	2.72e-08	1.12e-07
IQCA1L	1.53469	1.71606	10.0587	7.08284	2.29677	0.0075411	0.0180147
RP11-484D2.2	51.5701	37.4051	210.772	228.15	2.29547	1e-43	1.85e-42
MIR199A1	2.41968	0.799583	7.79419	9.24366	2.29518	0.00725724	0.0173718
TTC23L	2.41968	0.799583	7.79419	9.24366	2.29518	0.00725509	0.017368
RNA5SP195	1.53469	1.71606	8.92955	8.16518	2.29494	0.00676348	0.0162621
DNAH12	1.53469	1.71606	8.92955	8.16518	2.29494	0.00676304	0.0162621
RP1-178F15.4	3.14104	2.55031	10.7275	18.2948	2.29494	0.000360461	0.00104186
FBXW4P1	41.8356	34.1725	204.212	170.467	2.29357	1.44e-35	2.01e-34
MUC19	1.53469	1.71606	7.79419	9.24366	2.29348	0.00691386	0.0165886
TMEM145	2.41968	0.799583	6.65092	10.319	2.29333	0.00850606	0.0200933
AF127936.5	0.673233	2.64667	8.92955	8.16518	2.29317	0.0072623	0.0173826
RP11-333E13.2	6.97437	7.76691	43.8657	29.5247	2.293	1e-08	4.27e-08
FEM1A	62.0852	86.9491	429.158	300.297	2.2929	5.14e-30	5.85e-29
HYLS1	11.7412	11.162	63.1902	50.3604	2.29243	1.19e-13	6.68e-13
C1orf105	1.53469	1.71606	6.65092	10.319	2.29117	0.00804342	0.0190864
RNU6-1143P	8.05262	18.4692	68.625	60.6398	2.28669	1.44e-14	8.52e-14
Y_RNA	1.53469	1.71606	5.4972	11.3917	2.28658	0.0111652	0.0258862
RP11-501C14.7	12.895	20.06	89.7474	71.4226	2.28557	2.42e-17	1.63e-16
SNORD104	22.3691	27.7384	120.512	124.085	2.2845	7.2e-28	7.54e-27
RP11-515O17.2	4.15339	0	12.5312	8.2877	2.28245	0.00567507	0.0138494
RNU6-773P	0.530205	6.24664	21.1487	11.9387	2.28233	0.000588255	0.00165541
RP13-554M15.2	3.2543	0.776144	13.6547	7.19969	2.28184	0.0057329	0.013967
RP1-102E24.10	10.2447	23.7521	85.3791	79.1463	2.2797	3.32e-18	2.33e-17
SNORD3C	73.7836	67.8228	368.825	319.29	2.27664	6.95e-58	1.96e-56
RP11-680G24.4	9.68976	4.11002	36.7909	31.5365	2.27394	8.05e-09	3.45e-08
RP1-167G20.1	0.635237	3.54635	13.6547	7.19969	2.27166	0.00619084	0.0149873
MT1A	4.59253	6.07019	29.0819	23.427	2.2714	3.83e-07	1.46e-06
CYCSP2	7.02636	6.8713	33.3821	34.7813	2.27032	4.88e-09	2.12e-08
RNU6-759P	3.03902	4.34144	19.11	17.4815	2.27005	1.44e-05	4.79e-05
AC092687.5	18.2782	12.7125	80.0878	71.1155	2.26979	6.78e-18	4.69e-17
FP236383.8	2.36386	1.68669	10.2716	10.4518	2.26978	0.00270431	0.00694915
ZC2HC1B	2.36386	1.68669	10.2716	10.4518	2.26978	0.00270248	0.00694915
RP11-1112G13.3	0.635237	3.54635	12.5312	8.2877	2.26931	0.00417625	0.010427
RNU6-182P	2.36386	1.68669	9.13383	11.5292	2.26846	0.00294736	0.00753272
RP4-597N16.4	3.19596	1.65908	17.2475	7.31042	2.26843	0.00187112	0.00491976
CTA-298G8.2	6.3027	5.11249	33.8166	22.461	2.26804	6.08e-07	2.28e-06
MARK2P8	21.7922	23.2926	115.694	102.576	2.26778	2.33e-24	2.11e-23
MLIP	0.635237	3.54635	11.4037	9.37147	2.26778	0.00339282	0.00858293
ID2	228.346	306.065	1416.44	1152.64	2.26575	3.29e-65	1.12e-63
MIR6827	3.2543	0.776144	6.83601	13.677	2.2657	0.00638356	0.0154175
RP1-168P16.3	8.28201	13.9799	63.9751	43.646	2.26556	3.9e-11	1.93e-10
AC008522.1	3.03902	4.34144	14.5516	21.7921	2.26517	8.92e-05	0.000275594
RP5-1014D13.2	323.999	336.14	1671.45	1502.74	2.26497	4.89e-159	1.24e-156
CTA-972D3.2	7.19107	19.4029	54.8285	72.5073	2.26491	1.46e-12	7.77e-12
ADCY4	0	4.4853	11.4037	9.37147	2.26409	0.00467326	0.0115608
SPAG17	20.8142	26.0104	119.517	106.067	2.26361	8.24e-25	7.61e-24
TUBA4B	5.63863	2.46706	20.452	19.7684	2.26098	1.11e-05	3.73e-05
RP11-148B6.1	6.0481	9.59304	41.7446	33.9456	2.25966	2.44e-09	1.08e-08
ANKRD26P1	2.31179	2.58054	16.1271	8.40358	2.25897	0.000926623	0.0025406
AC091180.1	29.2543	23.0236	120.874	130.842	2.25872	5.77e-28	6.05e-27
NPC1L1	3.19596	1.65908	15.0038	9.4922	2.25785	0.000642085	0.00179846
snoU109	31.1201	33.6627	179.029	131.449	2.25645	2.63e-25	2.48e-24
POLHP1	11.6888	12.0572	58.7053	55.8237	2.25579	4.7e-14	2.71e-13
AC002117.1	3.62908	8.79784	30.6335	29.0844	2.25441	1.21e-07	4.8e-07
SCARNA8	12.0153	6.69627	55.0495	35.4982	2.25162	2.43e-09	1.08e-08
BZRAP1-AS1	7.07955	5.97657	34.2447	29.2079	2.25141	4.52e-08	1.84e-07
RP11-16O9.2	8.58048	8.59993	45.565	37.438	2.25118	2.01e-10	9.5e-10
SNORD111	32.4132	25.5874	138.278	139.258	2.24957	4.49e-30	5.11e-29
MRPL57P3	3.19596	1.65908	9.32733	14.8895	2.24933	0.00100097	0.00272774
RP11-294J22.7	73.1542	64.2824	354.516	300.844	2.24902	2.34e-52	5.59e-51
RP11-365D23.4	11.1267	7.61613	53.9186	36.5863	2.24856	9.7e-10	4.41e-09
RP3-426I6.5	1.44214	3.51067	10.4729	13.8148	2.24797	0.000785797	0.00217759
RP11-841C19.1	14.3425	9.2861	64.3261	49.2741	2.24448	9.81e-13	5.26e-12
RN7SKP4	5.5259	4.24853	25.4038	22.1808	2.24431	1.92e-06	6.88e-06
AC091153.4	3.76705	6.10312	25.4038	22.1808	2.24299	2.06e-06	7.37e-06
ATG9B	2.26264	3.47701	17.4766	10.6964	2.24273	0.000503088	0.00142788
RP11-430C7.2	46.0866	32.2473	194.899	178.093	2.24211	5.13e-37	7.51e-36
MIR554	0.598998	4.44634	9.32733	14.8895	2.24068	0.00349624	0.00882697
PSMA6	124.094	145.321	700.298	569.032	2.23626	1.5e-62	4.79e-61
RNU11-3P	8.08127	3.27541	30.3551	24.5913	2.23522	4.28e-07	1.62e-06
RNU1-13P	27.5741	54.3552	208.159	176.213	2.23458	1.23e-27	1.27e-26
RP11-61L19.2	3.08889	3.44498	19.9496	11.9003	2.23451	0.000260894	0.000764783
RNU6-1156P	2.85626	7.93451	24.4738	26.6285	2.23371	1.9e-06	6.83e-06
RNU6-731P	1.39957	4.40964	11.8116	16.1003	2.2335	0.000412361	0.00118326
SNORD100	157.33	153.15	780.954	678.593	2.2312	3.6e-89	2.3e-87
RP11-429J17.2	3.97249	2.52147	16.5647	15.1524	2.23053	0.000167163	0.000500876
RP11-531A24.7	3.67389	7.89927	29.2224	25.674	2.23041	2.85e-07	1.1e-06
RP11-95I19.2	8.82766	19.3323	72.1768	59.6324	2.22748	2.98e-14	1.74e-13
TYRO3P	19.309	23.3865	119.278	81.3149	2.22679	3.18e-17	2.14e-16
RP11-25D3.1	15.3726	19.962	87.7305	78.0989	2.22425	6.33e-19	4.57e-18
Y_RNA	7.13405	5.08302	23.7205	34.4341	2.22345	5.22e-07	1.97e-06
Metazoa_SRP	3.91814	3.41432	19.0398	16.3586	2.22267	2.49e-05	8.12e-05
RN7SL192P	6.72946	12.2523	42.4893	46.3019	2.22021	1.34e-10	6.38e-10
MIR597	0.757792	0.851658	5.0411	3.54773	2.21976	0.0495775	0.0991926
ST8SIA5	0.757792	0.851658	5.0411	3.54773	2.21976	0.0495726	0.099192
BOLL	0.757792	0.851658	5.0411	3.54773	2.21975	0.0495681	0.0991892
HMP19	0.757792	0.851658	5.0411	3.54773	2.21975	0.0495558	0.0991708
TAF1D	8770.52	8511.88	40919.5	39488.3	2.21792	0	0
SDHDP2	1.31943	6.20865	16.7708	18.5183	2.21706	0.00011729	0.000357092
DLEU1-AS1	0.757792	0.851658	3.90815	4.62863	2.21699	0.0479889	0.0963992
Y_RNA	0.757792	0.851658	3.90815	4.62863	2.21699	0.048002	0.0964195
RN7SL757P	0.757792	0.851658	3.90815	4.62863	2.21699	0.0480152	0.0964398
LRRC43	1.58643	0.82452	9.75062	2.55829	2.21594	0.0293134	0.0621393
SNORA74	6.47257	2.44117	23.9893	18.7694	2.21467	1.32e-05	4.41e-05
BTBD10P2	6.92348	8.66317	37.0654	36.0295	2.21166	3.8e-09	1.67e-08
RP11-442G21.2	1.58643	0.82452	8.63438	3.66144	2.21154	0.0293134	0.0621393
ZNF350	69.6062	68.8556	301.252	340.205	2.2103	1.56e-55	4.09e-54
RP4-682C21.5	2.41968	0.799583	12.223	3.76603	2.20939	0.0163336	0.0365492
RP11-505K9.5	16.5086	14.5583	71.7624	73.0874	2.20877	1.01e-16	6.59e-16
RP11-463O12.5	210.54	223.386	1041.99	964.58	2.20866	1.2e-129	1.86e-127
Metazoa_SRP	14.2605	25.3754	100.077	82.9827	2.20743	1.61e-18	1.15e-17
RP11-101O6.2	10.5838	3.20002	39.9691	24.9055	2.2061	2e-06	7.17e-06
RP11-19G24.2	9.51864	6.78138	30.399	45.8689	2.20539	2.69e-08	1.11e-07
GATSL3	2.48057	0	6.38473	5.83603	2.20424	0.0206284	0.045343
ITGAM	2.48057	0	6.38473	5.83603	2.20424	0.0206262	0.0453415
RP11-339B21.13	23.931	15.1904	101.153	80.7682	2.20236	1.38e-18	9.83e-18
RP11-536L3.4	20.4988	17.0913	96.1874	78.3662	2.20229	1.41e-18	1.01e-17
LRRC37A6P	2.48057	0	5.24766	6.91395	2.20197	0.0219213	0.0478477
AC068491.3	3.76705	6.10312	19.6459	26.454	2.20195	8.16e-06	2.78e-05
RP11-1275H24.1	5.86236	13.185	48.1121	39.7663	2.20181	6.08e-10	2.8e-09
CILP2	4.59253	6.07019	24.4064	25.5066	2.20126	6.59e-07	2.46e-06
AMPD1	2.36386	1.68669	14.6957	4.97199	2.20114	0.0136404	0.0309479
RP11-70C1.1	3.2543	0.776144	13.5778	6.07014	2.2011	0.0120132	0.0276748
EMC6	4.64307	5.1738	17.3505	28.6048	2.19925	2.11e-05	6.93e-05
RP11-345I18.4	6.8247	10.4571	55.5066	24.2499	2.1989	4.07e-06	1.42e-05
RP4-796I8.1	1.58643	0.82452	5.24766	6.91395	2.19873	0.0186322	0.0412978
Y_RNA	1.58643	0.82452	5.24766	6.91395	2.19873	0.0186423	0.0413175
RP11-541M12.6	0.71368	1.74779	6.38473	5.83603	2.19859	0.0180798	0.0401295
RP4-761J14.10	0.71368	1.74779	6.38473	5.83603	2.19859	0.0180821	0.0401318
FAM180B	5.58128	3.35626	12.539	29.5374	2.19838	0.000201693	0.000598974
RBM4	354.807	425.337	1777.83	1798.77	2.19817	4.52e-169	1.48e-166
SNORD117	11.7943	10.2673	56.8895	45.6656	2.19794	1.33e-11	6.73e-11
MIR3189	4.54341	6.96732	25.7464	27.7933	2.19752	5.02e-07	1.89e-06
AC093627.12	0.71368	1.74779	5.24766	6.91395	2.19635	0.0188125	0.0416628
KLF4P1	9.57446	5.88914	43.7932	28.3988	2.19577	7.44e-08	2.99e-07
MAFA	96.8215	99.0943	472.797	425.901	2.19549	1.07e-71	4.29e-70
RP11-537A6.9	4.49556	7.86497	29.3607	27.9199	2.19527	2.3e-07	8.93e-07
RP11-1017G21.5	36.1189	19.2355	129.121	126.603	2.19504	1.24e-25	1.19e-24
CD79A	4.15339	0	11.3316	8.24768	2.19376	0.00753122	0.0179965
RP11-287D1.2	3.67389	7.89927	22.3205	31.0266	2.19284	1.67e-06	6.04e-06
SNORA36	3.31705	0	6.58674	9.19913	2.19213	0.0152857	0.0343717
RPL23AP23	0	2.68382	5.24766	6.91395	2.19125	0.0226224	0.0492899
RNU4-89P	0.635237	3.54635	14.6957	4.97199	2.19089	0.0136404	0.0309479
ARHGAP15	1.48696	2.6125	13.5778	6.07014	2.19086	0.0097907	0.0228966
Y_RNA	0.71368	1.74779	4.09801	7.9877	2.19081	0.0244057	0.05257
AC005391.2	3.31705	0	5.43694	10.2727	2.19059	0.0231134	0.050277
ITPRIPL1	3.31705	0	5.43694	10.2727	2.19058	0.0230986	0.0502516
RP5-1132H15.1	7.65057	10.4241	52.3531	30.9162	2.19013	5.9e-08	2.39e-07
UBE2Q1-AS1	23.9869	14.299	86.0184	90.3946	2.18974	2.22e-19	1.64e-18
RP11-424E7.3	1.58643	0.82452	2.92872	9.05819	2.18963	0.0293134	0.0621393
SEPT7P1	2.41968	0.799583	6.58674	9.19913	2.18895	0.0123363	0.0283512
RP4-756H11.4	2.36386	1.68669	12.4566	7.1615	2.18894	0.00624561	0.0151118
RPS27AP3	1.53469	1.71606	7.72645	8.12254	2.18886	0.0107718	0.0250291
AL049794.1	3.2543	0.776144	11.3316	8.24768	2.1884	0.00551146	0.0134822
Y_RNA	7.19	4.19113	36.965	15.8036	2.18738	9.26e-05	0.000285605
RP11-360D2.2	0.673233	2.64667	7.72645	8.12254	2.18696	0.011517	0.0266398
CYP51A1-AS1	1.48696	2.6125	12.4566	7.1615	2.18651	0.00635792	0.0153602
RNY4P23	1.48696	2.6125	11.3316	8.24768	2.18407	0.00498065	0.0122659
RN7SL377P	1.53469	1.71606	5.43694	10.2727	2.18345	0.0147649	0.033243
MIR6728	8.58048	8.59993	35.1134	43.8014	2.1829	1.47e-09	6.6e-09
SLC2A12	1.48696	2.6125	10.202	9.32975	2.18258	0.00441889	0.0109828
AC142528.1	1.48696	2.6125	9.06707	10.4085	2.18122	0.00448995	0.0111481
RNU1-91P	2.36386	1.68669	7.92546	11.4844	2.18101	0.00513069	0.012608
CYCSP29	6.68301	13.1502	48.2499	42.0144	2.18058	2.29e-10	1.07e-09
SNORA73	4.08948	0.753794	10.4069	12.6942	2.1804	0.00137794	0.00369514
AC079781.5	4.08948	0.753794	9.26388	13.7697	2.17902	0.0017403	0.00459726
HSPE1P2	0	3.58461	6.58674	9.19913	2.17871	0.0161444	0.0361695
ZNF32-AS1	3.19596	1.65908	10.4069	12.6942	2.17855	0.00113138	0.00306551
AC073063.10	1.44214	3.51067	12.6763	10.5361	2.17823	0.00116086	0.00314084
RP11-295D4.7	7.36811	1.53687	23.9174	17.6453	2.17725	4.19e-05	0.000133989
RP1-221C16.8	34.0191	26.4228	132.389	142.449	2.17689	1.64e-28	1.76e-27
RN7SKP78	0.635237	3.54635	7.92546	11.4844	2.17577	0.00608998	0.0147674
APCDD1L	0.635237	3.54635	7.92546	11.4844	2.17577	0.00609026	0.0147674
RP1-184J9.2	6.87362	9.55994	50.703	24.1091	2.17506	2.36e-06	8.42e-06
RP11-723J4.3	4.02943	1.63281	10.602	16.0551	2.17412	0.000711824	0.00198347
RP11-401F2.3	5.63863	2.46706	21.4431	16.4405	2.17398	4.28e-05	0.000136634
SNORA75	70.7812	77.7238	329.415	340.94	2.17393	4.25e-61	1.3e-59
RNU6-826P	3.91814	3.41432	18.9687	15.2353	2.17295	0.000122159	0.000371134
SETP10	4.80518	2.49378	16.7029	17.3967	2.1721	4.05e-05	0.00012972
GRPEL2-AS1	3.91814	3.41432	15.5651	18.4748	2.17045	4.12e-05	0.0001317
EBLN2	121.297	152.523	641.716	588.39	2.16855	1.38e-80	7e-79
MTRNR2L3	18.2233	13.6053	84.2378	60.0126	2.16543	6.56e-14	3.75e-13
RP11-420A6.2	6.24931	6.007	27.019	28.958	2.16477	3.09e-07	1.19e-06
ATP8A2P2	3.71983	7.00099	23.2012	25.4638	2.16471	3.45e-06	1.21e-05
CTD-2340D6.1	4.49556	7.86497	29.2918	26.7971	2.16459	3.85e-07	1.47e-06
RAD17P2	16.3625	32.4504	111.105	106.928	2.16404	8.1e-22	6.57e-21
RNU6-807P	3.67389	7.89927	25.679	26.6712	2.16395	9.51e-07	3.51e-06
SNORA22	0.673233	2.64667	1.86003	13.4797	2.16269	0.0232739	0.0505638
RP13-1056D16.2	3.71983	7.00099	20.919	27.6193	2.16246	5.84e-06	2.02e-05
RP11-286N22.6	35.0107	23.7173	138.758	125.774	2.16004	1.39e-26	1.38e-25
RP11-19G24.1	12.3635	14.713	60.2417	61.4832	2.15947	3.75e-14	2.18e-13
UBE2FP3	36.5622	39.7114	205.862	134.434	2.1562	5.94e-20	4.48e-19
MEIOC	87.8977	96.7253	468.42	353.258	2.15372	6.12e-40	9.98e-39
SPRY2	670.287	634.872	2864.86	2941.64	2.15279	1.57e-282	3.33e-279
RP5-1039K5.19	138.846	128.858	602.268	589.877	2.15242	1.21e-95	8.92e-94
RP11-474I11.7	27.9604	31.101	139.845	123.557	2.15183	1.25e-26	1.24e-25
RP11-483H20.4	17.0271	19.8983	89.9482	74.7995	2.14941	1.69e-17	1.15e-16
CFAP73	9.20464	12.1525	58.7306	36.7374	2.14845	5.01e-09	2.18e-08
RP11-563E2.2	18.8921	16.2568	73.5425	83.2449	2.14722	1.85e-17	1.25e-16
RP1-122O8.7	9.83527	15.7076	65.4613	48.1872	2.14661	9.68e-12	4.94e-11
KCNV2	10.4646	4.97143	40.2589	29.4079	2.14435	9.48e-08	3.78e-07
RP4-677H15.4	6.59224	14.9465	47.3819	47.5914	2.14062	9.3e-11	4.49e-10
RP11-754B17.1	8.68724	6.81077	31.1665	38.0622	2.13719	3.87e-08	1.58e-07
RN7SL166P	8.02291	4.16349	30.3551	24.5913	2.13692	9.17e-07	3.39e-06
LDLRAD4	14.645	18.2017	80.8931	64.4029	2.13675	4.21e-15	2.56e-14
TNFRSF10D	233.157	228.942	1065.75	968.367	2.13672	1.02e-118	1.26e-116
MAP7D2	7.96606	5.05423	28.2916	30.1227	2.13539	3.63e-07	1.39e-06
LINC01031	2.6525	12.4308	40.0423	26.0317	2.13515	5.83e-06	2.01e-05
CALHM1	3.67389	7.89927	26.7463	24.4682	2.131	1.56e-06	5.64e-06
ZNF614	399.462	379.295	1713.07	1694.76	2.12849	4.06e-195	2.31e-192
RP11-20I23.5	3.8157	5.20583	21.5853	18.6875	2.12598	1.82e-05	6.01e-05
RP11-220I1.5	2.94477	6.13708	21.5853	18.6875	2.12516	2.14e-05	7.01e-05
CTD-2650P22.1	5.82572	0	15.0775	10.6175	2.12478	0.00228114	0.00592625
RP11-243J18.2	5.58128	3.35626	17.0349	23.0025	2.1245	4.39e-05	0.000139903
ATP11A-AS1	4.74916	3.3848	19.11	17.4815	2.12382	4.07e-05	0.000130277
RN7SL34P	4.74916	3.3848	19.11	17.4815	2.12382	4.07e-05	0.000130204
RP5-1021I20.4	2.12761	6.1722	21.3708	15.3162	2.1228	0.000228936	0.000675965
RNF219-AS1	3.8157	5.20583	15.889	24.078	2.12051	6.34e-05	0.00019916
SNORA54	32.3075	27.3739	136.271	124.574	2.1191	3.22e-26	3.15e-25
CFL1P5	1.39957	4.40964	18.4447	7.3462	2.11732	0.00450436	0.0111795
PRMT1P1	2.26264	3.47701	17.3251	8.44098	2.11619	0.00188916	0.00496473
XXyac-YRM2039.3	15.1185	10.1498	58.5045	52.4516	2.11532	3.15e-12	1.65e-11
LDHBP1	3.08889	3.44498	14.1578	15.0674	2.11419	0.000402825	0.00115788
SNORD71	11.5361	14.7451	56.4233	57.9897	2.11416	9.1e-13	4.89e-12
RGS2	1095.74	1115.46	4906.47	4660.07	2.11295	0	4.06e-306
ZNF14	151.239	178.192	692.276	729.337	2.11093	2.6e-96	1.95e-94
ZNF202	514.214	546.629	2385.97	2195.38	2.11043	7.14e-202	4.73e-199
RP11-173A6.2	3.14104	2.55031	12.8166	12.781	2.10936	0.000628645	0.00176268
RP11-1029F8.1	1.39957	4.40964	15.0775	10.6175	2.10911	0.00104477	0.00284271
AC007041.2	2.26264	3.47701	12.8166	12.781	2.10834	0.000644583	0.00180482
AC096587.1	4.08948	0.753794	12.6044	9.41242	2.10787	0.00236177	0.00612324
RNU7-128P	9.25479	11.256	51.5833	37.6349	2.10604	2.29e-09	1.02e-08
RN7SL381P	13.681	6.64175	45.9079	43.057	2.10573	4.18e-10	1.94e-09
SNORD46	242.767	233.102	1023.75	1024.84	2.10479	1.8e-139	3.3e-137
RP11-196H14.2	1.44214	3.51067	13.7302	8.32698	2.1036	0.00262235	0.0067553
RP11-757C15.4	2.31179	2.58054	12.6044	9.41242	2.10323	0.00186244	0.00489776
TSSC1-IT1	2.31179	2.58054	12.6044	9.41242	2.10323	0.00186177	0.00489652
ATP5J2LP	1.39957	4.40964	10.5379	14.9351	2.10287	0.00157216	0.00418738
GTF2IRD1P1	2.31179	2.58054	10.3398	11.5732	2.10068	0.00162992	0.00432744
ADPGK-AS1	14.1782	11.9656	55.2159	57.9486	2.09951	5.33e-13	2.91e-12
MTND4P15	13.4557	10.2078	56.8895	45.6656	2.09637	2.33e-11	1.16e-10
MIR3680-1	3.76705	6.10312	28.4944	14.4202	2.09536	0.000127155	0.000385724
RP3-337H4.9	18.9997	14.4694	84.2378	60.0126	2.09368	2.87e-13	1.58e-12
RN7SL145P	12.0729	5.80653	50.8542	26.3677	2.0932	2.93e-06	1.04e-05
PTPRC	1.53469	1.71606	12.1414	2.62195	2.09286	0.0332307	0.0696354
SMAD5-AS1	5.04419	13.2203	37.3331	40.5203	2.09266	2.15e-08	8.97e-08
RP11-557J10.3	1.92827	10.6695	24.6069	28.872	2.09259	1.3e-05	4.35e-05
MYCBP2-AS2	4.59253	6.07019	23.0659	23.2198	2.09241	1.07e-05	3.6e-05
RP11-661G16.2	2.36386	1.68669	8.99902	9.28717	2.09142	0.00688368	0.0165236
U3	13.5666	8.4226	49.6594	45.4263	2.09074	1.4e-10	6.66e-10
VDAC1P4	23.4491	23.2313	104.42	95.4799	2.09025	9.36e-21	7.27e-20
SF3A2	233.241	245.758	1109.48	930.177	2.08978	9.73e-83	5.43e-81
MTND1P9	12.3133	15.6093	62.3916	57.0682	2.08828	3.09e-13	1.7e-12
HIST1H2BE	12.848	6.66881	49.0348	35.3068	2.08719	1.43e-08	6.03e-08
RPS4XP14	23.2683	12.5451	83.6437	70.1065	2.08513	1.65e-15	1.02e-14
RP11-45F15.2	1.48696	2.6125	6.71378	11.4386	2.08498	0.0139949	0.0316798
Y_RNA	0.673233	2.64667	11.027	3.73196	2.08339	0.0332307	0.0696354
RP11-730B22.1	0.673233	2.64667	11.027	3.73196	2.08339	0.0332307	0.0696354
RP11-669E14.6	9.60307	20.1955	80.904	45.2867	2.08339	1.77e-08	7.41e-08
RP11-126K1.9	2.41968	0.799583	8.78581	5.91785	2.08051	0.020134	0.0443453
MTCO1P1	2.41968	0.799583	8.78581	5.91785	2.0805	0.0201272	0.0443366
CTD-2012K14.6	41.7316	35.9586	167.393	162.648	2.08022	4.58e-32	5.67e-31
LA16c-390E6.3	10.6454	2.32093	29.2918	26.7971	2.07966	3.32e-06	1.17e-05
AC098649.1	3.31705	0	6.5211	8.07883	2.07952	0.0226088	0.0492636
RBMX2P3	9.88344	14.8104	55.89	48.9992	2.07905	1.33e-11	6.72e-11
RPL21P65	8.85619	4.13647	31.5574	24.6316	2.07825	1.91e-06	6.87e-06
A3GALT2	1.53469	1.71606	8.78581	5.91785	2.07788	0.0191602	0.0423502
AF127577.8	1.53469	1.71606	8.78581	5.91785	2.07788	0.019157	0.0423459
TAS2R50	63.0424	84.2393	289.847	330.854	2.07751	8.51e-45	1.62e-43
AATBC	9.05857	14.8437	55.6847	45.6262	2.07668	1.45e-10	6.92e-10
RPL13P6	2.41968	0.799583	6.5211	8.07883	2.07614	0.018696	0.041425
SNORD67	4.74916	3.3848	19.0398	16.3586	2.0757	6.94e-05	0.000216973
LLNLR-260G6.1	2.48057	0	9.66782	1.40448	2.07522	0.0438761	0.0888166
RP11-148K1.12	5.63863	2.46706	16.7708	18.5183	2.07513	7.74e-05	0.000240719
RN7SL302P	2.41968	0.799583	5.37537	9.15347	2.07395	0.0220349	0.0480856
RPL34P21	0	3.58461	9.90874	4.82909	2.07392	0.0332307	0.0696354
HCFC1-AS1	10.8091	12.9846	44.2758	56.4472	2.07359	1.5e-10	7.12e-10
CTD-2560C21.1	11.7943	10.2673	52.9982	41.0489	2.07318	5.1e-10	2.36e-09
RP1-39G22.4	4.44885	8.76301	29.2918	26.7971	2.07289	1.08e-06	3.98e-06
AL137852.1	3.86598	4.3094	15.6313	19.5958	2.07247	7.59e-05	0.00023635
AC092620.3	0	3.58461	8.78581	5.91785	2.07146	0.0268263	0.0573797
RP11-367J11.2	7.3672	15.8098	48.6547	48.7559	2.0714	1.55e-10	7.37e-10
RP11-490B18.6	8.3298	13.0825	53.9186	36.5863	2.06997	8.83e-09	3.77e-08
A2ML1	1.58643	0.82452	9.66782	1.40448	2.06971	0.0438761	0.0888166
RP11-166B2.3	42.4568	37.7161	150.409	186.897	2.06894	7.85e-28	8.21e-27
Y_RNA	3.91814	3.41432	18.8241	12.9869	2.06864	0.000416004	0.00119329
MIR544B	12.7346	8.45105	45.9754	44.1804	2.06821	3.83e-10	1.78e-09
EEF1A1P4	44.7308	56.3687	215.868	207.997	2.06783	2.2e-38	3.41e-37
MAMDC2-AS1	616.566	654.321	2382.98	2945.64	2.06777	6.3e-104	5.69e-102
ZBTB12BP	7.13405	5.08302	23.3998	28.8285	2.06753	2.68e-06	9.51e-06
RNU6-677P	6.24931	6.007	23.3998	28.8285	2.06688	2.5e-06	8.9e-06
LIMD1-AS1	0	3.58461	6.5211	8.07883	2.06681	0.0235672	0.0511452
RN7SL558P	2.99108	5.23894	13.3401	21.7465	2.0667	0.000425007	0.00121724
FNTAP2	2.48057	0	7.4375	3.62476	2.06614	0.0438761	0.0888166
NXF1	750.121	797.367	3445.99	3031.02	2.06527	2.1e-169	6.97e-167
GS1-259H13.7	1.58643	0.82452	8.55514	2.52534	2.06517	0.0438761	0.0888166
RP4-635E18.7	7.50562	13.1161	50.3091	36.4708	2.06489	8.56e-09	3.66e-08
HEATR9	1.53469	1.71606	4.21595	10.2252	2.0648	0.030709	0.0648555
LINC00598	3.03902	4.34144	15.4303	16.2321	2.06424	0.000402059	0.00115579
FP671120.6	186.78	206.366	567.858	1078.02	2.06088	5.15e-18	3.58e-17
AC092573.2	7.80341	7.73561	29.8288	35.7753	2.05914	1.24e-07	4.91e-07
RP11-32P22.1	5.76045	0.711415	14.0892	13.9456	2.05891	0.00113438	0.00307338
ZMYND19P1	4.59253	6.07019	27.5195	17.7638	2.05832	3.6e-05	0.000115964
RN7SL521P	2.48057	0	6.31353	4.71271	2.0583	0.0361323	0.0752642
MAST4-AS1	2.48057	0	6.31353	4.71271	2.05829	0.036116	0.0752384
RP11-321C24.4	3.97249	2.52147	16.3506	11.7822	2.05759	0.000907884	0.00249245
CTD-2381F24.1	17.5021	11.8486	72.8302	50.6663	2.05692	1.96e-11	9.85e-11
RP11-95I19.1	8.63333	7.70493	24.2694	44.5212	2.05612	2.14e-06	7.64e-06
RNU7-50P	6.09676	8.69573	31.9062	30.2488	2.05465	1.48e-07	5.82e-07
RP3-333H23.8	0.71368	1.74779	7.4375	3.62476	2.05464	0.0402408	0.0828881
GCNT7	42.1533	43.0778	192.849	162.259	2.05409	1.6e-30	1.85e-29
RP11-571F15.3	3.97249	2.52147	12.9527	15.0239	2.05378	0.000711694	0.0019833
RP11-350J20.5	24.9013	26.7495	138.269	76.2239	2.05324	9.42e-12	4.81e-11
RP11-460I13.6	3.97249	2.52147	11.8116	16.1003	2.05257	0.000884638	0.0024317
Y_RNA	1.58643	0.82452	5.18111	5.79326	2.05085	0.029667	0.0628344
MIR3691	0.71368	1.74779	6.31353	4.71271	2.0507	0.0308875	0.0652151
C10orf10	21.243	5.53212	60.8481	51.4067	2.05064	1.41e-09	6.33e-09
RPL23AP63	3.08889	3.44498	10.6652	17.175	2.04903	0.00114143	0.0030909
RP11-521I2.3	12.7346	8.45105	45.9079	43.057	2.04884	6.33e-10	2.91e-09
RN7SL200P	0.564083	5.34647	19.481	5.10526	2.04826	0.0128956	0.0295264
PTGES3P2	7.3672	15.8098	39.4341	56.2736	2.04626	5.23e-09	2.27e-08
CTD-2410N18.4	19.5637	18.91	87.3996	72.4722	2.0443	4.52e-16	2.87e-15
RNU4-22P	0	2.68382	5.18111	5.79326	2.04396	0.035193	0.0734615
Y_RNA	0	2.68382	5.18111	5.79326	2.04395	0.0352038	0.0734794
RNU6-19P	5.32	7.83153	29.2224	25.674	2.04223	1.49e-06	5.41e-06
AL137800.1	4.44885	8.76301	30.3551	24.5913	2.04211	2.31e-06	8.26e-06
CTC-479C5.11	3.14104	2.55031	13.8773	10.5771	2.04157	0.00187451	0.00492826
MORC2-AS1	9.25479	11.256	37.7227	47.2539	2.0406	4.39e-09	1.92e-08
ARF1P2	3.14104	2.55031	12.747	11.6589	2.04013	0.001606	0.00426996
RN7SL559P	5.32	7.83153	23.5296	31.0709	2.03876	3.65e-06	1.28e-05
RP11-474L11.5	42.4568	37.7161	152.398	177.954	2.03869	3.32e-29	3.66e-28
RP4-686C3.7	3.14104	2.55031	10.4729	13.8148	2.03791	0.00188839	0.00496352
HMGN2P35	8.85619	4.13647	18.9289	35.3724	2.03692	3.4e-05	0.000109817
RNU6-387P	62.3679	65.543	247.202	277.709	2.03613	5.71e-43	1.02e-41
ZNF155	9.35755	9.46425	44.1514	34.0251	2.0352	1.77e-08	7.41e-08
RP5-836N17.4	5.17811	10.5249	32.0422	32.4942	2.03176	2.06e-07	8.02e-07
RP11-583F2.5	6.97437	7.76691	37.4932	23.7028	2.03176	3.68e-06	1.29e-05
RP11-11N7.5	51.229	73.974	258.2	252.044	2.0296	7.51e-41	1.26e-39
SNORA46	35.8409	23.6895	126.265	118.643	2.02947	3e-23	2.59e-22
SIGLEC15	3.19596	1.65908	13.6547	7.19969	2.02911	0.00473869	0.0117053
COX7CP1	9.01122	15.7412	57.9546	43.4547	2.02895	8.06e-10	3.68e-09
RPL17P17	2.99108	5.23894	21.2236	13.0655	2.027	0.000616857	0.00173131
RP4-563E14.1	19.8855	13.5477	66.7997	70.6774	2.02586	2.11e-14	1.24e-13
RP11-354B3.1	4.08948	0.753794	11.4037	9.37147	2.02515	0.00345292	0.00872521
RP11-494O16.4	10.0829	11.2242	60.4648	26.6514	2.02467	5.06e-06	1.75e-05
DUTP6	16.6708	11.8774	69.0752	48.3012	2.02347	5.33e-11	2.61e-10
SLC9A1	83.7427	81.7324	336.566	336.597	2.02204	2.23e-56	6.02e-55
RPL23AP55	9.51864	6.78138	41.2438	26.07	2.02161	1.05e-06	3.86e-06
MIR4312	2.31179	2.58054	11.4037	9.37147	2.02092	0.00276408	0.00709168
AC107081.5	35.9381	51.3434	195.097	158.942	2.02046	1.39e-26	1.38e-25
RP11-343C2.10	12.9653	4.89303	46.1232	27.348	2.01998	3.25e-06	1.15e-05
RPL18AP2	3.19596	1.65908	9.13383	11.5292	2.01977	0.00296097	0.00756387
RP1-267L14.3	31.3229	30.085	136.853	113.341	2.01928	1.46e-22	1.22e-21
RNU6-769P	3.19596	1.65908	7.98925	12.6042	2.01797	0.00363896	0.00917125
MYO1H	10.6454	2.32093	28.019	25.6327	2.01613	8.02e-06	2.73e-05
SNORA22	27.7016	21.2953	89.4822	109.595	2.01471	2.41e-18	1.7e-17
RP11-552M11.4	23.1961	27.7069	116.189	90.2228	2.01441	4.8e-18	3.35e-17
Y_RNA	1.44214	3.51067	7.98925	12.6042	2.01353	0.00894454	0.0210494
AC010642.2	4.80518	2.49378	17.6238	12.9468	2.01327	0.000920837	0.00252692
CTD-3126B10.2	4.74916	3.3848	9.80523	23.8446	2.01179	0.00210815	0.00550202
TXNDC12-AS1	11.6372	12.9528	53.3433	46.671	2.0112	8.51e-11	4.12e-10
STT3A-AS1	12.5182	12.0263	51.0671	48.8379	2.01088	6.2e-11	3.03e-10
AC073046.25	36.1259	47.7635	188.532	149.743	2.01063	2.67e-25	2.51e-24
AL033522.1	6.19726	6.90255	28.019	25.6327	2.01025	3.01e-06	1.06e-05
NT5CP1	4.86362	1.60763	18.5229	8.47785	2.00858	0.00438637	0.0109079
RP11-90L1.8	29.8557	41.7498	156.044	131.916	2.00708	2.82e-24	2.54e-23
AL360074.1	4.64307	5.1738	23.8448	16.5206	2.00625	8.06e-05	0.000250226
RP3-337H4.10	6.92348	8.66317	31.9745	31.3716	2.00584	2.18e-07	8.46e-07
SNORA66	90.5354	77.948	340.29	337.823	2.00495	3.17e-55	8.25e-54
IGBP1-AS2	7.30683	2.416	18.1771	21.9258	2.00471	7.83e-05	0.000243287
MIR3146	10.8091	12.9846	46.3072	49.7961	2.00438	3.89e-10	1.81e-09
RNU6-260P	11.6888	12.0572	44.0215	51.9573	2.00397	5.52e-10	2.55e-09
ARGFXP2	15.9503	10.1213	47.9668	57.6978	2.00323	8.13e-11	3.95e-10
RP4-761J14.8	21.0149	22.4284	75.6082	99.0229	2.00305	8.37e-16	5.26e-15
ARPC3P1	4.64307	5.1738	19.316	20.8478	2.0027	4.19e-05	0.000134031
RP11-61L19.1	8.02291	4.16349	25.5426	24.4265	2.00156	5.51e-06	1.91e-05
CTSW	7.13405	5.08302	24.4064	25.5066	2.00027	4.66e-06	1.62e-05
ZNF615	7.13405	5.08302	24.4064	25.5066	2.00027	4.65e-06	1.62e-05
CTD-2358C21.5	21.329	17.0618	81.4275	73.4044	1.99924	1.37e-15	8.5e-15
AC009502.1	9.87353	1.47112	25.3334	21.0575	1.9983	4.42e-05	0.000141034
RP11-358B23.1	1.35878	5.30903	19.6419	7.38148	1.99782	0.0075393	0.0180117
SNORA9	16.7261	10.9849	52.865	58.989	1.99749	8.77e-12	4.49e-11
RP11-1035H13.2	4.15339	0	6.65092	10.319	1.99725	0.02963	0.0627643
RP11-80H18.3	6.63729	14.0483	37.5943	45.0096	1.99722	1.57e-08	6.6e-08
THRSP	1.48696	2.6125	11.1828	5.99562	1.99686	0.0155062	0.034838
AL049539.1	1.48696	2.6125	11.1828	5.99562	1.99686	0.0155018	0.0348306
RP11-697E22.2	10.1872	9.43343	43.0877	36.2338	1.99606	1.5e-08	6.33e-08
EAF1-AS1	12.8474	20.957	48.311	86.8411	1.99459	9.22e-09	3.94e-08
SLC46A3	1.48696	2.6125	10.0587	7.08284	1.99403	0.0187186	0.0414664
RP11-454F8.4	15.6787	14.5886	51.0723	70.133	1.99304	2.35e-11	1.17e-10
RP11-1C8.6	7.83654	22.9605	61.3836	60.4001	1.99184	2.83e-11	1.41e-10
RPL23AP90	1.48696	2.6125	7.79419	9.24366	1.99086	0.0174511	0.0388534
RN7SL154P	1.48696	2.6125	7.79419	9.24366	1.99086	0.0174567	0.0388632
RP1-300G12.2	4.15339	0	4.32884	12.4622	1.99078	0.0357025	0.074447
MED26	90.8297	103.746	388.83	384.297	1.99052	2.74e-60	8.22e-59
LRRC9	3.2543	0.776144	5.4972	11.3917	1.98979	0.0296132	0.062733
VN1R42P	3.8157	5.20583	20.2417	16.3998	1.98974	0.000119847	0.000364355
WNT4	6.3027	5.11249	24.2007	22.1393	1.98924	1.09e-05	3.68e-05
RP11-307P22.1	8.00843	19.3674	52.6705	55.6194	1.9887	1.41e-10	6.73e-10
MIR4470	1.48696	2.6125	6.65092	10.319	1.98828	0.0196981	0.0434333
HID1	0.635237	3.54635	7.79419	9.24366	1.98812	0.0195105	0.0430615
RP11-391A7.1	4.86362	1.60763	9.45146	17.1288	1.98775	0.002666	0.00686273
MIR3122	5.42016	6.03818	21.9286	24.299	1.98754	1.09e-05	3.67e-05
MIR3657	11.1267	7.61613	34.9193	40.4353	1.98716	3.81e-08	1.56e-07
RNVU1-4	7.60145	11.3212	39.475	36.112	1.98697	2.13e-08	8.88e-08
RP11-191L17.1	4.54341	6.96732	21.9286	24.299	1.98683	1.18e-05	3.97e-05
CTB-89H12.4	730.81	739.007	3099.35	2728.02	1.98678	7.3e-161	1.93e-158
BRD2	6077.45	5810.98	25189.1	21905	1.9859	1.76e-187	8.74e-185
RP11-122A21.2	29.9989	39.0637	121.925	151.112	1.98381	3.65e-22	3e-21
RP3-324O17.7	4.59253	6.07019	28.4944	14.4202	1.98341	0.000236053	0.000695661
RP11-405L18.4	26.3691	15.9984	76.4579	92.3197	1.98287	1.61e-15	1e-14
RP11-506H20.2	30.9953	51.536	167.156	158.137	1.98234	8.07e-27	8.08e-26
AC007551.1	3.97249	2.52147	8.29319	18.2009	1.98215	0.00346135	0.00874442
SNX31	0	4.4853	7.79419	9.24366	1.98202	0.0255261	0.0547942
RP11-15B17.4	12.5182	12.0263	58.8748	38.9903	1.98067	7e-09	3.01e-08
RP3-348I23.2	12.6793	9.34378	52.6438	35.4222	1.9803	2.11e-08	8.81e-08
RP1-198K11.5	34.4824	32.6479	146.864	119.265	1.9802	1.6e-22	1.33e-21
SNORD111B	22.4426	42.0438	134.747	118.903	1.97976	2.34e-20	1.79e-19
SNORD15B	102.764	128.253	470.897	439.466	1.97944	3.55e-61	1.09e-59
SEMA3F-AS1	42.1533	43.0778	198.769	137.627	1.97816	7.15e-20	5.37e-19
HMGN1P2	7.96606	5.05423	24.5406	27.7503	1.9771	5.47e-06	1.89e-05
MIS18A-AS1	5.17811	10.5249	31.9062	30.2488	1.9769	5.06e-07	1.91e-06
AOC3	18.0988	30.5893	99.3889	91.95	1.97607	1.49e-17	1.01e-16
TAS2R20	103.285	117.561	416.069	450.672	1.97348	2.88e-61	8.85e-60
RP11-840I19.5	2.12761	6.1722	20.024	13.0264	1.97248	0.000958915	0.00262479
KMT2B	255.099	230.997	942.522	966.43	1.97185	2.7e-115	3.04e-113
ACTA1	4.02943	1.63281	13.8044	9.45264	1.9717	0.00359686	0.00907163
CTD-2562J15.6	2.99108	5.23894	17.767	15.1941	1.97162	0.000186343	0.000555831
ANKRD36BP2	2.26264	3.47701	14.9288	8.36559	1.9703	0.00436845	0.0108668
Y_RNA	4.92491	0.732276	11.5441	11.6164	1.97029	0.00357638	0.00902212
SNORD7	6.68301	13.1502	37.3331	40.5203	1.96987	2.91e-08	1.2e-07
RPL21P121	15.0633	11.0425	46.6943	56.5327	1.96933	2.25e-10	1.06e-09
RP11-618N24.1	13.6233	7.53152	42.224	41.8104	1.96794	4.31e-09	1.89e-08
SNORD127	12.7346	8.45105	43.362	40.7284	1.96779	3.6e-09	1.58e-08
MIR6719	4.02943	1.63281	11.5441	11.6164	1.96778	0.00284323	0.00728356
UBE2CP1	9.10657	13.9464	57.309	33.319	1.96751	3.54e-07	1.35e-06
MED28P1	4.74916	3.3848	12.0649	20.5805	1.96741	0.00061376	0.00172292
GAS5	13433.1	13232.2	54895.9	49378.9	1.96731	1.05e-248	1.67e-245
MTND5P15	1.28128	7.10841	16.6343	16.2748	1.96699	0.000759353	0.00210872
MRPS24	29.7175	29.2508	119.833	111.698	1.96673	9.22e-22	7.46e-21
ATP6V0E1P1	4.92491	0.732276	8.1136	14.8432	1.9659	0.0068254	0.0163887
SNORA30	1.39957	4.40964	12.6763	10.5361	1.96478	0.00320078	0.00812683
RNU6-1050P	0.673233	2.64667	10.946	2.59047	1.96247	0.0475167	0.0955292
TSHR	2.26264	3.47701	9.26388	13.7697	1.96184	0.0033977	0.00859249
RNU6-399P	3.31705	0	7.58601	5.87751	1.96131	0.036989	0.0767228
KB-1460A1.5	3.31705	0	7.58601	5.87751	1.96131	0.0369861	0.0767228
RP11-328C8.2	8.63333	7.70493	33.179	31.4133	1.96123	3.29e-07	1.26e-06
AC004655.1	6.3027	5.11249	29.7697	15.5859	1.96081	0.000211054	0.000625488
RP11-440L14.4	2.41968	0.799583	8.71117	4.79136	1.96044	0.036053	0.0751237
PIWIL2	2.41968	0.799583	8.71117	4.79136	1.96043	0.036044	0.0751147
RD3L	6.0004	10.4907	34.3142	30.3314	1.96017	4.91e-07	1.86e-06
RP11-393I2.2	15.8946	11.0135	51.3978	54.4548	1.95996	3.36e-11	1.66e-10
AC005546.2	23.8755	16.0824	70.0965	86.4931	1.95995	2.36e-14	1.39e-13
RP11-29H23.4	13.7396	5.75365	45.2121	31.8144	1.95879	2.84e-07	1.1e-06
RPL5P23	4.49556	7.86497	19.7737	28.6955	1.95857	2.07e-05	6.81e-05
RNU1-103P	2.89989	7.03565	21.5146	17.5643	1.95846	0.000103345	0.000316669
WDR66	21.6412	25.9787	107.06	78.7003	1.95828	2.05e-15	1.27e-14
RP11-333J10.3	6.87362	9.55994	27.4767	36.8096	1.95696	8.33e-07	3.09e-06
RNA5SP260	1.53469	1.71606	8.71117	4.79136	1.95653	0.0337646	0.0706703
AC006028.11	1.53469	1.71606	8.71117	4.79136	1.95653	0.0337557	0.0706563
CT45A1	3.31705	0	5.31234	8.03394	1.95602	0.0413559	0.0849812
CNN1	2.41968	0.799583	7.58601	5.87751	1.95576	0.0302383	0.0639591
RP11-649A18.4	32.8261	32.7077	141.698	113.486	1.9549	1.98e-21	1.59e-20
AC138744.2	16.839	9.20232	50.0596	52.1669	1.95426	2.71e-10	1.27e-09
RP11-406H23.5	21.4376	15.2755	67.1174	76.2964	1.95425	3.48e-14	2.02e-13
SNORD88A	36.3481	29.0156	149.655	104.711	1.954	3.7e-17	2.48e-16
RP11-662B19.1	2.41968	0.799583	6.45384	6.9579	1.95362	0.0293177	0.0621442
CTD-2026D20.2	2.41968	0.799583	6.45384	6.9579	1.95362	0.0293086	0.0621393
AC083822.2	2.41968	0.799583	6.45384	6.9579	1.95362	0.0293005	0.0621393
RN7SL789P	2.41968	0.799583	5.31234	8.03394	1.95174	0.0321135	0.0675436
RP11-559M23.1	1.53469	1.71606	6.45384	6.9579	1.95171	0.0281463	0.0599491
RP11-686G8.5	3.03902	4.34144	16.423	12.9063	1.95137	0.00116251	0.00314478
RP11-20B24.5	11.9586	7.5875	37.2668	39.3978	1.95036	3.19e-08	1.31e-07
KB-1639H6.2	3.03902	4.34144	14.1578	15.0674	1.94958	0.000987914	0.00269592
RP11-457I16.4	1.53469	1.71606	5.31234	8.03394	1.9495	0.030605	0.0646574
RP11-18C24.8	6.19726	6.90255	32.3947	19.0439	1.94948	3.07e-05	9.93e-05
HIST1H1A	4.74916	3.3848	26.66	5.29265	1.94922	0.00592518	0.0144067
KCNS1	7.80341	7.73561	28.4248	32.3667	1.94901	8.8e-07	3.26e-06
RNY1P10	10.4646	4.97143	24.9939	35.5997	1.9489	3.94e-06	1.38e-05
AL596220.1	20.1695	9.09504	52.9931	61.2352	1.94786	8.77e-11	4.24e-10
AC137932.4	59.6497	54.9438	222.575	220.592	1.94727	8.16e-38	1.24e-36
RPL9P32	21.1212	7.29668	59.6425	51.3672	1.947	6.15e-10	2.82e-09
RP11-20I23.13	0	3.58461	7.58601	5.87751	1.94665	0.0387936	0.080146
RP5-890E16.2	19.2593	24.2823	93.5714	74.9132	1.9466	3.43e-15	2.1e-14
RP11-513D5.5	0	3.58461	6.45384	6.9579	1.94431	0.0365334	0.0760598
RADIL	1.53469	1.71606	4.15769	9.10654	1.94427	0.0398193	0.0820943
XXbac-BPG252P9.10	13.8677	17.3376	61.3177	59.2762	1.94336	2.25e-12	1.19e-11
RP11-269F19.2	34.7424	28.1801	138.758	104.396	1.94208	9.19e-19	6.61e-18
RP11-93O14.3	19.1095	12.6839	71.6953	51.7546	1.94142	5.5e-11	2.69e-10
RP11-241F15.3	1.44214	3.51067	13.5778	6.07014	1.9396	0.0214227	0.0468752
RP11-456P18.2	16.7328	25.2756	95.4413	65.9774	1.93947	1.87e-12	9.91e-12
AC114730.11	1.53469	1.71606	2.98258	10.1764	1.93802	0.0475167	0.0955292
CLK1	1374	1318.62	5500.47	4814.1	1.9372	7.89e-166	2.39e-163
TUBB8P2	6.72946	12.2523	33.6467	39.2703	1.93714	1.17e-07	4.64e-07
GOLGA2P8	4.08948	0.753794	9.06707	10.4085	1.93616	0.00534746	0.0130992
SNORA13	64.4168	73.4923	279.953	248.107	1.93555	9.79e-40	1.59e-38
CTC-308K20.1	48.8246	41.9512	182.152	166.46	1.93482	1.14e-29	1.28e-28
MIR4466	5.76045	0.711415	15.0775	10.6175	1.93465	0.0035021	0.00884105
RP11-69L16.4	8.79857	5.02608	33.6694	20.2088	1.93399	3.55e-05	0.000114486
Metazoa_SRP	13.1916	14.6814	50.3199	56.6593	1.93216	5.04e-11	2.47e-10
RP11-69E11.8	106.008	129.032	445.528	450.23	1.93165	1.53e-62	4.88e-61
CTB-152G17.4	1.44214	3.51067	9.06707	10.4085	1.93086	0.0110219	0.0255746
RP11-214K3.18	2.31179	2.58054	7.92546	11.4844	1.93073	0.00498921	0.012285
GUCA1B	0.598998	4.44634	10.202	9.32975	1.92966	0.0130653	0.029869
SCAF4	288.838	299.956	1146.52	1096.41	1.9291	2.41e-125	3.42e-123
SUGT1P2	12.5182	12.0263	33.6058	60.5371	1.92842	3.51e-07	1.34e-06
TAX1BP3	22.8821	18.7902	80.5447	78.989	1.92603	1.99e-15	1.23e-14
SNORD12B	324.184	374.087	1433.12	1218.08	1.92496	4.94e-79	2.39e-77
TCEA1P4	8.65228	22.9247	58.9689	60.3187	1.92476	1.06e-10	5.08e-10
SNORD14E	58.9703	83.4974	272.326	267.104	1.92342	1.93e-39	3.09e-38
DIAPH3-AS1	9.64844	19.2977	55.019	54.5781	1.92213	2.28e-10	1.07e-09
TOP3B	10.7589	13.8809	48.4539	45.3856	1.9198	9.02e-10	4.1e-09
RPL26	623.922	650.667	2354.97	2465.38	1.91958	1.63e-206	1.18e-203
RP5-1021I20.6	8.85619	4.13647	31.1945	19.0058	1.91935	5.33e-05	0.000168697
LATS2-AS1	11.6372	12.9528	41.6042	51.8719	1.91784	1.79e-09	7.99e-09
ANKAR	21.6412	25.9787	96.5172	83.9947	1.91724	1.62e-16	1.05e-15
HOXD3	2.99108	5.23894	16.5647	15.1524	1.91716	0.000987398	0.00269538
SNORA58	2.50203	16.0286	33.4489	35.9037	1.91655	1.18e-05	3.97e-05
RP11-487E1.2	3.86598	4.3094	14.2923	17.3098	1.91639	0.000433101	0.00123942
RN7SL482P	2.99108	5.23894	15.4303	16.2321	1.91636	0.000972859	0.00265957
SNORA28	54.2112	48.8941	203.823	186.237	1.91422	3.93e-32	4.88e-31
RP11-422P24.9	24.0433	13.4082	76.2002	66.4988	1.91389	2.12e-13	1.18e-12
RP1-224A6.8	10.0319	12.1203	45.6344	38.5621	1.9133	1.01e-08	4.31e-08
RNVU1-2	3.97249	2.52147	7.06896	18.1528	1.91249	0.00958409	0.0224332
RP11-95J11.1	8.08127	3.27541	19.5158	24.212	1.91153	4.7e-05	0.000149454
TBL1XR1-AS1	47.804	76.7813	231.823	235.516	1.91137	4.79e-32	5.93e-31
CTC-559E9.5	2.04489	7.9708	20.3125	17.5231	1.91077	0.000311986	0.000907716
Y_RNA	9.74945	3.22464	20.9834	28.7402	1.90946	4.41e-05	0.000140592
SUMO2P14	24.3177	37.4966	131.299	100.8	1.90866	6.24e-17	4.14e-16
RP11-484D2.5	8.18844	15.7753	42.5548	47.4246	1.90834	6.5e-09	2.81e-08
RPP21	24.2779	23.201	95.3085	83.9565	1.90803	7.47e-17	4.93e-16
RN7SL425P	31.1201	33.6627	125.053	118.606	1.90688	4.77e-22	3.9e-21
RP3-467L1.6	14.6952	17.3057	62.4583	58.1924	1.90656	5.32e-12	2.76e-11
RP11-305O4.3	0.598998	4.44634	4.43767	14.699	1.90593	0.0277369	0.0591562
CTD-3222D19.8	31.1885	18.5067	93.4673	94.0064	1.90319	3.2e-17	2.15e-16
RP11-83J16.1	13.7202	20.027	55.9157	70.3038	1.9022	1.27e-11	6.44e-11
ZNF695	93.9433	107.2	412.61	339.56	1.90217	5.83e-41	9.83e-40
TRHR	7.36811	1.53687	20.0974	14.1516	1.90059	0.000745567	0.00207224
SLIT1	2.94477	6.13708	24.5896	9.78916	1.90056	0.00391259	0.00980879
COX6CP1	14.0722	13.7549	51.3323	53.3315	1.89997	9.01e-11	4.36e-10
RP11-59H7.4	11.931	22.7853	74.3145	55.2078	1.89919	1.1e-10	5.27e-10
CTD-2235C13.2	2.17091	5.27327	19.7205	8.5142	1.89695	0.00506254	0.0124492
Y_RNA	2.26264	3.47701	14.8525	7.23721	1.8952	0.00804558	0.0190893
LA16c-431H6.7	85.8552	58.5339	269.99	269.3	1.89501	3.91e-38	6.01e-37
RP11-716H6.1	12.895	20.06	53.4329	69.0959	1.89447	4.92e-11	2.42e-10
ZNF805	214.203	233.023	865.458	797.416	1.89432	1.08e-89	7.03e-88
RP13-20L14.10	21.8949	21.5028	88.6739	73.6359	1.89375	1.11e-14	6.64e-14
ZNF408	406.427	366.792	1500.71	1374.66	1.89316	2.66e-117	3.17e-115
AL160011.1	3.03902	4.34144	17.4766	10.6964	1.89311	0.00261354	0.00673478
RP11-872D17.4	5.69824	1.58334	14.0892	13.9456	1.89295	0.00205291	0.00536799
ZNF26	211.003	195.024	781.404	728.715	1.89283	1.23e-87	7.61e-86
AC073052.1	39.1957	36.9396	144.344	139.444	1.89276	1.19e-24	1.09e-23
RP3-467L1.4	3.2543	0.776144	8.85854	7.04222	1.89201	0.0291261	0.0618164
RP11-317N8.5	4.02943	1.63281	11.4745	10.4943	1.89138	0.00455886	0.011299
AC010287.1	30.4462	46.1952	146.649	137.264	1.89113	4e-23	3.43e-22
HIST1H4D	5.69824	1.58334	11.8116	16.1003	1.89077	0.00256006	0.00660715
SNORA42	21.0149	22.4284	73.7906	87.7411	1.89034	9.29e-15	5.56e-14
RPL26P30	4.02943	1.63281	10.3398	11.5732	1.8901	0.00459735	0.0113819
AC092301.3	1.48696	2.6125	9.98463	5.95718	1.88997	0.0309884	0.0654195
RP5-902P8.12	2.26264	3.47701	12.6044	9.41242	1.88987	0.00473163	0.0116897
RP11-407P18.1	2.36386	1.68669	8.85854	7.04222	1.88946	0.0269302	0.0575826
RPL19P14	2.08566	7.07141	20.0974	14.1516	1.88933	0.000602355	0.00169315
AC132192.1	2.17091	5.27327	15.2216	12.8651	1.88871	0.00191345	0.00502506
RP11-196H14.4	2.26264	3.47701	11.4745	10.4943	1.88858	0.004215	0.0105188
PLET1	2.36386	1.68669	7.72645	8.12254	1.88786	0.0261132	0.055975
AC118282.1	2.36386	1.68669	7.72645	8.12254	1.88786	0.0261109	0.0559737
RP11-231D20.2	2.36386	1.68669	7.72645	8.12254	1.88786	0.0260836	0.0559229
LINC00536	2.26264	3.47701	10.3398	11.5732	1.88742	0.0042578	0.0106156
SNHG5	1891.04	1757.18	7168.03	6326.31	1.88672	4.09e-163	1.15e-160
RP3-339A18.6	19.5146	6.46198	44.0856	53.0798	1.88591	2.36e-08	9.81e-08
PCBP2-OT1	13.9688	15.5456	61.847	48.0715	1.88576	2.32e-10	1.09e-09
EIF1P6	0.635237	3.54635	8.85854	7.04222	1.88546	0.0302732	0.064017
TCF3P1	0.635237	3.54635	8.85854	7.04222	1.88546	0.0302737	0.064017
RP11-20B24.6	7.70056	9.52747	25.1811	38.9627	1.88521	4.34e-06	1.51e-05
FARSA-AS1	17.3218	29.7259	104.098	69.6124	1.88483	2.91e-11	1.44e-10
[truncated: 9,098 more rows]
