# Supplementary material for: XAB2 depletion induces intron retention in POLR2A to impair global transcription and promote cellular senescence
Source: Nucleic Acids Res. 2019 Jun 19;47(15):8239–54. doi: 10.1093/nar/gkz532 (PMC6735682; doi:10.1093/nar/gkz532)
Supplement: gkz532_Supplemental_Files [file gkz532_supplemental_files.zip › TableS5.xlsx]

## Sheet: intron retention
Table S5 Differential AS events reported by JUM comparing siXAB2-1 and siNC
Gene	AS_event_ID	chromosome	strand	retained_intron_start	retained_intron_end	pvalue	qvalue	deltaPSI_siNC-siXAB2-1
HSPA14	chr10_+_14893322_14894367	chr10	+	14893322	14894367	3.08e-42	3.66e-40	-0.365236
WSB2	chr12_-_118473129_118474141	chr12	-	118473129	118474141	0.000168028	0.000485783	-0.126522
NEK2	chr1_-_211847855_211848724	chr1	-	211847855	211848724	8.48e-07	3.91e-06	-0.101191
HSPA14	chr10_+_14894530_14896122	chr10	+	14894530	14896122	2.46e-21	7.28e-20	-0.216295
PEBP1	chr12_+_118574149_118575842	chr12	+	118574149	118575842	3.24e-11	3.09e-10	-0.0504069
HSPA14	chr10_+_14896279_14897838	chr10	+	14896279	14897838	4.37e-17	8.61e-16	-0.156537
SUDS3	chr12_+_118821872_118823917	chr12	+	118821872	118823917	5.66e-05	0.000180594	-0.0868995
SUDS3	chr12_+_118839625_118839786	chr12	+	118839625	118839786	0.00330029	0.00723912	-0.0721427
SUDS3	chr12_+_118839809_118841215	chr12	+	118839809	118841215	0.00991563	0.0195376	-0.0922756
PRKAB1	chr12_+_120110269_120111767	chr12	+	120110269	120111767	0.000344234	0.000932094	-0.227941
PRKAB1	chr12_+_120111862_120112143	chr12	+	120111862	120112143	1.56e-05	5.61e-05	-0.239714
PRKAB1	chr12_+_120112259_120114340	chr12	+	120112259	120114340	4.49e-06	1.8e-05	-0.303987
HSPA14	chr10_+_14912666_14913525	chr10	+	14912666	14913525	7.41e-08	4.13e-07	-0.157608
RAB35	chr12_-_120535177_120536613	chr12	-	120535177	120536613	2.19e-12	2.46e-11	-0.211734
RAB35	chr12_-_120536958_120541628	chr12	-	120536958	120541628	1.08e-12	1.26e-11	-0.163946
SUV39H2	chr10_+_14921499_14923497	chr10	+	14921499	14923497	4.91e-12	5.26e-11	-0.358062
GCN1	chr12_-_120565778_120567078	chr12	-	120565778	120567078	5.56e-10	4.4e-09	-0.207926
GCN1	chr12_-_120567298_120568448	chr12	-	120567298	120568448	4.64e-13	5.67e-12	-0.131381
GCN1	chr12_-_120568557_120568987	chr12	-	120568557	120568987	3e-11	2.87e-10	-0.10705
GCN1	chr12_-_120569826_120572093	chr12	-	120569826	120572093	1.94e-05	6.81e-05	-0.0774593
GCN1	chr12_-_120574536_120575008	chr12	-	120574536	120575008	7.11e-11	6.44e-10	-0.138747
GCN1	chr12_-_120575123_120575347	chr12	-	120575123	120575347	1.38e-12	1.59e-11	-0.171985
GCN1	chr12_-_120576219_120576497	chr12	-	120576219	120576497	6.69e-08	3.76e-07	-0.107971
GCN1	chr12_-_120576660_120578661	chr12	-	120576660	120578661	5.99e-09	4.03e-08	-0.0965083
GCN1	chr12_-_120578827_120580309	chr12	-	120578827	120580309	5.75e-06	2.25e-05	-0.0908801
GCN1	chr12_-_120580745_120582108	chr12	-	120580745	120582108	9.04e-15	1.36e-13	-0.134048
GCN1	chr12_-_120583134_120584854	chr12	-	120583134	120584854	1.08e-07	5.86e-07	-0.0911975
GCN1	chr12_-_120585076_120585969	chr12	-	120585076	120585969	3.29e-09	2.31e-08	-0.160158
GCN1	chr12_-_120589195_120591015	chr12	-	120589195	120591015	7.19e-09	4.77e-08	-0.103629
GCN1	chr12_-_120591211_120591546	chr12	-	120591211	120591546	9.1e-09	5.94e-08	-0.131373
GCN1	chr12_-_120591713_120592772	chr12	-	120591713	120592772	9.89e-10	7.53e-09	-0.121933
GCN1	chr12_-_120592844_120593043	chr12	-	120592844	120593043	4.13e-24	1.56e-22	-0.286977
GCN1	chr12_-_120593234_120593394	chr12	-	120593234	120593394	5.23e-29	2.86e-27	-0.239412
GCN1	chr12_-_120593523_120594263	chr12	-	120593523	120594263	1.48e-10	1.28e-09	-0.225024
GCN1	chr12_-_120594408_120594714	chr12	-	120594408	120594714	2.54e-19	6.27e-18	-0.248389
GCN1	chr12_-_120594796_120595651	chr12	-	120594796	120595651	3.12e-23	1.09e-21	-0.304831
GCN1	chr12_-_120595834_120596262	chr12	-	120595834	120596262	6.12e-09	4.11e-08	-0.161903
GCN1	chr12_-_120596419_120597627	chr12	-	120596419	120597627	7.09e-08	3.97e-07	-0.143158
GCN1	chr12_-_120598059_120599292	chr12	-	120598059	120599292	2.19e-22	7.09e-21	-0.31656
GCN1	chr12_-_120599387_120599682	chr12	-	120599387	120599682	2.96e-09	2.09e-08	-0.139868
GCN1	chr12_-_120599862_120600649	chr12	-	120599862	120600649	1.06e-26	4.87e-25	-0.370102
GCN1	chr12_-_120601063_120602138	chr12	-	120601063	120602138	2.56e-05	8.77e-05	-0.154426
GCN1	chr12_-_120602299_120602448	chr12	-	120602299	120602448	2.98e-13	3.74e-12	-0.260399
GCN1	chr12_-_120611973_120612963	chr12	-	120611973	120612963	2.35e-07	1.2e-06	-0.166094
GCN1	chr12_-_120613015_120613547	chr12	-	120613015	120613547	3.11e-14	4.4e-13	-0.142303
GCN1	chr12_-_120615555_120616426	chr12	-	120615555	120616426	1.08e-06	4.89e-06	-0.065754
GCN1	chr12_-_120621480_120621913	chr12	-	120621480	120621913	3.47e-12	3.8e-11	-0.238095
GCN1	chr12_-_120622046_120622625	chr12	-	120622046	120622625	1.88e-16	3.45e-15	-0.158682
GCN1	chr12_-_120628203_120632481	chr12	-	120628203	120632481	8.48e-15	1.28e-13	-0.339682
RPLP0	chr12_-_120634737_120635123	chr12	-	120634737	120635123	1.7e-43	2.14e-41	-0.0225898
SUV39H2	chr10_+_14941684_14943130	chr10	+	14941684	14943130	2.18e-16	3.98e-15	-0.300307
RPLP0	chr12_-_120635301_120636355	chr12	-	120635301	120636355	1.04e-07	5.63e-07	0.0268531
RPLP0	chr12_-_120638694_120638884	chr12	-	120638694	120638884	3.13e-65	9.92e-63	-0.317146
SUV39H2	chr10_+_14943261_14944403	chr10	+	14943261	14944403	7.17e-08	4.01e-07	-0.156487
COX6A1	chr12_+_120876032_120876180	chr12	+	120876032	120876180	6e-11	5.5e-10	-0.0347262
SRSF9	chr12_-_120901957_120903428	chr12	-	120901957	120903428	0.000927551	0.00229176	0.103133
DYNLL1	chr12_+_120934019_120934203	chr12	+	120934019	120934203	6.87e-08	3.85e-07	-0.268271
RNF10	chr12_+_120998689_121000746	chr12	+	120998689	121000746	8.95e-08	4.92e-07	-0.154108
RNF10	chr12_+_121000873_121001133	chr12	+	121000873	121001133	0.00328794	0.00721468	-0.248773
RNF10	chr12_+_121001746_121002873	chr12	+	121001746	121002873	6.76e-06	2.61e-05	-0.129639
RNF10	chr12_+_121002992_121003229	chr12	+	121002992	121003229	0.000188419	0.000539121	-0.0954475
RNF10	chr12_+_121003332_121004626	chr12	+	121003332	121004626	0.000876521	0.00217735	-0.0801675
POP5	chr12_-_121017726_121018916	chr12	-	121017726	121018916	1.81e-12	2.05e-11	-0.197301
MLEC	chr12_+_121130931_121131892	chr12	+	121130931	121131892	0.00011021	0.000330936	-0.237452
SPPL3	chr12_-_121204175_121205195	chr12	-	121204175	121205195	2.69e-08	1.62e-07	-0.383402
INTS7	chr1_-_212139840_212141218	chr1	-	212139840	212141218	1.1e-07	5.93e-07	-0.232443
INTS7	chr1_-_212141323_212141853	chr1	-	212141323	212141853	3.37e-11	3.21e-10	-0.233803
C12orf43	chr12_-_121442896_121444122	chr12	-	121442896	121444122	0.000262953	0.000729707	-0.130288
C12orf43	chr12_-_121448729_121448905	chr12	-	121448729	121448905	3.83e-05	0.00012665	-0.114886
INTS7	chr1_-_212148714_212149922	chr1	-	212148714	212149922	0.000170455	0.000492143	-0.222079
INTS7	chr1_-_212150061_212151612	chr1	-	212150061	212151612	2.24e-18	5.06e-17	-0.410517
INTS7	chr1_-_212151853_212154433	chr1	-	212151853	212154433	7.92e-13	9.41e-12	-0.246947
INTS7	chr1_-_212154532_212156016	chr1	-	212154532	212156016	1.85e-13	2.38e-12	-0.319652
INTS7	chr1_-_212156152_212161226	chr1	-	212156152	212161226	0.00615803	0.0127165	-0.125753
ANAPC5	chr12_-_121768475_121769148	chr12	-	121768475	121769148	3.88e-05	0.000128018	-0.0698226
ANAPC5	chr12_-_121784808_121785603	chr12	-	121784808	121785603	3.16e-09	2.23e-08	-0.0849221
INTS7	chr1_-_212180103_212180590	chr1	-	212180103	212180590	1.17e-09	8.8e-09	-0.32247
INTS7	chr1_-_212180791_212184715	chr1	-	212180791	212184715	2.9e-11	2.79e-10	-0.236858
RNF34	chr12_+_121855714_121858043	chr12	+	121855714	121858043	7.52e-05	0.000233931	-0.195428
RNF34	chr12_+_121858137_121858378	chr12	+	121858137	121858378	1.96e-08	1.21e-07	-0.160633
INTS7	chr1_-_212190365_212193462	chr1	-	212190365	212193462	8.86e-15	1.34e-13	-0.287059
DTL	chr1_+_212209284_212211971	chr1	+	212209284	212211971	4.18e-08	2.43e-07	-0.123815
DTL	chr1_+_212216460_212218000	chr1	+	212216460	212218000	1.4e-09	1.04e-08	-0.15208
DTL	chr1_+_212236291_212238257	chr1	+	212236291	212238257	1.45e-13	1.89e-12	-0.110241
DTL	chr1_+_212240227_212241564	chr1	+	212240227	212241564	7.61e-13	9.06e-12	-0.178563
DTL	chr1_+_212241669_212241939	chr1	+	212241669	212241939	3.04e-16	5.45e-15	-0.132197
DTL	chr1_+_212251604_212253955	chr1	+	212251604	212253955	5.08e-05	0.00016363	-0.137999
MINDY3	chr10_-_15821140_15824152	chr10	-	15821140	15824152	2.9e-13	3.64e-12	-0.636917
DIABLO	chr12_-_122701416_122702811	chr12	-	122701416	122702811	0.000872288	0.00216781	-0.0639403
MINDY3	chr10_-_15828647_15831244	chr10	-	15828647	15831244	8.83e-09	5.78e-08	-0.465113
DIABLO	chr12_-_122709295_122710510	chr12	-	122709295	122710510	2.41e-06	1.02e-05	-0.269097
LRP6	chr12_-_12273337_12274018	chr12	-	12273337	12274018	0.0221017	0.0401306	-0.018408
LRP6	chr12_-_12274354_12277497	chr12	-	12274354	12277497	0.00143619	0.0034062	-0.163381
DTL	chr1_+_212274426_212276182	chr1	+	212274426	212276182	7.7e-12	8.04e-11	-0.167043
ZCCHC8	chr12_-_122962505_122962751	chr12	-	122962505	122962751	0.00222138	0.00506051	-0.151263
ZCCHC8	chr12_-_122964858_122966067	chr12	-	122964858	122966067	0.00361068	0.00785085	-0.0861088
ZCCHC8	chr12_-_122967242_122967824	chr12	-	122967242	122967824	5.81e-10	4.58e-09	-0.382481
ZCCHC8	chr12_-_122974010_122975007	chr12	-	122974010	122975007	0.0084573	0.016935	-0.238347
RSRC2	chr12_-_122990253_122991379	chr12	-	122990253	122991379	7.66e-13	9.11e-12	-0.192286
RSRC2	chr12_-_122999820_123001772	chr12	-	122999820	123001772	4.13e-05	0.000135489	0.120957
MINDY3	chr10_-_15880278_15883423	chr10	-	15880278	15883423	9.84e-07	4.48e-06	-0.321517
RSRC2	chr12_-_123005128_123005930	chr12	-	123005128	123005930	7.36e-08	4.1e-07	-0.151185
RSRC2	chr12_-_123006846_123007344	chr12	-	123006846	123007344	1.12e-06	5.05e-06	-0.212633
LRP6	chr12_-_12302087_12303768	chr12	-	12302087	12303768	2.81e-27	1.35e-25	-0.584894
PTER	chr10_+_16479046_16479354	chr10	+	16479046	16479354	3.28e-06	1.35e-05	-0.420912
KNTC1	chr12_+_123076000_123078821	chr12	+	123076000	123078821	0.000333808	0.000906353	-0.185508
DENR	chr12_+_123237497_123238238	chr12	+	123237497	123238238	5.39e-08	3.08e-07	-0.0573873
OGFOD2	chr12_+_123459930_123460356	chr12	+	123459930	123460356	0.00999584	0.0196789	-0.25735
ARL6IP4	chr12_+_123465846_123466116	chr12	+	123465846	123466116	2.08e-07	1.07e-06	-0.176562
ARL6IP4	chr12_+_123466621_123467014	chr12	+	123466621	123467014	2.2e-12	2.46e-11	-0.0898074
MPHOSPH9	chr12_-_123687631_123687795	chr12	-	123687631	123687795	0.00599531	0.0124116	-0.168525
CDK2AP1	chr12_-_123751829_123755432	chr12	-	123751829	123755432	3.73e-06	1.52e-05	-0.45206
SBNO1	chr12_-_123794403_123795600	chr12	-	123794403	123795600	0.000123516	0.000367074	-0.0580582
SBNO1	chr12_-_123800207_123801766	chr12	-	123800207	123801766	2.17e-10	1.83e-09	-0.0911767
SBNO1	chr12_-_123801903_123804445	chr12	-	123801903	123804445	0.000127889	0.000378905	-0.0460875
SBNO1	chr12_-_123805413_123806080	chr12	-	123805413	123806080	2.24e-05	7.77e-05	-0.06454
SBNO1	chr12_-_123810146_123810697	chr12	-	123810146	123810697	3.73e-05	0.000123687	-0.0589037
DDX55	chr12_+_124090706_124091977	chr12	+	124090706	124091977	5.94e-27	2.79e-25	-0.477348
DDX55	chr12_+_124092209_124093225	chr12	+	124092209	124093225	2.42e-18	5.43e-17	-0.381688
DDX55	chr12_+_124093376_124094484	chr12	+	124093376	124094484	5.59e-15	8.67e-14	-0.328669
DDX55	chr12_+_124101150_124102303	chr12	+	124101150	124102303	1.12e-24	4.42e-23	-0.471819
DDX55	chr12_+_124102419_124103214	chr12	+	124102419	124103214	1.8e-14	2.62e-13	-0.537774
DDX55	chr12_+_124103384_124103977	chr12	+	124103384	124103977	7.47e-16	1.28e-14	-0.353179
EIF2B1	chr12_-_124106467_124107181	chr12	-	124106467	124107181	0.000526587	0.0013716	-0.0778692
EIF2B1	chr12_-_124111040_124111589	chr12	-	124111040	124111589	1.46e-16	2.72e-15	-0.247542
GTF2H3	chr12_+_124139545_124140316	chr12	+	124139545	124140316	1.57e-08	9.81e-08	-0.228383
GTF2H3	chr12_+_124144131_124144340	chr12	+	124144131	124144340	2.25e-09	1.63e-08	-0.210621
VIM	chr10_+_17276817_17277166	chr10	+	17276817	17277166	7.65e-10	5.93e-09	0.0246118
SCARB1	chr12_-_125267357_125270901	chr12	-	125267357	125270901	0.00166253	0.00389178	-0.149
VIM	chr10_+_17277388_17277843	chr10	+	17277388	17277843	1.98e-09	1.44e-08	0.0281512
VIM	chr10_+_17277888_17278291	chr10	+	17277888	17278291	2.55e-09	1.83e-08	0.0246608
UBC	chr12_-_125398320_125398914	chr12	-	125398320	125398914	8.74e-07	4.02e-06	-0.0300626
DHX37	chr12_-_125432433_125432628	chr12	-	125432433	125432628	0.000838944	0.00209268	-0.177345
DHX37	chr12_-_125451424_125451667	chr12	-	125451424	125451667	0.0143499	0.0272335	-0.111564
DUSP16	chr12_-_12630949_12633155	chr12	-	12630949	12633155	2.61e-14	3.72e-13	-0.313026
DUSP16	chr12_-_12672934_12673803	chr12	-	12672934	12673803	6.85e-10	5.35e-09	-0.116884
DDX47	chr12_+_12966871_12967063	chr12	+	12966871	12967063	4.51e-24	1.69e-22	-0.404472
DDX47	chr12_+_12973255_12974140	chr12	+	12973255	12974140	1.97e-08	1.21e-07	-0.190368
DDX47	chr12_+_12974660_12974897	chr12	+	12974660	12974897	2.56e-27	1.24e-25	-0.12952
DDX47	chr12_+_12975017_12975593	chr12	+	12975017	12975593	7.87e-33	5.51e-31	-0.14746
DDX47	chr12_+_12975666_12976135	chr12	+	12975666	12976135	8.55e-22	2.63e-20	-0.130805
DDX47	chr12_+_12976253_12976802	chr12	+	12976253	12976802	2.39e-55	5.21e-53	-0.267446
DDX47	chr12_+_12976950_12977436	chr12	+	12976950	12977436	0.00418795	0.00897783	0.100931
TATDN3	chr1_+_212977771_212977936	chr1	+	212977771	212977936	7.18e-06	2.76e-05	-0.145067
FLVCR1	chr1_+_213037211_213037733	chr1	+	213037211	213037733	0.00173023	0.00403477	-0.235688
GPRC5A	chr12_+_13065076_13065379	chr12	+	13065076	13065379	5.2e-40	5.49e-38	-0.196223
FLVCR1	chr1_+_213068395_213068556	chr1	+	213068395	213068556	5.73e-05	0.000182584	-0.111121
RAN	chr12_+_131356671_131357127	chr12	+	131356671	131357127	6.01e-17	1.17e-15	-0.0512122
HIF1AN	chr10_+_102295892_102296166	chr10	+	102295892	102296166	0.00095864	0.0023611	-0.231863
RAN	chr12_+_131357673_131359089	chr12	+	131357673	131359089	3.51e-09	2.46e-08	-0.0143805
STAM	chr10_+_17726926_17730024	chr10	+	17726926	17730024	1.14e-15	1.91e-14	-0.383395
ANGEL2	chr1_-_213173725_213174126	chr1	-	213173725	213174126	1.15e-05	4.25e-05	-0.418463
ANGEL2	chr1_-_213178796_213180469	chr1	-	213178796	213180469	2.7e-08	1.62e-07	-0.304084
ANGEL2	chr1_-_213186760_213188489	chr1	-	213186760	213188489	0.00253323	0.00570076	-0.172116
SFSWAP	chr12_+_132198785_132199365	chr12	+	132198785	132199365	0.00492499	0.0103929	-0.136523
SFSWAP	chr12_+_132237908_132238911	chr12	+	132237908	132238911	0.000132507	0.000391464	-0.194375
SFSWAP	chr12_+_132239044_132239929	chr12	+	132239044	132239929	2.18e-05	7.59e-05	-0.113365
STAM	chr10_+_17742278_17746428	chr10	+	17742278	17746428	1.9e-07	9.84e-07	-0.163689
STAM	chr10_+_17746517_17746967	chr10	+	17746517	17746967	7.05e-14	9.54e-13	-0.214619
STAM	chr10_+_17747023_17747585	chr10	+	17747023	17747585	3.07e-07	1.53e-06	-0.17845
PUS1	chr12_+_132416857_132417265	chr12	+	132416857	132417265	2.69e-13	3.39e-12	-0.282034
PUS1	chr12_+_132417378_132419187	chr12	+	132417378	132419187	2.43e-09	1.74e-08	-0.204773
PUS1	chr12_+_132423820_132425835	chr12	+	132423820	132425835	1.72e-19	4.33e-18	-0.406399
PUS1	chr12_+_132426528_132428082	chr12	+	132426528	132428082	6.6e-18	1.42e-16	-0.353556
EP400	chr12_+_132466141_132466636	chr12	+	132466141	132466636	9.51e-05	0.000289593	-0.526586
EP400	chr12_+_132522338_132522496	chr12	+	132522338	132522496	0.00353817	0.00770734	-0.379076
DDX51	chr12_-_132623843_132624178	chr12	-	132623843	132624178	1.41e-11	1.42e-10	-0.573462
DDX51	chr12_-_132624469_132624641	chr12	-	132624469	132624641	2.42e-16	4.39e-15	-0.540735
DDX51	chr12_-_132624744_132624966	chr12	-	132624744	132624966	5.65e-14	7.73e-13	-0.344461
DDX51	chr12_-_132625565_132625818	chr12	-	132625565	132625818	6.47e-08	3.65e-07	-0.45891
DDX51	chr12_-_132626151_132626393	chr12	-	132626151	132626393	1.47e-12	1.69e-11	-0.492271
DDX51	chr12_-_132626501_132626662	chr12	-	132626501	132626662	2.58e-12	2.87e-11	-0.556886
DDX51	chr12_-_132626967_132627271	chr12	-	132626967	132627271	4.62e-09	3.17e-08	-0.577122
DDX51	chr12_-_132627423_132628238	chr12	-	132627423	132628238	1.05e-18	2.46e-17	-0.726992
NOC4L	chr12_+_132632651_132633152	chr12	+	132632651	132633152	1.53e-05	5.48e-05	-0.200839
POLE	chr12_-_133201580_133202229	chr12	-	133201580	133202229	6.46e-06	2.5e-05	-0.1706
POLE	chr12_-_133209094_133209248	chr12	-	133209094	133209248	1.71e-12	1.95e-11	-0.355194
POLE	chr12_-_133219582_133219808	chr12	-	133219582	133219808	2.67e-06	1.12e-05	-0.223296
POLE	chr12_-_133220146_133220421	chr12	-	133220146	133220421	4.41e-05	0.000143827	-0.232313
POLE	chr12_-_133225658_133225890	chr12	-	133225658	133225890	1.32e-05	4.82e-05	-0.139484
POLE	chr12_-_133237750_133238111	chr12	-	133237750	133238111	0.00524814	0.0110076	-0.157221
POLE	chr12_-_133249425_133249748	chr12	-	133249425	133249748	3.65e-20	9.78e-19	-0.336291
POLE	chr12_-_133252103_133252319	chr12	-	133252103	133252319	0.00984408	0.0194096	-0.137039
POLE	chr12_-_133252406_133252678	chr12	-	133252406	133252678	9.7e-07	4.42e-06	-0.177901
POLE	chr12_-_133252790_133253130	chr12	-	133252790	133253130	0.00141861	0.0033687	-0.146795
POLE	chr12_-_133256237_133256538	chr12	-	133256237	133256538	6.55e-08	3.69e-07	-0.214936
POLE	chr12_-_133257273_133257722	chr12	-	133257273	133257722	1.17e-14	1.74e-13	-0.323845
PGAM5	chr12_+_133287653_133291442	chr12	+	133287653	133291442	5.27e-10	4.18e-09	-0.0567484
PGAM5	chr12_+_133294384_133294571	chr12	+	133294384	133294571	2.17e-08	1.33e-07	-0.096133
ANKLE2	chr12_-_133304029_133304616	chr12	-	133304029	133304616	5.25e-07	2.51e-06	-0.0611325
ANKLE2	chr12_-_133310657_133310969	chr12	-	133310657	133310969	1.39e-13	1.82e-12	-0.470766
ANKLE2	chr12_-_133312098_133313477	chr12	-	133312098	133313477	0.0115066	0.0223345	-0.0714236
GOLGA3	chr12_-_133359079_133360748	chr12	-	133359079	133360748	4.33e-11	4.05e-10	-0.325501
GOLGA3	chr12_-_133404488_133404911	chr12	-	133404488	133404911	0.00344509	0.00752416	-0.220816
HIF1AN	chr10_+_102306338_102306895	chr10	+	102306338	102306895	1.11e-05	4.09e-05	-0.433725
EMP1	chr12_+_13364522_13366411	chr12	+	13364522	13366411	0.0216809	0.0394408	0.213356
RPS6KC1	chr1_+_213415640_213415910	chr1	+	213415640	213415910	8.99e-16	1.53e-14	-0.437293
HIF1AN	chr10_+_102307007_102307848	chr10	+	102307007	102307848	1.13e-07	6.09e-07	-0.338073
PTPN14	chr1_-_214549780_214551300	chr1	-	214549780	214551300	1.87e-07	9.69e-07	-0.27416
PTPN14	chr1_-_214558131_214560185	chr1	-	214558131	214560185	2.44e-09	1.75e-08	-0.386946
PTPN14	chr1_-_214560265_214564329	chr1	-	214560265	214564329	1.28e-06	5.7e-06	-0.367085
ATF7IP	chr12_+_14609568_14610139	chr12	+	14609568	14610139	1.47e-05	5.3e-05	-0.250096
ATF7IP	chr12_+_14610229_14613427	chr12	+	14610229	14613427	5.44e-07	2.59e-06	-0.382977
ATF7IP	chr12_+_14628902_14631249	chr12	+	14628902	14631249	0.00013579	0.00040024	-0.367002
ATF7IP	chr12_+_14631406_14633935	chr12	+	14631406	14633935	4.12e-09	2.85e-08	-0.512949
CENPF	chr1_+_214794289_214795420	chr1	+	214794289	214795420	2.88e-22	9.24e-21	-0.23216
CENPF	chr1_+_214795624_214798276	chr1	+	214795624	214798276	0.000429134	0.00113895	-0.141118
CENPF	chr1_+_214798379_214802387	chr1	+	214798379	214802387	0.00174965	0.00407547	-0.180864
CENPF	chr1_+_214804005_214805821	chr1	+	214804005	214805821	1.89e-07	9.79e-07	-0.0527742
CENPF	chr1_+_214805945_214811207	chr1	+	214805945	214811207	9.94e-07	4.52e-06	-0.0672797
CENPF	chr1_+_214816667_214817898	chr1	+	214816667	214817898	5.36e-22	1.68e-20	-0.246294
CENPF	chr1_+_214820743_214822016	chr1	+	214820743	214822016	1.51e-24	5.9e-23	-0.171415
WBP11	chr12_-_14940432_14941883	chr12	-	14940432	14941883	3.25e-14	4.58e-13	-0.327313
WBP11	chr12_-_14943683_14944101	chr12	-	14943683	14944101	2.13e-07	1.09e-06	-0.176858
WBP11	chr12_-_14944204_14946663	chr12	-	14944204	14946663	0.00297646	0.00659512	-0.0617659
WBP11	chr12_-_14946856_14947469	chr12	-	14946856	14947469	2.48e-10	2.07e-09	-0.224177
WBP11	chr12_-_14948038_14949739	chr12	-	14948038	14949739	1.69e-05	6.02e-05	-0.200442
WBP11	chr12_-_14949937_14952567	chr12	-	14949937	14952567	1.49e-09	1.11e-08	-0.19689
WBP11	chr12_-_14952662_14953684	chr12	-	14952662	14953684	1.48e-06	6.51e-06	-0.132153
WBP11	chr12_-_14954362_14956284	chr12	-	14954362	14956284	2.81e-12	3.11e-11	-0.24845
EIF4G3	chr1_-_21502851_21503213	chr1	-	21502851	21503213	1.62e-05	5.8e-05	-0.280879
KCTD3	chr1_+_215751071_215751270	chr1	+	215751071	215751270	3.06e-11	2.92e-10	0.44603
KCTD3	chr1_+_215775543_215777472	chr1	+	215775543	215777472	2.8e-06	1.17e-05	-0.0866174
KCTD3	chr1_+_215792633_215793397	chr1	+	215792633	215793397	0.020072	0.0367983	-0.0458475
STRAP	chr12_+_16042943_16043529	chr12	+	16042943	16043529	1.5e-11	1.51e-10	-0.0661961
GPATCH2	chr1_-_217784413_217787481	chr1	-	217784413	217787481	0.0191665	0.035309	-0.1518
RRP15	chr1_+_218478467_218480771	chr1	+	218478467	218480771	1.66e-17	3.42e-16	-0.139371
ADIPOR2	chr12_+_1889803_1890053	chr12	+	1889803	1890053	1.3e-07	6.97e-07	-0.207541
ADIPOR2	chr12_+_1893239_1895108	chr12	+	1893239	1895108	1.19e-10	1.05e-09	-0.23052
ARL5B	chr10_+_18963064_18964095	chr10	+	18963064	18964095	0.000263803	0.000731808	-0.164091
AEBP2	chr12_+_19667718_19671019	chr12	+	19667718	19671019	1.89e-06	8.16e-06	-0.161706
AEBP2	chr12_+_19671047_19671607	chr12	+	19671047	19671607	1.61e-05	5.75e-05	-0.0911405
EPRS	chr1_-_220145489_220146578	chr1	-	220145489	220146578	5.71e-15	8.85e-14	-0.0782215
EPRS	chr1_-_220152957_220153425	chr1	-	220152957	220153425	0.000244787	0.00068364	-0.0381734
EPRS	chr1_-_220154799_220156112	chr1	-	220154799	220156112	0.000127264	0.00037724	-0.0392616
EPRS	chr1_-_220156186_220156529	chr1	-	220156186	220156529	0.00163491	0.00383251	-0.0435684
EPRS	chr1_-_220197798_220198472	chr1	-	220197798	220198472	0.011352	0.0220652	-0.0287115
RAB3GAP2	chr1_-_220324748_220324946	chr1	-	220324748	220324946	0.000194052	0.000553645	-0.154675
PDE3A	chr12_+_20536694_20537168	chr12	+	20536694	20537168	7.15e-11	6.48e-10	-0.0292166
PDE3A	chr12_+_20769318_20774228	chr12	+	20769318	20774228	5.01e-08	2.88e-07	-0.261316
USP48	chr1_-_22078108_22079018	chr1	-	22078108	22079018	1.87e-06	8.07e-06	-0.0709761
PDE3A	chr12_+_20786712_20787834	chr12	+	20786712	20787834	2.76e-23	9.69e-22	-0.2347
PDE3A	chr12_+_20803534_20806879	chr12	+	20803534	20806879	1.9e-21	5.67e-20	-0.203675
PDE3A	chr12_+_20831406_20832962	chr12	+	20831406	20832962	2.43e-10	2.04e-09	-0.289359
2018-03-01	chr1_+_220970147_220971214	chr1	+	220970147	220971214	0.000379717	0.00101915	-0.0359478
2018-03-01	chr1_+_220985569_220986632	chr1	+	220985569	220986632	0.00171709	0.00400731	-0.139875
PYROXD1	chr12_+_21590748_21593300	chr12	+	21590748	21593300	0.000216254	0.000610964	-0.219315
PYROXD1	chr12_+_21605088_21608064	chr12	+	21605088	21608064	2.5e-12	2.78e-11	-0.24575
PYROXD1	chr12_+_21608226_21608927	chr12	+	21608226	21608927	2.45e-12	2.73e-11	-0.217642
PYROXD1	chr12_+_21614088_21614940	chr12	+	21614088	21614940	1.75e-09	1.28e-08	-0.200276
RECQL	chr12_-_21652549_21654102	chr12	-	21652549	21654102	0.00219024	0.00499639	-0.0653466
LDHB	chr12_-_21788681_21790003	chr12	-	21788681	21790003	0.0171974	0.0320385	0.039108
LDHB	chr12_-_21797069_21799831	chr12	-	21797069	21799831	1.37e-18	3.16e-17	0.478785
LDHB	chr12_-_21806930_21807475	chr12	-	21806930	21807475	0.0219608	0.0399006	-0.0466051
C2CD5	chr12_-_22610095_22611416	chr12	-	22610095	22611416	0.000498835	0.00130578	-0.305223
C2CD5	chr12_-_22625281_22625676	chr12	-	22625281	22625676	6.57e-05	0.000206784	-0.372963
TAF1A	chr1_-_222732114_222734704	chr1	-	222732114	222734704	4.8e-12	5.15e-11	-0.253721
TAF1A	chr1_-_222734860_222736513	chr1	-	222734860	222736513	2.64e-07	1.33e-06	-0.228001
TAF1A	chr1_-_222736638_222737399	chr1	-	222736638	222737399	4.83e-09	3.31e-08	-0.388766
TAF1A	chr1_-_222743010_222743875	chr1	-	222743010	222743875	4.25e-08	2.47e-07	-0.239216
TAF1A	chr1_-_222750985_222753099	chr1	-	222750985	222753099	3.78e-13	4.67e-12	-0.422607
ETNK1	chr12_+_22796956_22797143	chr12	+	22796956	22797143	1.32e-06	5.86e-06	-0.166205
MIA3	chr1_+_222817928_222818894	chr1	+	222817928	222818894	1.95e-05	6.86e-05	-0.3358
ETNK1	chr12_+_22837490_22837814	chr12	+	22837490	22837814	0.000147103	0.000430485	-0.0632948
BROX	chr1_+_222886284_222886928	chr1	+	222886284	222886928	0.000469919	0.00123689	-0.224864
BROX	chr1_+_222888611_222889024	chr1	+	222888611	222889024	0.00387896	0.00837594	-0.302165
BROX	chr1_+_222900599_222902083	chr1	+	222900599	222902083	6.36e-09	4.26e-08	-0.173818
BROX	chr1_+_222902170_222902960	chr1	+	222902170	222902960	4.71e-08	2.72e-07	-0.145355
BROX	chr1_+_222903043_222903367	chr1	+	222903043	222903367	9.6e-10	7.33e-09	-0.232794
BROX	chr1_+_222903519_222904697	chr1	+	222903519	222904697	1.32e-07	7.03e-07	-0.110781
TP53BP2	chr1_-_223990597_223990971	chr1	-	223990597	223990971	0.000154821	0.000450945	-0.22795
TP53BP2	chr1_-_223991154_223991874	chr1	-	223991154	223991874	1.33e-07	7.08e-07	-0.196287
CDC42	chr1_+_22408287_22412930	chr1	+	22408287	22412930	1.6e-09	1.18e-08	-0.024331
CDC42	chr1_+_22413359_22416434	chr1	+	22413359	22416434	2.25e-07	1.15e-06	-0.210437
DEGS1	chr1_+_224378021_224378792	chr1	+	224378021	224378792	1.24e-20	3.46e-19	-0.407585
NVL	chr1_-_224492514_224492734	chr1	-	224492514	224492734	0.0021918	0.00499962	-0.0823218
WDR26	chr1_-_224577562_224581528	chr1	-	224577562	224581528	2.76e-06	1.15e-05	-0.255748
WDR26	chr1_-_224585928_224586215	chr1	-	224585928	224586215	3.54e-09	2.48e-08	-0.253123
WDR26	chr1_-_224586295_224586589	chr1	-	224586295	224586589	6.6e-16	1.14e-14	-0.363058
WDR26	chr1_-_224606118_224607218	chr1	-	224606118	224607218	3.09e-05	0.000104209	-0.237282
MLLT10	chr10_+_22016857_22019827	chr10	+	22016857	22019827	2.83e-06	1.18e-05	-0.284032
LBR	chr1_-_225592408_225594364	chr1	-	225592408	225594364	1.51e-07	8e-07	-0.168881
LBR	chr1_-_225594534_225597991	chr1	-	225594534	225597991	8.91e-11	7.96e-10	-0.19692
LBR	chr1_-_225598118_225599037	chr1	-	225598118	225599037	1.11e-07	6.02e-07	-0.159741
LBR	chr1_-_225599142_225600154	chr1	-	225599142	225600154	8.67e-25	3.45e-23	-0.310486
LBR	chr1_-_225603034_225605684	chr1	-	225603034	225605684	0.00262211	0.00588112	-0.0969226
LBR	chr1_-_225605882_225606963	chr1	-	225605882	225606963	2.6e-08	1.57e-07	-0.0658488
LBR	chr1_-_225607500_225609777	chr1	-	225607500	225609777	1.02e-05	3.8e-05	-0.0754345
LBR	chr1_-_225611791_225615654	chr1	-	225611791	225615654	1e-05	3.75e-05	-0.140592
SRP9	chr1_+_225974687_225975671	chr1	+	225974687	225975671	0.00700914	0.0142982	-0.211301
TMEM63A	chr1_-_226054382_226054810	chr1	-	226054382	226054810	0.0025177	0.00566922	-0.31202
PYCR2	chr1_-_226108320_226108906	chr1	-	226108320	226108906	5.5e-09	3.73e-08	-0.213597
PYCR2	chr1_-_226109071_226109250	chr1	-	226109071	226109250	6.36e-06	2.47e-05	-0.161029
RASSF8-AS1	chr12_-_26109280_26109570	chr12	-	26109280	26109570	0.0150555	0.0284266	-0.462867
PYCR2	chr1_-_226109344_226109556	chr1	-	226109344	226109556	1.84e-13	2.37e-12	-0.322135
PYCR2	chr1_-_226110083_226111399	chr1	-	226110083	226111399	2.73e-12	3.03e-11	-0.313604
PYCR2	chr1_-_226111471_226111742	chr1	-	226111471	226111742	5.07e-20	1.34e-18	-0.359667
SDE2	chr1_-_226180295_226180590	chr1	-	226180295	226180590	0.000503349	0.00131647	0.406312
RASSF8	chr12_+_26218320_26220500	chr12	+	26218320	26220500	2.28e-05	7.89e-05	-0.0961599
ACBD3	chr1_-_226340320_226342346	chr1	-	226340320	226342346	0.000488136	0.00128054	-0.116684
LIN9	chr1_-_226420307_226420795	chr1	-	226420307	226420795	4.2e-17	8.29e-16	-0.37054
LIN9	chr1_-_226420894_226421043	chr1	-	226420894	226421043	8.86e-13	1.05e-11	-0.376268
LIN9	chr1_-_226483647_226485418	chr1	-	226483647	226485418	4.01e-05	0.00013205	-0.259027
PARP1	chr1_-_226558218_226561925	chr1	-	226558218	226561925	0.00281148	0.00626383	-0.0197759
INTS13	chr12_-_27058469_27059233	chr12	-	27058469	27059233	1.01e-15	1.69e-14	-0.145848
INTS13	chr12_-_27059370_27064109	chr12	-	27059370	27064109	1.25e-33	9.22e-32	-0.224072
INTS13	chr12_-_27064250_27066388	chr12	-	27064250	27066388	7.41e-12	7.75e-11	-0.162482
INTS13	chr12_-_27067511_27068933	chr12	-	27067511	27068933	1.75e-15	2.86e-14	-0.371128
INTS13	chr12_-_27069113_27070283	chr12	-	27069113	27070283	1.54e-22	5.06e-21	-0.291052
COMMD3	chr10_+_22607947_22608866	chr10	+	22607947	22608866	2.54e-06	1.07e-05	-0.14157
INTS13	chr12_-_27070392_27070575	chr12	-	27070392	27070575	0.00238603	0.00539984	-0.29738
INTS13	chr12_-_27070666_27071266	chr12	-	27070666	27071266	3.81e-07	1.87e-06	-0.328232
INTS13	chr12_-_27081218_27081634	chr12	-	27081218	27081634	9.2e-07	4.21e-06	-0.0727187
INTS13	chr12_-_27087563_27089510	chr12	-	27087563	27089510	2.23e-07	1.14e-06	-0.172837
INTS13	chr12_-_27089747_27090727	chr12	-	27089747	27090727	2.5e-21	7.39e-20	-0.220082
FGFR1OP2	chr12_+_27110676_27113446	chr12	+	27110676	27113446	2.2e-08	1.35e-07	-0.345101
FGFR1OP2	chr12_+_27113561_27116273	chr12	+	27113561	27116273	6.94e-14	9.4e-13	-0.25019
COQ8A	chr1_+_227128281_227128501	chr1	+	227128281	227128501	5.74e-06	2.25e-05	-0.563636
BMI1	chr10_+_22615490_22615817	chr10	+	22615490	22615817	2.16e-10	1.82e-09	-0.0998902
COQ8A	chr1_+_227169850_227170377	chr1	+	227169850	227170377	0.00060558	0.00155693	-0.090263
COQ8A	chr1_+_227170735_227171251	chr1	+	227170735	227171251	1.41e-12	1.62e-11	-0.353746
COQ8A	chr1_+_227171555_227171793	chr1	+	227171555	227171793	1.94e-16	3.55e-15	-0.531996
COQ8A	chr1_+_227171936_227172247	chr1	+	227171936	227172247	1.36e-18	3.13e-17	-0.43522
COQ8A	chr1_+_227173041_227174152	chr1	+	227173041	227174152	7.58e-09	5.01e-08	-0.201153
BMI1	chr10_+_22616721_22616877	chr10	+	22616721	22616877	6.31e-08	3.56e-07	-0.176658
BMI1	chr10_+_22617627_22617975	chr10	+	22617627	22617975	4.39e-11	4.11e-10	-0.127589
STK38L	chr12_+_27467591_27467946	chr12	+	27467591	27467946	0.000847802	0.00211238	-0.1297
STK38L	chr12_+_27468050_27468220	chr12	+	27468050	27468220	0.000140955	0.000414032	-0.166172
STK38L	chr12_+_27468283_27470267	chr12	+	27468283	27470267	5.43e-07	2.59e-06	-0.182147
PPFIBP1	chr12_+_27800775_27802941	chr12	+	27800775	27802941	0.000698422	0.00177224	-0.146762
PPFIBP1	chr12_+_27829532_27829995	chr12	+	27829532	27829995	1.08e-05	3.99e-05	-0.267688
MRPS35	chr12_+_27888489_27890470	chr12	+	27888489	27890470	0.000867173	0.00215626	-0.0311292
JMJD4	chr1_-_227921382_227921606	chr1	-	227921382	227921606	0.000153605	0.00044774	-0.246756
JMJD4	chr1_-_227921733_227922350	chr1	-	227921733	227922350	4.36e-05	0.000142565	-0.298801
JMJD4	chr1_-_227922517_227922711	chr1	-	227922517	227922711	5.08e-09	3.46e-08	-0.269204
C1orf35	chr1_-_228289174_228289779	chr1	-	228289174	228289779	8.33e-10	6.42e-09	-0.186683
MRPL55	chr1_-_228294619_228295349	chr1	-	228294619	228295349	0.00213415	0.00488005	-0.228084
MRPL55	chr1_-_228295570_228295934	chr1	-	228295570	228295934	1.11e-06	4.99e-06	-0.10313
MRPL55	chr1_-_228296175_228296654	chr1	-	228296175	228296654	0.000278931	0.000770064	-0.25477
ZBTB40	chr1_+_22832734_22834492	chr1	+	22832734	22834492	1.23e-07	6.61e-07	-0.385376
GUK1	chr1_+_228328064_228328823	chr1	+	228328064	228328823	7.89e-13	9.37e-12	-0.3119
GUK1	chr1_+_228333350_228333725	chr1	+	228333350	228333725	7.06e-05	0.000220785	-0.236886
GUK1	chr1_+_228333768_228334541	chr1	+	228333768	228334541	9.38e-17	1.79e-15	-0.0601837
GUK1	chr1_+_228334639_228335105	chr1	+	228334639	228335105	4.14e-19	1e-17	-0.0506496
ZBTB40	chr1_+_22834630_22835021	chr1	+	22834630	22835021	2.96e-11	2.84e-10	-0.488648
ZBTB40	chr1_+_22835224_22835591	chr1	+	22835224	22835591	8.82e-07	4.05e-06	-0.334159
ZBTB40	chr1_+_22837840_22838167	chr1	+	22837840	22838167	3.71e-10	3.02e-09	-0.410319
CCDC91	chr12_+_28378794_28379071	chr12	+	28378794	28379071	0.00231809	0.00526008	-0.397417
OBSCN	chr1_+_228402135_228402489	chr1	+	228402135	228402489	0.000521256	0.001359	-0.329258
CCDC91	chr12_+_28409011_28410133	chr12	+	28409011	28410133	0.00246168	0.00555556	-0.249747
CCDC91	chr12_+_28458739_28459673	chr12	+	28458739	28459673	0.00978634	0.0193087	-0.0862038
ZBTB40	chr1_+_22846768_22847987	chr1	+	22846768	22847987	1.72e-09	1.26e-08	-0.483644
ZBTB40	chr1_+_22848151_22848868	chr1	+	22848151	22848868	2.37e-07	1.2e-06	-0.463904
ZBTB40	chr1_+_22850937_22852693	chr1	+	22850937	22852693	8.74e-11	7.82e-10	-0.576462
TRIM11	chr1_-_228582953_228584646	chr1	-	228582953	228584646	0.00667012	0.0136714	-0.159912
TRIM11	chr1_-_228588895_228589765	chr1	-	228588895	228589765	0.00447106	0.0095237	-0.272619
FKBP4	chr12_+_2906448_2906893	chr12	+	2906448	2906893	4.75e-08	2.74e-07	-0.034753
FKBP4	chr12_+_2908410_2909014	chr12	+	2908410	2909014	2.87e-09	2.04e-08	-0.0431508
RAB4A	chr1_+_229422313_229424474	chr1	+	229422313	229424474	0.000141068	0.000414325	-0.0798746
ERGIC2	chr12_-_29494749_29496051	chr12	-	29494749	29496051	0.000122172	0.000363449	-0.0830319
ERGIC2	chr12_-_29509410_29510554	chr12	-	29509410	29510554	1.22e-06	5.44e-06	-0.0542917
ARHGAP21	chr10_-_24880941_24883877	chr10	-	24880941	24883877	0.000428434	0.00113722	-0.132744
ERGIC2	chr12_-_29519880_29521172	chr12	-	29519880	29521172	1.51e-12	1.73e-11	-0.0936558
ERGIC2	chr12_-_29521220_29523045	chr12	-	29521220	29523045	2.34e-11	2.28e-10	-0.0978582
ERGIC2	chr12_-_29523155_29524459	chr12	-	29523155	29524459	1.68e-11	1.67e-10	-0.0728678
NUP133	chr1_-_229622275_229623211	chr1	-	229622275	229623211	3.72e-08	2.19e-07	-0.151509
NUP133	chr1_-_229635565_229636501	chr1	-	229635565	229636501	0.00326497	0.00716924	-0.10138
FOXM1	chr12_-_2973661_2973847	chr12	-	2973661	2973847	0.00450351	0.00958682	-0.147361
FOXM1	chr12_-_2974565_2975557	chr12	-	2974565	2975557	1.89e-06	8.14e-06	-0.248193
URB2	chr1_+_229768192_229770662	chr1	+	229768192	229770662	2.14e-08	1.31e-07	-0.183036
FOXM1	chr12_-_2977920_2981260	chr12	-	2977920	2981260	1.71e-07	8.94e-07	-0.230177
URB2	chr1_+_229781716_229783255	chr1	+	229781716	229783255	1.19e-08	7.63e-08	-0.228981
URB2	chr1_+_229783499_229786980	chr1	+	229783499	229786980	1.98e-10	1.68e-09	-0.208339
URB2	chr1_+_229787069_229789994	chr1	+	229787069	229789994	9.85e-07	4.48e-06	-0.112205
TEAD4	chr12_+_3068647_3069112	chr12	+	3068647	3069112	2.05e-06	8.78e-06	-0.351848
IPO8	chr12_-_30787220_30789914	chr12	-	30787220	30789914	8.14e-05	0.00025112	-0.141647
COG2	chr1_+_230795371_230796502	chr1	+	230795371	230796502	1.46e-13	1.9e-12	-0.233549
IPO8	chr12_-_30814200_30815259	chr12	-	30814200	30815259	9.76e-05	0.00029635	-0.208384
IPO8	chr12_-_30815421_30816421	chr12	-	30815421	30816421	0.000935356	0.00230925	-0.15052
COG2	chr1_+_230820982_230822679	chr1	+	230820982	230822679	0.00531235	0.0111306	-0.0790065
COG2	chr1_+_230822878_230823815	chr1	+	230822878	230823815	0.000123548	0.000367154	-0.176552
COG2	chr1_+_230823889_230824164	chr1	+	230823889	230824164	8.38e-08	4.63e-07	-0.241042
COG2	chr1_+_230824308_230825758	chr1	+	230824308	230825758	1.4e-06	6.17e-06	-0.128268
IPO8	chr12_-_30843511_30848496	chr12	-	30843511	30848496	6.96e-10	5.43e-09	-0.286837
CAPRIN2	chr12_-_30906493_30907621	chr12	-	30906493	30907621	0.00288994	0.00642067	0.140052
DDX11	chr12_+_31236995_31237515	chr12	+	31236995	31237515	4.31e-12	4.65e-11	-0.210035
DDX11	chr12_+_31237603_31237901	chr12	+	31237603	31237901	5.03e-13	6.12e-12	-0.219969
DDX11	chr12_+_31238060_31238946	chr12	+	31238060	31238946	2.69e-07	1.36e-06	-0.145981
DDX11	chr12_+_31240917_31241976	chr12	+	31240917	31241976	1.19e-08	7.62e-08	-0.223052
DDX11	chr12_+_31242085_31242335	chr12	+	31242085	31242335	3.98e-12	4.31e-11	-0.291815
DDX11	chr12_+_31242424_31242818	chr12	+	31242424	31242818	8.65e-14	1.16e-12	-0.373751
DDX11	chr12_+_31244805_31245778	chr12	+	31244805	31245778	1.55e-05	5.55e-05	-0.182029
DDX11	chr12_+_31245826_31246177	chr12	+	31245826	31246177	2.38e-06	1e-05	-0.180501
DDX11	chr12_+_31246258_31247522	chr12	+	31246258	31247522	0.00866579	0.01731	-0.151105
DDX11	chr12_+_31249313_31249569	chr12	+	31249313	31249569	2.63e-07	1.33e-06	-0.151167
DDX11	chr12_+_31253641_31253959	chr12	+	31253641	31253959	8.29e-07	3.83e-06	-0.27729
DDX11	chr12_+_31254064_31254765	chr12	+	31254064	31254765	7.48e-12	7.82e-11	-0.385109
DDX11	chr12_+_31254916_31255175	chr12	+	31254916	31255175	3.18e-12	3.49e-11	-0.362276
DDX11	chr12_+_31255461_31255868	chr12	+	31255461	31255868	1.12e-08	7.18e-08	-0.318637
DDX11	chr12_+_31255954_31256249	chr12	+	31255954	31256249	9.08e-11	8.1e-10	-0.481938
DDX11	chr12_+_31256329_31256509	chr12	+	31256329	31256509	4.69e-08	2.71e-07	-0.453656
TEAD4	chr12_+_3126692_3127709	chr12	+	3126692	3127709	2.29e-06	9.71e-06	-0.0803577
C1orf131	chr1_-_231361269_231362483	chr1	-	231361269	231362483	2.09e-07	1.07e-06	-0.149513
C1orf131	chr1_-_231374934_231376768	chr1	-	231374934	231376768	1.96e-06	8.41e-06	-0.187478
SINHCAF	chr12_-_31435805_31440566	chr12	-	31435805	31440566	4.92e-29	2.7e-27	-0.185579
SINHCAF	chr12_-_31446878_31448166	chr12	-	31446878	31448166	0.000639809	0.00163666	0.162947
TWNK	chr10_+_102749210_102749399	chr10	+	102749210	102749399	3.9e-12	4.23e-11	-0.224974
SPRTN	chr1_+_231487317_231488354	chr1	+	231487317	231488354	1.54e-10	1.33e-09	-0.373281
EGLN1	chr1_-_231502221_231503313	chr1	-	231502221	231503313	2.87e-13	3.6e-12	-0.23899
TSNAX-DISC1	chr1_+_231664572_231664999	chr1	+	231664572	231664999	0.000233655	0.00065528	-0.121826
TWNK	chr10_+_102749641_102750191	chr10	+	102749641	102750191	1.35e-15	2.24e-14	-0.306841
DNM1L	chr12_+_32860347_32861085	chr12	+	32860347	32861085	4.38e-06	1.76e-05	-0.0616196
DNM1L	chr12_+_32871697_32873596	chr12	+	32871697	32873596	8.45e-06	3.2e-05	-0.0832903
DNM1L	chr12_+_32873729_32875359	chr12	+	32873729	32875359	2.41e-09	1.73e-08	-0.0814438
DNM1L	chr12_+_32890095_32890797	chr12	+	32890095	32890797	5.2e-14	7.16e-13	-0.417267
DNM1L	chr12_+_32890876_32891196	chr12	+	32890876	32891196	4.75e-08	2.74e-07	-0.248009
DNM1L	chr12_+_32891230_32892996	chr12	+	32891230	32892996	4.77e-11	4.44e-10	-0.264079
DNM1L	chr12_+_32893174_32893341	chr12	+	32893174	32893341	0.00586911	0.0121756	-0.0860735
DNM1L	chr12_+_32893452_32895521	chr12	+	32893452	32895521	6.95e-05	0.000217624	-0.0914815
YARS2	chr12_-_32900297_32902869	chr12	-	32900297	32902869	2.11e-17	4.3e-16	-0.110787
YARS2	chr12_-_32906083_32906850	chr12	-	32906083	32906850	0.00212677	0.00486453	-0.129412
KDM1A	chr1_+_23381654_23382423	chr1	+	23381654	23382423	0.0283419	0.0501737	-0.030742
KDM1A	chr1_+_23397852_23398615	chr1	+	23397852	23398615	2.83e-05	9.62e-05	-0.0528154
TWNK	chr10_+_102750300_102750624	chr10	+	102750300	102750624	2.96e-11	2.84e-10	-0.375855
KDM1A	chr1_+_23405670_23406044	chr1	+	23405670	23406044	1.36e-08	8.64e-08	-0.108259
KDM1A	chr1_+_23406160_23407937	chr1	+	23406160	23407937	1.09e-09	8.23e-09	-0.113123
KDM1A	chr1_+_23408066_23408711	chr1	+	23408066	23408711	2.82e-07	1.42e-06	-0.0878295
ALG10	chr12_+_34175705_34176895	chr12	+	34175705	34176895	1.23e-05	4.5e-05	-0.426289
ALG10	chr12_+_34177094_34178796	chr12	+	34177094	34178796	2.23e-09	1.61e-08	-0.349416
IRF2BP2	chr1_-_234743598_234744191	chr1	-	234743598	234744191	0.000177583	0.000510804	0.12725
RBM34	chr1_-_235299085_235299347	chr1	-	235299085	235299347	6.65e-15	1.02e-13	-0.186549
RBM34	chr1_-_235299388_235301190	chr1	-	235299388	235301190	1.79e-16	3.3e-15	-0.157719
RBM34	chr1_-_235323962_235324206	chr1	-	235323962	235324206	1.55e-09	1.15e-08	-0.201299
ARID4B	chr1_-_235384977_235386479	chr1	-	235384977	235386479	6.3e-06	2.45e-05	-0.151149
B3GALNT2	chr1_-_235616458_235617466	chr1	-	235616458	235617466	0.000174959	0.000503974	-0.0483805
HNRNPR	chr1_-_23640195_23644974	chr1	-	23640195	23644974	2.35e-10	1.98e-09	-0.0672908
HNRNPR	chr1_-_23645181_23648019	chr1	-	23645181	23648019	1.48e-16	2.75e-15	-0.116491
NONE	chr1_*_23645190_23648019	chr1	*	23645190	23648019	4.69e-12	5.04e-11	-0.248583
HNRNPR	chr1_-_23665101_23667343	chr1	-	23665101	23667343	8.72e-10	6.7e-09	-0.157001
HEATR1	chr1_-_236715407_236716879	chr1	-	236715407	236716879	2.93e-14	4.17e-13	-0.187817
HEATR1	chr1_-_236717039_236717896	chr1	-	236717039	236717896	1.46e-27	7.23e-26	-0.288278
HEATR1	chr1_-_236718955_236719103	chr1	-	236718955	236719103	1.61e-15	2.66e-14	-0.203492
HEATR1	chr1_-_236719558_236720493	chr1	-	236719558	236720493	1.52e-14	2.24e-13	-0.261969
HEATR1	chr1_-_236720645_236721535	chr1	-	236720645	236721535	2.05e-08	1.26e-07	-0.121404
HEATR1	chr1_-_236722435_236723012	chr1	-	236722435	236723012	4.39e-16	7.72e-15	-0.224069
HEATR1	chr1_-_236724571_236727796	chr1	-	236724571	236727796	1.91e-25	8e-24	-0.462882
HEATR1	chr1_-_236727961_236729217	chr1	-	236727961	236729217	2.56e-22	8.26e-21	-0.415124
HEATR1	chr1_-_236729345_236729944	chr1	-	236729345	236729944	1.16e-17	2.43e-16	-0.327606
HEATR1	chr1_-_236730176_236732294	chr1	-	236730176	236732294	1.62e-05	5.78e-05	-0.173805
HEATR1	chr1_-_236734986_236735709	chr1	-	236734986	236735709	3.11e-13	3.88e-12	-0.24971
HEATR1	chr1_-_236735854_236736023	chr1	-	236735854	236736023	9.46e-33	6.6e-31	-0.385061
HEATR1	chr1_-_236737633_236737959	chr1	-	236737633	236737959	6.14e-21	1.75e-19	-0.318545
HEATR1	chr1_-_236739677_236740078	chr1	-	236739677	236740078	8.29e-09	5.45e-08	-0.166948
HEATR1	chr1_-_236746496_236748323	chr1	-	236746496	236748323	2.34e-11	2.28e-10	-0.429151
HEATR1	chr1_-_236754254_236755291	chr1	-	236754254	236755291	1.73e-05	6.15e-05	-0.191294
HEATR1	chr1_-_236759344_236760134	chr1	-	236759344	236760134	1.33e-07	7.11e-07	-0.182899
HEATR1	chr1_-_236766676_236767252	chr1	-	236766676	236767252	2.98e-30	1.78e-28	-0.352867
HEATR1	chr1_-_236767427_236767720	chr1	-	236767427	236767720	3.37e-16	6e-15	-0.184262
ZNF436	chr1_-_23693661_23694464	chr1	-	23693661	23694464	4.96e-07	2.38e-06	-0.526973
MTR	chr1_+_237015937_237016246	chr1	+	237015937	237016246	0.0129489	0.0248335	-0.11673
ALG10B	chr12_+_38710866_38712061	chr12	+	38710866	38712061	3.69e-18	8.15e-17	-0.593953
ALG10B	chr12_+_38712260_38713961	chr12	+	38712260	38713961	1.1e-07	5.94e-07	-0.545146
ID3	chr1_-_23884906_23885424	chr1	-	23884906	23885424	6.03e-10	4.74e-09	-0.139096
KDM5A	chr12_-_394828_395290	chr12	-	394828	395290	1.42e-07	7.52e-07	-0.358084
KIF21A	chr12_-_39724064_39724546	chr12	-	39724064	39724546	0.00165699	0.00387997	-0.329227
RPL11	chr1_+_24019249_24020295	chr1	+	24019249	24020295	1.42e-06	6.25e-06	-0.0171636
RPL11	chr1_+_24020403_24021148	chr1	+	24020403	24021148	5.25e-91	3.82e-88	-0.0375802
RPL11	chr1_+_24022398_24022832	chr1	+	24022398	24022832	5.5e-109	6.7e-106	-0.0854186
ELOA	chr1_+_24076438_24077333	chr1	+	24076438	24077333	0.0022924	0.00520683	-0.0541175
ELOA	chr1_+_24078520_24078895	chr1	+	24078520	24078895	0.000743595	0.00187634	-0.0860202
ELOA	chr1_+_24079008_24080588	chr1	+	24079008	24080588	2.91e-08	1.74e-07	-0.131805
ELOA	chr1_+_24080950_24082331	chr1	+	24080950	24082331	2.36e-05	8.14e-05	-0.16137
ELOA	chr1_+_24082513_24082762	chr1	+	24082513	24082762	0.00619172	0.0127803	-0.141334
ELOA	chr1_+_24082875_24083441	chr1	+	24082875	24083441	0.000505008	0.0013204	-0.0858043
LZTS2	chr10_+_102759709_102762252	chr10	+	102759709	102762252	1.75e-09	1.29e-08	-0.316098
PITHD1	chr1_+_24105971_24106352	chr1	+	24105971	24106352	4.74e-10	3.79e-09	-0.135327
PITHD1	chr1_+_24112269_24112803	chr1	+	24112269	24112803	2.11e-09	1.53e-08	-0.123486
KDM5A	chr12_-_416255_416618	chr12	-	416255	416618	0.00451117	0.00960155	-0.092774
FH	chr1_-_241663890_241665741	chr1	-	241663890	241665741	1.91e-07	9.88e-07	-0.0360233
FH	chr1_-_241665870_241667340	chr1	-	241665870	241667340	5.05e-07	2.42e-06	-0.0434718
FH	chr1_-_241669468_241671901	chr1	-	241669468	241671901	0.000400405	0.0010693	-0.0276275
FH	chr1_-_241672085_241675265	chr1	-	241672085	241675265	7.49e-12	7.83e-11	-0.0534143
OPN3	chr1_-_241799375_241803182	chr1	-	241799375	241803182	9.58e-14	1.27e-12	-0.316226
EXO1	chr1_+_242011655_242012031	chr1	+	242011655	242012031	0.0012252	0.00295005	-0.0774662
EXO1	chr1_+_242012518_242013709	chr1	+	242012518	242013709	6.54e-25	2.63e-23	-0.408118
EXO1	chr1_+_242013888_242015349	chr1	+	242013888	242015349	5.37e-08	3.07e-07	-0.0727437
EXO1	chr1_+_242015404_242015592	chr1	+	242015404	242015592	0.000460914	0.00121527	-0.0577641
EXO1	chr1_+_242015713_242016658	chr1	+	242015713	242016658	6.19e-22	1.93e-20	-0.257681
LZTS2	chr10_+_102762703_102763262	chr10	+	102762703	102763262	2.43e-09	1.75e-08	-0.271387
EXO1	chr1_+_242045319_242048614	chr1	+	242045319	242048614	1.36e-13	1.77e-12	-0.117023
YAF2	chr12_-_42554628_42555413	chr12	-	42554628	42555413	7.85e-06	2.99e-05	-0.167109
PPHLN1	chr12_+_42726504_42729683	chr12	+	42726504	42729683	4.23e-07	2.06e-06	-0.38125
PPHLN1	chr12_+_42778798_42781256	chr12	+	42778798	42781256	0.00747941	0.015158	-0.0549993
YME1L1	chr10_-_27403536_27404987	chr10	-	27403536	27404987	1.46e-20	4.03e-19	-0.0920898
PNRC2	chr1_+_24287624_24287928	chr1	+	24287624	24287928	8.76e-08	4.82e-07	-0.0681511
SRSF10	chr1_-_24298116_24298338	chr1	-	24298116	24298338	2.08e-80	1.12e-77	-0.384663
KDM5A	chr12_-_432372_432764	chr12	-	432372	432764	0.000151324	0.000441658	-0.133772
YME1L1	chr10_-_27405274_27406503	chr10	-	27405274	27406503	1.72e-14	2.52e-13	-0.0712186
TWF1	chr12_-_44190900_44191103	chr12	-	44190900	44191103	1.7e-06	7.41e-06	-0.0567956
TWF1	chr12_-_44191255_44191509	chr12	-	44191255	44191509	4.51e-16	7.92e-15	-0.0939593
TWF1	chr12_-_44191636_44193199	chr12	-	44191636	44193199	2.23e-05	7.76e-05	-0.0409612
TWF1	chr12_-_44196267_44197977	chr12	-	44196267	44197977	4.64e-10	3.72e-09	-0.293461
TWF1	chr12_-_44198043_44198296	chr12	-	44198043	44198296	3.48e-07	1.72e-06	-0.274112
TWF1	chr12_-_44198375_44199325	chr12	-	44198375	44199325	7.06e-08	3.95e-07	-0.359338
TWF1	chr12_-_44199805_44200022	chr12	-	44199805	44200022	7.13e-05	0.000222697	-0.165254
YME1L1	chr10_-_27409476_27410313	chr10	-	27409476	27410313	7.63e-10	5.92e-09	-0.0495333
LZTS2	chr10_+_102763923_102765213	chr10	+	102763923	102765213	4.59e-20	1.22e-18	-0.490834
ADSS	chr1_-_244572940_244574587	chr1	-	244572940	244574587	1.91e-14	2.77e-13	-0.244318
ADSS	chr1_-_244579380_244580928	chr1	-	244579380	244580928	1.37e-06	6.08e-06	-0.0896723
ADSS	chr1_-_244581054_244582060	chr1	-	244581054	244582060	4.23e-05	0.000138562	-0.0908941
ADSS	chr1_-_244582216_244583470	chr1	-	244582216	244583470	1.7e-10	1.45e-09	-0.193151
ADSS	chr1_-_244583598_244586135	chr1	-	244583598	244586135	8.48e-09	5.56e-08	-0.158174
ADSS	chr1_-_244586218_244587253	chr1	-	244586218	244587253	3.87e-10	3.14e-09	-0.118027
ADSS	chr1_-_244595366_244595845	chr1	-	244595366	244595845	0.000162394	0.000470989	0.317704
DESI2	chr1_+_244816657_244817213	chr1	+	244816657	244817213	5.91e-06	2.31e-05	-0.292997
COX20	chr1_+_245005560_245006341	chr1	+	245005560	245006341	2.98e-56	6.74e-54	-0.434027
COX20	chr1_+_245006428_245008420	chr1	+	245006428	245008420	3.4e-08	2.01e-07	-0.0218224
HNRNPU	chr1_-_245018910_245019204	chr1	-	245018910	245019204	1.02e-30	6.31e-29	-0.113081
HNRNPU	chr1_-_245019460_245019757	chr1	-	245019460	245019757	3.62e-09	2.53e-08	-0.0999304
HNRNPU	chr1_-_245021019_245021311	chr1	-	245021019	245021311	3.53e-24	1.34e-22	-0.0885537
HNRNPU	chr1_-_245021576_245022029	chr1	-	245021576	245022029	0.0010161	0.00248918	-0.0407032
HNRNPU	chr1_-_245022676_245023635	chr1	-	245022676	245023635	6.88e-21	1.96e-19	-0.0957088
LZTS2	chr10_+_102765472_102766240	chr10	+	102765472	102766240	2.87e-07	1.44e-06	-0.23898
C12orf4	chr12_-_4599755_4600341	chr12	-	4599755	4600341	1.25e-05	4.58e-05	-0.216213
KDM5A	chr12_-_461490_463240	chr12	-	461490	463240	0.000497443	0.00130256	-0.127217
ARID2	chr12_+_46242753_46243361	chr12	+	46242753	46243361	1.03e-06	4.66e-06	-0.240263
ARID2	chr12_+_46243559_46243817	chr12	+	46243559	46243817	8.31e-08	4.59e-07	-0.337717
C12orf4	chr12_-_4627421_4627938	chr12	-	4627421	4627938	1.44e-05	5.19e-05	-0.262987
ARID2	chr12_+_46285879_46287201	chr12	+	46285879	46287201	0.000695837	0.00176628	-0.144805
SCAF11	chr12_-_46315977_46316244	chr12	-	46315977	46316244	1.02e-11	1.05e-10	-0.345368
SCAF11	chr12_-_46316365_46316717	chr12	-	46316365	46316717	2.44e-20	6.63e-19	-0.416429
SCAF11	chr12_-_46316937_46318509	chr12	-	46316937	46318509	1.21e-14	1.8e-13	-0.419924
SCAF11	chr12_-_46318857_46319923	chr12	-	46318857	46319923	9.14e-20	2.36e-18	-0.407238
SCAF11	chr12_-_46325395_46326912	chr12	-	46325395	46326912	4.19e-13	5.15e-12	-0.23799
SCAF11	chr12_-_46328068_46328228	chr12	-	46328068	46328228	2.04e-12	2.3e-11	-0.1947
SCAF11	chr12_-_46339096_46342218	chr12	-	46339096	46342218	1.5e-14	2.21e-13	-0.236102
SCAF11	chr12_-_46345510_46347609	chr12	-	46345510	46347609	0.00124077	0.00298445	-0.149416
YME1L1	chr10_-_27425314_27431314	chr10	-	27425314	27431314	9.28e-11	8.27e-10	-0.124112
RAD51AP1	chr12_+_4648122_4651048	chr12	+	4648122	4651048	2.87e-13	3.6e-12	-0.141134
RAD51AP1	chr12_+_4653077_4654383	chr12	+	4653077	4654383	0.000351958	0.000951097	-0.0632174
RAD51AP1	chr12_+_4654998_4655473	chr12	+	4654998	4655473	0.000197213	0.000561757	-0.278737
RAD51AP1	chr12_+_4655584_4657256	chr12	+	4655584	4657256	5.26e-06	2.08e-05	-0.143204
RAD51AP1	chr12_+_4658002_4662147	chr12	+	4658002	4662147	2.91e-07	1.46e-06	-0.134338
SLC38A1	chr12_-_46582854_46590506	chr12	-	46582854	46590506	5.63e-05	0.00017979	-0.0601256
SLC38A1	chr12_-_46591843_46592406	chr12	-	46591843	46592406	3.94e-08	2.3e-07	-0.0673299
SLC38A1	chr12_-_46592526_46594879	chr12	-	46592526	46594879	8.31e-08	4.59e-07	-0.0608073
SLC38A1	chr12_-_46594981_46596791	chr12	-	46594981	46596791	7.13e-18	1.53e-16	-0.101891
SLC38A1	chr12_-_46596872_46598082	chr12	-	46596872	46598082	9.44e-20	2.43e-18	-0.117932
SLC38A1	chr12_-_46599945_46600936	chr12	-	46599945	46600936	8.05e-15	1.22e-13	-0.111758
YME1L1	chr10_-_27434519_27436425	chr10	-	27434519	27436425	0.000127416	0.00037765	-0.0962882
SLC38A1	chr12_-_46601404_46602835	chr12	-	46601404	46602835	3.09e-07	1.54e-06	-0.0965613
SLC38A1	chr12_-_46623051_46623345	chr12	-	46623051	46623345	6.68e-19	1.59e-17	-0.0892557
YME1L1	chr10_-_27436597_27437833	chr10	-	27436597	27437833	0.00144274	0.00342045	-0.23014
RAD51AP1	chr12_+_4662313_4665517	chr12	+	4662313	4665517	4.64e-24	1.74e-22	-0.30996
YME1L1	chr10_-_27437969_27442154	chr10	-	27437969	27442154	2.82e-14	4.02e-13	-0.491874
SLC38A1	chr12_-_46646582_46648595	chr12	-	46646582	46648595	0.00395184	0.00851809	-0.100216
SLC38A1	chr12_-_46648719_46650473	chr12	-	46648719	46650473	7.92e-09	5.22e-08	-0.179751
YME1L1	chr10_-_27442210_27443105	chr10	-	27442210	27443105	2.43e-16	4.4e-15	-0.374789
RAD51AP1	chr12_+_4665716_4668021	chr12	+	4665716	4668021	1.12e-05	4.13e-05	-0.188378
TFB2M	chr1_-_246704504_246707821	chr1	-	246704504	246707821	4.81e-17	9.45e-16	-0.198658
TFB2M	chr1_-_246720023_246720681	chr1	-	246720023	246720681	3.25e-06	1.34e-05	-0.105583
SLC38A2	chr12_-_46758485_46758888	chr12	-	46758485	46758888	4.37e-132	8.76e-129	-0.318951
SLC38A2	chr12_-_46758972_46759888	chr12	-	46758972	46759888	0.0137304	0.0261741	-0.00613736
SLC38A2	chr12_-_46761123_46764293	chr12	-	46761123	46764293	2.53e-140	6.12e-137	-0.34595
AHCTF1	chr1_-_247004300_247005994	chr1	-	247004300	247005994	1.45e-21	4.38e-20	-0.200939
MASTL	chr10_+_27454468_27456029	chr10	+	27454468	27456029	0.00369989	0.00802522	-0.103624
AHCTF1	chr1_-_247016601_247019030	chr1	-	247016601	247019030	2.22e-13	2.82e-12	-0.198678
AHCTF1	chr1_-_247024597_247025259	chr1	-	247024597	247025259	4.48e-05	0.00014609	-0.12834
AHCTF1	chr1_-_247025455_247027224	chr1	-	247025455	247027224	2.41e-06	1.02e-05	-0.229631
AHCTF1	chr1_-_247030653_247030961	chr1	-	247030653	247030961	3.06e-14	4.34e-13	-0.275656
AHCTF1	chr1_-_247051819_247053266	chr1	-	247051819	247053266	5.72e-20	1.51e-18	-0.257403
AHCTF1	chr1_-_247053361_247054256	chr1	-	247053361	247054256	6.12e-25	2.47e-23	-0.320652
AHCTF1	chr1_-_247054362_247055079	chr1	-	247054362	247055079	1.11e-13	1.47e-12	-0.334734
AHCTF1	chr1_-_247055221_247057959	chr1	-	247055221	247057959	4.46e-05	0.000145449	-0.139525
AHCTF1	chr1_-_247059227_247061508	chr1	-	247059227	247061508	1.92e-06	8.29e-06	-0.0810798
AHCTF1	chr1_-_247063771_247065825	chr1	-	247063771	247065825	3.31e-12	3.63e-11	-0.15437
AHCTF1	chr1_-_247065977_247067249	chr1	-	247065977	247067249	5.24e-06	2.07e-05	-0.128989
AHCTF1	chr1_-_247068959_247070851	chr1	-	247068959	247070851	1.4e-07	7.44e-07	-0.113317
MASTL	chr10_+_27469995_27470407	chr10	+	27469995	27470407	9.89e-05	0.000299843	-0.177564
ZNF670	chr1_-_247201729_247202110	chr1	-	247201729	247202110	1.36e-06	6.01e-06	-0.354146
AMIGO2	chr12_-_47473031_47473243	chr12	-	47473031	47473243	2.49e-05	8.57e-05	-0.411052
ZNF496	chr1_-_247492917_247493266	chr1	-	247492917	247493266	0.00419222	0.0089864	-0.270409
NDUFA9	chr12_+_4764088_4766912	chr12	+	4764088	4766912	4e-05	0.000131705	-0.0456074
NDUFA9	chr12_+_4771801_4777621	chr12	+	4771801	4777621	0.000565833	0.00146388	-0.0197104
NDUFA9	chr12_+_4777690_4778905	chr12	+	4777690	4778905	0.00538044	0.0112587	-0.0140928
RPAP3	chr12_-_48060863_48061535	chr12	-	48060863	48061535	9.29e-07	4.25e-06	-0.097683
RPAP3	chr12_-_48061634_48062697	chr12	-	48061634	48062697	4.18e-06	1.69e-05	-0.111595
RPAP3	chr12_-_48062885_48063888	chr12	-	48062885	48063888	2.44e-13	3.08e-12	-0.198578
RPAP3	chr12_-_48064128_48073274	chr12	-	48064128	48073274	1.42e-23	5.12e-22	-0.401743
RPAP3	chr12_-_48073557_48075477	chr12	-	48073557	48075477	8.85e-08	4.87e-07	-0.158847
RPAP3	chr12_-_48080690_48081657	chr12	-	48080690	48081657	3.69e-30	2.19e-28	-0.312209
RPAP3	chr12_-_48082978_48084299	chr12	-	48082978	48084299	0.000333635	0.000905928	-0.0801357
RPAP3	chr12_-_48090186_48091378	chr12	-	48090186	48091378	9.3e-18	1.97e-16	-0.186829
RPAP3	chr12_-_48093947_48095245	chr12	-	48093947	48095245	8.5e-11	7.62e-10	-0.375058
HDAC7	chr12_-_48178000_48179168	chr12	-	48178000	48179168	0.000109136	0.000328025	-0.33528
TMEM106C	chr12_+_48358206_48359063	chr12	+	48358206	48359063	0.00118955	0.0028719	-0.0341656
SENP1	chr12_-_48459003_48459377	chr12	-	48459003	48459377	5.53e-07	2.63e-06	-0.194206
PFKM	chr12_+_48527263_48528013	chr12	+	48527263	48528013	5.01e-06	1.99e-05	-0.0357328
PFKM	chr12_+_48528821_48529072	chr12	+	48528821	48529072	1.11e-07	6e-07	-0.117628
PFKM	chr12_+_48531629_48533066	chr12	+	48531629	48533066	4.37e-06	1.75e-05	-0.0497457
PFKM	chr12_+_48534654_48535092	chr12	+	48534654	48535092	4.63e-06	1.85e-05	-0.0545931
PFKM	chr12_+_48535849_48536563	chr12	+	48535849	48536563	3.85e-11	3.63e-10	-0.0757227
PFKM	chr12_+_48539098_48539345	chr12	+	48539098	48539345	6.27e-09	4.21e-08	-0.0497904
ACBD5	chr10_-_27529413_27529601	chr10	-	27529413	27529601	1.25e-06	5.59e-06	-0.21347
KANSL2	chr12_-_49047958_49048722	chr12	-	49047958	49048722	1.28e-10	1.11e-09	-0.199774
KANSL2	chr12_-_49053764_49054147	chr12	-	49053764	49054147	0.000399481	0.001067	-0.105194
KANSL2	chr12_-_49054402_49054976	chr12	-	49054402	49054976	4.08e-07	1.99e-06	-0.126548
KANSL2	chr12_-_49055026_49056341	chr12	-	49055026	49056341	2.58e-08	1.56e-07	-0.178391
RAB18	chr10_+_27793366_27798802	chr10	+	27793366	27798802	4.08e-17	8.06e-16	-0.123054
KANSL2	chr12_-_49061572_49062887	chr12	-	49061572	49062887	1.7e-09	1.25e-08	-0.172275
KANSL2	chr12_-_49063055_49065580	chr12	-	49063055	49065580	2.9e-07	1.45e-06	-0.112357
KANSL2	chr12_-_49065745_49072817	chr12	-	49065745	49072817	1.06e-17	2.23e-16	-0.267913
KANSL2	chr12_-_49075424_49075968	chr12	-	49075424	49075968	4.28e-11	4.01e-10	-0.305587
CCNT1	chr12_-_49089945_49091919	chr12	-	49089945	49091919	2.82e-19	6.95e-18	-0.424308
CCNT1	chr12_-_49091966_49093559	chr12	-	49091966	49093559	3.5e-21	1.02e-19	-0.324343
CCNT1	chr12_-_49108307_49110066	chr12	-	49108307	49110066	0.000671716	0.00171056	-0.0907492
ZNF692	chr1_-_249144715_249144879	chr1	-	249144715	249144879	1.12e-05	4.13e-05	-0.193033
RAB18	chr10_+_27815818_27820456	chr10	+	27815818	27820456	5.39e-06	2.12e-05	-0.316046
ZNF692	chr1_-_249150761_249151431	chr1	-	249150761	249151431	7.04e-12	7.39e-11	-0.472806
ZNF692	chr1_-_249151696_249152025	chr1	-	249151696	249152025	3.75e-06	1.52e-05	-0.131422
ZNF692	chr1_-_249152058_249152328	chr1	-	249152058	249152328	0.000100287	0.0003038	-0.169655
RAB18	chr10_+_27821508_27822662	chr10	+	27821508	27822662	7.5e-20	1.95e-18	-0.170428
DDX23	chr12_-_49225099_49225859	chr12	-	49225099	49225859	4.02e-17	7.95e-16	-0.147525
DDX23	chr12_-_49225969_49226203	chr12	-	49225969	49226203	1.19e-17	2.49e-16	-0.144983
DDX23	chr12_-_49227302_49228101	chr12	-	49227302	49228101	1.15e-06	5.19e-06	-0.0782541
FKBP11	chr12_-_49317635_49318004	chr12	-	49317635	49318004	0.00122756	0.00295526	-0.407678
KMT2D	chr12_-_49415655_49415824	chr12	-	49415655	49415824	7.72e-07	3.58e-06	-0.324984
KMT2D	chr12_-_49416658_49418359	chr12	-	49416658	49418359	1.96e-05	6.89e-05	-0.382652
KMT2D	chr12_-_49418729_49419963	chr12	-	49418729	49419963	9.77e-08	5.34e-07	-0.546696
KMT2D	chr12_-_49421105_49421584	chr12	-	49421105	49421584	1.74e-07	9.06e-07	-0.558693
KMT2D	chr12_-_49421924_49422609	chr12	-	49421924	49422609	4.94e-08	2.84e-07	-0.582726
KMT2D	chr12_-_49424222_49424382	chr12	-	49424222	49424382	4.64e-07	2.24e-06	-0.766697
KMT2D	chr12_-_49446492_49446696	chr12	-	49446492	49446696	0.00169677	0.00396387	-0.46814
KMT2D	chr12_-_49448809_49449057	chr12	-	49448809	49449057	0.0165265	0.0309119	-0.317943
NONE	chr12_-_49449144_49453394	chr12	-	49449144	49453394	1.57e-07	8.25e-07	-0.622808
RHEBL1	chr12_-_49458975_49459131	chr12	-	49458975	49459131	1.5e-06	6.59e-06	-0.43235
LMBR1L	chr12_-_49494429_49495031	chr12	-	49494429	49495031	1.91e-06	8.22e-06	-0.49413
LMBR1L	chr12_-_49495332_49495901	chr12	-	49495332	49495901	2.41e-10	2.02e-09	-0.60286
TUBA1B	chr12_-_49523505_49523900	chr12	-	49523505	49523900	6.45e-08	3.64e-07	-0.0557923
TUBA1C	chr12_+_49658967_49663246	chr12	+	49658967	49663246	2.02e-68	7.16e-66	-0.171831
TUBA1C	chr12_+_49663759_49666034	chr12	+	49663759	49666034	1.97e-19	4.93e-18	-0.0785014
TROAP	chr12_+_49719667_49719857	chr12	+	49719667	49719857	3.73e-12	4.06e-11	-0.502284
TROAP	chr12_+_49719941_49720449	chr12	+	49719941	49720449	5.43e-09	3.68e-08	-0.459783
TROAP	chr12_+_49720503_49720990	chr12	+	49720503	49720990	2.04e-07	1.05e-06	-0.410114
TROAP	chr12_+_49721113_49722708	chr12	+	49721113	49722708	7.24e-10	5.63e-09	-0.465916
TROAP	chr12_+_49723774_49723926	chr12	+	49723774	49723926	0.00946387	0.0187409	-0.14531
TROAP	chr12_+_49725190_49725354	chr12	+	49725190	49725354	0.00110012	0.00267564	-0.314377
SRRM1	chr1_+_24973280_24973568	chr1	+	24973280	24973568	0.000294936	0.00081002	-0.196709
SRRM1	chr1_+_24975520_24976460	chr1	+	24975520	24976460	1.15e-12	1.34e-11	-0.297939
SRRM1	chr1_+_24976577_24977898	chr1	+	24976577	24977898	3.82e-05	0.000126218	-0.176253
SRRM1	chr1_+_24978103_24978923	chr1	+	24978103	24978923	4.63e-13	5.66e-12	-0.422549
SRRM1	chr1_+_24979523_24981344	chr1	+	24979523	24981344	0.000498626	0.00130529	-0.183462
SRRM1	chr1_+_24981620_24987208	chr1	+	24981620	24987208	7.94e-06	3.02e-05	-0.253246
SRRM1	chr1_+_24987290_24987799	chr1	+	24987290	24987799	0.000273953	0.000757501	-0.238575
SRRM1	chr1_+_24987887_24989149	chr1	+	24987887	24989149	5.26e-07	2.51e-06	-0.299239
SRRM1	chr1_+_24989295_24989672	chr1	+	24989295	24989672	9.6e-07	4.38e-06	-0.415997
SRRM1	chr1_+_24989715_24993304	chr1	+	24989715	24993304	4.72e-08	2.72e-07	-0.494329
MCRS1	chr12_-_49952753_49952995	chr12	-	49952753	49952995	7.5e-14	1.01e-12	-0.11579
MCRS1	chr12_-_49953084_49953234	chr12	-	49953084	49953234	4.23e-11	3.96e-10	-0.0982693
MCRS1	chr12_-_49953318_49953510	chr12	-	49953318	49953510	8.62e-11	7.72e-10	-0.102701
MCRS1	chr12_-_49954153_49956782	chr12	-	49954153	49956782	0.00672354	0.0137705	-0.0287002
MCRS1	chr12_-_49956922_49957219	chr12	-	49956922	49957219	0.00109181	0.00265741	-0.0304821
MCRS1	chr12_-_49957329_49958262	chr12	-	49957329	49958262	1.7e-10	1.46e-09	-0.11273
MCRS1	chr12_-_49958678_49959310	chr12	-	49958678	49959310	4.05e-14	5.65e-13	-0.159893
MCRS1	chr12_-_49959450_49959858	chr12	-	49959450	49959858	4.61e-09	3.16e-08	-0.1068
MCRS1	chr12_-_49960624_49961428	chr12	-	49960624	49961428	1.57e-13	2.04e-12	-0.445411
SRRM1	chr1_+_24996078_24996609	chr1	+	24996078	24996609	4.03e-09	2.79e-08	-0.35606
TMBIM6	chr12_+_50135394_50135738	chr12	+	50135394	50135738	2.36e-13	2.99e-12	-0.282851
TMBIM6	chr12_+_50146332_50146754	chr12	+	50146332	50146754	8.76e-06	3.31e-05	-0.0124454
RACGAP1	chr12_-_50386160_50386331	chr12	-	50386160	50386331	1.01e-05	3.76e-05	-0.0473786
RACGAP1	chr12_-_50386438_50387912	chr12	-	50386438	50387912	6.93e-25	2.78e-23	-0.20574
RACGAP1	chr12_-_50393054_50393397	chr12	-	50393054	50393397	1.47e-18	3.36e-17	-0.164936
RACGAP1	chr12_-_50395035_50395722	chr12	-	50395035	50395722	7.77e-07	3.61e-06	-0.515152
RACGAP1	chr12_-_50398087_50399037	chr12	-	50398087	50399037	1.24e-53	2.53e-51	-0.305752
RACGAP1	chr12_-_50399175_50400215	chr12	-	50399175	50400215	1.01e-10	8.94e-10	-0.135114
RACGAP1	chr12_-_50410502_50412297	chr12	-	50410502	50412297	3.28e-14	4.62e-13	-0.615331
MPP7	chr10_-_28407990_28408578	chr10	-	28407990	28408578	0.00826675	0.0165911	-0.239656
SMARCD1	chr12_+_50480661_50481144	chr12	+	50480661	50481144	1.87e-25	7.86e-24	-0.532887
SMARCD1	chr12_+_50481268_50482302	chr12	+	50481268	50482302	1.43e-30	8.74e-29	-0.517972
SMARCD1	chr12_+_50483768_50484022	chr12	+	50483768	50484022	4.21e-14	5.85e-13	-0.290272
SMARCD1	chr12_+_50488355_50490631	chr12	+	50488355	50490631	4.9e-06	1.95e-05	-0.192607
MPP7	chr10_-_28409319_28409521	chr10	-	28409319	28409521	3.64e-09	2.54e-08	-0.10778
LARP4	chr12_+_50794811_50796456	chr12	+	50794811	50796456	6.94e-08	3.89e-07	-0.289281
LARP4	chr12_+_50796596_50806186	chr12	+	50796596	50806186	2.77e-09	1.97e-08	-0.341422
LARP4	chr12_+_50831621_50834220	chr12	+	50831621	50834220	5.25e-10	4.18e-09	-0.0870331
LARP4	chr12_+_50847455_50848095	chr12	+	50847455	50848095	2.36e-08	1.44e-07	-0.153443
MPP7	chr10_-_28491200_28491409	chr10	-	28491200	28491409	3.67e-05	0.000121675	-0.262017
LARP4	chr12_+_50867950_50869307	chr12	+	50867950	50869307	1.49e-30	9.09e-29	-0.429403
DIP2B	chr12_+_51089750_51090842	chr12	+	51089750	51090842	2.77e-09	1.97e-08	-0.181519
DIP2B	chr12_+_51092250_51092847	chr12	+	51092250	51092847	0.00196191	0.00452081	-0.126882
DIP2B	chr12_+_51125320_51126147	chr12	+	51125320	51126147	0.000174508	0.000502823	-0.169633
DIP2B	chr12_+_51133369_51135197	chr12	+	51133369	51135197	1.42e-06	6.26e-06	-0.144165
SLC11A2	chr12_-_51393198_51394094	chr12	-	51393198	51394094	0.00243802	0.00550703	-0.0537173
SLC11A2	chr12_-_51398690_51399092	chr12	-	51398690	51399092	7.6e-13	9.05e-12	-0.156656
TFCP2	chr12_-_51495808_51497451	chr12	-	51495808	51497451	6.17e-07	2.91e-06	-0.248525
TFCP2	chr12_-_51497546_51497936	chr12	-	51497546	51497936	6.48e-08	3.65e-07	-0.262426
TFCP2	chr12_-_51500396_51501017	chr12	-	51500396	51501017	0.000202593	0.000575814	-0.116407
DAZAP2	chr12_+_51632704_51634125	chr12	+	51632704	51634125	3.76e-22	1.19e-20	-0.143751
DAZAP2	chr12_+_51634245_51634653	chr12	+	51634245	51634653	2.13e-35	1.75e-33	-0.178286
DAZAP2	chr12_+_51634900_51636112	chr12	+	51634900	51636112	6.63e-15	1.02e-13	-0.20806
WAC	chr10_+_28822963_28823161	chr10	+	28822963	28823161	3.65e-13	4.52e-12	-0.335923
WAC	chr10_+_28823275_28824489	chr10	+	28823275	28824489	4.18e-16	7.37e-15	-0.169784
ACVR1B	chr12_+_52379132_52380600	chr12	+	52379132	52380600	6.48e-06	2.51e-05	-0.359675
WAC	chr10_+_28824686_28827187	chr10	+	28824686	28827187	1.13e-12	1.32e-11	-0.289795
NR4A1	chr12_+_52449943_52450276	chr12	+	52449943	52450276	5.37e-21	1.54e-19	0.315556
NR4A1	chr12_+_52450429_52450839	chr12	+	52450429	52450839	2.11e-36	1.82e-34	0.379998
KRT7	chr12_+_52627404_52628937	chr12	+	52627404	52628937	0.00630265	0.0129879	-0.033327
KRT7	chr12_+_52631501_52632462	chr12	+	52631501	52632462	0.000102841	0.000310829	-0.208847
KRT18	chr12_+_53343374_53344110	chr12	+	53343374	53344110	0.000194888	0.000555796	-0.0147892
KRT18	chr12_+_53346126_53346504	chr12	+	53346126	53346504	1.2e-09	9.05e-09	-0.0431647
EIF4B	chr12_+_53415644_53416275	chr12	+	53415644	53416275	8.39e-07	3.87e-06	-0.0111721
WAC	chr10_+_28878780_28879647	chr10	+	28878780	28879647	2.25e-11	2.19e-10	-0.086585
EIF4B	chr12_+_53429744_53431191	chr12	+	53429744	53431191	0.00112477	0.00272992	-0.203868
EIF4B	chr12_+_53431406_53432138	chr12	+	53431406	53432138	1.59e-26	7.2e-25	-0.0423945
EIF4B	chr12_+_53432195_53433017	chr12	+	53432195	53433017	7.04e-32	4.68e-30	-0.368992
SPRYD3	chr12_-_53468568_53468877	chr12	-	53468568	53468877	0.00066556	0.00169639	-0.154397
ZNF740	chr12_+_53578824_53579169	chr12	+	53578824	53579169	2.15e-11	2.11e-10	-0.442929
ZNF740	chr12_+_53579260_53579736	chr12	+	53579260	53579736	8.96e-12	9.25e-11	-0.509835
ZNF740	chr12_+_53579861_53580173	chr12	+	53579861	53580173	2.6e-19	6.43e-18	-0.446702
ZNF740	chr12_+_53580293_53581283	chr12	+	53580293	53581283	2.11e-19	5.27e-18	-0.48121
RARG	chr12_-_53609218_53609428	chr12	-	53609218	53609428	0.000521921	0.00136055	-0.273306
ESPL1	chr12_+_53663869_53664160	chr12	+	53663869	53664160	8.57e-08	4.72e-07	-0.376765
ESPL1	chr12_+_53664582_53666503	chr12	+	53664582	53666503	8.88e-14	1.19e-12	-0.508964
ESPL1	chr12_+_53676219_53676911	chr12	+	53676219	53676911	0.000163016	0.000472572	-0.285073
ESPL1	chr12_+_53682125_53682320	chr12	+	53682125	53682320	6.37e-09	4.27e-08	-0.37499
ESPL1	chr12_+_53682483_53682872	chr12	+	53682483	53682872	4.93e-06	1.96e-05	-0.3438
ESPL1	chr12_+_53683378_53683867	chr12	+	53683378	53683867	5.1e-07	2.44e-06	-0.376122
ESPL1	chr12_+_53685872_53686060	chr12	+	53685872	53686060	3.51e-07	1.73e-06	-0.304814
PFDN5	chr12_+_53689423_53689621	chr12	+	53689423	53689621	5.72e-40	6.02e-38	-0.0915618
PFDN5	chr12_+_53689725_53690001	chr12	+	53689725	53690001	0.000376402	0.00101112	0.0390608
PFDN5	chr12_+_53690059_53691606	chr12	+	53690059	53691606	0.0117294	0.0227197	0.0338394
PFDN5	chr12_+_53690335_53691632	chr12	+	53690335	53691632	0.00217895	0.00497317	-0.0741393
AAAS	chr12_-_53702312_53702507	chr12	-	53702312	53702507	3.81e-05	0.000126079	-0.0911656
PCBP2	chr12_+_53849277_53849667	chr12	+	53849277	53849667	2.85e-11	2.74e-10	-0.128665
PCBP2	chr12_+_53849785_53853054	chr12	+	53849785	53853054	1.07e-13	1.42e-12	-0.104465
PCBP2	chr12_+_53853187_53853582	chr12	+	53853187	53853582	5.6e-14	7.67e-13	-0.288569
NONE	chr12_*_53854927_53856263	chr12	*	53854927	53856263	4.13e-09	2.86e-08	-0.130221
PCBP2	chr12_+_53858815_53859714	chr12	+	53858815	53859714	0.0183206	0.03391	0.16952
PCBP2	chr12_+_53859757_53861003	chr12	+	53859757	53861003	0.0207574	0.0379251	-0.0350591
PCBP2	chr12_+_53861077_53861587	chr12	+	53861077	53861587	5.24e-10	4.16e-09	-0.122004
PCBP2	chr12_+_53861627_53862559	chr12	+	53861627	53862559	5.89e-12	6.24e-11	-0.141089
MAP3K12	chr12_-_53875064_53875723	chr12	-	53875064	53875723	0.00013552	0.000399528	-0.513595
MAP3K12	chr12_-_53877507_53877693	chr12	-	53877507	53877693	3.36e-08	1.99e-07	-0.635153
MAP3K12	chr12_-_53880406_53880729	chr12	-	53880406	53880729	0.00176125	0.00409956	-0.248409
WAC	chr10_+_28903614_28905100	chr10	+	28903614	28905100	2.53e-08	1.53e-07	-0.178229
TARBP2	chr12_+_53895492_53895797	chr12	+	53895492	53895797	0.00344853	0.00753095	-0.178584
TARBP2	chr12_+_53895968_53896809	chr12	+	53895968	53896809	3.79e-45	5.21e-43	-0.441252
TARBP2	chr12_+_53896913_53897495	chr12	+	53896913	53897495	5.14e-35	4.12e-33	-0.443366
TARBP2	chr12_+_53896996_53897512	chr12	+	53896996	53897512	0.00117288	0.00283534	-0.053017
TARBP2	chr12_+_53897592_53898179	chr12	+	53897592	53898179	2.22e-07	1.13e-06	-0.135998
TARBP2	chr12_+_53898599_53898917	chr12	+	53898599	53898917	1.74e-23	6.22e-22	-0.419948
TARBP2	chr12_+_53899046_53899431	chr12	+	53899046	53899431	1.35e-13	1.77e-12	-0.407564
ATP5MC2	chr12_-_54059212_54060417	chr12	-	54059212	54060417	0.000698056	0.00177142	-0.112
ATP5MC2	chr12_-_54060536_54062930	chr12	-	54060536	54062930	3.43e-06	1.4e-05	-0.200706
WAC	chr10_+_28905291_28906584	chr10	+	28905291	28906584	3.39e-14	4.76e-13	-0.147206
ATP5MC2	chr12_-_54066429_54069835	chr12	-	54066429	54069835	6.42e-12	6.78e-11	-0.0831048
WAC	chr10_+_28906713_28908464	chr10	+	28906713	28908464	0.000864352	0.00214989	-0.059554
BAMBI	chr10_+_28966902_28970185	chr10	+	28966902	28970185	8.09e-11	7.27e-10	-0.346898
BAMBI	chr10_+_28970474_28970910	chr10	+	28970474	28970910	3.67e-05	0.000121662	-0.216436
SMUG1	chr12_-_54575431_54576286	chr12	-	54575431	54576286	0.000506786	0.00132464	0.191787
ZMYND11	chr10_+_292913_293336	chr10	+	292913	293336	0.00325101	0.00714161	-0.0890117
ZMYND11	chr10_+_293406_294274	chr10	+	293406	294274	0.00567809	0.0118185	-0.0646772
HNRNPA1	chr12_+_54676658_54676861	chr12	+	54676658	54676861	7.57e-14	1.02e-12	-0.132803
COPZ1	chr12_+_54741628_54741782	chr12	+	54741628	54741782	0.0197856	0.036327	-0.0112148
CCDC77	chr12_+_550162_550938	chr12	+	550162	550938	0.000165373	0.000478783	-0.170626
SYF2	chr1_-_25549922_25551491	chr1	-	25549922	25551491	3.12e-06	1.29e-05	-0.0740534
SYF2	chr1_-_25554023_25554607	chr1	-	25554023	25554607	3.75e-22	1.19e-20	-0.235922
RSRP1	chr1_-_25570989_25571639	chr1	-	25570989	25571639	3.13e-16	5.6e-15	-0.284166
RSRP1	chr1_-_25571792_25572933	chr1	-	25571792	25572933	7.08e-07	3.31e-06	-0.230629
RSRP1	chr1_-_25573520_25573798	chr1	-	25573520	25573798	9.14e-09	5.96e-08	-0.223035
SARNP	chr12_-_56188171_56188589	chr12	-	56188171	56188589	4.25e-05	0.000139123	-0.0188171
SARNP	chr12_-_56194413_56194636	chr12	-	56194413	56194636	0.000848936	0.00211496	-0.0188378
SARNP	chr12_-_56194684_56197411	chr12	-	56194684	56197411	7.08e-07	3.31e-06	-0.0356639
DNAJC14	chr12_-_56222498_56222923	chr12	-	56222498	56222923	1.09e-05	4.02e-05	-0.430451
CDK2	chr12_+_56361953_56362560	chr12	+	56361953	56362560	4.99e-05	0.000161063	-0.0748008
CDK2	chr12_+_56362732_56363257	chr12	+	56362732	56363257	0.00764191	0.0154535	-0.0765286
CDK2	chr12_+_56365031_56365303	chr12	+	56365031	56365303	7.7e-19	1.82e-17	-0.303365
RAB5B	chr12_+_56383882_56384464	chr12	+	56383882	56384464	0.00220554	0.00502804	-0.0908536
RPS26	chr12_+_56437277_56437901	chr12	+	56437277	56437901	2.02e-30	1.22e-28	-0.0441659
ERBB3	chr12_+_56495145_56495311	chr12	+	56495145	56495311	2.85e-14	4.05e-13	-0.855102
PA2G4	chr12_+_56500500_56500772	chr12	+	56500500	56500772	7.85e-07	3.64e-06	-0.0519995
PA2G4	chr12_+_56503719_56504181	chr12	+	56503719	56504181	1.88e-14	2.73e-13	-0.0295794
PA2G4	chr12_+_56505093_56505258	chr12	+	56505093	56505258	2.97e-06	1.23e-05	-0.0268739
RPL41	chr12_+_56510714_56510971	chr12	+	56510714	56510971	1.43e-06	6.29e-06	-0.0295218
ZC3H10	chr12_+_56512102_56512870	chr12	+	56512102	56512870	7.03e-06	2.71e-05	-0.526274
MYL6	chr12_+_56552495_56552684	chr12	+	56552495	56552684	4.86e-08	2.8e-07	-0.196641
MYL6	chr12_+_56552704_56553369	chr12	+	56552704	56553369	6.13e-07	2.9e-06	-0.124829
MYL6	chr12_+_56554104_56554408	chr12	+	56554104	56554408	0.00197107	0.00453988	-0.0474927
MYL6	chr12_+_56554454_56555169	chr12	+	56554454	56555169	1.01e-05	3.75e-05	-0.0731696
SMARCC2	chr12_-_56557549_56558085	chr12	-	56557549	56558085	0.00488971	0.0103253	-0.199517
NABP2	chr12_+_56619479_56619961	chr12	+	56619479	56619961	1.17e-05	4.29e-05	-0.0488602
ANKRD52	chr12_-_56648736_56649566	chr12	-	56648736	56649566	0.000203455	0.000578036	-0.467421
ANKRD52	chr12_-_56649768_56650797	chr12	-	56649768	56650797	9.75e-08	5.33e-07	-0.394448
CS	chr12_-_56667038_56667369	chr12	-	56667038	56667369	0.000336041	0.000911864	-0.0558074
CS	chr12_-_56676392_56676642	chr12	-	56676392	56676642	1.81e-05	6.4e-05	-0.0526349
CS	chr12_-_56679807_56680377	chr12	-	56679807	56680377	0.000263138	0.000730169	-0.0913505
CNPY2	chr12_-_56708750_56708912	chr12	-	56708750	56708912	2.91e-13	3.66e-12	-0.0661147
CNPY2	chr12_-_56709026_56709603	chr12	-	56709026	56709603	0.000758304	0.00190995	-0.0335269
PAN2	chr12_-_56711427_56712019	chr12	-	56711427	56712019	5.28e-06	2.08e-05	-0.375281
PAN2	chr12_-_56712218_56712870	chr12	-	56712218	56712870	5.81e-05	0.000184925	-0.311751
PAN2	chr12_-_56715952_56716205	chr12	-	56715952	56716205	7.23e-09	4.8e-08	-0.46316
PAN2	chr12_-_56717382_56717589	chr12	-	56717382	56717589	8.34e-07	3.85e-06	-0.280969
PAN2	chr12_-_56718912_56719117	chr12	-	56718912	56719117	1.54e-10	1.33e-09	-0.498298
PAN2	chr12_-_56719238_56720095	chr12	-	56719238	56720095	4.84e-08	2.79e-07	-0.447693
PAN2	chr12_-_56720193_56720399	chr12	-	56720193	56720399	1.51e-06	6.62e-06	-0.366989
PAN2	chr12_-_56720743_56721146	chr12	-	56720743	56721146	2.35e-05	8.13e-05	-0.337445
SPRYD4	chr12_+_56862460_56862821	chr12	+	56862460	56862821	8.7e-10	6.68e-09	-0.296561
RBMS2	chr12_+_56961970_56962757	chr12	+	56961970	56962757	0.000213844	0.00060483	-0.374629
ATP5F1B	chr12_-_57033091_57033762	chr12	-	57033091	57033762	4.79e-09	3.28e-08	-0.0161744
ATP5F1B	chr12_-_57036751_57037185	chr12	-	57036751	57037185	7.43e-12	7.77e-11	0.0422648
ATP5F1B	chr12_-_57038739_57038953	chr12	-	57038739	57038953	2.48e-23	8.75e-22	-0.0300973
ATP5F1B	chr12_-_57039137_57039386	chr12	-	57039137	57039386	0.000227281	0.000639137	0.0338908
ATP5F1B	chr12_-_57039164_57039619	chr12	-	57039164	57039619	3.45e-11	3.28e-10	0.187883
PTGES3	chr12_-_57058282_57058558	chr12	-	57058282	57058558	9.94e-24	3.62e-22	-0.122255
PTGES3	chr12_-_57080701_57081780	chr12	-	57080701	57081780	3.8e-12	4.14e-11	-0.360089
ZBTB39	chr12_-_57398745_57400187	chr12	-	57398745	57400187	6.71e-05	0.000210751	-0.348275
MTPAP	chr10_-_30630569_30637691	chr10	-	30630569	30637691	0.000425317	0.00112977	-0.085976
NEMP1	chr12_-_57453842_57454553	chr12	-	57453842	57454553	0.000307212	0.000840323	-0.142046
MAP3K8	chr10_+_30723307_30723564	chr10	+	30723307	30723564	0.00625972	0.0129073	-0.0706401
MAP3K8	chr10_+_30723677_30726103	chr10	+	30723677	30726103	0.000706407	0.00179066	-0.104069
SHMT2	chr12_+_57624783_57625262	chr12	+	57624783	57625262	5.72e-18	1.24e-16	-0.111929
SHMT2	chr12_+_57625343_57625494	chr12	+	57625343	57625494	3.39e-30	2.02e-28	-0.14182
SHMT2	chr12_+_57625696_57625992	chr12	+	57625696	57625992	1.07e-27	5.36e-26	-0.115805
SHMT2	chr12_+_57626626_57626961	chr12	+	57626626	57626961	1.47e-09	1.09e-08	-0.0809543
SHMT2	chr12_+_57627128_57627344	chr12	+	57627128	57627344	8.6e-19	2.02e-17	-0.0934116
MARS	chr12_+_57881982_57882800	chr12	+	57881982	57882800	5.51e-08	3.14e-07	-0.0735938
MARS	chr12_+_57882892_57883048	chr12	+	57882892	57883048	2.1e-19	5.25e-18	-0.162237
MARS	chr12_+_57883341_57883677	chr12	+	57883341	57883677	7.04e-15	1.08e-13	-0.187106
MARS	chr12_+_57906136_57906532	chr12	+	57906136	57906532	2.95e-08	1.77e-07	-0.157624
DDIT3	chr12_-_57911242_57911487	chr12	-	57911242	57911487	0.000116677	0.000348551	0.070586
OS9	chr12_+_58088106_58088531	chr12	+	58088106	58088531	1.17e-09	8.83e-09	-0.101255
OS9	chr12_+_58089821_58090056	chr12	+	58089821	58090056	2.76e-05	9.39e-05	-0.0510342
OS9	chr12_+_58109976_58110193	chr12	+	58109976	58110193	0.000114609	0.000342925	-0.0802546
OS9	chr12_+_58112965_58113880	chr12	+	58112965	58113880	6.05e-06	2.36e-05	-0.0694954
TSPAN31	chr12_+_58139000_58139526	chr12	+	58139000	58139526	4.34e-05	0.000141732	-0.278838
TSPAN31	chr12_+_58139695_58139957	chr12	+	58139695	58139957	1.8e-06	7.81e-06	-0.357977
TSPAN31	chr12_+_58140039_58140370	chr12	+	58140039	58140370	5.64e-06	2.22e-05	-0.384292
TSPAN31	chr12_+_58140503_58140799	chr12	+	58140503	58140799	6.91e-08	3.87e-07	-0.311136
CDK4	chr12_-_58142400_58142963	chr12	-	58142400	58142963	2.53e-07	1.28e-06	-0.0687592
CDK4	chr12_-_58143287_58144437	chr12	-	58143287	58144437	3.47e-12	3.79e-11	-0.0854899
CDK4	chr12_-_58144548_58144704	chr12	-	58144548	58144704	5.68e-24	2.11e-22	-0.175197
CDK4	chr12_-_58145125_58145281	chr12	-	58145125	58145281	3.4e-53	6.8e-51	-0.305035
BTRC	chr10_+_103292827_103294416	chr10	+	103292827	103294416	0.000271402	0.000751042	-0.391603
CDK4	chr12_-_58145535_58145956	chr12	-	58145535	58145956	0.000292712	0.000804407	0.0490019
METTL1	chr12_-_58163187_58163346	chr12	-	58163187	58163346	0.000273121	0.000755411	-0.370605
METTL1	chr12_-_58163739_58164875	chr12	-	58163739	58164875	5.68e-13	6.86e-12	-0.439586
METTL1	chr12_-_58165040_58165755	chr12	-	58165040	58165755	1.05e-17	2.21e-16	-0.424365
TSFM	chr12_+_58186856_58189958	chr12	+	58186856	58189958	2.03e-14	2.93e-13	-0.0554775
CTDSP2	chr12_-_58217510_58217685	chr12	-	58217510	58217685	0.00329346	0.00722564	-0.161711
GIHCG	chr12_-_58329336_58329620	chr12	-	58329336	58329620	0.000126237	0.000374443	-0.262393
LRIG3	chr12_-_59308117_59313779	chr12	-	59308117	59313779	4.72e-17	9.28e-16	-0.512446
MTFR1L	chr1_+_26156321_26158410	chr1	+	26156321	26158410	0.000770457	0.00193768	-0.150795
AUNIP	chr1_-_26162337_26163902	chr1	-	26162337	26163902	1.7e-11	1.69e-10	-0.248116
USP15	chr12_+_62699839_62708569	chr12	+	62699839	62708569	2.67e-12	2.96e-11	-0.225433
USP15	chr12_+_62708697_62715243	chr12	+	62708697	62715243	5.19e-05	0.000166762	-0.0763366
USP15	chr12_+_62715390_62719651	chr12	+	62715390	62719651	4.71e-06	1.88e-05	-0.158689
USP15	chr12_+_62785209_62785571	chr12	+	62785209	62785571	0.000329629	0.000896105	0.31255
USP15	chr12_+_62786167_62786831	chr12	+	62786167	62786831	7.3e-08	4.07e-07	-0.153831
MON2	chr12_+_62887822_62888794	chr12	+	62887822	62888794	0.0143882	0.027299	-0.277571
MON2	chr12_+_62892828_62894561	chr12	+	62892828	62894561	1.83e-05	6.47e-05	-0.206542
MON2	chr12_+_62931043_62931380	chr12	+	62931043	62931380	3.58e-06	1.46e-05	-0.214586
MON2	chr12_+_62931486_62931874	chr12	+	62931486	62931874	1.01e-09	7.71e-09	-0.34213
TNFRSF1A	chr12_-_6442313_6442531	chr12	-	6442313	6442531	0.000265115	0.000735137	-0.0943198
XPOT	chr12_+_64811895_64812654	chr12	+	64811895	64812654	9.87e-06	3.69e-05	-0.0528409
XPOT	chr12_+_64814301_64815013	chr12	+	64814301	64815013	2.02e-09	1.47e-08	-0.083554
XPOT	chr12_+_64827383_64828285	chr12	+	64827383	64828285	0.000301388	0.000826029	-0.0302311
TBK1	chr12_+_64875801_64878081	chr12	+	64875801	64878081	2.12e-06	9.05e-06	-0.195382
TBK1	chr12_+_64878279_64879233	chr12	+	64878279	64879233	6.03e-06	2.35e-05	-0.196808
TBK1	chr12_+_64891534_64891746	chr12	+	64891534	64891746	2.2e-09	1.59e-08	-0.25995
LTBR	chr12_+_6495328_6495511	chr12	+	6495328	6495511	7.48e-07	3.48e-06	-0.0587105
ZNF593	chr1_+_26496674_26496907	chr1	+	26496674	26496907	8.66e-07	3.98e-06	-0.0631389
GNS	chr12_-_65133279_65134384	chr12	-	65133279	65134384	0.00394802	0.00851036	-0.0355133
LEMD3	chr12_+_65639719_65639940	chr12	+	65639719	65639940	0.00221575	0.00504884	-0.0879606
VAMP1	chr12_-_6575166_6575389	chr12	-	6575166	6575389	0.000132696	0.000391979	-0.518555
CEP85	chr1_+_26597598_26598510	chr1	+	26597598	26598510	1.08e-13	1.43e-12	-0.392022
MRPL51	chr12_-_6601633_6602026	chr12	-	6601633	6602026	2.55e-14	3.65e-13	-0.0410635
NCAPD2	chr12_+_6603409_6604240	chr12	+	6603409	6604240	0.00155458	0.00366139	-0.132375
NCAPD2	chr12_+_6618958_6619239	chr12	+	6618958	6619239	1.88e-09	1.37e-08	-0.131988
NOP2	chr12_-_6666808_6669262	chr12	-	6666808	6669262	0.00176081	0.00409868	-0.062063
NOP2	chr12_-_6670236_6670828	chr12	-	6670236	6670828	0.00153455	0.00361816	-0.111352
NOP2	chr12_-_6671137_6672245	chr12	-	6671137	6672245	9.71e-29	5.23e-27	-0.225452
HELB	chr12_+_66717991_66718761	chr12	+	66717991	66718761	2.53e-07	1.28e-06	-0.684891
NOP2	chr12_-_6673112_6673314	chr12	-	6673112	6673314	7.03e-05	0.000219882	-0.458683
NOP2	chr12_-_6675502_6675693	chr12	-	6675502	6675693	3.58e-29	1.99e-27	-0.620122
NOP2	chr12_-_6675988_6676980	chr12	-	6675988	6676980	1.72e-09	1.27e-08	-0.0930178
NOP2	chr12_-_6677088_6677303	chr12	-	6677088	6677303	2.13e-20	5.82e-19	-0.387876
CHD4	chr12_-_6690554_6690813	chr12	-	6690554	6690813	0.000263499	0.000731053	-0.0206505
CHD4	chr12_-_6696725_6696876	chr12	-	6696725	6696876	0.00622631	0.0128451	-0.028942
CHD4	chr12_-_6707591_6708937	chr12	-	6707591	6708937	0.00115426	0.0027943	-0.0281506
CHD4	chr12_-_6709835_6710090	chr12	-	6709835	6710090	0.0287698	0.0508503	-0.0402417
CHD4	chr12_-_6710219_6710453	chr12	-	6710219	6710453	4.73e-06	1.89e-05	-0.0700725
CHD4	chr12_-_6711341_6711540	chr12	-	6711341	6711540	4.66e-05	0.000151282	-0.104857
CHD4	chr12_-_6715617_6716464	chr12	-	6715617	6716464	9.51e-10	7.26e-09	-0.088659
DHDDS	chr1_+_26759009_26759380	chr1	+	26759009	26759380	3.19e-06	1.32e-05	-0.343378
ING4	chr12_-_6761584_6761826	chr12	-	6761584	6761826	5.62e-08	3.2e-07	-0.254629
CAND1	chr12_+_67663565_67675688	chr12	+	67663565	67675688	1.54e-07	8.12e-07	-0.0849767
CAND1	chr12_+_67686556_67688811	chr12	+	67686556	67688811	2.82e-16	5.08e-15	-0.151154
PITRM1	chr10_-_3190483_3191811	chr10	-	3190483	3191811	0.0157886	0.0296651	0.124167
CAND1	chr12_+_67688936_67691185	chr12	+	67688936	67691185	6.06e-12	6.41e-11	-0.0829362
CAND1	chr12_+_67691633_67692728	chr12	+	67691633	67692728	2.92e-06	1.21e-05	-0.127225
CAND1	chr12_+_67700377_67701175	chr12	+	67700377	67701175	5.97e-08	3.38e-07	-0.0946548
ZNF384	chr12_-_6781698_6782380	chr12	-	6781698	6782380	5.08e-07	2.44e-06	-0.444347
ZNF384	chr12_-_6782606_6786331	chr12	-	6782606	6786331	2.64e-05	9.03e-05	-0.483926
ZNF384	chr12_-_6786425_6787291	chr12	-	6786425	6787291	0.000354858	0.000958271	-0.28125
ZNF384	chr12_-_6787626_6787827	chr12	-	6787626	6787827	3.15e-06	1.3e-05	-0.326627
ZNF384	chr12_-_6787876_6788110	chr12	-	6787876	6788110	3.93e-07	1.92e-06	-0.411978
ZNF384	chr12_-_6788349_6788619	chr12	-	6788349	6788619	2.21e-10	1.86e-09	-0.291483
HMGN2	chr1_+_26800626_26801038	chr1	+	26800626	26801038	0.000770581	0.00193794	0.142797
DYRK2	chr12_+_68042962_68043575	chr12	+	68042962	68043575	0.00013042	0.000385755	-0.23097
COPS7A	chr12_+_6837477_6838411	chr12	+	6837477	6838411	2.15e-09	1.55e-08	-0.16355
COPS7A	chr12_+_6838615_6839566	chr12	+	6838615	6839566	2.45e-08	1.48e-07	-0.0554342
COPS7A	chr12_+_6839673_6839833	chr12	+	6839673	6839833	0.000148027	0.000432968	-0.145537
COPS7A	chr12_+_6839986_6840164	chr12	+	6839986	6840164	1.35e-07	7.2e-07	-0.146989
MLF2	chr12_-_6859471_6859877	chr12	-	6859471	6859877	1.1e-11	1.13e-10	-0.0935611
MLF2	chr12_-_6859932_6860805	chr12	-	6859932	6860805	9.16e-05	0.000279752	-0.0329193
MLF2	chr12_-_6860842_6861089	chr12	-	6860842	6861089	5e-05	0.000161399	-0.0218379
MLF2	chr12_-_6861220_6861449	chr12	-	6861220	6861449	2e-13	2.56e-12	-0.0754371
RAP1B	chr12_+_69004832_69018449	chr12	+	69004832	69018449	1.39e-05	5.04e-05	-0.238651
NUP107	chr12_+_69082833_69083311	chr12	+	69082833	69083311	1.55e-16	2.88e-15	-0.170698
NUP107	chr12_+_69084526_69085746	chr12	+	69084526	69085746	2.32e-08	1.41e-07	-0.121595
NUP107	chr12_+_69085892_69090597	chr12	+	69085892	69090597	1.12e-09	8.42e-09	-0.178685
NUP107	chr12_+_69103089_69103783	chr12	+	69103089	69103783	3.21e-07	1.6e-06	-0.0791172
NUP107	chr12_+_69113434_69114896	chr12	+	69113434	69114896	9.6e-14	1.28e-12	-0.115132
NUP107	chr12_+_69114957_69115619	chr12	+	69114957	69115619	3.32e-24	1.26e-22	-0.196662
NUP107	chr12_+_69120397_69121129	chr12	+	69120397	69121129	6.88e-14	9.32e-13	-0.113059
NUP107	chr12_+_69125040_69125385	chr12	+	69125040	69125385	4.21e-12	4.55e-11	-0.142665
NUP107	chr12_+_69125499_69126415	chr12	+	69125499	69126415	3.43e-10	2.81e-09	-0.0975751
NUP107	chr12_+_69126519_69127230	chr12	+	69126519	69127230	3.69e-14	5.17e-13	-0.110853
NUP107	chr12_+_69127392_69128486	chr12	+	69127392	69128486	1.25e-10	1.09e-09	-0.121324
NUP107	chr12_+_69135760_69136133	chr12	+	69135760	69136133	4.88e-24	1.83e-22	-0.197426
MDM2	chr12_+_69207408_69208381	chr12	+	69207408	69208381	0.000129998	0.000384637	-0.228158
MDM2	chr12_+_69209500_69210590	chr12	+	69209500	69210590	2.85e-06	1.19e-05	-0.443771
MDM2	chr12_+_69229764_69230450	chr12	+	69229764	69230450	4.53e-18	9.9e-17	-0.413591
CDCA3	chr12_-_6959760_6959995	chr12	-	6959760	6959995	1.13e-54	2.41e-52	-0.667214
CDCA3	chr12_-_6960173_6960384	chr12	-	6960173	6960384	2.49e-59	6.36e-57	-0.554885
CPSF6	chr12_+_69645118_69646829	chr12	+	69645118	69646829	9.4e-18	1.99e-16	-0.266862
USP5	chr12_+_6964690_6964917	chr12	+	6964690	6964917	0.000375261	0.00100827	-0.018349
CPSF6	chr12_+_69646934_69650475	chr12	+	69646934	69650475	1.45e-13	1.89e-12	-0.180505
USP5	chr12_+_6964985_6965179	chr12	+	6964985	6965179	2.06e-05	7.21e-05	-0.0398508
CPSF6	chr12_+_69651925_69652368	chr12	+	69651925	69652368	4.4e-18	9.62e-17	-0.391472
CPSF6	chr12_+_69652874_69653206	chr12	+	69652874	69653206	1.2e-16	2.25e-15	-0.151155
USP5	chr12_+_6965314_6965467	chr12	+	6965314	6965467	4.65e-11	4.33e-10	-0.0525431
CPSF6	chr12_+_69653323_69653822	chr12	+	69653323	69653822	5.91e-19	1.41e-17	-0.197162
CPSF6	chr12_+_69653977_69656148	chr12	+	69653977	69656148	1.08e-09	8.2e-09	-0.370584
USP5	chr12_+_6966055_6966791	chr12	+	6966055	6966791	6.1e-07	2.88e-06	-0.0903885
USP5	chr12_+_6966887_6967586	chr12	+	6966887	6967586	1.28e-10	1.12e-09	-0.0645547
USP5	chr12_+_6968705_6969313	chr12	+	6968705	6969313	4.46e-08	2.58e-07	-0.0828311
USP5	chr12_+_6969655_6970115	chr12	+	6969655	6970115	1.88e-10	1.61e-09	-0.0961651
USP5	chr12_+_6970270_6970605	chr12	+	6970270	6970605	1.42e-24	5.56e-23	-0.143491
USP5	chr12_+_6970781_6971437	chr12	+	6970781	6971437	0.00228194	0.00518544	-0.281061
USP5	chr12_+_6972541_6972992	chr12	+	6972541	6972992	6.41e-09	4.29e-08	-0.369344
TPI1	chr12_+_6976845_6977993	chr12	+	6976845	6977993	0.00871907	0.0174062	0.0138334
TPI1	chr12_+_6978609_6978850	chr12	+	6978609	6978850	2.23e-05	7.75e-05	0.0516005
TPI1	chr12_+_6978937_6979198	chr12	+	6978937	6979198	0.00191227	0.00441669	-0.106836
SPSB2	chr12_-_6980483_6981400	chr12	-	6980483	6981400	5.65e-25	2.29e-23	-0.567856
FRS2	chr12_+_69964297_69965054	chr12	+	69964297	69965054	1.09e-06	4.93e-06	-0.199267
CCT2	chr12_+_69979304_69979529	chr12	+	69979304	69979529	0.00102744	0.00251434	-0.119288
CCT2	chr12_+_69980124_69980531	chr12	+	69980124	69980531	2.09e-08	1.28e-07	-0.0241481
CCT2	chr12_+_69980598_69981283	chr12	+	69980598	69981283	6.2e-16	1.07e-14	-0.026631
CCT2	chr12_+_69983467_69983623	chr12	+	69983467	69983623	2.27e-11	2.21e-10	-0.147356
KIF5B	chr10_-_32300444_32304435	chr10	-	32300444	32304435	7.5e-08	4.18e-07	-0.0687789
CCT2	chr12_+_69985939_69986754	chr12	+	69985939	69986754	1.56e-07	8.21e-07	-0.0344127
CCT2	chr12_+_69987393_69990934	chr12	+	69987393	69990934	2.07e-08	1.27e-07	-0.0238152
CCT2	chr12_+_69992769_69993641	chr12	+	69992769	69993641	0.000232856	0.000653258	-0.143387
C12orf57	chr12_+_7053336_7053541	chr12	+	7053336	7053541	2.35e-15	3.8e-14	-0.131493
C12orf57	chr12_+_7053815_7054932	chr12	+	7053815	7054932	1.44e-82	8.43e-80	-0.237513
CNOT2	chr12_+_70672054_70679178	chr12	+	70672054	70679178	7.51e-07	3.49e-06	-0.177663
CNOT2	chr12_+_70695645_70704673	chr12	+	70695645	70704673	7.16e-12	7.51e-11	-0.466913
CNOT2	chr12_+_70713144_70723201	chr12	+	70713144	70723201	7.84e-47	1.16e-44	-0.618804
KIF5B	chr10_-_32308887_32309948	chr10	-	32308887	32309948	9.39e-16	1.59e-14	-0.086707
CNOT2	chr12_+_70723350_70724065	chr12	+	70723350	70724065	8.61e-23	2.89e-21	-0.549147
CNOT2	chr12_+_70724249_70726545	chr12	+	70724249	70726545	4.18e-41	4.69e-39	-0.590654
CNOT2	chr12_+_70726626_70729216	chr12	+	70726626	70729216	6.67e-44	8.64e-42	-0.630248
CNOT2	chr12_+_70729343_70731167	chr12	+	70729343	70731167	7.2e-21	2.04e-19	-0.286591
CNOT2	chr12_+_70736087_70737906	chr12	+	70736087	70737906	2.23e-32	1.52e-30	-0.463612
CNOT2	chr12_+_70738008_70739958	chr12	+	70738008	70739958	6.6e-19	1.57e-17	-0.381834
PHB2	chr12_-_7074875_7075072	chr12	-	7074875	7075072	2.67e-08	1.6e-07	-0.022571
PHB2	chr12_-_7075079_7075585	chr12	-	7075079	7075585	6.92e-15	1.06e-13	-0.0359938
PHB2	chr12_-_7075663_7076332	chr12	-	7075663	7076332	5.64e-22	1.76e-20	-0.0437475
KIF5B	chr10_-_32310215_32311066	chr10	-	32310215	32311066	2.55e-17	5.15e-16	-0.104337
PHB2	chr12_-_7077184_7077572	chr12	-	7077184	7077572	1.1e-25	4.71e-24	-0.0819877
PHB2	chr12_-_7077758_7078659	chr12	-	7077758	7078659	1.2e-18	2.77e-17	-0.0839624
PHB2	chr12_-_7078740_7079117	chr12	-	7078740	7079117	3.64e-09	2.54e-08	-0.21982
EMG1	chr12_+_7083855_7084223	chr12	+	7083855	7084223	1.35e-15	2.24e-14	0.326247
LPCAT3	chr12_-_7086053_7086294	chr12	-	7086053	7086294	2.06e-07	1.06e-06	-0.298012
LPCAT3	chr12_-_7086907_7087501	chr12	-	7086907	7087501	0.000482901	0.00126813	-0.209109
LPCAT3	chr12_-_7087851_7088631	chr12	-	7087851	7088631	2e-08	1.23e-07	-0.250094
LPCAT3	chr12_-_7088741_7090164	chr12	-	7088741	7090164	1.76e-15	2.88e-14	-0.364236
LPCAT3	chr12_-_7090344_7090754	chr12	-	7090344	7090754	1.93e-13	2.47e-12	-0.273629
LPCAT3	chr12_-_7090793_7090970	chr12	-	7090793	7090970	2.27e-07	1.16e-06	-0.14151
LPCAT3	chr12_-_7091065_7091835	chr12	-	7091065	7091835	2.75e-10	2.29e-09	-0.235491
LPCAT3	chr12_-_7091943_7092591	chr12	-	7091943	7092591	1.43e-12	1.65e-11	-0.197369
KIF5B	chr10_-_32317499_32319999	chr10	-	32317499	32319999	3.64e-35	2.94e-33	-0.160947
ARID1A	chr1_+_27101711_27102066	chr1	+	27101711	27102066	2.75e-05	9.35e-05	-0.472387
KIF5B	chr10_-_32321702_32322771	chr10	-	32321702	32322771	1.66e-19	4.18e-18	-0.13676
KIF5B	chr10_-_32322966_32323616	chr10	-	32322966	32323616	3.85e-17	7.64e-16	-0.0852047
ZFC3H1	chr12_-_72004537_72004836	chr12	-	72004537	72004836	8.34e-05	0.00025678	-0.231069
ZFC3H1	chr12_-_72005667_72007113	chr12	-	72005667	72007113	3.68e-06	1.5e-05	-0.233094
ZFC3H1	chr12_-_72007215_72008313	chr12	-	72007215	72008313	5.71e-05	0.000182024	-0.22583
ZFC3H1	chr12_-_72008718_72008984	chr12	-	72008718	72008984	3.22e-06	1.33e-05	-0.288491
ZFC3H1	chr12_-_72013189_72013704	chr12	-	72013189	72013704	0.000309681	0.000846438	-0.319889
ZFC3H1	chr12_-_72017377_72017882	chr12	-	72017377	72017882	0.00026087	0.000724419	-0.245894
ZFC3H1	chr12_-_72018072_72020038	chr12	-	72018072	72020038	4.23e-06	1.7e-05	-0.36319
ZFC3H1	chr12_-_72023490_72024378	chr12	-	72023490	72024378	0.000494003	0.00129446	-0.344513
ZFC3H1	chr12_-_72024734_72025556	chr12	-	72024734	72025556	0.000406931	0.00108522	-0.306078
ZFC3H1	chr12_-_72026294_72026664	chr12	-	72026294	72026664	1.43e-07	7.6e-07	-0.348303
ZFC3H1	chr12_-_72026797_72027042	chr12	-	72026797	72027042	3.66e-09	2.56e-08	-0.372472
ZFC3H1	chr12_-_72027218_72027933	chr12	-	72027218	72027933	3.3e-14	4.66e-13	-0.481363
ZFC3H1	chr12_-_72028084_72028482	chr12	-	72028084	72028482	1.43e-06	6.32e-06	-0.306868
ZFC3H1	chr12_-_72029360_72030268	chr12	-	72029360	72030268	4.01e-17	7.93e-16	-0.527693
ZFC3H1	chr12_-_72030839_72032196	chr12	-	72030839	72032196	4.62e-09	3.17e-08	-0.469486
ZFC3H1	chr12_-_72036339_72037873	chr12	-	72036339	72037873	2.02e-11	1.98e-10	-0.363321
ZFC3H1	chr12_-_72038098_72038655	chr12	-	72038098	72038655	9.1e-11	8.12e-10	-0.381372
KIF5B	chr10_-_32324595_32324816	chr10	-	32324595	32324816	1.61e-24	6.27e-23	-0.156817
ZFC3H1	chr12_-_72038855_72041527	chr12	-	72038855	72041527	1.37e-09	1.02e-08	-0.38128
GPN2	chr1_-_27206240_27210649	chr1	-	27206240	27210649	5.24e-10	4.16e-09	-0.475934
KIF5B	chr10_-_32324922_32326180	chr10	-	32324922	32326180	2.99e-51	5.55e-49	-0.225371
GPN2	chr1_-_27215616_27216175	chr1	-	27215616	27216175	8.59e-14	1.15e-12	-0.427306
RAB21	chr12_+_72164479_72167737	chr12	+	72164479	72167737	2.66e-09	1.9e-08	-0.173195
RAB21	chr12_+_72175865_72176348	chr12	+	72175865	72176348	1.33e-06	5.91e-06	-0.122128
GPATCH3	chr1_-_27224216_27226481	chr1	-	27224216	27226481	4.36e-05	0.000142473	-0.288114
KIF5B	chr10_-_32326535_32327089	chr10	-	32326535	32327089	2.62e-16	4.72e-15	-0.0981941
TBC1D15	chr12_+_72288155_72288464	chr12	+	72288155	72288464	8.24e-08	4.56e-07	-0.552085
TBC1D15	chr12_+_72288663_72289725	chr12	+	72288663	72289725	9.7e-13	1.14e-11	-0.222205
TBC1D15	chr12_+_72289855_72290455	chr12	+	72289855	72290455	6.17e-06	2.4e-05	-0.188664
KIF5B	chr10_-_32327146_32327704	chr10	-	32327146	32327704	7.36e-09	4.88e-08	-0.0866635
TBC1D15	chr12_+_72307706_72311476	chr12	+	72307706	72311476	1.9e-12	2.15e-11	-0.277309
TBC1D15	chr12_+_72311577_72312229	chr12	+	72311577	72312229	6.45e-14	8.77e-13	-0.280048
TBC1D15	chr12_+_72314627_72315146	chr12	+	72314627	72315146	4.48e-23	1.55e-21	-0.520938
KIF5B	chr10_-_32327754_32328253	chr10	-	32327754	32328253	4.78e-22	1.5e-20	-0.136135
C1RL-AS1	chr12_+_7271273_7271493	chr12	+	7271273	7271493	0.0198903	0.0364975	-0.274373
NUDC	chr1_+_27272177_27272619	chr1	+	27272177	27272619	1.57e-17	3.25e-16	-0.0979626
PEX5	chr12_+_7343519_7343820	chr12	+	7343519	7343820	7.5e-16	1.28e-14	-0.283158
PEX5	chr12_+_7354437_7354835	chr12	+	7354437	7354835	0.00351794	0.00766788	-0.249633
PEX5	chr12_+_7360676_7361051	chr12	+	7360676	7361051	2.05e-06	8.76e-06	-0.166799
PEX5	chr12_+_7361766_7362277	chr12	+	7361766	7362277	8.67e-06	3.28e-05	-0.158077
KRR1	chr12_-_75895780_75897682	chr12	-	75895780	75897682	2.85e-32	1.94e-30	-0.249953
KRR1	chr12_-_75897854_75898976	chr12	-	75897854	75898976	2.55e-62	7.23e-60	-0.513768
KRR1	chr12_-_75899034_75900094	chr12	-	75899034	75900094	1.37e-40	1.49e-38	-0.493279
KRR1	chr12_-_75900389_75900560	chr12	-	75900389	75900560	1.45e-06	6.39e-06	-0.279544
EPC1	chr10_-_32561095_32561940	chr10	-	32561095	32561940	2.22e-05	7.7e-05	-0.280442
PHLDA1	chr12_-_76423872_76424288	chr12	-	76423872	76424288	0.00127864	0.00306662	-0.213836
NAP1L1	chr12_-_76441498_76442171	chr12	-	76441498	76442171	2.89e-06	1.2e-05	-0.0978091
NAP1L1	chr12_-_76442244_76442978	chr12	-	76442244	76442978	6.69e-07	3.14e-06	-0.0665641
NAP1L1	chr12_-_76443565_76444309	chr12	-	76443565	76444309	7.38e-05	0.000229845	-0.0278054
NAP1L1	chr12_-_76447130_76447548	chr12	-	76447130	76447548	0.000224988	0.000633307	-0.0318928
NAP1L1	chr12_-_76453658_76453916	chr12	-	76453658	76453916	2.13e-10	1.8e-09	-0.040964
NAP1L1	chr12_-_76461253_76462687	chr12	-	76461253	76462687	0.00543588	0.0113629	-0.0182964
TMEM222	chr1_+_27660772_27661868	chr1	+	27660772	27661868	8.83e-14	1.18e-12	-0.535391
OSBPL8	chr12_-_76763602_76765226	chr12	-	76763602	76765226	0.000514293	0.00134232	-0.121333
OSBPL8	chr12_-_76783609_76784198	chr12	-	76783609	76784198	7.29e-06	2.8e-05	-0.201114
ZDHHC17	chr12_+_77208990_77209635	chr12	+	77208990	77209635	3.66e-05	0.00012151	-0.297426
ZDHHC17	chr12_+_77235886_77236697	chr12	+	77235886	77236697	4.21e-05	0.000138078	-0.283513
ZDHHC17	chr12_+_77239582_77240374	chr12	+	77239582	77240374	2.84e-07	1.42e-06	-0.322009
E2F7	chr12_-_77458415_77459123	chr12	-	77458415	77459123	4.52e-05	0.000147268	-0.404089
EPC1	chr10_-_32582122_32582518	chr10	-	32582122	32582518	2.11e-06	9.02e-06	-0.243556
PAWR	chr12_-_79988213_79990289	chr12	-	79988213	79990289	9.52e-09	6.19e-08	-0.142657
PAWR	chr12_-_80008391_80014854	chr12	-	80008391	80014854	0.0293657	0.0518007	-0.170051
EPC1	chr10_-_32634551_32635689	chr10	-	32634551	32635689	1.28e-12	1.48e-11	-0.124987
PPP1R12A	chr12_-_80172380_80175593	chr12	-	80172380	80175593	4.84e-06	1.93e-05	-0.136153
PPP1R12A	chr12_-_80175642_80180152	chr12	-	80175642	80180152	0.000510364	0.00133306	-0.154238
PPP1R12A	chr12_-_80190730_80190973	chr12	-	80190730	80190973	1.77e-14	2.59e-13	-0.246298
PPP1R12A	chr12_-_80191175_80192272	chr12	-	80191175	80192272	8.19e-06	3.11e-05	-0.181047
PPP1R12A	chr12_-_80200113_80201004	chr12	-	80200113	80201004	2.02e-19	5.05e-18	-0.473102
PPP1R12A	chr12_-_80202357_80203573	chr12	-	80202357	80203573	9.3e-10	7.12e-09	-0.289755
SLC2A3	chr12_-_8088020_8088614	chr12	-	8088020	8088614	0.00207449	0.00475605	0.0282689
RPA2	chr1_-_28220617_28220799	chr1	-	28220617	28220799	4.73e-09	3.24e-08	-0.0563536
RPA2	chr1_-_28220908_28223514	chr1	-	28220908	28223514	0.00199962	0.00459959	-0.0327111
NECAP1	chr12_+_8242895_8244363	chr12	+	8242895	8244363	1.97e-35	1.61e-33	-0.580382
NECAP1	chr12_+_8244446_8245270	chr12	+	8244446	8245270	3.39e-38	3.26e-36	-0.619631
NECAP1	chr12_+_8248299_8248636	chr12	+	8248299	8248636	1.75e-08	1.09e-07	-0.118311
CCDC59	chr12_-_82748373_82750737	chr12	-	82748373	82750737	0.000313648	0.000856293	-0.12249
DNAJC8	chr1_-_28530333_28531767	chr1	-	28530333	28531767	0.000142865	0.000419172	-0.0202694
DNAJC8	chr1_-_28536577_28537080	chr1	-	28536577	28537080	1.51e-24	5.88e-23	-0.185248
DNAJC8	chr1_-_28555534_28556640	chr1	-	28555534	28556640	1e-05	3.73e-05	-0.551866
ATP5IF1	chr1_+_28562963_28564346	chr1	+	28562963	28564346	1.25e-06	5.58e-06	-0.0515351
SNHG3	chr1_+_28833597_28834638	chr1	+	28833597	28834638	2.03e-05	7.1e-05	-0.0106346
C12orf29	chr12_+_88429515_88429817	chr12	+	88429515	88429817	0.00223973	0.00509849	-0.0650056
C12orf29	chr12_+_88437492_88439357	chr12	+	88437492	88439357	1.35e-10	1.17e-09	-0.188479
C12orf29	chr12_+_88439556_88440582	chr12	+	88439556	88440582	9.97e-18	2.1e-16	-0.176845
C12orf29	chr12_+_88440753_88442009	chr12	+	88440753	88442009	8.33e-05	0.000256605	-0.133108
CEP290	chr12_-_88479950_88480166	chr12	-	88479950	88480166	1.65e-05	5.89e-05	-0.376786
CEP290	chr12_-_88523653_88524043	chr12	-	88523653	88524043	2.13e-05	7.42e-05	-0.263729
RCC1	chr1_+_28856451_28857033	chr1	+	28856451	28857033	1.16e-24	4.55e-23	-0.593662
RCC1	chr1_+_28858502_28858681	chr1	+	28858502	28858681	4.72e-06	1.88e-05	-0.0798971
RCC1	chr1_+_28858862_28859184	chr1	+	28858862	28859184	0.00855115	0.0171032	-0.0930924
RCC1	chr1_+_28862538_28862772	chr1	+	28862538	28862772	7.19e-15	1.1e-13	-0.153382
RCC1	chr1_+_28863411_28864342	chr1	+	28863411	28864342	9.13e-41	1.01e-38	-0.256056
KITLG	chr12_-_88890958_88898934	chr12	-	88890958	88898934	0.000290975	0.000800049	-0.058838
KITLG	chr12_-_88899012_88900086	chr12	-	88899012	88900086	9.86e-05	0.000299126	-0.0309652
KITLG	chr12_-_88900179_88900803	chr12	-	88900179	88900803	2.01e-24	7.76e-23	0.700788
KITLG	chr12_-_88910267_88912472	chr12	-	88910267	88912472	3.13e-13	3.9e-12	-0.0835043
KITLG	chr12_-_88912674_88926216	chr12	-	88912674	88926216	2.8e-10	2.32e-09	0.369047
ITGB1	chr10_-_33201052_33208811	chr10	-	33201052	33208811	0.00401515	0.00864105	-0.0186814
TRNAU1AP	chr1_+_28897850_28898377	chr1	+	28897850	28898377	1.72e-06	7.49e-06	-0.152068
RIMKLB	chr12_+_8902688_8904551	chr12	+	8902688	8904551	3.25e-09	2.29e-08	-0.141555
RIMKLB	chr12_+_8904639_8906484	chr12	+	8904639	8906484	0.000941006	0.00232178	-0.041819
SNHG12	chr1_-_28905192_28906043	chr1	-	28905192	28906043	4.51e-39	4.53e-37	-0.388654
SNHG12	chr1_-_28906493_28906935	chr1	-	28906493	28906935	8.28e-15	1.26e-13	-0.0503149
SNHG12	chr1_-_28907158_28907604	chr1	-	28907158	28907604	2.5e-47	3.8e-45	-0.176643
RIMKLB	chr12_+_8929673_8930184	chr12	+	8929673	8930184	3.58e-05	0.000119132	0.0485653
DUSP6	chr12_-_89743338_89744363	chr12	-	89743338	89744363	0.0021055	0.0048202	-0.194255
DUSP6	chr12_-_89744802_89745415	chr12	-	89744802	89745415	0.00169076	0.00395132	-0.143783
ATP2B1	chr12_-_89995210_89996818	chr12	-	89995210	89996818	1.85e-21	5.52e-20	-0.161974
ATP2B1	chr12_-_89997702_89997930	chr12	-	89997702	89997930	2.97e-20	8e-19	-0.219546
ATP2B1	chr12_-_90003820_90004196	chr12	-	90003820	90004196	1.01e-06	4.61e-06	-0.0782855
ATP2B1	chr12_-_90004285_90004968	chr12	-	90004285	90004968	7.74e-11	6.98e-10	-0.0989849
ATP2B1	chr12_-_90005149_90010577	chr12	-	90005149	90010577	0.000782165	0.00196433	-0.0778429
ATP2B1	chr12_-_90010816_90013774	chr12	-	90010816	90013774	1.18e-21	3.59e-20	-0.204694
ATP2B1	chr12_-_90060138_90061378	chr12	-	90060138	90061378	0.000558156	0.00144599	-0.112942
GMEB1	chr1_+_29029081_29030702	chr1	+	29029081	29030702	6.5e-05	0.000204811	-0.210243
YTHDF2	chr1_+_29063659_29064168	chr1	+	29063659	29064168	7.01e-09	4.66e-08	-0.112169
YTHDF2	chr1_+_29064850_29068913	chr1	+	29064850	29068913	5.07e-35	4.06e-33	-0.237909
M6PR	chr12_-_9094536_9095010	chr12	-	9094536	9095010	6.09e-15	9.41e-14	-0.126929
M6PR	chr12_-_9096131_9096395	chr12	-	9096131	9096395	7.18e-13	8.57e-12	-0.100311
M6PR	chr12_-_9098180_9098823	chr12	-	9098180	9098823	0.000634879	0.00162515	-0.0384447
M6PR	chr12_-_9099001_9101901	chr12	-	9099001	9101901	3.48e-05	0.000116048	-0.0814346
BTG1	chr12_-_92538223_92539162	chr12	-	92538223	92539162	3.32e-58	8.08e-56	-0.581537
NONE	chr12_+_9297669_9300057	chr12	+	9297669	9300057	1.16e-11	1.18e-10	-0.398803
NONE	chr12_+_9300100_9307157	chr12	+	9300100	9307157	1.2e-09	9.03e-09	-0.285477
NUDT4	chr12_+_93792631_93792951	chr12	+	93792631	93792951	0.00498515	0.0105074	-0.0809998
UBE2N	chr12_-_93803855_93804508	chr12	-	93803855	93804508	1.34e-36	1.17e-34	-0.210152
UBE2N	chr12_-_93804650_93804827	chr12	-	93804650	93804827	1.31e-22	4.32e-21	-0.166697
SOCS2	chr12_+_93966812_93968496	chr12	+	93966812	93968496	9.52e-07	4.35e-06	-0.251695
LOC642846	chr12_+_9447114_9447411	chr12	+	9447114	9447411	1.04e-09	7.92e-09	-0.367025
NONE	chr12_*_9464427_9464833	chr12	*	9464427	9464833	0.00104389	0.00255059	-0.446947
CEP83	chr12_-_94761977_94763696	chr12	-	94761977	94763696	0.00162843	0.00381872	-0.220691
SRSF4	chr1_-_29481422_29485884	chr1	-	29481422	29485884	0.000190456	0.000544415	-0.0867853
SRSF4	chr1_-_29492576_29493239	chr1	-	29492576	29493239	9.77e-12	1e-10	-0.310964
NR2C1	chr12_-_95443009_95445536	chr12	-	95443009	95445536	1.3e-08	8.27e-08	-0.347613
NR2C1	chr12_-_95451654_95452084	chr12	-	95451654	95452084	9.69e-11	8.61e-10	-0.254333
VEZT	chr12_+_95660408_95663813	chr12	+	95660408	95663813	7.39e-05	0.000230053	-0.187223
DDX12P	chr12_-_9572851_9573109	chr12	-	9572851	9573109	9.13e-07	4.18e-06	-0.433754
DDX12P	chr12_-_9574087_9574412	chr12	-	9574087	9574412	0.00331034	0.00725899	-0.250375
METAP2	chr12_+_95905774_95906575	chr12	+	95905774	95906575	0.00067669	0.0017221	-0.0204104
SNRPF	chr12_+_96252854_96254944	chr12	+	96252854	96254944	6.67e-15	1.02e-13	-0.045693
LTA4H	chr12_-_96408777_96409359	chr12	-	96408777	96409359	3.1e-08	1.85e-07	-0.0857661
CDK17	chr12_-_96674057_96674584	chr12	-	96674057	96674584	3.18e-09	2.24e-08	-0.230208
CDK17	chr12_-_96704955_96707097	chr12	-	96704955	96707097	2e-05	7.01e-05	-0.158512
TMPO	chr12_+_98921790_98925456	chr12	+	98921790	98925456	1.17e-05	4.29e-05	-0.0514158
TMPO	chr12_+_98925616_98926599	chr12	+	98925616	98926599	5.22e-18	1.13e-16	-0.268972
TMPO	chr12_+_98938315_98938727	chr12	+	98938315	98938727	3.41e-10	2.79e-09	-0.132533
TMPO	chr12_+_98938839_98940135	chr12	+	98938839	98940135	8.37e-10	6.45e-09	-0.088329
TMPO	chr12_+_98940225_98941349	chr12	+	98940225	98941349	1.66e-14	2.43e-13	-0.103864
SLC25A3	chr12_+_98987518_98987751	chr12	+	98987518	98987751	1.25e-80	6.84e-78	-0.287861
SLC25A3	chr12_+_98987913_98989209	chr12	+	98987913	98989209	5.97e-14	8.16e-13	0.294389
SLC25A3	chr12_+_98989335_98989503	chr12	+	98989335	98989503	4.41e-05	0.00014396	0.0338133
WNK1	chr12_+_990165_990856	chr12	+	990165	990856	0.000171371	0.000494557	-0.386561
WNK1	chr12_+_991239_992107	chr12	+	991239	992107	5.39e-06	2.12e-05	-0.196835
WNK1	chr12_+_992225_992559	chr12	+	992225	992559	3.28e-07	1.63e-06	-0.230849
WNK1	chr12_+_992734_992938	chr12	+	992734	992938	3.58e-10	2.92e-09	-0.248849
WNK1	chr12_+_992997_993285	chr12	+	992997	993285	6.21e-06	2.42e-05	-0.186888
WNK1	chr12_+_993409_993813	chr12	+	993409	993813	1.5e-07	7.94e-07	-0.143046
WNK1	chr12_+_995250_996385	chr12	+	995250	996385	2.53e-09	1.82e-08	-0.256632
WNK1	chr12_+_996470_998304	chr12	+	996470	998304	8.91e-13	1.05e-11	-0.298201
WNK1	chr12_+_998389_999617	chr12	+	998389	999617	6.69e-09	4.46e-08	-0.266734
TM9SF2	chr13_+_100188991_100189991	chr13	+	100188991	100189991	2.87e-11	2.75e-10	-0.0865415
TM9SF2	chr13_+_100193047_100193811	chr13	+	100193047	100193811	1.33e-06	5.89e-06	-0.0303214
TM9SF2	chr13_+_100196249_100199237	chr13	+	100196249	100199237	0.000673891	0.00171563	-0.029557
ZIC5	chr13_-_100622183_100622379	chr13	-	100622183	100622379	1.46e-06	6.45e-06	-0.320384
PARD3	chr10_-_34688341_34690752	chr10	-	34688341	34690752	5.16e-08	2.96e-07	-0.182391
TPP2	chr13_+_103257271_103259980	chr13	+	103257271	103259980	0.000332943	0.000904271	-0.25619
TPP2	chr13_+_103268854_103271070	chr13	+	103268854	103271070	0.00253528	0.00570506	0.129881
TPP2	chr13_+_103271196_103275225	chr13	+	103271196	103275225	1.37e-06	6.08e-06	-0.142356
TPP2	chr13_+_103279516_103280196	chr13	+	103279516	103280196	4.68e-06	1.87e-05	-0.134958
TPP2	chr13_+_103281959_103282444	chr13	+	103281959	103282444	6.13e-08	3.47e-07	-0.153531
TPP2	chr13_+_103282545_103286298	chr13	+	103282545	103286298	0.00118302	0.00285772	-0.0947102
TPP2	chr13_+_103288052_103288572	chr13	+	103288052	103288572	1.15e-07	6.19e-07	-0.193874
TPP2	chr13_+_103289589_103290587	chr13	+	103289589	103290587	5.62e-07	2.67e-06	-0.154082
TPP2	chr13_+_103290665_103292618	chr13	+	103290665	103292618	0.000112571	0.000337368	-0.139311
TPP2	chr13_+_103292726_103295570	chr13	+	103292726	103295570	8.21e-08	4.54e-07	-0.16162
TPP2	chr13_+_103295726_103296905	chr13	+	103295726	103296905	1.12e-08	7.2e-08	-0.157121
TPP2	chr13_+_103297023_103297257	chr13	+	103297023	103297257	2.11e-21	6.27e-20	-0.396016
TPP2	chr13_+_103298740_103299555	chr13	+	103298740	103299555	5.6e-12	5.95e-11	-0.248118
TPP2	chr13_+_103299694_103301255	chr13	+	103299694	103301255	0.00269659	0.00603235	-0.127875
TPP2	chr13_+_103326840_103328644	chr13	+	103326840	103328644	5.14e-10	4.09e-09	-0.16225
TPP2	chr13_+_103328765_103330575	chr13	+	103328765	103330575	1.03e-10	9.14e-10	-0.224599
TEX30	chr13_-_103418930_103419621	chr13	-	103418930	103419621	2.67e-06	1.12e-05	-0.139611
TEX30	chr13_-_103421891_103422360	chr13	-	103421891	103422360	1.77e-13	2.28e-12	-0.363409
BIVM-ERCC5	chr13_+_103518261_103518610	chr13	+	103518261	103518610	5.72e-06	2.24e-05	-0.328658
ARGLU1	chr13_-_107196508_107209394	chr13	-	107196508	107209394	3.28e-20	8.82e-19	-0.12804
ARGLU1	chr13_-_107209479_107209905	chr13	-	107209479	107209905	0.00710601	0.0144763	-0.0249347
ARGLU1	chr13_-_107209964_107211778	chr13	-	107209964	107211778	0.00197717	0.00455261	-0.0119237
NONE	chr13_-_109920188_109921132	chr13	-	109920188	109921132	1.38e-07	7.35e-07	-0.337538
CUL2	chr10_-_35299370_35300774	chr10	-	35299370	35300774	0.000167932	0.00048554	-0.0781247
NAXD	chr13_+_111268121_111274561	chr13	+	111268121	111274561	1.49e-06	6.56e-06	-0.414031
NAXD	chr13_+_111276626_111277535	chr13	+	111276626	111277535	2.6e-05	8.91e-05	-0.2081
CUL2	chr10_-_35318568_35320226	chr10	-	35318568	35320226	2.58e-05	8.84e-05	-0.0749318
NAXD	chr13_+_111287482_111287813	chr13	+	111287482	111287813	0.000613842	0.00157617	0.0626773
NAXD	chr13_+_111287935_111289292	chr13	+	111287935	111289292	0.00212415	0.00485913	-0.0434213
NAXD	chr13_+_111289596_111290723	chr13	+	111289596	111290723	1.13e-35	9.39e-34	-0.384528
CARS2	chr13_-_111298437_111299446	chr13	-	111298437	111299446	0.00103037	0.00252069	0.0912978
CUL2	chr10_-_35321422_35322092	chr10	-	35321422	35322092	2.59e-06	1.09e-05	-0.0933076
ING1	chr13_+_111368355_111371574	chr13	+	111368355	111371574	9.14e-06	3.44e-05	-0.300058
ANKRD10	chr13_-_111532459_111535456	chr13	-	111532459	111535456	0.000350303	0.000947023	-0.0786741
ARHGEF7	chr13_+_111806068_111806250	chr13	+	111806068	111806250	2.49e-21	7.36e-20	-0.316729
ARHGEF7	chr13_+_111926299_111927076	chr13	+	111926299	111927076	0.000568304	0.00146978	-0.19002
ARHGEF7	chr13_+_111933024_111935484	chr13	+	111933024	111935484	3.2e-05	0.000107377	-0.279513
ARHGEF7	chr13_+_111938587_111940699	chr13	+	111938587	111940699	4.62e-05	0.000150201	-0.239063
ARHGEF7	chr13_+_111953194_111953823	chr13	+	111953194	111953823	0.00942878	0.0186787	-0.114318
TUBGCP3	chr13_-_113173357_113174198	chr13	-	113173357	113174198	3.01e-05	0.000101529	-0.208407
TUBGCP3	chr13_-_113208496_113209199	chr13	-	113208496	113209199	0.000640239	0.00163765	-0.138118
TUBGCP3	chr13_-_113209319_113210364	chr13	-	113209319	113210364	0.00692053	0.0141357	-0.0929572
PCID2	chr13_-_113832322_113832486	chr13	-	113832322	113832486	5.85e-12	6.21e-11	-0.0588131
PCID2	chr13_-_113832601_113833274	chr13	-	113832601	113833274	6.23e-06	2.42e-05	-0.0986871
CUL2	chr10_-_35351990_35360125	chr10	-	35351990	35360125	3.94e-19	9.57e-18	-0.220122
PCID2	chr13_-_113835544_113838099	chr13	-	113835544	113838099	5.57e-05	0.000177853	-0.0475278
PCID2	chr13_-_113838342_113838658	chr13	-	113838342	113838658	8.86e-11	7.92e-10	-0.226179
PCID2	chr13_-_113838801_113839797	chr13	-	113838801	113839797	2.43e-57	5.79e-55	-0.368661
PCID2	chr13_-_113839874_113840061	chr13	-	113839874	113840061	4.28e-19	1.03e-17	-0.100337
PCID2	chr13_-_113845289_113849383	chr13	-	113845289	113849383	2.84e-39	2.88e-37	-0.26587
PCID2	chr13_-_113849439_113850493	chr13	-	113849439	113850493	6.94e-22	2.15e-20	-0.180998
PCID2	chr13_-_113851557_113852503	chr13	-	113851557	113852503	7.71e-09	5.09e-08	-0.0982634
CUL4A	chr13_+_113864089_113864285	chr13	+	113864089	113864285	3.64e-21	1.06e-19	-0.169071
CUL4A	chr13_+_113873362_113882288	chr13	+	113873362	113882288	6.76e-17	1.31e-15	-0.158351
CUL4A	chr13_+_113882359_113883758	chr13	+	113882359	113883758	1.5e-19	3.79e-18	-0.208885
CUL4A	chr13_+_113887653_113888209	chr13	+	113887653	113888209	8.28e-17	1.59e-15	-0.092726
CUL4A	chr13_+_113888300_113889375	chr13	+	113888300	113889375	3.12e-22	9.98e-21	-0.0981054
CUL4A	chr13_+_113889459_113891135	chr13	+	113889459	113891135	1.03e-16	1.95e-15	-0.0884615
CUL4A	chr13_+_113891204_113893745	chr13	+	113891204	113893745	4.77e-26	2.09e-24	-0.103625
CUL4A	chr13_+_113897474_113898722	chr13	+	113897474	113898722	3.94e-16	6.98e-15	-0.153731
CUL4A	chr13_+_113898828_113899261	chr13	+	113898828	113899261	6.12e-20	1.61e-18	-0.0777173
CUL4A	chr13_+_113900377_113907394	chr13	+	113900377	113907394	6.28e-57	1.47e-54	-0.227939
CUL4A	chr13_+_113907509_113909005	chr13	+	113907509	113909005	4.54e-09	3.12e-08	-0.0933557
LAMP1	chr13_+_113973971_113974658	chr13	+	113973971	113974658	2.55e-07	1.29e-06	-0.0343104
TFDP1	chr13_+_114288348_114288847	chr13	+	114288348	114288847	3.24e-06	1.33e-05	-0.0827651
TFDP1	chr13_+_114288917_114290290	chr13	+	114288917	114290290	6.7e-06	2.59e-05	-0.0633455
TFDP1	chr13_+_114292211_114294433	chr13	+	114292211	114294433	7.56e-08	4.21e-07	-0.191268
CDC16	chr13_+_115000607_115002118	chr13	+	115000607	115002118	1.38e-09	1.03e-08	-0.474455
CDC16	chr13_+_115007755_115008730	chr13	+	115007755	115008730	8.46e-09	5.55e-08	-0.292082
CDC16	chr13_+_115008823_115009329	chr13	+	115008823	115009329	2.79e-11	2.69e-10	-0.329474
CDC16	chr13_+_115009464_115010363	chr13	+	115009464	115010363	8.54e-09	5.6e-08	-0.318266
CDC16	chr13_+_115010444_115011473	chr13	+	115010444	115011473	6.12e-06	2.38e-05	-0.16662
CDC16	chr13_+_115011524_115012404	chr13	+	115011524	115012404	1.43e-09	1.06e-08	-0.191136
CDC16	chr13_+_115027423_115028352	chr13	+	115027423	115028352	5.45e-07	2.6e-06	-0.207877
CREM	chr10_+_35500317_35500582	chr10	+	35500317	35500582	9.86e-07	4.49e-06	0.0198855
PUM1	chr1_-_31414119_31414843	chr1	-	31414119	31414843	3.03e-08	1.81e-07	-0.185376
PUM1	chr1_-_31425210_31426559	chr1	-	31425210	31426559	6.49e-10	5.08e-09	-0.153179
PUM1	chr1_-_31426828_31427789	chr1	-	31426828	31427789	7.27e-07	3.39e-06	-0.277141
PUM1	chr1_-_31427907_31437519	chr1	-	31427907	31437519	3.7e-05	0.000122607	-0.219351
PUM1	chr1_-_31447649_31452907	chr1	-	31447649	31452907	1.6e-13	2.07e-12	-0.269102
PUM1	chr1_-_31478878_31479839	chr1	-	31478878	31479839	1.56e-06	6.84e-06	-0.198664
SNRNP40	chr1_-_31732968_31733800	chr1	-	31732968	31733800	3.22e-10	2.64e-09	-0.504053
SNRNP40	chr1_-_31734023_31734374	chr1	-	31734023	31734374	1.44e-16	2.68e-15	-0.64939
SNRNP40	chr1_-_31740779_31742003	chr1	-	31740779	31742003	1.78e-14	2.59e-13	-0.0878275
SNRNP40	chr1_-_31762266_31764758	chr1	-	31762266	31764758	7.79e-11	7.01e-10	-0.100871
SNRNP40	chr1_-_31764853_31766064	chr1	-	31764853	31766064	3.44e-27	1.64e-25	-0.170694
MPHOSPH8	chr13_+_20221431_20222560	chr13	+	20221431	20222560	1.18e-09	8.87e-09	-0.305541
MPHOSPH8	chr13_+_20244503_20244978	chr13	+	20244503	20244978	0.000167017	0.000483131	-0.396082
MPHOSPH8	chr13_+_20245429_20245972	chr13	+	20245429	20245972	7.14e-09	4.74e-08	-0.30511
PSPC1	chr13_-_20249793_20251862	chr13	-	20249793	20251862	4.68e-05	0.000152025	-0.309582
PSPC1	chr13_-_20277500_20279800	chr13	-	20277500	20279800	2.68e-12	2.97e-11	-0.265569
PSPC1	chr13_-_20279971_20283680	chr13	-	20279971	20283680	1.72e-07	8.99e-07	-0.223449
PEF1	chr1_-_32096443_32098094	chr1	-	32096443	32098094	2.26e-11	2.21e-10	-0.2799
NONE	chr13_*_21361737_21362623	chr13	*	21361737	21362623	2.37e-05	8.18e-05	-0.182335
XPO4	chr13_-_21371196_21373302	chr13	-	21371196	21373302	1.47e-05	5.31e-05	-0.131386
XPO4	chr13_-_21374464_21374968	chr13	-	21374464	21374968	8.26e-07	3.81e-06	-0.257436
XPO4	chr13_-_21381773_21382573	chr13	-	21381773	21382573	0.000119349	0.000355774	-0.14714
XPO4	chr13_-_21382720_21383220	chr13	-	21382720	21383220	7.13e-11	6.46e-10	-0.238386
XPO4	chr13_-_21383364_21383928	chr13	-	21383364	21383928	8.28e-10	6.39e-09	-0.187513
XPO4	chr13_-_21396017_21396269	chr13	-	21396017	21396269	7.43e-07	3.46e-06	-0.202716
XPO4	chr13_-_21417187_21417907	chr13	-	21417187	21417907	2.09e-07	1.07e-06	-0.223661
LATS2	chr13_-_21563443_21565409	chr13	-	21563443	21565409	8.55e-15	1.29e-13	-0.325227
ZNF248	chr10_-_38120240_38121951	chr10	-	38120240	38121951	0.000709586	0.00179799	-0.26026
SAP18	chr13_+_21719423_21720942	chr13	+	21719423	21720942	5.26e-05	0.000168976	-0.245071
SKA3	chr13_-_21732264_21734039	chr13	-	21732264	21734039	9.57e-05	0.000291102	-0.24417
SKA3	chr13_-_21734126_21735927	chr13	-	21734126	21735927	2.21e-07	1.13e-06	-0.265625
MRPL57	chr13_+_21750856_21751049	chr13	+	21750856	21751049	1.43e-16	2.66e-15	-0.280125
PTP4A2	chr1_-_32374583_32375637	chr1	-	32374583	32375637	8.25e-11	7.41e-10	0.330028
PTP4A2	chr1_-_32375713_32377295	chr1	-	32375713	32377295	1.67e-07	8.76e-07	-0.0393006
KLF6	chr10_-_3821782_3822296	chr10	-	3821782	3822296	1.42e-11	1.42e-10	0.274425
PTP4A2	chr1_-_32377442_32381494	chr1	-	32377442	32381494	6.77e-11	6.16e-10	0.294691
KLF6	chr10_-_3822421_3823831	chr10	-	3822421	3823831	6.98e-09	4.65e-08	0.216174
NPM3	chr10_-_103541611_103542013	chr10	-	103541611	103542013	2.42e-17	4.89e-16	-0.104602
KLF6	chr10_-_3824406_3825406	chr10	-	3824406	3825406	9.63e-10	7.35e-09	0.144394
KHDRBS1	chr1_+_32496023_32497123	chr1	+	32496023	32497123	0.00914309	0.0181674	-0.061965
KHDRBS1	chr1_+_32502644_32503434	chr1	+	32502644	32503434	1.61e-07	8.47e-07	-0.068426
KHDRBS1	chr1_+_32504220_32505114	chr1	+	32504220	32505114	8.38e-05	0.000257742	-0.0974948
ZNF33A	chr10_+_38299711_38301224	chr10	+	38299711	38301224	7.93e-06	3.02e-05	-0.1553
KHDRBS1	chr1_+_32505174_32508126	chr1	+	32505174	32508126	8.92e-10	6.84e-09	-0.127526
CENPJ	chr13_-_25458601_25459412	chr13	-	25458601	25459412	1.71e-08	1.07e-07	-0.456658
MTMR6	chr13_-_25831459_25831872	chr13	-	25831459	25831872	1.99e-06	8.54e-06	-0.198161
NUP58	chr13_+_25882086_25883383	chr13	+	25882086	25883383	3.25e-31	2.07e-29	-0.361075
NUP58	chr13_+_25887170_25887750	chr13	+	25887170	25887750	8.66e-26	3.73e-24	-0.326649
NUP58	chr13_+_25887889_25889493	chr13	+	25887889	25889493	8.55e-26	3.68e-24	-0.322853
NUP58	chr13_+_25893488_25894666	chr13	+	25893488	25894666	1.04e-13	1.38e-12	-0.403041
NUP58	chr13_+_25899206_25901052	chr13	+	25899206	25901052	2.19e-14	3.16e-13	-0.29946
NUP58	chr13_+_25901172_25901566	chr13	+	25901172	25901566	6.39e-14	8.7e-13	-0.26563
NUP58	chr13_+_25911172_25912772	chr13	+	25911172	25912772	8.25e-27	3.83e-25	-0.457829
NUP58	chr13_+_25912869_25914101	chr13	+	25912869	25914101	1.03e-13	1.36e-12	-0.305943
KPNA6	chr1_+_32625132_32626214	chr1	+	32625132	32626214	1.76e-10	1.5e-09	-0.18257
KPNA6	chr1_+_32626304_32627546	chr1	+	32626304	32627546	1.22e-15	2.04e-14	-0.217272
KPNA6	chr1_+_32627647_32627960	chr1	+	32627647	32627960	4.87e-31	3.06e-29	-0.268567
KPNA6	chr1_+_32628914_32631704	chr1	+	32628914	32631704	2.68e-10	2.23e-09	-0.119261
KPNA6	chr1_+_32635661_32636306	chr1	+	32635661	32636306	0.000161625	0.000468935	-0.061592
TXLNA	chr1_+_32645377_32645913	chr1	+	32645377	32645913	4.53e-17	8.92e-16	-0.225765
TXLNA	chr1_+_32646115_32646841	chr1	+	32646115	32646841	4.5e-14	6.24e-13	-0.218253
TXLNA	chr1_+_32653725_32655654	chr1	+	32653725	32655654	1.05e-30	6.44e-29	-0.318993
TXLNA	chr1_+_32658031_32658256	chr1	+	32658031	32658256	9.12e-21	2.57e-19	-0.216123
TXLNA	chr1_+_32658332_32658807	chr1	+	32658332	32658807	1.22e-47	1.89e-45	-0.394451
TXLNA	chr1_+_32658901_32659664	chr1	+	32658901	32659664	2.26e-18	5.09e-17	-0.241682
IQCC	chr1_+_32671898_32672108	chr1	+	32671898	32672108	0.0020159	0.00463371	-0.319713
RNF6	chr13_-_26788906_26789609	chr13	-	26788906	26789609	0.0216992	0.039472	-0.00908448
RNF6	chr13_-_26792743_26793592	chr13	-	26792743	26793592	2.86e-10	2.37e-09	-0.162026
RNF6	chr13_-_26793804_26795383	chr13	-	26793804	26795383	6.15e-09	4.13e-08	-0.171983
TMEM234	chr1_-_32682548_32682858	chr1	-	32682548	32682858	0.00148558	0.00351283	-0.273417
EIF3I	chr1_+_32688231_32689633	chr1	+	32688231	32689633	2.48e-12	2.77e-11	-0.0558157
EIF3I	chr1_+_32689722_32690009	chr1	+	32689722	32690009	9.8e-11	8.7e-10	-0.0645415
NPM3	chr10_-_103542354_103542594	chr10	-	103542354	103542594	2.66e-31	1.7e-29	-0.171992
CDK8	chr13_+_26967647_26970420	chr13	+	26967647	26970420	2.29e-08	1.39e-07	-0.261086
CDK8	chr13_+_26970491_26971288	chr13	+	26970491	26971288	7.59e-12	7.93e-11	-0.405484
CDK8	chr13_+_26974687_26975404	chr13	+	26974687	26975404	1.87e-06	8.07e-06	-0.330655
RPL21P28	chr13_+_27828418_27829377	chr13	+	27828418	27829377	4.3e-102	4.4e-99	-0.100944
RASL11A	chr13_+_27845205_27845619	chr13	+	27845205	27845619	5.26e-05	0.00016908	-0.413368
RASL11A	chr13_+_27845855_27847162	chr13	+	27845855	27847162	5.58e-10	4.42e-09	-0.489251
HDAC1	chr1_+_32793278_32794667	chr1	+	32793278	32794667	1.54e-05	5.53e-05	-0.140425
HDAC1	chr1_+_32794761_32796177	chr1	+	32794761	32796177	2.46e-06	1.04e-05	-0.118736
HDAC1	chr1_+_32796509_32797073	chr1	+	32796509	32797073	6.03e-05	0.000191209	-0.0911678
HDAC1	chr1_+_32797407_32797689	chr1	+	32797407	32797689	3.3e-06	1.36e-05	-0.136141
HDAC1	chr1_+_32797843_32798300	chr1	+	32797843	32798300	6.49e-08	3.65e-07	-0.139313
HDAC1	chr1_+_32798350_32798616	chr1	+	32798350	32798616	6.21e-14	8.47e-13	-0.143343
GTF3A	chr13_+_28003526_28004005	chr13	+	28003526	28004005	7.94e-08	4.41e-07	-0.498013
MARCKSL1	chr1_-_32800698_32801546	chr1	-	32800698	32801546	3.24e-44	4.27e-42	-0.39604
GTF3A	chr13_+_28008356_28008940	chr13	+	28008356	28008940	0.000854604	0.00212768	-0.0394039
POLR1D	chr13_+_28195277_28195472	chr13	+	28195277	28195472	0.000299325	0.000820869	-0.292329
BSDC1	chr1_-_32832255_32834046	chr1	-	32832255	32834046	9.86e-12	1.01e-10	-0.422927
PAN3	chr13_+_28748530_28750628	chr13	+	28748530	28750628	6.26e-05	0.000197795	-0.216464
PAN3	chr13_+_28750696_28752000	chr13	+	28750696	28752000	0.000587065	0.00151367	-0.12193
PAN3	chr13_+_28845003_28846116	chr13	+	28845003	28846116	6.3e-06	2.45e-05	-0.284358
POMP	chr13_+_29233324_29233954	chr13	+	29233324	29233954	0.000752522	0.00189677	-0.321883
POMP	chr13_+_29236644_29238644	chr13	+	29236644	29238644	5.19e-17	1.02e-15	-0.0271746
SLC7A1	chr13_-_30090383_30091279	chr13	-	30090383	30091279	5.3e-07	2.53e-06	-0.252373
SLC7A1	chr13_-_30091447_30091708	chr13	-	30091447	30091708	1.23e-06	5.52e-06	-0.233558
SLC7A1	chr13_-_30091927_30093582	chr13	-	30091927	30093582	0.000132497	0.000391441	-0.136725
SLC7A1	chr13_-_30093686_30096452	chr13	-	30093686	30096452	6.54e-09	4.37e-08	-0.211229
SLC7A1	chr13_-_30096593_30097401	chr13	-	30096593	30097401	0.00225233	0.00512476	-0.16507
UBL3	chr13_-_30341444_30341753	chr13	-	30341444	30341753	0.00224891	0.0051177	-0.0977407
ZNF37BP	chr10_-_43047262_43047436	chr10	-	43047262	43047436	7.15e-05	0.000223327	-0.223982
NPM3	chr10_-_103542681_103543028	chr10	-	103542681	103543028	1.01e-28	5.44e-27	-0.184171
HMGB1	chr13_-_31036849_31037342	chr13	-	31036849	31037342	1.07e-27	5.33e-26	-0.0523752
HMGB1	chr13_-_31037489_31037666	chr13	-	31037489	31037666	9.53e-10	7.28e-09	-0.0272655
USPL1	chr13_+_31193877_31195208	chr13	+	31193877	31195208	0.00476595	0.0100899	-0.149632
RBBP4	chr1_+_33133999_33134338	chr1	+	33133999	33134338	2.87e-26	1.28e-24	-0.23657
HSPH1	chr13_-_31711254_31711503	chr13	-	31711254	31711503	0.000676344	0.00172129	0.0196261
HSPH1	chr13_-_31711677_31712542	chr13	-	31711677	31712542	2.77e-05	9.43e-05	0.182215
HSPH1	chr13_-_31712729_31712916	chr13	-	31712729	31712916	0.000894682	0.00221805	0.37239
HSPH1	chr13_-_31718060_31719698	chr13	-	31718060	31719698	9.34e-13	1.1e-11	-0.213853
HSPH1	chr13_-_31719905_31722094	chr13	-	31719905	31722094	5.99e-09	4.03e-08	-0.128618
HSPH1	chr13_-_31722229_31722509	chr13	-	31722229	31722509	2.47e-06	1.04e-05	-0.0814595
HSPH1	chr13_-_31725879_31726987	chr13	-	31725879	31726987	2.06e-14	2.98e-13	-0.21306
HSPH1	chr13_-_31727088_31728768	chr13	-	31727088	31728768	2.64e-07	1.33e-06	-0.173348
HSPH1	chr13_-_31733000_31735611	chr13	-	31733000	31735611	4.62e-23	1.59e-21	-0.29328
ZNF33B	chr10_-_43132420_43133920	chr10	-	43132420	43133920	5.09e-05	0.000164099	-0.371682
YARS	chr1_-_33246746_33248003	chr1	-	33246746	33248003	0.00166511	0.00389707	-0.031451
YARS	chr1_-_33252048_33252539	chr1	-	33252048	33252539	1.15e-07	6.19e-07	-0.0790989
BMS1	chr10_+_43278446_43279808	chr10	+	43278446	43279808	5.36e-05	0.00017174	-0.359152
BMS1	chr10_+_43281120_43282614	chr10	+	43281120	43282614	1.92e-06	8.27e-06	-0.137534
BMS1	chr10_+_43282695_43285769	chr10	+	43282695	43285769	1.1e-38	1.09e-36	-0.409076
BMS1	chr10_+_43285959_43287073	chr10	+	43285959	43287073	1.94e-16	3.56e-15	-0.181398
N4BP2L2	chr13_-_33092140_33095508	chr13	-	33092140	33095508	1.59e-14	2.33e-13	-0.264288
N4BP2L2	chr13_-_33095586_33096317	chr13	-	33095586	33096317	1.87e-08	1.16e-07	-0.225615
N4BP2L2	chr13_-_33111164_33112753	chr13	-	33111164	33112753	3.83e-29	2.12e-27	-0.378777
BMS1	chr10_+_43287217_43287939	chr10	+	43287217	43287939	1.58e-06	6.9e-06	-0.184261
PDS5B	chr13_+_33250096_33252970	chr13	+	33250096	33252970	0.000260768	0.000724172	-0.270492
PDS5B	chr13_+_33258160_33261269	chr13	+	33258160	33261269	2.51e-08	1.52e-07	-0.302177
PDS5B	chr13_+_33274006_33275458	chr13	+	33274006	33275458	5.24e-05	0.000168275	-0.294054
PDS5B	chr13_+_33315286_33316727	chr13	+	33315286	33316727	2.79e-07	1.4e-06	-0.258221
BMS1	chr10_+_43288592_43289298	chr10	+	43288592	43289298	1.46e-08	9.21e-08	-0.174361
PDS5B	chr13_+_33332357_33332670	chr13	+	33332357	33332670	1.2e-12	1.4e-11	-0.285695
PDS5B	chr13_+_33332791_33333764	chr13	+	33332791	33333764	1.12e-05	4.12e-05	-0.201254
PDS5B	chr13_+_33334858_33338625	chr13	+	33334858	33338625	2.39e-05	8.24e-05	-0.271292
BMS1	chr10_+_43292679_43292868	chr10	+	43292679	43292868	1.12e-07	6.06e-07	-0.121646
BMS1	chr10_+_43292971_43293914	chr10	+	43292971	43293914	6.21e-06	2.42e-05	-0.153562
RFC3	chr13_+_34395406_34398052	chr13	+	34395406	34398052	3.45e-16	6.14e-15	-0.138293
RFC3	chr13_+_34398121_34399924	chr13	+	34398121	34399924	4.58e-10	3.67e-09	-0.108881
RFC3	chr13_+_34400023_34403971	chr13	+	34400023	34403971	8.65e-13	1.02e-11	-0.146285
RFC3	chr13_+_34404154_34404854	chr13	+	34404154	34404854	1.27e-07	6.81e-07	-0.185342
RFC3	chr13_+_34404992_34405391	chr13	+	34404992	34405391	1.4e-14	2.06e-13	-0.202641
RFC3	chr13_+_34409354_34410239	chr13	+	34409354	34410239	6.13e-11	5.61e-10	-0.291659
AK2	chr1_-_33476434_33477673	chr1	-	33476434	33477673	0.000356574	0.00096247	-0.142133
AK2	chr1_-_33490168_33497143	chr1	-	33490168	33497143	3.16e-18	7.02e-17	-0.465443
CCDC169-SOHLH2	chr13_-_36743191_36744666	chr13	-	36743191	36744666	2.51e-09	1.8e-08	-0.223781
CCDC169-SOHLH2	chr13_-_36747947_36748611	chr13	-	36747947	36748611	1.3e-05	4.75e-05	-0.154236
CCDC169-SOHLH2	chr13_-_36748704_36748857	chr13	-	36748704	36748857	6.09e-05	0.000192937	-0.0997653
CCDC169-SOHLH2	chr13_-_36764193_36765930	chr13	-	36764193	36765930	0.000148628	0.000434603	-0.145175
SPART	chr13_-_36905733_36909156	chr13	-	36905733	36909156	9.32e-06	3.5e-05	-0.0707069
SPART	chr13_-_36909969_36910422	chr13	-	36909969	36910422	1.04e-08	6.69e-08	-0.490698
BMS1	chr10_+_43312120_43312764	chr10	+	43312120	43312764	8.02e-10	6.19e-09	-0.191421
ALG5	chr13_-_37567809_37569124	chr13	-	37567809	37569124	8.34e-07	3.85e-06	-0.101192
ALG5	chr13_-_37569172_37569560	chr13	-	37569172	37569560	5.84e-17	1.14e-15	-0.22208
EXOSC8	chr13_+_37576446_37576623	chr13	+	37576446	37576623	1.47e-12	1.69e-11	-0.239711
EXOSC8	chr13_+_37576688_37577069	chr13	+	37576688	37577069	5.82e-24	2.16e-22	-0.223047
EXOSC8	chr13_+_37580297_37581110	chr13	+	37580297	37581110	3.14e-19	7.69e-18	-0.317184
EXOSC8	chr13_+_37582314_37582864	chr13	+	37582314	37582864	7.21e-18	1.54e-16	-0.156084
EXOSC8	chr13_+_37582972_37583319	chr13	+	37582972	37583319	9.55e-15	1.44e-13	-0.299378
SUPT20H	chr13_-_37583946_37584687	chr13	-	37583946	37584687	3.34e-08	1.98e-07	-0.478521
SUPT20H	chr13_-_37584792_37586327	chr13	-	37584792	37586327	1.27e-06	5.65e-06	-0.433363
SUPT20H	chr13_-_37591501_37593477	chr13	-	37591501	37593477	7.01e-05	0.00021922	-0.308427
SUPT20H	chr13_-_37593534_37595583	chr13	-	37593534	37595583	0.000135675	0.000399943	-0.493281
SUPT20H	chr13_-_37595739_37596146	chr13	-	37595739	37596146	5.49e-14	7.53e-13	-0.590097
SUPT20H	chr13_-_37597181_37598170	chr13	-	37597181	37598170	9.9e-10	7.55e-09	-0.284315
SUPT20H	chr13_-_37598579_37599455	chr13	-	37598579	37599455	1.78e-06	7.71e-06	-0.342137
SUPT20H	chr13_-_37618318_37619382	chr13	-	37618318	37619382	1.17e-08	7.52e-08	-0.210135
BMS1	chr10_+_43316136_43316380	chr10	+	43316136	43316380	5.16e-16	9.01e-15	-0.290167
UFM1	chr13_+_38933470_38934176	chr13	+	38933470	38934176	1.96e-06	8.42e-06	-0.240059
BMS1	chr10_+_43317632_43318564	chr10	+	43317632	43318564	2.39e-16	4.34e-15	-0.294006
PROSER1	chr13_-_39596549_39597187	chr13	-	39596549	39597187	0.0171527	0.0319641	-0.307867
PROSER1	chr13_-_39597267_39598608	chr13	-	39597267	39598608	0.00237653	0.00538042	-0.334104
BMS1	chr10_+_43325870_43326312	chr10	+	43325870	43326312	5.89e-05	0.000187215	-0.0865265
MTRF1	chr13_-_41836617_41837619	chr13	-	41836617	41837619	2.67e-05	9.11e-05	-0.359122
NAA16	chr13_+_41943419_41946337	chr13	+	41943419	41946337	8.94e-05	0.000273728	-0.24874
HNRNPF	chr10_-_43890136_43891902	chr10	-	43890136	43891902	2.87e-24	1.09e-22	-0.047969
OGA	chr10_-_103550845_103551109	chr10	-	103550845	103551109	5.14e-10	4.09e-09	-0.238388
TSC22D1	chr13_-_45010231_45010638	chr13	-	45010231	45010638	3.74e-19	9.11e-18	-0.184533
NUFIP1	chr13_-_45517809_45523855	chr13	-	45517809	45523855	2.28e-09	1.64e-08	-0.389504
NUFIP1	chr13_-_45533709_45539977	chr13	-	45533709	45539977	2.11e-09	1.53e-08	-0.271579
NUFIP1	chr13_-_45553401_45554023	chr13	-	45553401	45554023	7.76e-06	2.96e-05	-0.335252
NUFIP1	chr13_-_45554955_45556205	chr13	-	45554955	45556205	0.000280709	0.000774443	-0.158545
TPT1	chr13_-_45911688_45912793	chr13	-	45911688	45912793	0.000100147	0.000303415	-0.0570264
TPT1	chr13_-_45913737_45914127	chr13	-	45913737	45914127	1.35e-07	7.19e-07	-0.0208441
COG3	chr13_+_46039345_46039574	chr13	+	46039345	46039574	2.53e-05	8.68e-05	-0.302668
ZC3H13	chr13_-_46538177_46539413	chr13	-	46538177	46539413	2.13e-10	1.8e-09	-0.344035
ZC3H13	chr13_-_46584640_46585548	chr13	-	46584640	46585548	0.00177454	0.00412746	-0.0880773
ZC3H13	chr13_-_46619199_46619524	chr13	-	46619199	46619524	4.96e-07	2.38e-06	-0.334975
ZNF239	chr10_-_44063469_44069083	chr10	-	44063469	44069083	1.89e-05	6.65e-05	-0.260339
ZC3H13	chr13_-_46626124_46626537	chr13	-	46626124	46626537	3.41e-11	3.24e-10	-0.403599
ZNF239	chr10_-_44069125_44069986	chr10	-	44069125	44069986	3.2e-05	0.000107504	-0.360167
MED4	chr13_-_48651447_48653978	chr13	-	48651447	48653978	1.18e-15	1.98e-14	-0.347455
FNDC3A	chr13_+_49710737_49712881	chr13	+	49710737	49712881	0.000126633	0.00037551	-0.136979
FNDC3A	chr13_+_49741439_49742747	chr13	+	49741439	49742747	1.56e-26	7.07e-25	-0.280258
FNDC3A	chr13_+_49742887_49746177	chr13	+	49742887	49746177	4.74e-08	2.74e-07	-0.235667
FNDC3A	chr13_+_49748695_49749501	chr13	+	49748695	49749501	3.29e-18	7.29e-17	-0.273518
FNDC3A	chr13_+_49771126_49771859	chr13	+	49771126	49771859	0.000101867	0.000308134	-0.126267
OGA	chr10_-_103551196_103552594	chr10	-	103551196	103552594	0.00647073	0.0132995	-0.106876
KPNA3	chr13_-_50279919_50280232	chr13	-	50279919	50280232	0.00367201	0.0079713	-0.0952901
KPNA3	chr13_-_50296260_50296611	chr13	-	50296260	50296611	0.000503105	0.00131589	-0.114247
KPNA3	chr13_-_50306912_50307091	chr13	-	50306912	50307091	0.00278313	0.00620712	-0.0743149
DLEU1	chr13_+_50656693_50657276	chr13	+	50656693	50657276	3.07e-26	1.36e-24	-0.553963
INTS6	chr13_-_51952590_51953596	chr13	-	51952590	51953596	0.000437246	0.00115854	-0.154984
INTS6	chr13_-_52025310_52026112	chr13	-	52025310	52026112	3.15e-30	1.88e-28	-0.571656
INTS6	chr13_-_52026191_52026549	chr13	-	52026191	52026549	2.93e-40	3.14e-38	-0.6083
VPS36	chr13_-_52990228_52991190	chr13	-	52990228	52991190	1.23e-10	1.08e-09	-0.313373
VPS36	chr13_-_52991276_52992125	chr13	-	52991276	52992125	1.08e-11	1.1e-10	-0.345134
VPS36	chr13_-_53000201_53001122	chr13	-	53000201	53001122	2.71e-13	3.41e-12	-0.297897
VPS36	chr13_-_53007883_53008926	chr13	-	53007883	53008926	2.28e-06	9.69e-06	-0.172594
CKAP2	chr13_+_53029761_53030636	chr13	+	53029761	53030636	0.00344305	0.00752017	0.145708
CKAP2	chr13_+_53048219_53049028	chr13	+	53048219	53049028	6.58e-10	5.15e-09	-0.0945971
OGA	chr10_-_103552700_103553668	chr10	-	103552700	103553668	2.87e-05	9.72e-05	-0.131273
SMIM12	chr1_-_35321583_35324412	chr1	-	35321583	35324412	0.0011989	0.00289237	-0.169308
SUGT1	chr13_+_53232603_53233312	chr13	+	53232603	53233312	4.69e-05	0.000152284	-0.0676648
SUGT1	chr13_+_53233384_53235608	chr13	+	53233384	53235608	8.76e-12	9.07e-11	-0.463967
SUGT1	chr13_+_53236837_53237229	chr13	+	53236837	53237229	2.76e-06	1.15e-05	-0.125846
SUGT1	chr13_+_53237247_53238168	chr13	+	53237247	53238168	0.00305628	0.0067545	-0.0785337
TPRG1L	chr1_+_3544217_3544971	chr1	+	3544217	3544971	1.21e-06	5.4e-06	-0.204119
WRAP73	chr1_-_3547681_3548028	chr1	-	3547681	3548028	1.72e-08	1.07e-07	-0.301783
WRAP73	chr1_-_3548221_3548775	chr1	-	3548221	3548775	5.99e-22	1.87e-20	-0.691181
ZMYM6	chr1_-_35496314_35496866	chr1	-	35496314	35496866	9.06e-05	0.000276878	-0.249562
ZMYM1	chr1_+_35576048_35577371	chr1	+	35576048	35577371	0.000310596	0.000848711	-0.320157
SFPQ	chr1_-_35643637_35646734	chr1	-	35643637	35646734	1.61e-17	3.31e-16	-0.165302
SFPQ	chr1_-_35650194_35652546	chr1	-	35650194	35652546	5.25e-08	3.01e-07	-0.0681183
SFPQ	chr1_-_35652852_35653521	chr1	-	35652852	35653521	0.000114375	0.000342288	0.163708
SFPQ	chr1_-_35654983_35656097	chr1	-	35654983	35656097	4.3e-21	1.24e-19	-0.112135
ZMYM4	chr1_+_35826856_35827218	chr1	+	35826856	35827218	8.1e-09	5.33e-08	-0.232444
ZMYM4	chr1_+_35851790_35852602	chr1	+	35851790	35852602	2.92e-06	1.21e-05	-0.148445
ZMYM4	chr1_+_35859340_35862151	chr1	+	35859340	35862151	0.0014675	0.00347353	-0.176775
ZMYM4	chr1_+_35862271_35862976	chr1	+	35862271	35862976	2.05e-08	1.26e-07	-0.266033
DIAPH3	chr13_-_60348382_60348860	chr13	-	60348382	60348860	2.66e-05	9.09e-05	-0.143114
DIAPH3	chr13_-_60485970_60490287	chr13	-	60485970	60490287	2.68e-08	1.61e-07	-0.316742
DIAPH3	chr13_-_60544192_60544984	chr13	-	60544192	60544984	2.75e-10	2.29e-09	-0.379453
DIAPH3	chr13_-_60545294_60548484	chr13	-	60545294	60548484	1.5e-11	1.51e-10	-0.280493
DIAPH3	chr13_-_60548590_60554927	chr13	-	60548590	60554927	2.84e-29	1.59e-27	-0.410706
DIAPH3	chr13_-_60565408_60566200	chr13	-	60565408	60566200	4.29e-16	7.56e-15	-0.340966
DIAPH3	chr13_-_60566320_60566605	chr13	-	60566320	60566605	5.45e-06	2.15e-05	-0.115561
DIAPH3	chr13_-_60582783_60584665	chr13	-	60582783	60584665	1.15e-11	1.17e-10	-0.179276
PSMB2	chr1_-_36068975_36070832	chr1	-	36068975	36070832	8.58e-07	3.95e-06	-0.0523163
PSMB2	chr1_-_36096945_36101909	chr1	-	36096945	36101909	1.64e-10	1.4e-09	-0.0568043
C1orf216	chr1_-_36181927_36182100	chr1	-	36181927	36182100	0.0118893	0.0229953	-0.227196
AGO3	chr1_+_36437833_36438974	chr1	+	36437833	36438974	8.51e-05	0.000261562	-0.196248
AGO3	chr1_+_36520746_36521236	chr1	+	36520746	36521236	0.00150757	0.00356028	-0.349978
TP73-AS1	chr1_-_3655077_3656795	chr1	-	3655077	3656795	9e-08	4.94e-07	-0.216066
ADPRHL2	chr1_+_36556941_36557217	chr1	+	36556941	36557217	4.16e-30	2.47e-28	-0.541406
ADPRHL2	chr1_+_36557695_36558021	chr1	+	36557695	36558021	4.64e-15	7.26e-14	-0.27573
ADPRHL2	chr1_+_36558123_36558696	chr1	+	36558123	36558696	2.24e-29	1.26e-27	-0.434551
TRAPPC3	chr1_-_36602923_36603395	chr1	-	36602923	36603395	4.18e-13	5.14e-12	-0.144268
TRAPPC3	chr1_-_36603579_36605319	chr1	-	36603579	36605319	1.23e-12	1.43e-11	-0.206602
MAP7D1	chr1_+_36640609_36641798	chr1	+	36640609	36641798	0.0032048	0.00704931	-0.216438
THRAP3	chr1_+_36724568_36724981	chr1	+	36724568	36724981	0.00392488	0.00846523	-0.504456
THRAP3	chr1_+_36755365_36756973	chr1	+	36755365	36756973	1.31e-08	8.33e-08	-0.0477697
THRAP3	chr1_+_36757147_36758197	chr1	+	36757147	36758197	4.82e-12	5.17e-11	-0.0929035
THRAP3	chr1_+_36767297_36769395	chr1	+	36767297	36769395	2.18e-10	1.84e-09	-0.058457
OGA	chr10_-_103557911_103558597	chr10	-	103557911	103558597	2e-05	7e-05	-0.0866799
MRPS15	chr1_-_36923582_36926291	chr1	-	36923582	36926291	1.34e-16	2.51e-15	-0.0965053
MRPS15	chr1_-_36926377_36926863	chr1	-	36926377	36926863	6.29e-12	6.65e-11	-0.0906094
MRPS15	chr1_-_36927764_36929405	chr1	-	36927764	36929405	1.58e-18	3.62e-17	-0.0835621
MRPS15	chr1_-_36929451_36929745	chr1	-	36929451	36929745	6.16e-08	3.49e-07	-0.0596573
LRRC47	chr1_-_3700675_3701649	chr1	-	3700675	3701649	0.000438278	0.00116104	-0.140421
MZT1	chr13_-_73285219_73293088	chr13	-	73285219	73293088	0.00119065	0.00287437	-0.238512
BORA	chr13_+_73302145_73303062	chr13	+	73302145	73303062	1.51e-06	6.62e-06	-0.274164
BORA	chr13_+_73303231_73305417	chr13	+	73303231	73305417	6.18e-11	5.65e-10	-0.3979
BORA	chr13_+_73305525_73309096	chr13	+	73305525	73309096	9.74e-06	3.64e-05	-0.426327
BORA	chr13_+_73309143_73312098	chr13	+	73309143	73312098	1.06e-08	6.85e-08	-0.416478
BORA	chr13_+_73319345_73320080	chr13	+	73319345	73320080	0.000687751	0.00174757	-0.192096
DIS3	chr13_-_73334016_73334665	chr13	-	73334016	73334665	4.48e-11	4.18e-10	-0.193661
DIS3	chr13_-_73337745_73340108	chr13	-	73337745	73340108	2.82e-05	9.6e-05	-0.109321
DIS3	chr13_-_73340196_73342921	chr13	-	73340196	73342921	1.37e-05	4.98e-05	-0.0982202
DIS3	chr13_-_73346034_73346295	chr13	-	73346034	73346295	0.00927587	0.0184065	-0.0838639
DIS3	chr13_-_73346977_73347820	chr13	-	73346977	73347820	1.3e-10	1.13e-09	-0.186502
DIS3	chr13_-_73348197_73349347	chr13	-	73348197	73349347	7.59e-05	0.000235796	-0.0820286
DIS3	chr13_-_73349513_73350061	chr13	-	73349513	73350061	3.28e-15	5.22e-14	-0.186903
DIS3	chr13_-_73350230_73351556	chr13	-	73350230	73351556	0.000929883	0.00229693	-0.0579641
DIS3	chr13_-_73351631_73352323	chr13	-	73351631	73352323	3.2e-08	1.9e-07	-0.111998
NPY4R	chr10_+_47085689_47086723	chr10	+	47085689	47086723	0.00348267	0.00759825	-0.225765
DIS3	chr13_-_73355141_73355425	chr13	-	73355141	73355425	0.00270235	0.00604394	-0.0837796
DIS3	chr13_-_73355494_73355741	chr13	-	73355494	73355741	1.27e-28	6.8e-27	-0.38856
PIBF1	chr13_+_73356487_73357559	chr13	+	73356487	73357559	2.85e-08	1.71e-07	-0.295707
PIBF1	chr13_+_73401256_73401869	chr13	+	73401256	73401869	0.00013489	0.000397834	-0.112452
KLF5	chr13_+_73636872_73637960	chr13	+	73636872	73637960	0.00261318	0.00586292	-0.366053
TBC1D4	chr13_-_75861161_75863068	chr13	-	75861161	75863068	1.84e-06	7.95e-06	-0.17158
TBC1D4	chr13_-_75866407_75868988	chr13	-	75866407	75868988	0.000547141	0.00141988	-0.0983385
TBC1D4	chr13_-_75880607_75884076	chr13	-	75880607	75884076	0.000776995	0.00195272	-0.125195
UCHL3	chr13_+_76178963_76179863	chr13	+	76178963	76179863	4.41e-08	2.56e-07	-0.099385
LMO7	chr13_+_76369567_76370770	chr13	+	76369567	76370770	0.00280189	0.00624456	-0.0433893
LMO7	chr13_+_76393671_76395311	chr13	+	76393671	76395311	4.55e-12	4.9e-11	-0.12688
LMO7	chr13_+_76407301_76408360	chr13	+	76407301	76408360	2.39e-09	1.72e-08	-0.110895
LMO7	chr13_+_76408523_76409286	chr13	+	76408523	76409286	0.000255589	0.000711145	-0.134349
LMO7	chr13_+_76409475_76410531	chr13	+	76409475	76410531	2.5e-05	8.58e-05	-0.128678
LMO7	chr13_+_76410593_76412274	chr13	+	76410593	76412274	3.27e-14	4.61e-13	-0.221182
LMO7	chr13_+_76412332_76414219	chr13	+	76412332	76414219	1.66e-06	7.23e-06	-0.104735
LMO7	chr13_+_76414246_76414525	chr13	+	76414246	76414525	4.25e-14	5.91e-13	-0.168436
LMO7	chr13_+_76414631_76415243	chr13	+	76414631	76415243	1.37e-14	2.03e-13	-0.188489
LMO7	chr13_+_76415337_76415762	chr13	+	76415337	76415762	1.07e-12	1.25e-11	-0.12484
LMO7	chr13_+_76416119_76416985	chr13	+	76416119	76416985	0.00292211	0.00648498	-0.043721
LMO7	chr13_+_76423601_76427226	chr13	+	76423601	76427226	0.000305026	0.00083495	0.167834
LMO7	chr13_+_76427524_76429394	chr13	+	76427524	76429394	1.97e-11	1.94e-10	-0.222261
LMO7	chr13_+_76429504_76430640	chr13	+	76429504	76430640	5.34e-06	2.1e-05	-0.10059
CLN5	chr13_+_77569363_77570035	chr13	+	77569363	77570035	5.66e-06	2.22e-05	-0.213322
FBXL3	chr13_-_77592857_77595646	chr13	-	77592857	77595646	1.86e-06	8.02e-06	-0.154331
MYCBP2	chr13_-_77625297_77625944	chr13	-	77625297	77625944	3.1e-06	1.28e-05	-0.154416
MYCBP2	chr13_-_77631228_77632351	chr13	-	77631228	77632351	1.53e-07	8.06e-07	-0.357058
MYCBP2	chr13_-_77632541_77633656	chr13	-	77632541	77633656	0.000292001	0.000802667	-0.21705
MYCBP2	chr13_-_77635436_77635795	chr13	-	77635436	77635795	0.000867167	0.00215626	-0.177521
MYCBP2	chr13_-_77635925_77636729	chr13	-	77635925	77636729	1.03e-07	5.6e-07	-0.278165
MYCBP2	chr13_-_77641999_77642698	chr13	-	77641999	77642698	1.68e-05	5.99e-05	-0.228046
MYCBP2	chr13_-_77650984_77651281	chr13	-	77650984	77651281	0.0352556	0.060986	-0.121918
MYCBP2	chr13_-_77663166_77664239	chr13	-	77663166	77664239	0.000741754	0.00187213	-0.371963
MYCBP2	chr13_-_77664398_77667298	chr13	-	77664398	77667298	2.09e-08	1.28e-07	-0.437511
MYCBP2	chr13_-_77667467_77669491	chr13	-	77667467	77669491	1.42e-14	2.09e-13	-0.450284
MYCBP2	chr13_-_77669737_77670445	chr13	-	77669737	77670445	1.87e-09	1.37e-08	-0.351709
MYCBP2	chr13_-_77699603_77700451	chr13	-	77699603	77700451	4.14e-05	0.000135891	-0.315135
MYCBP2	chr13_-_77700677_77703289	chr13	-	77700677	77703289	7.31e-08	4.08e-07	-0.39608
MYCBP2	chr13_-_77713471_77714180	chr13	-	77713471	77714180	0.00236547	0.00535728	-0.298219
MYCBP2	chr13_-_77714298_77714979	chr13	-	77714298	77714979	7.06e-09	4.69e-08	-0.418117
MYCBP2	chr13_-_77750763_77751881	chr13	-	77750763	77751881	3.95e-08	2.31e-07	-0.287843
MYCBP2	chr13_-_77759512_77760004	chr13	-	77759512	77760004	1.77e-07	9.24e-07	-0.190043
MYCBP2	chr13_-_77834727_77835304	chr13	-	77834727	77835304	1.05e-11	1.08e-10	-0.291515
MYCBP2	chr13_-_77835510_77836186	chr13	-	77835510	77836186	1.63e-09	1.2e-08	-0.258041
MYCBP2	chr13_-_77836264_77837784	chr13	-	77836264	77837784	5.76e-07	2.73e-06	-0.206138
MYCBP2	chr13_-_77844673_77847605	chr13	-	77844673	77847605	0.000286103	0.000787908	-0.176598
MEAF6	chr1_-_37961519_37962146	chr1	-	37961519	37962146	0.0211898	0.038634	-0.20676
NONE	chr13_-_79889128_79892954	chr13	-	79889128	79892954	3.02e-28	1.57e-26	-0.303766
RBM26	chr13_-_79893014_79893668	chr13	-	79893014	79893668	4.62e-18	1.01e-16	-0.194851
RBM26	chr13_-_79908565_79911235	chr13	-	79908565	79911235	0.000653838	0.00166918	-0.136385
RBM26	chr13_-_79915362_79916797	chr13	-	79915362	79916797	1.41e-05	5.09e-05	-0.107705
RBM26	chr13_-_79916966_79918381	chr13	-	79916966	79918381	6.99e-07	3.27e-06	-0.146174
RBM26	chr13_-_79918457_79918802	chr13	-	79918457	79918802	0.000107516	0.000323667	-0.146165
RBM26	chr13_-_79927359_79928572	chr13	-	79927359	79928572	9.94e-19	2.32e-17	-0.372068
RBM26	chr13_-_79929519_79932407	chr13	-	79929519	79932407	1.07e-13	1.41e-12	-0.251126
RBM26	chr13_-_79933821_79939711	chr13	-	79933821	79939711	5e-06	1.98e-05	-0.182084
RBM26	chr13_-_79939868_79940188	chr13	-	79939868	79940188	6.08e-11	5.57e-10	-0.443704
RBM26	chr13_-_79940360_79940766	chr13	-	79940360	79940766	0.000193067	0.000551118	-0.281822
NDFIP2	chr13_+_80113910_80117670	chr13	+	80113910	80117670	0.00206034	0.00472653	0.201088
NDFIP2	chr13_+_80117817_80122461	chr13	+	80117817	80122461	7.84e-20	2.04e-18	-0.235725
NDFIP2	chr13_+_80125257_80126649	chr13	+	80125257	80126649	8.45e-08	4.66e-07	-0.201521
SNIP1	chr1_-_38018348_38019605	chr1	-	38018348	38019605	1.01e-11	1.04e-10	-0.333791
GNL2	chr1_-_38033958_38034450	chr1	-	38033958	38034450	2.88e-23	1.01e-21	-0.206819
GNL2	chr1_-_38040057_38040217	chr1	-	38040057	38040217	8.23e-07	3.8e-06	0.264248
GNL2	chr1_-_38048537_38049293	chr1	-	38048537	38049293	4.45e-06	1.78e-05	-0.2232
GNL2	chr1_-_38053096_38054559	chr1	-	38053096	38054559	0.000149845	0.000437837	-0.23134
GNL2	chr1_-_38058407_38059361	chr1	-	38058407	38059361	2.05e-21	6.11e-20	-0.181717
C1orf174	chr1_-_3806637_3807131	chr1	-	3806637	3807131	3.68e-06	1.5e-05	-0.0795166
CDCA8	chr1_+_38167490_38168922	chr1	+	38167490	38168922	1.77e-21	5.29e-20	-0.323023
CDCA8	chr1_+_38169019_38169790	chr1	+	38169019	38169790	7.86e-05	0.000243304	-0.316045
YRDC	chr1_-_38270116_38272527	chr1	-	38270116	38272527	0.00458788	0.00975026	-0.0762053
YRDC	chr1_-_38272887_38273462	chr1	-	38272887	38273462	0.000490761	0.00128674	-0.11407
MAPK8	chr10_+_49514864_49516136	chr10	+	49514864	49516136	4.76e-09	3.26e-08	-0.27793
SF3A3	chr1_-_38442625_38444390	chr1	-	38442625	38444390	1.06e-13	1.4e-12	-0.0576168
SF3A3	chr1_-_38444727_38445135	chr1	-	38444727	38445135	0.000165803	0.000479924	-0.0377473
SF3A3	chr1_-_38455267_38455540	chr1	-	38455267	38455540	4.89e-05	0.000157998	-0.0352479
UTP11	chr1_+_38478537_38482029	chr1	+	38478537	38482029	5.44e-28	2.77e-26	-0.212008
UTP11	chr1_+_38482092_38483338	chr1	+	38482092	38483338	5.2e-41	5.8e-39	-0.217528
UTP11	chr1_+_38484249_38484729	chr1	+	38484249	38484729	4.94e-31	3.1e-29	-0.164966
UTP11	chr1_+_38488481_38489215	chr1	+	38488481	38489215	6.41e-11	5.85e-10	-0.122982
GPC5	chr13_+_92417110_92417380	chr13	+	92417110	92417380	4.36e-06	1.75e-05	-0.0863662
RRAGC	chr1_-_39321579_39322549	chr1	-	39321579	39322549	6.98e-06	2.69e-05	-0.257244
AKIRIN1	chr1_+_39466778_39469017	chr1	+	39466778	39469017	1.71e-08	1.07e-07	-0.153902
AKIRIN1	chr1_+_39469090_39469715	chr1	+	39469090	39469715	2.51e-14	3.59e-13	-0.167645
MAPK8	chr10_+_49634113_49634421	chr10	+	49634113	49634421	4.47e-08	2.59e-07	-0.225205
TGDS	chr13_-_95230424_95230982	chr13	-	95230424	95230982	0.000183494	0.000526204	-0.203216
TGDS	chr13_-_95231027_95232146	chr13	-	95231027	95232146	0.0010771	0.00262451	-0.153724
MAPK8	chr10_+_49634547_49635121	chr10	+	49634547	49635121	3.61e-06	1.47e-05	-0.192021
MAPK8	chr10_+_49639313_49642920	chr10	+	49639313	49642920	2.15e-10	1.82e-09	-0.346569
ABCC4	chr13_-_95813589_95815374	chr13	-	95813589	95815374	0.00185224	0.00429151	-0.0621404
ABCC4	chr13_-_95816772_95818410	chr13	-	95816772	95818410	7.92e-05	0.000244892	-0.0642406
DNAJC3	chr13_+_96412475_96412931	chr13	+	96412475	96412931	2.24e-06	9.54e-06	-0.093421
ERCC6	chr10_-_50680516_50680953	chr10	-	50680516	50680953	0.00026305	0.000729944	-0.340665
IPO5	chr13_+_98642476_98642685	chr13	+	98642476	98642685	9.44e-08	5.17e-07	-0.0413645
IPO5	chr13_+_98642791_98643833	chr13	+	98642791	98643833	4.07e-05	0.000133903	-0.16867
IPO5	chr13_+_98643950_98645144	chr13	+	98643950	98645144	9.03e-05	0.000276019	-0.158542
OGA	chr10_-_103567658_103569939	chr10	-	103567658	103569939	1.34e-06	5.95e-06	-0.174846
IPO5	chr13_+_98673387_98673988	chr13	+	98673387	98673988	0.00362818	0.00788528	-0.0526149
FARP1	chr13_+_99037098_99037919	chr13	+	99037098	99037919	2.15e-05	7.5e-05	0.0762609
ERCC6	chr10_-_50738886_50740587	chr10	-	50738886	50740587	0.00118118	0.00285372	-0.177257
STK24	chr13_-_99127232_99127502	chr13	-	99127232	99127502	8.33e-07	3.84e-06	-0.111308
PABPC4	chr1_-_40026794_40027355	chr1	-	40026794	40027355	7.8e-24	2.87e-22	-0.348894
PABPC4	chr1_-_40027459_40027743	chr1	-	40027459	40027743	3.85e-39	3.88e-37	-0.437848
PABPC4	chr1_-_40029594_40030093	chr1	-	40029594	40030093	8.84e-24	3.24e-22	-0.301832
PABPC4	chr1_-_40030445_40030776	chr1	-	40030445	40030776	1.26e-15	2.11e-14	-0.176671
PABPC4	chr1_-_40031067_40033421	chr1	-	40031067	40033421	0.00545055	0.011391	0.058088
PABPC4	chr1_-_40033518_40034472	chr1	-	40033518	40034472	7.62e-20	1.98e-18	-0.193025
PABPC4	chr1_-_40034630_40035265	chr1	-	40034630	40035265	0.00547114	0.0114293	0.0830876
PABPC4	chr1_-_40038258_40041429	chr1	-	40038258	40041429	4.65e-23	1.61e-21	-0.272849
PABPC4	chr1_-_40041895_40042222	chr1	-	40041895	40042222	1.38e-14	2.03e-13	-0.0550966
NONE	chr1_*_40041905_40042222	chr1	*	40041905	40042222	0.00159438	0.00374666	-0.00503039
PPIE	chr1_+_40204603_40205835	chr1	+	40204603	40205835	6.01e-15	9.29e-14	-0.306404
PPIE	chr1_+_40205935_40207036	chr1	+	40205935	40207036	4.76e-17	9.35e-16	-0.180013
PPIE	chr1_+_40207081_40207565	chr1	+	40207081	40207565	1.81e-13	2.33e-12	-0.097822
PPIE	chr1_+_40207593_40208886	chr1	+	40207593	40208886	4.13e-19	9.99e-18	-0.177618
PPIE	chr1_+_40208969_40209494	chr1	+	40208969	40209494	6.88e-13	8.23e-12	-0.165616
PPIE	chr1_+_40209596_40211045	chr1	+	40209596	40211045	4e-11	3.76e-10	-0.149966
PPIE	chr1_+_40218724_40218957	chr1	+	40218724	40218957	3.27e-09	2.3e-08	-0.189988
TRIT1	chr1_-_40307585_40309771	chr1	-	40307585	40309771	4.44e-06	1.78e-05	-0.14241
TRIT1	chr1_-_40309890_40310201	chr1	-	40309890	40310201	9.96e-07	4.53e-06	-0.137148
TRIT1	chr1_-_40310312_40312890	chr1	-	40310312	40312890	6.29e-08	3.55e-07	-0.127402
TRIT1	chr1_-_40312969_40313218	chr1	-	40312969	40313218	3.7e-12	4.03e-11	-0.168634
TRIT1	chr1_-_40313419_40313656	chr1	-	40313419	40313656	1.74e-06	7.55e-06	-0.251145
TRIT1	chr1_-_40313769_40315789	chr1	-	40313769	40315789	1.87e-14	2.71e-13	-0.34023
TRIT1	chr1_-_40315933_40318401	chr1	-	40315933	40318401	1.52e-09	1.12e-08	-0.248657
TRIT1	chr1_-_40319740_40322947	chr1	-	40319740	40322947	6.18e-09	4.15e-08	-0.229186
CAP1	chr1_+_40525130_40525737	chr1	+	40525130	40525737	1.27e-05	4.62e-05	-0.0200029
CAP1	chr1_+_40530231_40531885	chr1	+	40530231	40531885	3.08e-11	2.94e-10	-0.0746996
CAP1	chr1_+_40531992_40533210	chr1	+	40531992	40533210	9.03e-16	1.53e-14	-0.101823
CAP1	chr1_+_40533389_40535360	chr1	+	40533389	40535360	4.86e-20	1.29e-18	-0.0809443
CAP1	chr1_+_40535546_40535829	chr1	+	40535546	40535829	1.34e-07	7.16e-07	-0.0398746
PPT1	chr1_-_40557844_40558068	chr1	-	40557844	40558068	1.97e-08	1.21e-07	-0.0428497
RLF	chr1_+_40697330_40701462	chr1	+	40697330	40701462	2.17e-05	7.56e-05	-0.126922
ZMPSTE24	chr1_+_40726657_40728504	chr1	+	40726657	40728504	0.000154125	0.000449132	-0.176021
OGA	chr10_-_103570071_103572785	chr10	-	103570071	103572785	5.64e-16	9.8e-15	-0.348563
DYNC1H1	chr14_+_102482423_102482684	chr14	+	102482423	102482684	0.0024074	0.00544347	-0.0749008
HSP90AA1	chr14_-_102548781_102549369	chr14	-	102548781	102549369	0.000379652	0.00101898	-0.0217513
HSP90AA1	chr14_-_102551335_102551633	chr14	-	102551335	102551633	8.59e-12	8.9e-11	-0.0483657
OGA	chr10_-_103572884_103573310	chr10	-	103572884	103573310	3.63e-07	1.79e-06	-0.0998157
TNFAIP2	chr14_+_103593029_103593340	chr14	+	103593029	103593340	1.49e-10	1.29e-09	-0.401226
EIF5	chr14_+_103800934_103801988	chr14	+	103800934	103801988	9.03e-47	1.33e-44	-0.289196
EIF5	chr14_+_103802454_103803012	chr14	+	103802454	103803012	8.06e-06	3.06e-05	-0.09341
EIF5	chr14_+_103803186_103803451	chr14	+	103803186	103803451	6.32e-34	4.73e-32	-0.259506
EIF5	chr14_+_103803564_103804662	chr14	+	103803564	103804662	6.54e-44	8.48e-42	-0.272226
EIF5	chr14_+_103805230_103805507	chr14	+	103805230	103805507	5.42e-18	1.18e-16	-0.114698
EIF5	chr14_+_103806898_103807298	chr14	+	103806898	103807298	3.25e-17	6.5e-16	-0.142414
EIF5	chr14_+_103807462_103808494	chr14	+	103807462	103808494	2.72e-16	4.91e-15	0.0285249
MARK3	chr14_+_103932130_103932307	chr14	+	103932130	103932307	0.000250062	0.000697079	-0.16391
MARK3	chr14_+_103932428_103932678	chr14	+	103932428	103932678	4.11e-10	3.32e-09	-0.173436
MARK3	chr14_+_103933528_103934368	chr14	+	103933528	103934368	0.00357081	0.00777229	-0.0900063
CKB	chr14_-_103986648_103986804	chr14	-	103986648	103986804	3.27e-06	1.35e-05	-0.0378434
CKB	chr14_-_103986929_103987598	chr14	-	103986929	103987598	0.00398412	0.00858076	-0.0297628
CKB	chr14_-_103987771_103988153	chr14	-	103987771	103988153	8.97e-21	2.53e-19	-0.129527
TIMM23B-AGAP6	chr10_+_51576499_51579126	chr10	+	51576499	51579126	8.35e-09	5.49e-08	-0.345303
TRMT61A	chr14_+_103995598_103996285	chr14	+	103995598	103996285	7.69e-09	5.08e-08	-0.399617
TRMT61A	chr14_+_103999185_104000885	chr14	+	103999185	104000885	1.16e-05	4.26e-05	-0.217474
BAG5	chr14_-_104027529_104028435	chr14	-	104027529	104028435	3.8e-14	5.32e-13	-0.475049
OGA	chr10_-_103573363_103577579	chr10	-	103573363	103577579	2.14e-14	3.09e-13	-0.221286
XRCC3	chr14_-_104177582_104177801	chr14	-	104177582	104177801	1.55e-06	6.81e-06	-0.242626
ATP5MPL	chr14_-_104380321_104380814	chr14	-	104380321	104380814	5.68e-10	4.49e-09	-0.497761
ATP5MPL	chr14_-_104387545_104387805	chr14	-	104387545	104387805	1.67e-06	7.26e-06	-0.369169
TIMM23B-AGAP6	chr10_+_51581378_51582181	chr10	+	51581378	51582181	2.76e-09	1.96e-08	-0.049314
TIMM23B-AGAP6	chr10_+_51582272_51582794	chr10	+	51582272	51582794	2.08e-10	1.76e-09	-0.0433965
TIMM23B-AGAP6	chr10_+_51582939_51584614	chr10	+	51582939	51584614	1.3e-14	1.93e-13	-0.102008
INF2	chr14_+_105168093_105169440	chr14	+	105168093	105169440	0.00017292	0.000498688	-0.237629
NONE	chr14_+_105235723_105235982	chr14	+	105235723	105235982	0.0352311	0.0609476	0.024206
TIMM23B-AGAP6	chr10_+_51585599_51586243	chr10	+	51585599	51586243	0.00845599	0.0169325	0.245727
JAG2	chr14_-_105609975_105611265	chr14	-	105609975	105611265	1.1e-09	8.35e-09	-0.492059
JAG2	chr14_-_105611398_105612066	chr14	-	105611398	105612066	2.52e-10	2.11e-09	-0.518514
JAG2	chr14_-_105612310_105612720	chr14	-	105612310	105612720	1.33e-20	3.7e-19	-0.570946
JAG2	chr14_-_105613061_105613661	chr14	-	105613061	105613661	2.54e-11	2.46e-10	-0.435885
TIMM23	chr10_-_51592619_51595639	chr10	-	51592619	51595639	0.00162129	0.00380362	-0.238967
MTA1	chr14_+_105931200_105931429	chr14	+	105931200	105931429	2.56e-06	1.08e-05	-0.350155
MTA1	chr14_+_105931520_105932761	chr14	+	105931520	105932761	0.000984537	0.00241906	-0.312829
TEDC1	chr14_+_105958646_105958914	chr14	+	105958646	105958914	7.06e-07	3.3e-06	-0.263509
TEDC1	chr14_+_105959071_105960170	chr14	+	105959071	105960170	6.81e-05	0.000213481	-0.374509
TEDC1	chr14_+_105964314_105964952	chr14	+	105964314	105964952	0.000213955	0.00060512	-0.185135
CTPS1	chr1_+_41449128_41450491	chr1	+	41449128	41450491	3.1e-23	1.08e-21	-0.237187
CTPS1	chr1_+_41450663_41453042	chr1	+	41450663	41453042	7.51e-33	5.27e-31	-0.327389
CTPS1	chr1_+_41454382_41456835	chr1	+	41454382	41456835	1.61e-18	3.68e-17	-0.219543
CTPS1	chr1_+_41456920_41457435	chr1	+	41456920	41457435	4.92e-14	6.8e-13	-0.243728
CTPS1	chr1_+_41461740_41463064	chr1	+	41461740	41463064	5.81e-10	4.59e-09	-0.245201
CTPS1	chr1_+_41466789_41467830	chr1	+	41466789	41467830	2.43e-07	1.23e-06	-0.195936
CTPS1	chr1_+_41467926_41468784	chr1	+	41467926	41468784	2.43e-19	6.03e-18	-0.20319
CTPS1	chr1_+_41471766_41473119	chr1	+	41471766	41473119	6.55e-22	2.04e-20	-0.380118
CTPS1	chr1_+_41473217_41474329	chr1	+	41473217	41474329	1.19e-20	3.3e-19	-0.435573
CTPS1	chr1_+_41474562_41475115	chr1	+	41474562	41475115	5.32e-16	9.27e-15	-0.232744
CTPS1	chr1_+_41475261_41475831	chr1	+	41475261	41475831	4.17e-46	5.97e-44	-0.395326
CTPS1	chr1_+_41475926_41477328	chr1	+	41475926	41477328	3.6e-26	1.59e-24	-0.332906
CCNB1IP1	chr14_-_20784009_20784384	chr14	-	20784009	20784384	0.032617	0.0569012	-0.144566
CCNB1IP1	chr14_-_20793831_20794873	chr14	-	20793831	20794873	3.58e-09	2.5e-08	0.289287
CCNB1IP1	chr14_-_20794952_20797331	chr14	-	20794952	20797331	1.99e-05	6.98e-05	-0.128828
PARP2	chr14_+_20811846_20813089	chr14	+	20811846	20813089	0.000104735	0.000316081	-0.223733
PARP2	chr14_+_20813623_20815020	chr14	+	20813623	20815020	0.0196989	0.0361849	-0.0843007
PARP2	chr14_+_20818781_20819204	chr14	+	20818781	20819204	2.16e-06	9.2e-06	-0.188227
PARP2	chr14_+_20819281_20820402	chr14	+	20819281	20820402	7.96e-06	3.03e-05	-0.180351
PARP2	chr14_+_20822406_20822966	chr14	+	20822406	20822966	3.7e-13	4.58e-12	-0.444555
PARP2	chr14_+_20824190_20824464	chr14	+	20824190	20824464	8.48e-05	0.000260621	-0.1586
PARP2	chr14_+_20824593_20824747	chr14	+	20824593	20824747	2.51e-05	8.62e-05	-0.213034
PARP2	chr14_+_20824848_20825208	chr14	+	20824848	20825208	0.000208776	0.000591726	-0.172297
PARP2	chr14_+_20825308_20825553	chr14	+	20825308	20825553	2.64e-05	9.04e-05	-0.293479
OSGEP	chr14_-_20917172_20917328	chr14	-	20917172	20917328	0.000317883	0.000866777	-0.143379
OSGEP	chr14_-_20919611_20920131	chr14	-	20919611	20920131	1.99e-05	6.97e-05	-0.213786
APEX1	chr14_+_20923587_20923735	chr14	+	20923587	20923735	0.00216513	0.00494421	-0.0275447
APEX1	chr14_+_20924260_20924825	chr14	+	20924260	20924825	1.41e-09	1.05e-08	-0.0427838
PIP4P1	chr14_-_20926861_20927363	chr14	-	20926861	20927363	2.16e-05	7.51e-05	-0.267752
PIP4P1	chr14_-_20927892_20928349	chr14	-	20927892	20928349	1.71e-14	2.49e-13	-0.538564
PIP4P1	chr14_-_20928457_20928812	chr14	-	20928457	20928812	9.29e-09	6.05e-08	-0.34853
METTL17	chr14_+_21458236_21458387	chr14	+	21458236	21458387	1.61e-14	2.36e-13	-0.32543
METTL17	chr14_+_21458757_21460249	chr14	+	21458757	21460249	7.04e-10	5.49e-09	-0.412588
METTL17	chr14_+_21460364_21460698	chr14	+	21460364	21460698	2.75e-11	2.64e-10	-0.202724
METTL17	chr14_+_21460781_21461275	chr14	+	21460781	21461275	1.9e-10	1.62e-09	-0.205042
METTL17	chr14_+_21461350_21462126	chr14	+	21461350	21462126	2.85e-10	2.36e-09	-0.21124
METTL17	chr14_+_21462772_21462951	chr14	+	21462772	21462951	1.32e-09	9.89e-09	-0.185613
METTL17	chr14_+_21463392_21464058	chr14	+	21463392	21464058	1.05e-14	1.57e-13	-0.173141
METTL17	chr14_+_21464110_21464366	chr14	+	21464110	21464366	2.18e-11	2.13e-10	-0.198969
METTL17	chr14_+_21464451_21464684	chr14	+	21464451	21464684	1.04e-19	2.67e-18	-0.208092
HNRNPC	chr14_-_21698525_21699115	chr14	-	21698525	21699115	8.61e-58	2.07e-55	-0.178946
HNRNPC	chr14_-_21702388_21704530	chr14	-	21702388	21704530	5.95e-17	1.16e-15	-0.240729
HNRNPC	chr14_-_21731495_21731777	chr14	-	21731495	21731777	0.022788	0.0412386	-0.0344258
HNRNPC	chr14_-_21736827_21737455	chr14	-	21736827	21737455	8.71e-16	1.48e-14	-0.285976
SUPT16H	chr14_-_21826586_21827641	chr14	-	21826586	21827641	1.44e-05	5.21e-05	-0.0828975
SUPT16H	chr14_-_21829372_21830354	chr14	-	21829372	21830354	0.000164197	0.000475707	-0.0576409
SUPT16H	chr14_-_21830483_21830951	chr14	-	21830483	21830951	0.000333382	0.00090532	-0.0523318
SUPT16H	chr14_-_21834688_21836426	chr14	-	21834688	21836426	0.000360243	0.00097159	-0.0323274
CHD8	chr14_-_21860105_21860664	chr14	-	21860105	21860664	3.8e-16	6.74e-15	-0.429626
CHD8	chr14_-_21869230_21869560	chr14	-	21869230	21869560	0.00519886	0.0109143	-0.158786
CHD8	chr14_-_21881155_21882458	chr14	-	21881155	21882458	1.79e-09	1.31e-08	-0.254008
TIMM23B-AGAP6	chr10_+_51767836_51768469	chr10	+	51767836	51768469	0.000513778	0.00134119	-0.323616
TOX4	chr14_+_21945443_21945653	chr14	+	21945443	21945653	0.000637366	0.00163096	-0.108262
METTL3	chr14_-_21966549_21967167	chr14	-	21966549	21967167	2.31e-07	1.18e-06	0.221264
METTL3	chr14_-_21967281_21967448	chr14	-	21967281	21967448	1.59e-05	5.71e-05	-0.247948
METTL3	chr14_-_21967946_21968635	chr14	-	21967946	21968635	7.28e-12	7.63e-11	-0.388599
METTL3	chr14_-_21968824_21969053	chr14	-	21968824	21969053	4.31e-17	8.5e-16	-0.456155
METTL3	chr14_-_21969271_21969868	chr14	-	21969271	21969868	1.71e-12	1.95e-11	-0.42886
OXA1L	chr14_+_23235973_23236455	chr14	+	23235973	23236455	1.09e-10	9.61e-10	-0.162687
RBM23	chr14_-_23374662_23374813	chr14	-	23374662	23374813	6.25e-08	3.53e-07	-0.173863
RBM23	chr14_-_23374868_23375402	chr14	-	23374868	23375402	1.12e-09	8.43e-09	-0.132684
PRMT5	chr14_-_23391449_23391650	chr14	-	23391449	23391650	2.1e-06	8.98e-06	-0.0784681
PRMT5	chr14_-_23391768_23391949	chr14	-	23391768	23391949	3.44e-07	1.7e-06	-0.0662622
PRMT5	chr14_-_23392044_23392258	chr14	-	23392044	23392258	1.97e-05	6.91e-05	-0.0645389
PRMT5	chr14_-_23393918_23394086	chr14	-	23393918	23394086	7.06e-05	0.000220681	-0.0746383
PRMT5	chr14_-_23395505_23395713	chr14	-	23395505	23395713	0.00153896	0.00362786	-0.0847252
PRMT5	chr14_-_23396869_23397333	chr14	-	23396869	23397333	0.000441926	0.00116993	-0.0396162
AJUBA	chr14_-_23442777_23443254	chr14	-	23442777	23443254	4.08e-09	2.83e-08	-0.33504
AJUBA	chr14_-_23443324_23444046	chr14	-	23443324	23444046	4.94e-05	0.000159568	-0.27284
AJUBA	chr14_-_23444313_23445663	chr14	-	23444313	23445663	1.87e-07	9.71e-07	-0.311269
ACIN1	chr14_-_23532786_23533312	chr14	-	23532786	23533312	0.000186215	0.000533363	-0.0614368
ACIN1	chr14_-_23540395_23540634	chr14	-	23540395	23540634	9.8e-05	0.000297411	-0.0938062
ACIN1	chr14_-_23548247_23548754	chr14	-	23548247	23548754	0.000376625	0.00101166	-0.144803
ACIN1	chr14_-_23559310_23559729	chr14	-	23559310	23559729	3.8e-05	0.000125525	-0.268274
C14orf119	chr14_+_23565159_23566865	chr14	+	23565159	23566865	0.000558826	0.00144758	-0.112117
BCL2L2-PABPN1	chr14_+_23791504_23792206	chr14	+	23791504	23792206	8.4e-33	5.87e-31	-0.184259
BCL2L2-PABPN1	chr14_+_23792275_23792584	chr14	+	23792275	23792584	1.5e-28	7.96e-27	-0.246413
BCL2L2-PABPN1	chr14_+_23792692_23793172	chr14	+	23792692	23793172	2.2e-19	5.49e-18	-0.242284
BCL2L2-PABPN1	chr14_+_23793498_23794454	chr14	+	23793498	23794454	4.13e-27	1.96e-25	-0.308874
NGDN	chr14_+_23938936_23939249	chr14	+	23938936	23939249	1.09e-08	7.03e-08	-0.269235
SGMS1	chr10_-_52067081_52067740	chr10	-	52067081	52067740	2.75e-07	1.38e-06	-0.224085
SGMS1	chr10_-_52067908_52071020	chr10	-	52067908	52071020	1.33e-18	3.07e-17	-0.361499
RNF31	chr14_+_24618085_24618613	chr14	+	24618085	24618613	2.47e-05	8.49e-05	-0.490245
RNF31	chr14_+_24619657_24619805	chr14	+	24619657	24619805	0.000664619	0.00169411	-0.313034
IPO4	chr14_-_24654186_24654387	chr14	-	24654186	24654387	0.000597984	0.00153914	-0.11452
IPO4	chr14_-_24654773_24655065	chr14	-	24654773	24655065	0.00910393	0.0180977	-0.0909731
IPO4	chr14_-_24656356_24656604	chr14	-	24656356	24656604	0.00183541	0.0042562	-0.106093
IPO4	chr14_-_24657002_24657420	chr14	-	24657002	24657420	0.000946778	0.00233467	-0.1431
TM9SF1	chr14_-_24659859_24661375	chr14	-	24659859	24661375	0.00061806	0.0015861	-0.169828
TM9SF1	chr14_-_24661562_24661852	chr14	-	24661562	24661852	0.00398725	0.00858716	-0.175809
CHMP4A	chr14_-_24681035_24682613	chr14	-	24681035	24682613	0.000674659	0.00171741	-0.169729
NEDD8-MDP1	chr14_-_24687421_24687588	chr14	-	24687421	24687588	0.000114487	0.000342592	-0.0137129
NEDD8-MDP1	chr14_-_24700943_24701454	chr14	-	24700943	24701454	7.97e-07	3.69e-06	-0.400496
GMPR2	chr14_+_24703447_24704941	chr14	+	24703447	24704941	0.000114079	0.000341501	-0.320814
GMPR2	chr14_+_24705346_24706246	chr14	+	24705346	24706246	0.000848168	0.00211323	0.320767
GMPR2	chr14_+_24706768_24707450	chr14	+	24706768	24707450	6.28e-10	4.93e-09	-0.287873
GMPR2	chr14_+_24707611_24707793	chr14	+	24707611	24707793	6.37e-13	7.65e-12	-0.301711
RABGGTA	chr14_-_24737164_24737314	chr14	-	24737164	24737314	5.6e-05	0.000178964	-0.181705
RABGGTA	chr14_-_24737404_24737573	chr14	-	24737404	24737573	0.000168972	0.000488229	-0.264735
NOP9	chr14_+_24770063_24770774	chr14	+	24770063	24770774	9.16e-06	3.44e-05	-0.37547
NOP9	chr14_+_24770928_24771169	chr14	+	24770928	24771169	7.37e-11	6.67e-10	-0.261125
NOP9	chr14_+_24773063_24773245	chr14	+	24773063	24773245	1.3e-15	2.16e-14	-0.337813
NOP9	chr14_+_24773804_24774142	chr14	+	24773804	24774142	2.24e-09	1.62e-08	-0.192143
LTB4R2	chr14_+_24779461_24779859	chr14	+	24779461	24779859	0.019921	0.0365483	-0.267196
KHNYN	chr14_+_24900137_24900667	chr14	+	24900137	24900667	3.94e-08	2.31e-07	-0.352914
KHNYN	chr14_+_24905385_24905592	chr14	+	24905385	24905592	3.19e-05	0.000107074	-0.250359
SDR39U1	chr14_-_24910132_24910878	chr14	-	24910132	24910878	1.25e-05	4.55e-05	-0.209718
G2E3	chr14_+_31050322_31055922	chr14	+	31050322	31055922	1.88e-11	1.85e-10	-0.356161
G2E3	chr14_+_31056021_31058587	chr14	+	31056021	31058587	1.78e-14	2.6e-13	-0.281156
G2E3	chr14_+_31058690_31061527	chr14	+	31058690	31061527	1.13e-09	8.51e-09	-0.243322
G2E3	chr14_+_31066732_31067687	chr14	+	31066732	31067687	0.00477594	0.010109	-0.253745
CSTF2T	chr10_-_53458787_53459194	chr10	-	53458787	53459194	0.0102453	0.0201187	-0.00856484
G2E3	chr14_+_31075018_31077092	chr14	+	31075018	31077092	2.9e-07	1.45e-06	-0.353905
G2E3	chr14_+_31077275_31081411	chr14	+	31077275	31081411	4.94e-05	0.000159704	-0.202419
G2E3	chr14_+_31084745_31085482	chr14	+	31084745	31085482	0.000172079	0.000496431	-0.236508
SCFD1	chr14_+_31097485_31099681	chr14	+	31097485	31099681	1.12e-13	1.48e-12	-0.293367
SCFD1	chr14_+_31099771_31103151	chr14	+	31099771	31103151	3.87e-15	6.12e-14	-0.157157
SCFD1	chr14_+_31109070_31112520	chr14	+	31109070	31112520	1.02e-12	1.19e-11	-0.162771
SCFD1	chr14_+_31118789_31119769	chr14	+	31118789	31119769	8.48e-07	3.91e-06	-0.113115
SCFD1	chr14_+_31142553_31143128	chr14	+	31142553	31143128	1.18e-14	1.76e-13	-0.159604
SCFD1	chr14_+_31143203_31144188	chr14	+	31143203	31144188	3.56e-15	5.64e-14	-0.155046
SCFD1	chr14_+_31164075_31169392	chr14	+	31164075	31169392	6.23e-11	5.7e-10	-0.17893
SCFD1	chr14_+_31169464_31171500	chr14	+	31169464	31171500	2.12e-11	2.07e-10	-0.23727
SCFD1	chr14_+_31175091_31177194	chr14	+	31175091	31177194	2.07e-13	2.64e-12	-0.246946
SCFD1	chr14_+_31185183_31188529	chr14	+	31185183	31188529	8.97e-11	8.01e-10	-0.175938
SCFD1	chr14_+_31191123_31191698	chr14	+	31191123	31191698	4.2e-08	2.44e-07	-0.102103
SCFD1	chr14_+_31204064_31204790	chr14	+	31204064	31204790	2.81e-18	6.26e-17	-0.194293
PPIH	chr1_+_43125041_43125191	chr1	+	43125041	43125191	0.00339915	0.00743397	-0.268714
PPIH	chr1_+_43131738_43132216	chr1	+	43131738	43132216	0.00784752	0.0158267	-0.03154
STRN3	chr14_-_31381388_31382728	chr14	-	31381388	31382728	0.00748557	0.015169	-0.137352
DKK1	chr10_+_54074437_54074681	chr10	+	54074437	54074681	1.95e-82	1.13e-79	-0.537588
YBX1	chr1_+_43148402_43149072	chr1	+	43148402	43149072	1.02e-16	1.94e-15	-0.0397156
YBX1	chr1_+_43149137_43159159	chr1	+	43149137	43159159	3.66e-93	2.82e-90	-0.0806408
DKK1	chr10_+_54075066_54076053	chr10	+	54075066	54076053	3.17e-26	1.41e-24	-0.314714
HECTD1	chr14_-_31576459_31576771	chr14	-	31576459	31576771	1.7e-05	6.05e-05	-0.142292
HECTD1	chr14_-_31581749_31582308	chr14	-	31581749	31582308	2.76e-07	1.39e-06	-0.113923
HECTD1	chr14_-_31582690_31583081	chr14	-	31582690	31583081	9.71e-05	0.000294932	-0.120131
HECTD1	chr14_-_31597212_31597816	chr14	-	31597212	31597816	0.00114221	0.00276782	-0.0713138
HECTD1	chr14_-_31598654_31602442	chr14	-	31598654	31602442	1.32e-09	9.85e-09	-0.263331
YBX1	chr1_+_43162615_43162824	chr1	+	43162615	43162824	4.13e-16	7.29e-15	0.219377
HECTD1	chr14_-_31637678_31638558	chr14	-	31637678	31638558	3.22e-09	2.26e-08	-0.120011
HECTD1	chr14_-_31641328_31642360	chr14	-	31641328	31642360	7.42e-05	0.000230844	-0.229618
YBX1	chr1_+_43166717_43167650	chr1	+	43166717	43167650	1.18e-38	1.16e-36	-0.0574453
HECTD1	chr14_-_31675163_31676220	chr14	-	31675163	31676220	6.49e-10	5.08e-09	-0.384876
NET1	chr10_+_5468684_5471131	chr10	+	5468684	5471131	4.3e-06	1.73e-05	-0.190562
NET1	chr10_+_5493900_5494319	chr10	+	5493900	5494319	2.34e-11	2.28e-10	-0.228845
BAZ1A	chr14_-_35240865_35242776	chr14	-	35240865	35242776	1.08e-06	4.88e-06	-0.169582
BAZ1A	chr14_-_35269596_35270298	chr14	-	35269596	35270298	0.00641866	0.013204	-0.0835582
BAZ1A	chr14_-_35343868_35344342	chr14	-	35343868	35344342	0.000360326	0.00097179	-0.121777
NET1	chr10_+_5494883_5495211	chr10	+	5494883	5495211	4.82e-08	2.78e-07	-0.163781
SRP54	chr14_+_35482700_35483006	chr14	+	35482700	35483006	2.86e-06	1.19e-05	-0.0717979
SRP54	chr14_+_35487971_35488170	chr14	+	35487971	35488170	7.88e-07	3.65e-06	-0.0366499
SRP54	chr14_+_35492286_35497292	chr14	+	35492286	35497292	7.47e-06	2.86e-05	-0.105878
NET1	chr10_+_5495523_5496226	chr10	+	5495523	5496226	0.00228488	0.00519155	-0.103887
PPP2R3C	chr14_-_35579137_35579729	chr14	-	35579137	35579729	0.00012939	0.000382985	-0.14932
KIAA0391	chr14_+_35591973_35592156	chr14	+	35591973	35592156	0.000279893	0.000772407	-0.134706
PSMA6	chr14_+_35778201_35779944	chr14	+	35778201	35779944	3.16e-07	1.57e-06	-0.0132971
PSMA6	chr14_+_35780101_35782067	chr14	+	35780101	35782067	4.73e-10	3.79e-09	0.50684
NFKBIA	chr14_-_35871266_35871598	chr14	-	35871266	35871598	5.18e-38	4.92e-36	-0.331474
NFKBIA	chr14_-_35872566_35872894	chr14	-	35872566	35872894	1.4e-18	3.22e-17	-0.212747
EBNA1BP2	chr1_-_43630492_43632495	chr1	-	43630492	43632495	0.00272552	0.00609095	0.0769562
EBNA1BP2	chr1_-_43632906_43634407	chr1	-	43632906	43634407	0.0194664	0.035805	0.0458063
EBNA1BP2	chr1_-_43634699_43636425	chr1	-	43634699	43636425	1.75e-11	1.74e-10	-0.0694555
MBIP	chr14_-_36777395_36780777	chr14	-	36777395	36780777	0.000968319	0.00238297	-0.205462
MBIP	chr14_-_36780931_36781163	chr14	-	36780931	36781163	4.42e-12	4.77e-11	-0.479864
MBIP	chr14_-_36781230_36783716	chr14	-	36781230	36783716	1.61e-05	5.76e-05	-0.269778
MBIP	chr14_-_36786018_36789664	chr14	-	36786018	36789664	2.45e-06	1.03e-05	-0.295485
FOXA1	chr14_-_38061916_38064104	chr14	-	38061916	38064104	5.06e-07	2.43e-06	-0.522663
ELOVL1	chr1_-_43831294_43831937	chr1	-	43831294	43831937	0.000635362	0.00162624	-0.312791
MED8	chr1_-_43851897_43852258	chr1	-	43851897	43852258	1.7e-10	1.46e-09	-0.117801
MED8	chr1_-_43852341_43852527	chr1	-	43852341	43852527	1.32e-06	5.88e-06	-0.0810557
MED8	chr1_-_43852669_43853172	chr1	-	43852669	43853172	1.22e-09	9.16e-09	-0.0856331
MED8	chr1_-_43853318_43853979	chr1	-	43853318	43853979	1.66e-18	3.8e-17	-0.201177
HYI	chr1_-_43917684_43917874	chr1	-	43917684	43917874	0.000184114	0.000527855	-0.165119
FAM208B	chr10_+_5751626_5754355	chr10	+	5751626	5754355	8.5e-15	1.29e-13	-0.448552
FAM208B	chr10_+_5754502_5754784	chr10	+	5754502	5754784	2.31e-28	1.21e-26	-0.444369
TRAPPC6B	chr14_-_39627606_39628652	chr14	-	39627606	39628652	0.00598691	0.0123962	-0.246395
PNN	chr14_+_39644596_39645280	chr14	+	39644596	39645280	2.24e-10	1.88e-09	-0.149986
PNN	chr14_+_39646891_39647043	chr14	+	39646891	39647043	1.2e-09	9.05e-09	-0.105046
PNN	chr14_+_39648666_39649705	chr14	+	39648666	39649705	1.57e-06	6.88e-06	-0.0906191
MIA2	chr14_+_39818181_39819300	chr14	+	39818181	39819300	3.64e-05	0.000120733	-0.303785
FAM208B	chr10_+_5759713_5762221	chr10	+	5759713	5762221	0.000165814	0.000479952	-0.186119
PTPRF	chr1_+_44085529_44085764	chr1	+	44085529	44085764	1.03e-06	4.66e-06	-0.210647
KDM4A	chr1_+_44118984_44119332	chr1	+	44118984	44119332	1.62e-12	1.85e-11	-0.487548
KDM4A	chr1_+_44128758_44131365	chr1	+	44128758	44131365	7.57e-05	0.000235067	-0.146251
KDM4A	chr1_+_44132226_44132623	chr1	+	44132226	44132623	1.74e-06	7.53e-06	-0.200828
FAM208B	chr10_+_5765740_5766391	chr10	+	5765740	5766391	8.9e-13	1.05e-11	-0.25506
IPO13	chr1_+_44413356_44415087	chr1	+	44413356	44415087	2.49e-06	1.05e-05	-0.440885
IPO13	chr1_+_44422648_44422865	chr1	+	44422648	44422865	1.42e-10	1.23e-09	-0.625242
DPH2	chr1_+_44435994_44436266	chr1	+	44435994	44436266	8.42e-23	2.83e-21	-0.254119
ATP6V0B	chr1_+_44442051_44442260	chr1	+	44442051	44442260	2.76e-10	2.29e-09	-0.0461836
ATP6V0B	chr1_+_44442496_44442696	chr1	+	44442496	44442696	4.74e-08	2.73e-07	-0.0384927
ATP6V0B	chr1_+_44442888_44443651	chr1	+	44442888	44443651	5.83e-26	2.54e-24	-0.109698
B4GALT2	chr1_+_44447145_44447359	chr1	+	44447145	44447359	1.81e-11	1.8e-10	-0.166118
FAM208B	chr10_+_5773166_5777265	chr10	+	5773166	5777265	1.45e-09	1.08e-08	-0.151554
PRPF39	chr14_+_45576819_45577616	chr14	+	45576819	45577616	6.08e-11	5.56e-10	-0.226243
PRPF39	chr14_+_45577725_45578817	chr14	+	45577725	45578817	7.4e-14	9.99e-13	-0.163124
PRPF39	chr14_+_45583817_45584058	chr14	+	45583817	45584058	2.59e-31	1.66e-29	-0.526572
FKBP3	chr14_-_45585455_45587229	chr14	-	45585455	45587229	2.87e-05	9.72e-05	-0.118845
FANCM	chr14_+_45605742_45606270	chr14	+	45605742	45606270	7.3e-08	4.08e-07	-0.356924
FAM208B	chr10_+_5782460_5784058	chr10	+	5782460	5784058	8.43e-06	3.19e-05	-0.164101
MIS18BP1	chr14_-_45673415_45673600	chr14	-	45673415	45673600	6.18e-18	1.33e-16	-0.503589
MIS18BP1	chr14_-_45673656_45675284	chr14	-	45673656	45675284	1.28e-18	2.96e-17	-0.537615
MIS18BP1	chr14_-_45675373_45679581	chr14	-	45675373	45679581	9.61e-15	1.45e-13	-0.447437
MIS18BP1	chr14_-_45686382_45687483	chr14	-	45686382	45687483	4.07e-21	1.18e-19	-0.368152
MIS18BP1	chr14_-_45696039_45696864	chr14	-	45696039	45696864	1.47e-10	1.27e-09	-0.172041
FAM208B	chr10_+_5784489_5788140	chr10	+	5784489	5788140	0.000558398	0.00144655	-0.0809571
MIS18BP1	chr14_-_45705147_45706849	chr14	-	45705147	45706849	3.13e-06	1.29e-05	-0.162249
MIS18BP1	chr14_-_45711721_45711962	chr14	-	45711721	45711962	2.52e-09	1.8e-08	-0.257683
DMAP1	chr1_+_44684913_44685076	chr1	+	44684913	44685076	3.7e-06	1.51e-05	-0.117732
DMAP1	chr1_+_44685149_44685431	chr1	+	44685149	44685431	0.000726423	0.00183698	0.140682
FAM208B	chr10_+_5798701_5799481	chr10	+	5798701	5799481	4.17e-06	1.68e-05	-0.0912794
FAM208B	chr10_+_5799636_5800848	chr10	+	5799636	5800848	0.000715373	0.00181154	-0.0957627
ERI3	chr1_-_44778900_44785298	chr1	-	44778900	44785298	4.51e-05	0.000146728	-0.0475156
ERI3	chr1_-_44818597_44820562	chr1	-	44818597	44820562	0.000218552	0.000616822	-0.307328
RPS29	chr14_-_50052767_50053001	chr14	-	50052767	50053001	3.74e-19	9.09e-18	-0.06969
DNAAF2	chr14_-_50092766_50094728	chr14	-	50092766	50094728	0.000154478	0.000450047	-0.262367
GDI2	chr10_-_5808258_5808455	chr10	-	5808258	5808455	2.64e-10	2.2e-09	-0.0347848
NEMF	chr14_-_50298079_50298767	chr14	-	50298079	50298767	5.68e-06	2.23e-05	-0.147871
NEMF	chr14_-_50300214_50301079	chr14	-	50300214	50301079	0.0249109	0.0446705	-0.120714
GDI2	chr10_-_5808625_5810174	chr10	-	5808625	5810174	0.0108581	0.021199	0.128615
VCPKMT	chr14_-_50576431_50579331	chr14	-	50576431	50579331	3.59e-12	3.92e-11	-0.43989
VCPKMT	chr14_-_50581122_50582555	chr14	-	50581122	50582555	1.65e-05	5.9e-05	-0.26405
VCPKMT	chr14_-_50582629_50582785	chr14	-	50582629	50582785	0.00108059	0.00263235	-0.185045
ZWINT	chr10_-_58118708_58119235	chr10	-	58118708	58119235	1.88e-11	1.86e-10	-0.0995985
MAP4K5	chr14_-_50886824_50889837	chr14	-	50886824	50889837	2.03e-15	3.3e-14	-0.375725
MAP4K5	chr14_-_50895472_50895908	chr14	-	50895472	50895908	3.92e-09	2.72e-08	-0.234595
MAP4K5	chr14_-_50901289_50901678	chr14	-	50901289	50901678	3e-14	4.25e-13	-0.243696
MAP4K5	chr14_-_50901783_50904192	chr14	-	50901783	50904192	6.6e-19	1.57e-17	-0.331371
MAP4K5	chr14_-_50904252_50904610	chr14	-	50904252	50904610	5.59e-22	1.75e-20	-0.40856
MAP4K5	chr14_-_50906791_50907078	chr14	-	50906791	50907078	6.97e-12	7.32e-11	-0.333538
MAP4K5	chr14_-_50907159_50909448	chr14	-	50907159	50909448	1.71e-11	1.7e-10	-0.333286
MAP4K5	chr14_-_50909534_50910445	chr14	-	50909534	50910445	1.61e-05	5.75e-05	-0.355343
MAP4K5	chr14_-_50910488_50910655	chr14	-	50910488	50910655	1.73e-13	2.23e-12	-0.377929
ZWINT	chr10_-_58119614_58119777	chr10	-	58119614	58119777	2.1e-18	4.76e-17	-0.227212
MAP4K5	chr14_-_50910754_50911757	chr14	-	50910754	50911757	2.8e-17	5.63e-16	-0.400038
MAP4K5	chr14_-_50911912_50912795	chr14	-	50911912	50912795	7.09e-13	8.47e-12	-0.293921
MAP4K5	chr14_-_50912839_50914130	chr14	-	50912839	50914130	5.11e-07	2.45e-06	-0.234703
MAP4K5	chr14_-_50919974_50923232	chr14	-	50919974	50923232	0.0180575	0.0334743	-0.1423
MAP4K5	chr14_-_50929499_50930768	chr14	-	50929499	50930768	3.55e-10	2.9e-09	-0.20156
MAP4K5	chr14_-_50941867_50942844	chr14	-	50941867	50942844	2.88e-13	3.62e-12	-0.225576
MAP4K5	chr14_-_50952360_50952820	chr14	-	50952360	50952820	9.16e-10	7.02e-09	-0.286469
RNF220	chr1_+_45098057_45101215	chr1	+	45098057	45101215	7.22e-10	5.62e-09	-0.133216
MAP4K5	chr14_-_50998876_50999116	chr14	-	50998876	50999116	1.48e-10	1.28e-09	-0.380754
RNF220	chr1_+_45101834_45110368	chr1	+	45101834	45110368	2.03e-05	7.11e-05	-0.13275
ZWINT	chr10_-_58120144_58120955	chr10	-	58120144	58120955	1.18e-09	8.91e-09	-0.0922542
SAV1	chr14_-_51134218_51134590	chr14	-	51134218	51134590	0.00145643	0.00344973	-0.264662
RNF220	chr1_+_45115629_45116374	chr1	+	45115629	45116374	5.21e-20	1.38e-18	-0.287692
TMX1	chr14_+_51712076_51713808	chr14	+	51712076	51713808	1.55e-08	9.71e-08	-0.0467847
KIF2C	chr1_+_45213157_45213322	chr1	+	45213157	45213322	1.69e-07	8.83e-07	-0.0624466
KIF2C	chr1_+_45218926_45219403	chr1	+	45218926	45219403	3.38e-19	8.26e-18	-0.324818
KIF2C	chr1_+_45220517_45221599	chr1	+	45220517	45221599	1.67e-32	1.15e-30	-0.274212
KIF2C	chr1_+_45223318_45223578	chr1	+	45223318	45223578	4.89e-15	7.63e-14	-0.158219
KIF2C	chr1_+_45223812_45224876	chr1	+	45223812	45224876	6.76e-19	1.61e-17	-0.215585
KIF2C	chr1_+_45225020_45225950	chr1	+	45225020	45225950	2.16e-08	1.32e-07	-0.174008
KIF2C	chr1_+_45227655_45228016	chr1	+	45227655	45228016	7.94e-15	1.21e-13	-0.181032
RPS8	chr1_+_45241554_45241704	chr1	+	45241554	45241704	6.51e-21	1.86e-19	-0.0418642
RPS8	chr1_+_45242446_45243284	chr1	+	45242446	45243284	3.66e-91	2.69e-88	-0.0671779
RPS8	chr1_+_45243461_45243670	chr1	+	45243461	45243670	4.75e-80	2.51e-77	-0.0331376
RTRAF	chr14_+_52460540_52465210	chr14	+	52460540	52465210	2.8e-11	2.69e-10	-0.0758537
RTRAF	chr14_+_52466514_52468514	chr14	+	52466514	52468514	1.22e-06	5.47e-06	-0.0506142
RTRAF	chr14_+_52468584_52470910	chr14	+	52468584	52470910	1.37e-09	1.02e-08	-0.0665592
GDI2	chr10_-_5842668_5844271	chr10	-	5842668	5844271	0.00427619	0.009149	-0.15653
PLK3	chr1_+_45266345_45266510	chr1	+	45266345	45266510	2.95e-05	9.99e-05	-0.169567
PLK3	chr1_+_45267604_45268430	chr1	+	45267604	45268430	4.12e-07	2e-06	-0.335421
PLK3	chr1_+_45270451_45270936	chr1	+	45270451	45270936	2.58e-06	1.08e-05	-0.212352
PSMC6	chr14_+_53175534_53176291	chr14	+	53175534	53176291	8.94e-11	7.98e-10	-0.317487
PSMC6	chr14_+_53185070_53185693	chr14	+	53185070	53185693	7.98e-31	4.95e-29	-0.181573
PSMC6	chr14_+_53185756_53187577	chr14	+	53185756	53187577	8.73e-17	1.67e-15	-0.144315
GNPNAT1	chr14_-_53245567_53247395	chr14	-	53245567	53247395	0.000885498	0.00219747	-0.203724
GNPNAT1	chr14_-_53247458_53248500	chr14	-	53247458	53248500	1.85e-12	2.1e-11	-0.134658
GNPNAT1	chr14_-_53248629_53250139	chr14	-	53248629	53250139	8.86e-08	4.87e-07	-0.0771351
GNPNAT1	chr14_-_53250203_53251213	chr14	-	53250203	53251213	4.1e-09	2.84e-08	-0.0999521
FERMT2	chr14_-_53417295_53417637	chr14	-	53417295	53417637	1.21e-13	1.59e-12	-0.277301
UROD	chr1_+_45477957_45478527	chr1	+	45477957	45478527	3.78e-14	5.28e-13	-0.336922
UROD	chr1_+_45479026_45479245	chr1	+	45479026	45479245	9.85e-11	8.74e-10	-0.261561
UROD	chr1_+_45479742_45480109	chr1	+	45479742	45480109	1.18e-18	2.74e-17	-0.206811
UROD	chr1_+_45480248_45480406	chr1	+	45480248	45480406	3.88e-19	9.41e-18	-0.220042
CNIH1	chr14_-_54897122_54898824	chr14	-	54897122	54898824	0.000151593	0.00044234	-0.0733843
CNIH1	chr14_-_54898938_54902795	chr14	-	54898938	54902795	0.000163102	0.000472807	-0.146126
CNIH1	chr14_-_54903155_54907963	chr14	-	54903155	54907963	2.48e-06	1.04e-05	-0.134137
GMFB	chr14_-_54944877_54946502	chr14	-	54944877	54946502	2.09e-08	1.28e-07	-0.143579
GMFB	chr14_-_54946577_54947590	chr14	-	54946577	54947590	5.6e-08	3.19e-07	-0.134947
GMFB	chr14_-_54947674_54948125	chr14	-	54947674	54948125	2.53e-22	8.16e-21	-0.265245
NONE	chr14_*_54947677_54948125	chr14	*	54947677	54948125	3.14e-06	1.3e-05	-0.345105
GMFB	chr14_-_54948176_54948838	chr14	-	54948176	54948838	0.000527321	0.00137323	-0.125611
GMFB	chr14_-_54948920_54950387	chr14	-	54948920	54950387	4.07e-42	4.81e-40	-0.227515
NONE	chr14_+_55034056_55034212	chr14	+	55034056	55034212	5.52e-10	4.37e-09	-0.195613
FBH1	chr10_+_5936474_5937017	chr10	+	5936474	5937017	0.000455031	0.00120127	-0.169509
SOCS4	chr14_+_55494189_55498579	chr14	+	55494189	55498579	6.07e-05	0.000192412	-0.459892
MAPK1IP1L	chr14_+_55528419_55529334	chr14	+	55528419	55529334	4.03e-06	1.63e-05	-0.32163
DLGAP5	chr14_-_55642190_55642610	chr14	-	55642190	55642610	8.37e-22	2.58e-20	-0.256076
DLGAP5	chr14_-_55649150_55650276	chr14	-	55649150	55650276	2.35e-05	8.12e-05	-0.0572672
DLGAP5	chr14_-_55657894_55658179	chr14	-	55657894	55658179	0.0037281	0.00808014	-0.158912
FBH1	chr10_+_5957534_5958195	chr10	+	5957534	5958195	9.81e-08	5.35e-07	-0.270979
ATG14	chr14_-_55844792_55847289	chr14	-	55844792	55847289	0.00611131	0.0126285	-0.148758
ATG14	chr14_-_55862700_55864088	chr14	-	55862700	55864088	4.6e-08	2.66e-07	-0.231074
KTN1	chr14_+_56083372_56084680	chr14	+	56083372	56084680	5.3e-08	3.03e-07	-0.0552699
KTN1	chr14_+_56094746_56096673	chr14	+	56094746	56096673	5.21e-17	1.02e-15	-0.0740678
KTN1	chr14_+_56101376_56103165	chr14	+	56101376	56103165	2.32e-15	3.74e-14	-0.0529521
KTN1	chr14_+_56103254_56103914	chr14	+	56103254	56103914	8.7e-05	0.000267019	-0.0494653
KTN1	chr14_+_56104565_56105901	chr14	+	56104565	56105901	4.75e-21	1.37e-19	-0.118089
KTN1	chr14_+_56105940_56106629	chr14	+	56105940	56106629	5.28e-24	1.97e-22	-0.112059
KTN1	chr14_+_56115588_56116492	chr14	+	56115588	56116492	6.28e-06	2.44e-05	-0.0596061
KTN1	chr14_+_56116531_56117044	chr14	+	56116531	56117044	0.000106304	0.000320367	-0.0373194
KTN1	chr14_+_56117136_56117285	chr14	+	56117136	56117285	3.43e-10	2.8e-09	-0.0623024
KTN1	chr14_+_56117355_56118606	chr14	+	56117355	56118606	7.9e-05	0.000244334	-0.042177
KTN1	chr14_+_56119803_56120275	chr14	+	56119803	56120275	5.59e-11	5.15e-10	-0.0685427
KTN1	chr14_+_56120314_56122758	chr14	+	56120314	56122758	4.06e-06	1.64e-05	-0.0570417
[truncated: 13,152 more rows]

## Sheet: cassette exon
Gene	AS_event_ID	chromosome	strand	upstream_exon_end_coor	cassette_exon_start_coor	cassette_exon_end_coor	downstream_exon_start_coor	pvalue	qvalue	deltaPSI_NC-siX
VSIG10	chr12_-_118533619_118540793_118540975_118541396	chr12	-	118533619	118540793	118540975	118541396	0.0490107	0.0816984	0.183037
SUDS3	chr12_+_118818036_118821816_118821872_118823917	chr12	+	118818036	118821816	118821872	118823917	1.20997e-07	6.4978e-07	0.034662
SUDS3	chr12_+_118839625_118839787_118839809_118841215	chr12	+	118839625	118839787	118839809	118841215	6.17075e-18	1.32879e-16	0.106669
PRKAB1	chr12_+_120111862_120112144_120112259_120114340	chr12	+	120111862	120112144	120112259	120114340	0.00588114	0.0121979	0.032389
CIT	chr12_-_120222869_120241009_120241193_120260622	chr12	-	120222869	120241009	120241193	120260622	1.51178e-05	5.43401e-05	0.324152
RAB35	chr12_-_120535177_120536614_120536739_120536832	chr12	-	120535177	120536614	120536739	120536832	8.49095e-09	5.56764e-08	0.0463111
GCN1	chr12_-_120585076_120585970_120586150_120587408	chr12	-	120585076	120585970	120586150	120587408	0.0248729	0.0446103	0.0123963
COQ5	chr12_-_120941884_120942697_120942786_120947818	chr12	-	120941884	120942697	120942786	120947818	1.79464e-05	6.35596e-05	0.0518438
MLEC	chr12_+_121125334_121130451_121130931_121131892	chr12	+	121125334	121130451	121130931	121131892	1.9469e-06	8.37384e-06	-0.0485471
DCLRE1C	chr10_-_14977563_14978536_14978592_14981807	chr10	-	14977563	14978536	14978592	14981807	3.33737e-05	0.000111675	0.318206
FAAP20	chr1_-_2121220_2124283_2124414_2125076	chr1	-	2121220	2124283	2124414	2125076	0.0226509	0.041017	0.129823
SPPL3	chr12_-_121222396_121229271_121229360_121248610	chr12	-	121222396	121229271	121229360	121248610	2.02639e-05	7.09697e-05	0.0909091
OASL	chr12_-_121469420_121471263_121471546_121476575	chr12	-	121469420	121471263	121471546	121476575	5.97128e-06	2.33164e-05	0.158372
DTL	chr1_+_212220759_212236225_212236291_212238257	chr1	+	212220759	212236225	212236291	212238257	1.23739e-07	6.63322e-07	0.010614
DTL	chr1_+_212240227_212241565_212241669_212241939	chr1	+	212240227	212241565	212241669	212241939	4.85428e-11	4.50835e-10	0.0424382
MINDY3	chr10_-_15824225_15828559_15828647_15831244	chr10	-	15824225	15828559	15828647	15831244	0.000206047	0.000584763	0.173199
MINDY3	chr10_-_15838171_15858833_15858914_15863653	chr10	-	15838171	15858833	15858914	15863653	0.000434608	0.00115218	0.0911828
CLIP1	chr12_-_122803895_122806660_122808928_122812492	chr12	-	122803895	122806660	122808928	122812492	1.65991e-12	1.89213e-11	-0.229262
ZCCHC8	chr12_-_122974010_122975008_122975114_122977260	chr12	-	122974010	122975008	122975114	122977260	6.17231e-17	1.19753e-15	0.183072
KNTC1	chr12_+_123065217_123067251_123067532_123068823	chr12	+	123065217	123067251	123067532	123068823	5.27129e-05	0.000169277	0.0482359
NDUFB8	chr10_-_102283686_102286155_102286311_102286730	chr10	-	102283686	102286155	102286311	102286730	0.000157853	0.000459032	0.00246583
RSU1	chr10_-_16824083_16858971_16859083_16859312	chr10	-	16824083	16858971	16859083	16859312	0.00165923	0.00388469	0.0575705
SBNO1	chr12_-_123782718_123787370_123787447_123789127	chr12	-	123782718	123787370	123787447	123789127	2.92708e-11	2.80723e-10	0.0286951
SBNO1	chr12_-_123834988_123842355_123842399_123849246	chr12	-	123834988	123842355	123842399	123849246	0.0113046	0.0219828	-0.0958928
RILPL2	chr12_-_123907704_123915054_123915206_123920627	chr12	-	123907704	123915054	123915206	123920627	0.00348269	0.00759827	0.129509
GTF2H3	chr12_+_124118419_124123810_124123890_124130000	chr12	+	124118419	124123810	124123890	124130000	3.07148e-07	1.53139e-06	0.0639353
GTF2H3	chr12_+_124130108_124132509_124132673_124135539	chr12	+	124130108	124132509	124132673	124135539	9.03209e-15	1.36376e-13	0.0931055
VIM	chr10_+_17277888_17278292_17278378_17279227	chr10	+	17277888	17278292	17278378	17279227	1.71678e-10	1.47052e-09	0.0018016
DHX37	chr12_-_125457145_125459964_125460057_125461886	chr12	-	125457145	125459964	125460057	125461886	0.000207621	0.000588731	0.0902694
ERC1	chr12_+_1299218_1313666_1313678_1345933	chr12	+	1299218	1313666	1313678	1345933	0.0440201	0.0742663	0.149036
ANGEL2	chr1_-_213173725_213174127_213174254_213178373	chr1	-	213173725	213174127	213174254	213178373	1.14323e-13	1.50659e-12	0.32933
SFSWAP	chr12_+_132241189_132249000_132249231_132250661	chr12	+	132241189	132249000	132249231	132250661	0.0174652	0.032488	0.0557484
SFSWAP	chr12_+_132262875_132271007_132271133_132281721	chr12	+	132262875	132271007	132271133	132281721	0.00535443	0.0112091	0.0237516
STAM	chr10_+_17746517_17746968_17747023_17747585	chr10	+	17746517	17746968	17747023	17747585	1.30697e-06	5.80982e-06	0.0376397
ATF7IP	chr12_+_14609568_14610140_14610229_14613427	chr12	+	14609568	14610140	14610229	14613427	0.0170418	0.0317779	0.0592097
WBP11	chr12_-_14947670_14947904_14948038_14949739	chr12	-	14947670	14947904	14948038	14949739	2.26521e-23	8.02277e-22	0.0657368
KCTD3	chr1_+_215747182_215747415_215747461_215749242	chr1	+	215747182	215747415	215747461	215749242	2.1115e-06	9.01938e-06	0.0156232
AEBP2	chr12_+_19646920_19653030_19653155_19665330	chr12	+	19646920	19653030	19653155	19665330	0.00860992	0.0172097	0.00822304
EPRS	chr1_-_220154799_220156113_220156186_220156529	chr1	-	220154799	220156113	220156186	220156529	5.54833e-14	7.60757e-13	0.0197527
EPRS	chr1_-_220197798_220198473_220198600_220203726	chr1	-	220197798	220198473	220198600	220203726	0.0358115	0.0618405	0.0110702
IARS2	chr1_+_220287816_220298578_220298681_220300090	chr1	+	220287816	220298578	220298681	220300090	1.44845e-11	1.45419e-10	0.00546717
RAB3GAP2	chr1_-_220368719_220369591_220369740_220375616	chr1	-	220368719	220369591	220369740	220375616	1.25758e-06	5.60996e-06	0.0715863
RAB3GAP2	chr1_-_220379348_220383729_220383831_220384141	chr1	-	220379348	220383729	220383831	220384141	2.85428e-06	1.18823e-05	0.038237
RAB3GAP2	chr1_-_220406205_220444969_220445009_220445563	chr1	-	220406205	220444969	220445009	220445563	1.2839e-07	6.86447e-07	-0.152203
MIA3	chr1_+_222819027_222822170_222822192_222823632	chr1	+	222819027	222822170	222822192	222823632	4.30519e-07	2.09038e-06	0.047131
ETNK1	chr12_+_22826594_22831202_22831248_22837415	chr12	+	22826594	22831202	22831248	22837415	0.00036238	0.000976767	0.0390449
MLLT10	chr10_+_21903853_21906040_21906136_21940600	chr10	+	21903853	21906040	21906136	21940600	0.0303722	0.0533764	0.0340628
BROX	chr1_+_222892701_222895760_222895856_222897432	chr1	+	222892701	222895760	222895856	222897432	3.52516e-17	7.02279e-16	0.139274
MLLT10	chr10_+_21940697_21957845_21957981_21959376	chr10	+	21940697	21957845	21957981	21959376	0.00134068	0.00320074	0.0961782
NVL	chr1_-_224418998_224419790_224419884_224420901	chr1	-	224418998	224419790	224419884	224420901	0.000102821	0.000310772	0.071246
NVL	chr1_-_224482113_224484202_224484320_224488262	chr1	-	224482113	224484202	224484320	224488262	4.31716e-06	1.73455e-05	0.0271278
NVL	chr1_-_224505632_224514092_224514166_224517771	chr1	-	224505632	224514092	224514166	224517771	6.72539e-05	0.000211163	0.0985563
WDR26	chr1_-_224577562_224581529_224581715_224585797	chr1	-	224577562	224581529	224581715	224585797	0.00550789	0.0114981	0.0405889
LBR	chr1_-_225592228_225592327_225592408_225594364	chr1	-	225592228	225592327	225592408	225594364	1.92914e-14	2.79986e-13	0.0568099
LBR	chr1_-_225600347_225602979_225603034_225605684	chr1	-	225600347	225602979	225603034	225605684	1.07604e-19	2.75821e-18	0.0536284
ENAH	chr1_-_225688772_225692692_225692755_225695651	chr1	-	225688772	225692692	225692755	225695651	3.13851e-19	7.69158e-18	0.195839
RASSF8-AS1	chr12_-_26108174_26109159_26109280_26109570	chr12	-	26108174	26109159	26109280	26109570	0.0082488	0.0165594	0.220522
LIN9	chr1_-_226454033_226455657_226455791_226465474	chr1	-	226454033	226455657	226455791	226465474	1.46012e-13	1.89924e-12	0.0946303
LIN9	chr1_-_226475498_226483542_226483647_226485418	chr1	-	226475498	226483542	226483647	226485418	1.33184e-16	2.49015e-15	0.318482
PSEN2	chr1_+_227058350_227058962_227059105_227063064	chr1	+	227058350	227058962	227059105	227063064	0.034978	0.0605535	-0.0283422
STK38L	chr12_+_27455121_27461271_27461394_27462045	chr12	+	27455121	27461271	27461394	27462045	0.00978858	0.0193127	0.0864919
STK38L	chr12_+_27472356_27475075_27475167_27475259	chr12	+	27472356	27475075	27475167	27475259	7.559e-06	2.89008e-05	0.0703373
PPFIBP1	chr12_+_27809663_27813816_27813878_27817293	chr12	+	27809663	27813816	27813878	27817293	0.00040838	0.00108875	0.0993665
PPFIBP1	chr12_+_27826760_27827124_27827154_27829359	chr12	+	27826760	27827124	27827154	27829359	0.0199052	0.0365218	0.0518791
PPFIBP1	chr12_+_27832994_27834478_27834629_27835318	chr12	+	27832994	27834478	27834629	27835318	3.28575e-21	9.62013e-20	0.247024
TRIM11	chr1_-_228584866_228588664_228588895_228589765	chr1	-	228584866	228588664	228588895	228589765	0.00667617	0.0136822	0.0556618
ARHGAP21	chr10_-_24878231_24880153_24880259_24880569	chr10	-	24878231	24880153	24880259	24880569	0.00170938	0.00399116	0.0185589
NUP133	chr1_-_229580749_229584872_229584937_229586270	chr1	-	229580749	229584872	229584937	229586270	0.000227212	0.000638976	0.0188069
NUP133	chr1_-_229596516_229599289_229599423_229600369	chr1	-	229596516	229599289	229599423	229600369	9.10673e-06	3.42499e-05	0.0213622
NUP133	chr1_-_229611479_229613343_229613507_229619799	chr1	-	229611479	229613343	229613507	229619799	0.00584736	0.0121354	0.0120461
URB2	chr1_+_229779440_229781605_229781716_229783255	chr1	+	229779440	229781605	229781716	229783255	0.0355584	0.0614515	-0.0280588
URB2	chr1_+_229783499_229786981_229787069_229789994	chr1	+	229783499	229786981	229787069	229789994	1.39919e-07	7.43108e-07	0.0255918
COG2	chr1_+_230795371_230796503_230796569_230798885	chr1	+	230795371	230796503	230796569	230798885	2.32111e-15	3.75138e-14	0.0756131
COG2	chr1_+_230807386_230810743_230810870_230814657	chr1	+	230807386	230810743	230810870	230814657	1.24977e-10	1.09307e-09	0.0463285
TEAD4	chr12_+_3121398_3126563_3126692_3127709	chr12	+	3121398	3126563	3126692	3127709	0.00412174	0.00884877	-0.021518
DDX11	chr12_+_31245826_31246178_31246258_31247522	chr12	+	31245826	31246178	31246258	31247522	1.27265e-09	9.53495e-09	0.0870076
DENND5B	chr12_-_31648853_31652539_31652605_31743638	chr12	-	31648853	31652539	31652605	31743638	0.00465074	0.009871	0.192316
DNM1L	chr12_+_32832399_32835807_32835988_32854347	chr12	+	32832399	32835807	32835988	32854347	6.67947e-12	7.03246e-11	-0.0605833
DNM1L	chr12_+_32860347_32861086_32861158_32863861	chr12	+	32860347	32861086	32861158	32863861	4.67778e-07	2.25758e-06	0.0113599
DNM1L	chr12_+_32893174_32893342_32893452_32895521	chr12	+	32893174	32893342	32893452	32895521	1.18574e-06	5.31592e-06	0.00800547
ZMYND11	chr10_+_255988_267134_267296_282776	chr10	+	255988	267134	267296	282776	0.0150788	0.0284671	-0.0447132
GPR158	chr10_+_25755648_25769765_25769839_25839903	chr10	+	25755648	25769765	25769839	25839903	0.000286762	0.000789528	0.433945
PCNX2	chr1_-_233397067_233397790_233397911_233398702	chr1	-	233397067	233397790	233397911	233398702	0.000252757	0.000703953	0.347639
MAP3K21	chr1_+_233507906_233508384_233508528_233511660	chr1	+	233507906	233508384	233508528	233511660	0.00659504	0.0135298	-0.198512
KDM1A	chr1_+_23357127_23370919_23370979_23376878	chr1	+	23357127	23370919	23370979	23376878	0.0409983	0.0697241	0.0645263
TARBP1	chr1_-_234561539_234563062_234563134_234563320	chr1	-	234561539	234563062	234563134	234563320	0.0377057	0.0647437	0.0331995
TBCE	chr1_+_235543464_235564817_235564902_235577746	chr1	+	235543464	235564817	235564902	235577746	1.95957e-10	1.66501e-09	0.101712
TBCE	chr1_+_235590554_235594019_235594119_235597517	chr1	+	235590554	235594019	235594119	235597517	0.000747631	0.00188553	0.0321614
B3GALNT2	chr1_-_235658138_235659495_235659618_235667439	chr1	-	235658138	235659495	235659618	235667439	1.5962e-05	5.71199e-05	0.165363
ABI1	chr10_-_27054247_27057780_27057921_27059172	chr10	-	27054247	27057780	27057921	27059172	0.000314033	0.000857253	0.0188443
HEATR1	chr1_-_236746172_236746312_236746496_236748323	chr1	-	236746172	236746312	236746496	236748323	3.08659e-23	1.08119e-21	0.0798429
MTR	chr1_+_236992568_236995265_236995378_236998845	chr1	+	236992568	236995265	236995378	236998845	5.65183e-09	3.82039e-08	0.0961304
KDM5A	chr12_-_394828_395291_395373_401923	chr12	-	394828	395291	395373	401923	0.0310164	0.0543923	0.0670006
KIF21A	chr12_-_39726909_39727013_39727082_39730896	chr12	-	39726909	39727013	39727082	39730896	0.000181679	0.000521495	0.0524895
KIF21A	chr12_-_39735926_39745578_39745782_39750632	chr12	-	39735926	39745578	39745782	39750632	0.00016029	0.000465461	0.0634531
PITHD1	chr1_+_24105203_24105927_24105971_24106352	chr1	+	24105203	24105927	24105971	24106352	2.54886e-19	6.30578e-18	0.0933791
LYPLA2	chr1_+_24119250_24119497_24119529_24119639	chr1	+	24119250	24119497	24119529	24119639	0.00495622	0.0104518	0.0356625
LYPLA2	chr1_+_24120242_24120349_24120420_24120551	chr1	+	24120242	24120349	24120420	24120551	6.04359e-11	5.5361e-10	0.0524991
ANKRD26	chr10_-_27337908_27339987_27342030_27342247	chr10	-	27337908	27339987	27342030	27342247	0.0101544	0.0199576	-0.182351
GALE	chr1_-_24122755_24122998_24123076_24123185	chr1	-	24122755	24122998	24123076	24123185	3.63791e-09	2.54032e-08	0.11054
FH	chr1_-_241663890_241665742_241665870_241667340	chr1	-	241663890	241665742	241665870	241667340	2.09419e-29	1.1828e-27	0.0161589
FH	chr1_-_241669468_241671902_241672085_241675265	chr1	-	241669468	241671902	241672085	241675265	0.00037572	0.00100943	0.00364752
EXO1	chr1_+_242024804_242029886_242030033_242030130	chr1	+	242024804	242029886	242030033	242030130	7.90321e-18	1.6835e-16	-0.145336
ZCRB1	chr12_-_42716248_42717820_42717906_42719724	chr12	-	42716248	42717820	42717906	42719724	3.9702e-09	2.75557e-08	0.0151801
YME1L1	chr10_-_27403536_27404988_27405062_27405146	chr10	-	27403536	27404988	27405062	27405146	0.000105471	0.000318088	0.00480129
LZTS2	chr10_+_102762703_102763263_102763923_102765213	chr10	+	102762703	102763263	102763923	102765213	0.000388129	0.0010395	0.0422689
CEP170	chr1_-_243336148_243349080_243349374_243349559	chr1	-	243336148	243349080	243349374	243349559	0.0142748	0.0271061	0.160198
ADSS	chr1_-_244582216_244583471_244583598_244586135	chr1	-	244582216	244583471	244583598	244586135	1.01177e-11	1.0381e-10	0.0387354
ANO6	chr12_+_45742414_45744441_45744557_45751071	chr12	+	45742414	45744441	45744557	45751071	2.59616e-06	1.08961e-05	0.0328279
SLC38A1	chr12_-_46594981_46596792_46596872_46598082	chr12	-	46594981	46596792	46596872	46598082	1.62697e-07	8.54054e-07	0.00891767
MASTL	chr10_+_27454468_27456030_27456203_27458871	chr10	+	27454468	27456030	27456203	27458871	0.00197887	0.00455617	0.0179246
AHCTF1	chr1_-_247055221_247057960_247058050_247059135	chr1	-	247055221	247057960	247058050	247059135	2.35144e-26	1.05353e-24	0.0766411
AHCTF1	chr1_-_247059227_247061509_247061638_247062751	chr1	-	247059227	247061509	247061638	247062751	0.0230602	0.0416847	0.0061
DYRK4	chr12_+_4714252_4716492_4716553_4719319	chr12	+	4714252	4716492	4716553	4719319	2.12067e-06	9.05451e-06	0.580164
AMIGO2	chr12_-_47472848_47472924_47473031_47473243	chr12	-	47472848	47472924	47473031	47473243	0.00171285	0.00399833	0.426467
RPAP3	chr12_-_48064128_48073275_48073377_48073485	chr12	-	48064128	48073275	48073377	48073485	2.02824e-32	1.38922e-30	0.292427
SENP1	chr12_-_48459463_48460709_48460748_48465448	chr12	-	48459463	48460709	48460748	48465448	1.78961e-06	7.74929e-06	0.0771538
PFKM	chr12_+_48528821_48529073_48529166_48531502	chr12	+	48528821	48529073	48529166	48531502	4.35032e-07	2.11075e-06	0.0348709
PFKM	chr12_+_48534654_48535093_48535164_48535521	chr12	+	48534654	48535093	48535164	48535521	7.23771e-10	5.6302e-09	0.00992166
ZNF641	chr12_-_48738495_48739127_48739257_48741033	chr12	-	48738495	48739127	48739257	48741033	0.00978248	0.0193018	0.131975
ZNF692	chr1_-_249144715_249144880_249144980_249148134	chr1	-	249144715	249144880	249144980	249148134	3.63095e-06	1.48031e-05	0.0548493
ZNF692	chr1_-_249149657_249149756_249149834_249149922	chr1	-	249149657	249149756	249149834	249149922	1.10288e-05	4.07709e-05	0.0974689
CACNB3	chr12_+_49218516_49218731_49218751_49218944	chr12	+	49218516	49218731	49218751	49218944	0.0450819	0.0758528	0.0712767
DDX23	chr12_-_49228280_49229590_49229773_49229902	chr12	-	49228280	49229590	49229773	49229902	0.000894437	0.00221753	-0.015103
WNT10B	chr12_-_49360336_49361728_49362102_49363870	chr12	-	49360336	49361728	49362102	49363870	8.82728e-06	3.3289e-05	-0.124415
RHEBL1	chr12_-_49460484_49460750_49460818_49462816	chr12	-	49460484	49460750	49460818	49462816	5.35531e-09	3.63392e-08	0.43958
LMBR1L	chr12_-_49498334_49498528_49498668_49499705	chr12	-	49498334	49498528	49498668	49499705	0.000463174	0.00122064	0.113661
SPATS2	chr12_+_49761370_49765010_49765073_49854551	chr12	+	49761370	49765010	49765073	49854551	1.03281e-07	5.61603e-07	0.329361
SRRM1	chr1_+_24989295_24989673_24989715_24993304	chr1	+	24989295	24989673	24989715	24993304	2.93543e-05	9.93702e-05	0.354331
SPATS2	chr12_+_49908396_49912855_49912965_49916532	chr12	+	49908396	49912855	49912965	49916532	6.0297e-07	2.85226e-06	0.105096
RACGAP1	chr12_-_50386438_50387913_50388112_50388195	chr12	-	50386438	50387913	50388112	50388195	4.743e-09	3.24777e-08	0.0150733
RACGAP1	chr12_-_50395035_50395723_50395843_50396028	chr12	-	50395035	50395723	50395843	50396028	0.0119821	0.0231555	0.0194586
SMARCD1	chr12_+_50480661_50481145_50481268_50482302	chr12	+	50480661	50481145	50481268	50482302	0.0478079	0.0799201	0.0573324
LARP4	chr12_+_50829407_50831517_50831621_50834220	chr12	+	50829407	50831517	50831621	50834220	0.00237594	0.00537926	0.0115045
ZMYND11	chr10_+_286910_287960_288079_292704	chr10	+	286910	287960	288079	292704	8.73157e-05	0.000267786	0.0260201
LETMD1	chr12_+_51450285_51451814_51451911_51453142	chr12	+	51450285	51451814	51451911	51453142	1.70437e-06	7.41061e-06	0.106526
TFCP2	chr12_-_51489823_51492558_51492701_51493436	chr12	-	51489823	51492558	51492701	51493436	0.014642	0.0277276	0.0340358
ESPL1	chr12_+_53677951_53679707_53680696_53681754	chr12	+	53677951	53679707	53680696	53681754	3.17203e-10	2.61011e-09	0.409198
AAAS	chr12_-_53701497_53701628_53701713_53701834	chr12	-	53701497	53701628	53701713	53701834	0.00444029	0.00946396	0.0207103
PCBP2	chr12_+_53849154_53849244_53849277_53849667	chr12	+	53849154	53849244	53849277	53849667	4.25817e-06	1.71263e-05	0.0059262
HOTAIR	chr12_-_54357908_54358014_54358067_54359746	chr12	-	54357908	54358014	54358067	54359746	0.0326681	0.0569773	0.221886
ZMYND11	chr10_+_292913_293337_293406_294274	chr10	+	292913	293337	293406	294274	2.49241e-05	8.56625e-05	0.0361393
ITGA5	chr12_-_54803136_54803268_54803381_54805616	chr12	-	54803136	54803268	54803381	54805616	7.16886e-11	6.49161e-10	0.0857851
SARNP	chr12_-_56194413_56194637_56194684_56197411	chr12	-	56194413	56194637	56194684	56197411	8.34291e-10	6.42851e-09	0.0109189
CDK2	chr12_+_56360908_56361640_56361718_56361831	chr12	+	56360908	56361640	56361718	56361831	2.32618e-21	6.90388e-20	0.071935
PA2G4	chr12_+_56500500_56500773_56500879_56500969	chr12	+	56500500	56500773	56500879	56500969	3.49927e-08	2.06466e-07	0.00386072
ESYT1	chr12_+_56532797_56536068_56536209_56536360	chr12	+	56532797	56536068	56536209	56536360	0.00150438	0.00355333	0.0251739
SMARCC2	chr12_-_56568548_56571805_56571877_56572186	chr12	-	56568548	56571805	56571877	56572186	9.63765e-08	5.26768e-07	0.0731438
RNF41	chr12_-_56604352_56606779_56606922_56607740	chr12	-	56604352	56606779	56606922	56607740	3.8089e-08	2.23236e-07	0.204439
CS	chr12_-_56668662_56668785_56668915_56669778	chr12	-	56668662	56668785	56668915	56669778	2.17927e-06	9.28372e-06	0.0103244
CS	chr12_-_56676775_56677575_56677641_56679698	chr12	-	56676775	56677575	56677641	56679698	0.0180131	0.0333983	0.00737261
TMEM50A	chr1_+_25678184_25679372_25679465_25683282	chr1	+	25678184	25679372	25679465	25683282	0.000997605	0.00244787	0.0161247
MTPAP	chr10_-_30602900_30604891_30604965_30605045	chr10	-	30602900	30604891	30604965	30605045	1.13541e-07	6.12974e-07	0.0266818
NEMP1	chr12_-_57457127_57457853_57457968_57458427	chr12	-	57457127	57457853	57457968	57458427	0.00364363	0.00791515	0.0764505
NAB2	chr12_+_57486978_57487189_57487381_57488393	chr12	+	57486978	57487189	57487381	57488393	1.08722e-13	1.4371e-12	0.285404
SHMT2	chr12_+_57624783_57625263_57625343_57625494	chr12	+	57624783	57625263	57625343	57625494	8.84962e-10	6.79317e-09	0.0317094
SHMT2	chr12_+_57626358_57626486_57626626_57626961	chr12	+	57626358	57626486	57626626	57626961	3.07726e-18	6.84252e-17	0.0165758
MARS	chr12_+_57884427_57891939_57892056_57892201	chr12	+	57884427	57891939	57892056	57892201	7.46723e-05	0.000232291	0.00708942
PIP4K2C	chr12_+_57992994_57993182_57993221_57994105	chr12	+	57992994	57993182	57993221	57994105	0.00449067	0.00956144	0.127166
OS9	chr12_+_58112965_58113881_58114046_58114187	chr12	+	58112965	58113881	58114046	58114187	0.000831931	0.00207702	0.10603
CDK4	chr12_-_58142400_58142964_58143100_58143235	chr12	-	58142400	58142964	58143100	58143235	4.19485e-16	7.39666e-15	0.0362908
METTL1	chr12_-_58163461_58163554_58163739_58164875	chr12	-	58163461	58163554	58163739	58164875	0.0276074	0.0489952	0.0656352
USP15	chr12_+_62749256_62768170_62768316_62775269	chr12	+	62749256	62768170	62768316	62775269	0.0121784	0.0234973	-0.0588474
USP15	chr12_+_62786982_62790074_62790178_62794965	chr12	+	62786982	62790074	62790178	62794965	1.12242e-09	8.47677e-09	0.054201
MON2	chr12_+_62878013_62887694_62887822_62888794	chr12	+	62878013	62887694	62887822	62888794	0.000216643	0.000611922	0.0444059
MON2	chr12_+_62959160_62959793_62959811_62960100	chr12	+	62959160	62959793	62959811	62960100	2.18435e-05	7.59797e-05	0.24699
PAFAH2	chr1_-_26301141_26303172_26303264_26308853	chr1	-	26301141	26303172	26303264	26308853	2.83812e-05	9.63982e-05	0.0623065
RXYLT1	chr12_+_64178852_64183667_64183711_64195869	chr12	+	64178852	64183667	64183711	64195869	0.0087183	0.0174049	0.125813
XPOT	chr12_+_64810534_64811825_64811895_64812654	chr12	+	64810534	64811825	64811895	64812654	0.0395437	0.067538	-0.00559093
TBK1	chr12_+_64891534_64891747_64891819_64895108	chr12	+	64891534	64891747	64891819	64895108	3.58539e-07	1.76655e-06	0.0258896
RASSF3	chr12_+_65078674_65081995_65082233_65085248	chr12	+	65078674	65081995	65082233	65085248	0.0151956	0.0286672	0.0317521
GNS	chr12_-_65141698_65146477_65146537_65152863	chr12	-	65141698	65146477	65146537	65152863	0.000314184	0.000857617	0.0128069
TBC1D30	chr12_+_65222289_65224156_65224282_65225897	chr12	+	65222289	65224156	65224282	65225897	4.6232e-07	2.23298e-06	0.0755328
MSRB3	chr12_+_65672645_65702308_65702435_65720604	chr12	+	65672645	65702308	65702435	65720604	9.65956e-10	7.37298e-09	0.346562
CEP85	chr1_+_26597598_26598511_26598562_26601453	chr1	+	26597598	26598511	26598562	26601453	1.37898e-07	7.33162e-07	0.0706653
NCAPD2	chr12_+_6623753_6623938_6624086_6625992	chr12	+	6623753	6623938	6624086	6625992	0.00543052	0.011353	0.0138231
NOP2	chr12_-_6669492_6669612_6669735_6669862	chr12	-	6669492	6669612	6669735	6669862	0.00114786	0.00278035	0.0157529
NOP2	chr12_-_6670236_6670829_6670970_6671048	chr12	-	6670236	6670829	6670970	6671048	8.79741e-09	5.75412e-08	0.0112996
CHD4	chr12_-_6697115_6697463_6697588_6700630	chr12	-	6697115	6697463	6697588	6700630	1.22296e-06	5.46845e-06	0.0153832
ING4	chr12_-_6760551_6761436_6761584_6761826	chr12	-	6760551	6761436	6761584	6761826	9.24638e-16	1.56629e-14	0.207563
CAND1	chr12_+_67703850_67703931_67704096_67705471	chr12	+	67703850	67703931	67704096	67705471	1.92605e-11	1.89815e-10	0.0158714
ZNF384	chr12_-_6780004_6781515_6781698_6782380	chr12	-	6780004	6781515	6781698	6782380	1.63522e-11	1.62973e-10	0.402343
ZNF384	chr12_-_6782606_6786332_6786425_6787291	chr12	-	6782606	6786332	6786425	6787291	3.16157e-07	1.57307e-06	0.167812
RPS6KA1	chr1_+_26881712_26882027_26882116_26883143	chr1	+	26881712	26882027	26882116	26883143	0.00827237	0.0166011	0.0167845
NUP107	chr12_+_69113434_69114897_69114957_69115619	chr12	+	69113434	69114897	69114957	69115619	0.0015803	0.00371646	0.0167759
CDCA3	chr12_-_6959760_6959996_6960173_6960384	chr12	-	6959760	6959996	6960173	6960384	2.76223e-07	1.3886e-06	0.133628
CPSF6	chr12_+_69651685_69651814_69651925_69652368	chr12	+	69651685	69651814	69651925	69652368	1.73145e-07	9.04221e-07	0.136982
USP5	chr12_+_6965314_6965468_6965614_6965869	chr12	+	6965314	6965468	6965614	6965869	0.00543725	0.0113655	0.00561577
NONE	chr12_+_6982945_6991359_6991491_6992866	chr12	+	6982945	6991359	6991491	6992866	0.0199075	0.0365256	0.271332
FRS2	chr12_+_69956054_69960271_69960420_69962783	chr12	+	69956054	69960271	69960420	69962783	0.0455912	0.0766196	0.0618615
CCT2	chr12_+_69980124_69980532_69980598_69981283	chr12	+	69980124	69980532	69980598	69981283	0.00148087	0.00350272	0.000779119
CNOT2	chr12_+_70735948_70736037_70736087_70737906	chr12	+	70735948	70736037	70736087	70737906	2.23283e-13	2.84152e-12	0.0596916
PHB2	chr12_-_7074875_7075073_7075079_7075585	chr12	-	7074875	7075073	7075079	7075585	1.21802e-06	5.4485e-06	0.00253357
LPCAT3	chr12_-_7087851_7088632_7088741_7090164	chr12	-	7087851	7088632	7088741	7090164	9.23083e-05	0.000281684	0.0228243
ZFC3H1	chr12_-_72038098_72038656_72038855_72041527	chr12	-	72038098	72038656	72038855	72041527	5.46764e-06	2.15155e-05	0.0437921
GPN2	chr1_-_27210781_27212463_27212624_27215458	chr1	-	27210781	27212463	27212624	27215458	0.00246867	0.00556957	0.056142
RAB21	chr12_+_72149068_72163579_72163639_72164370	chr12	+	72149068	72163579	72163639	72164370	5.62587e-05	0.000179615	0.00929976
NUDC	chr1_+_27250657_27260739_27260910_27267946	chr1	+	27250657	27260739	27260910	27267946	2.2012e-05	7.65145e-05	0.0631857
NUDC	chr1_+_27271964_27272058_27272177_27272619	chr1	+	27271964	27272058	27272177	27272619	0.000164908	0.000477559	0.00322539
PEX5	chr12_+_7344296_7351606_7351709_7354345	chr12	+	7344296	7351606	7351709	7354345	1.83029e-11	1.80963e-10	0.0646621
ZDHHC17	chr12_+_77158109_77191213_77191317_77199095	chr12	+	77158109	77191213	77191317	77199095	2.62192e-05	8.96855e-05	0.12587
EPC1	chr10_-_32580250_32580384_32580562_32581422	chr10	-	32580250	32580384	32580562	32581422	0.00237084	0.00536857	-0.0687973
PAWR	chr12_-_80007389_80008314_80008391_80014854	chr12	-	80007389	80008314	80008391	80014854	0.0479076	0.0800679	-0.0334176
PPP1R12A	chr12_-_80175642_80180153_80180258_80182426	chr12	-	80175642	80180153	80180258	80182426	0.00350289	0.00763798	0.0586377
RPA2	chr1_-_28223632_28224143_28224218_28233437	chr1	-	28223632	28224143	28224218	28233437	9.54038e-09	6.20083e-08	0.0869457
EYA3	chr1_-_28343750_28354299_28354437_28362053	chr1	-	28343750	28354299	28354437	28362053	0.0213585	0.0389111	0.211623
EYA3	chr1_-_28365416_28369081_28369161_28374892	chr1	-	28365416	28369081	28369161	28374892	0.000539116	0.00140091	0.0673283
SESN2	chr1_+_28599304_28599868_28600019_28600549	chr1	+	28599304	28599868	28600019	28600549	0.00050625	0.00132337	0.224256
CEP290	chr12_-_88447523_88448116_88448190_88449351	chr12	-	88447523	88448116	88448190	88449351	1.95557e-09	1.42466e-08	0.317035
RCC1	chr1_+_28861892_28862121_28862168_28862381	chr1	+	28861892	28862121	28862168	28862381	0.00282542	0.00629133	-0.0243407
DUSP6	chr12_-_89743338_89744364_89744802_89745415	chr12	-	89743338	89744364	89744802	89745415	0.0179355	0.0332709	-0.0380865
ATP2B1	chr12_-_90003820_90004197_90004285_90004968	chr12	-	90003820	90004197	90004285	90004968	6.62508e-14	8.99645e-13	0.0176702
ATP2B1	chr12_-_90005149_90010578_90010816_90013774	chr12	-	90005149	90010578	90010816	90013774	0.00363039	0.00788945	0.0044442
YTHDF2	chr1_+_29063659_29064169_29064194_29064769	chr1	+	29063659	29064169	29064194	29064769	4.12092e-07	2.00741e-06	0.0102082
LOC642846	chr12_+_9463037_9463736_9463886_9464144	chr12	+	9463037	9463736	9463886	9464144	0.0340616	0.059134	-0.160106
NR2C1	chr12_-_95452265_95453681_95453760_95456282	chr12	-	95452265	95453681	95453760	95456282	7.41317e-09	4.91113e-08	0.139204
FGD6	chr12_-_95507477_95528514_95528602_95531296	chr12	-	95507477	95528514	95528602	95531296	7.25563e-05	0.000226266	0.130345
VEZT	chr12_+_95690034_95692637_95692719_95693939	chr12	+	95690034	95692637	95692719	95693939	0.000198083	0.000563998	0.179839
LTA4H	chr12_-_96396842_96397615_96397698_96400090	chr12	-	96396842	96397615	96397698	96400090	9.56305e-10	7.30365e-09	0.0709895
CDK17	chr12_-_96691499_96692646_96692761_96694080	chr12	-	96691499	96692646	96692761	96694080	4.70349e-07	2.26903e-06	0.0522653
CDK17	chr12_-_96694138_96704829_96704955_96707097	chr12	-	96694138	96704829	96704955	96707097	1.86871e-05	6.59505e-05	0.041853
TMPO	chr12_+_98925616_98926600_98926696_98931251	chr12	+	98925616	98926600	98926696	98931251	1.82431e-16	3.35772e-15	-0.287899
APAF1	chr12_+_99093347_99097148_99097277_99100261	chr12	+	99093347	99097148	99097277	99100261	1.1567e-05	4.25749e-05	0.389621
WNK1	chr12_+_991239_992108_992225_992559	chr12	+	991239	992108	992225	992559	6.10253e-08	3.45459e-07	0.0643553
UBAC2	chr13_+_100020160_100020040_99992819_100037480	chr13	+	100020160	100020040	99992819	100037480	0.00259911	0.0058344	-0.0595621
TPP2	chr13_+_103288742_103289044_103289113_103289430	chr13	+	103288742	103289044	103289113	103289430	0.00450827	0.00959598	-0.0940346
TPP2	chr13_+_103297023_103297258_103298740_103299555	chr13	+	103297023	103297258	103298740	103299555	4.85134e-06	1.92951e-05	0.0265167
TEX30	chr13_-_103418930_103419622_103419828_103420608	chr13	-	103418930	103419622	103419828	103420608	2.66596e-10	2.219e-09	0.145444
TEX30	chr13_-_103421891_103422361_103422436_103426030	chr13	-	103421891	103422361	103422436	103426030	2.74443e-07	1.38036e-06	0.125678
KDELC1	chr13_-_103436862_103438581_103438689_103440182	chr13	-	103436862	103438581	103438689	103440182	0.00429143	0.0091784	0.0415382
ANKRD10	chr13_-_111563117_111564000_111564118_111567070	chr13	-	111563117	111564000	111564118	111567070	0.00716099	0.0145766	0.0368424
ARHGEF7	chr13_+_111938587_111940700_111940790_111953093	chr13	+	111938587	111940700	111940790	111953093	0.00136568	0.00325529	0.0321948
TUBGCP3	chr13_-_113173357_113174199_113174335_113176632	chr13	-	113173357	113174199	113174335	113176632	1.15236e-05	4.24316e-05	0.0542388
CUL4A	chr13_+_113887653_113888210_113888300_113889375	chr13	+	113887653	113888210	113888300	113889375	5.027e-07	2.41128e-06	0.00947735
CUL4A	chr13_+_113891204_113893746_113893865_113897280	chr13	+	113891204	113893746	113893865	113897280	8.81482e-06	3.32448e-05	0.00447861
DCUN1D2	chr13_-_114115451_114117054_114117206_114128437	chr13	-	114115451	114117054	114117206	114128437	4.98434e-05	0.000160891	-0.169844
PUM1	chr1_-_31414119_31414844_31414970_31418191	chr1	-	31414119	31414844	31414970	31418191	0.00722132	0.0146867	0.0129037
SNRNP40	chr1_-_31734479_31740717_31740779_31742003	chr1	-	31734479	31740717	31740779	31742003	4.20666e-28	2.15699e-26	0.0510629
ZCCHC17	chr1_+_31783011_31791013_31791083_31791954	chr1	+	31783011	31791013	31791083	31791954	0.000429238	0.00113921	0.147798
ZMYM5	chr13_-_20411961_20412839_20413125_20425493	chr13	-	20411961	20412839	20413125	20425493	0.000357245	0.000964156	-0.182812
ZMYM2	chr13_+_20534166_20544164_20544211_20567201	chr13	+	20534166	20544164	20544211	20567201	3.75569e-07	1.84341e-06	0.335754
PEF1	chr1_-_32098915_32100822_32101123_32110440	chr1	-	32098915	32100822	32101123	32110440	9.03075e-13	1.06514e-11	0.116343
IFT88	chr13_+_21157158_21163949_21164006_21165104	chr13	+	21157158	21163949	21164006	21165104	0.0404492	0.0689001	0.0762318
XPO4	chr13_-_21418025_21429765_21429904_21436854	chr13	-	21418025	21429765	21429904	21436854	3.5966e-05	0.000119578	0.0679072
LATS2	chr13_-_21549503_21553829_21553936_21555603	chr13	-	21549503	21553829	21553936	21555603	2.5532e-08	1.54159e-07	0.0456521
ADGRB2	chr1_-_32193206_32193625_32193682_32193781	chr1	-	32193206	32193625	32193682	32193781	0.0198529	0.0364368	0.160065
ZDHHC20	chr13_-_21974632_21975791_21975824_21976934	chr13	-	21974632	21975791	21975824	21976934	7.0227e-16	1.20641e-14	0.096404
ADGRB2	chr1_-_32198744_32200783_32200882_32201179	chr1	-	32198744	32200783	32200882	32201179	0.00237962	0.00538679	-0.358566
ADGRB2	chr1_-_32205635_32205710_32205779_32205946	chr1	-	32205635	32205710	32205779	32205946	0.032374	0.0565241	-0.059561
KLF6	chr10_-_3824406_3825407_3825473_3827103	chr10	-	3824406	3825407	3825473	3827103	3.22442e-13	4.02046e-12	-0.418592
SPATA13	chr13_+_24735071_24796956_24798720_24823613	chr13	+	24735071	24796956	24798720	24823613	4.08589e-05	0.000134253	0.208967
NPM3	chr10_-_103541611_103542014_103542108_103542233	chr10	-	103541611	103542014	103542108	103542233	1.54423e-41	1.7781e-39	0.0555944
KHDRBS1	chr1_+_32496023_32497124_32497241_32498787	chr1	+	32496023	32497124	32497241	32498787	1.0341e-09	7.85378e-09	0.0456593
ZNF33A	chr10_+_38299711_38301225_38301278_38305797	chr10	+	38299711	38301225	38301278	38305797	5.51675e-06	2.16901e-05	0.0823699
MTMR6	chr13_-_25828102_25828522_25828572_25831332	chr13	-	25828102	25828522	25828572	25831332	4.28755e-07	2.08238e-06	0.0431087
NUP58	chr13_+_25905696_25911073_25911172_25912772	chr13	+	25905696	25911073	25911172	25912772	6.90531e-09	4.59811e-08	0.12129
KPNA6	chr1_+_32632897_32635482_32635661_32636306	chr1	+	32632897	32635482	32635661	32636306	2.24773e-05	7.79776e-05	0.0218695
CDK8	chr13_+_26828906_26911703_26911779_26923207	chr13	+	26828906	26911703	26911779	26923207	0.000872927	0.00216925	0.0557719
ZNF37A	chr10_+_38385560_38403682_38403809_38404121	chr10	+	38385560	38403682	38403809	38404121	3.59863e-10	2.93547e-09	0.174479
USP12	chr13_-_27643521_27645207_27645286_27649326	chr13	-	27643521	27645207	27645286	27649326	1.15249e-16	2.17069e-15	0.117167
HDAC1	chr1_+_32793278_32794668_32794761_32796177	chr1	+	32793278	32794668	32794761	32796177	4.38948e-05	0.000143316	0.0340913
NPM3	chr10_-_103542354_103542595_103542681_103543028	chr10	-	103542354	103542595	103542681	103543028	0.000324191	0.000882655	0.0289953
GTF3A	chr13_+_28001329_28003308_28003526_28004005	chr13	+	28001329	28003308	28003526	28004005	0.000421064	0.00111945	0.0328465
PAN3	chr13_+_28854678_28855451_28855516_28862119	chr13	+	28854678	28855451	28855516	28862119	9.14751e-05	0.000279389	0.0442177
POMP	chr13_+_29233324_29233955_29234056_29236545	chr13	+	29233324	29233955	29234056	29236545	0.000162578	0.000471458	-0.0125425
KATNAL1	chr13_-_30815223_30829583_30829752_30854198	chr13	-	30815223	30829583	30829752	30854198	0.00233586	0.00529656	0.0966141
USPL1	chr13_+_31216894_31221068_31221194_31227283	chr13	+	31216894	31221068	31221194	31227283	0.0074305	0.0150688	0.0264063
RBBP4	chr1_+_33133999_33134339_33134455_33134571	chr1	+	33133999	33134339	33134455	33134571	1.17856e-19	3.00978e-18	0.0556276
SYNC	chr1_-_33147461_33149610_33149690_33149857	chr1	-	33147461	33149610	33149690	33149857	0.0399077	0.0680865	0.439236
RNF19B	chr1_-_33402860_33403997_33404129_33407851	chr1	-	33402860	33403997	33404129	33407851	6.45265e-05	0.000203345	0.0599856
RFC3	chr13_+_34398121_34399925_34400023_34403971	chr13	+	34398121	34399925	34400023	34403971	3.95031e-13	4.86805e-12	0.0287155
SOHLH2	chr13_-_36744924_36747828_36747947_36748611	chr13	-	36744924	36747828	36747947	36748611	1.77655e-06	7.69701e-06	0.0337737
EXOSC8	chr13_+_37580162_37580251_37580297_37581110	chr13	+	37580162	37580251	37580297	37581110	2.74285e-10	2.27909e-09	0.0346543
EXOSC8	chr13_+_37582314_37582865_37582972_37583319	chr13	+	37582314	37582865	37582972	37583319	2.39046e-05	8.24695e-05	0.0127514
SUPT20H	chr13_-_37606032_37607585_37607725_37614540	chr13	-	37606032	37607585	37607725	37614540	1.13878e-05	4.19838e-05	0.0577495
PHC2	chr1_-_33799893_33800766_33800960_33815196	chr1	-	33799893	33800766	33800960	33815196	8.49678e-11	7.61252e-10	-0.569352
PROSER1	chr13_-_39591681_39596462_39597267_39598608	chr13	-	39591681	39596462	39597267	39598608	0.00163893	0.00384118	0.139986
COG6	chr13_+_40251716_40253674_40253757_40254110	chr13	+	40251716	40253674	40253757	40254110	1.39438e-13	1.81817e-12	0.224172
NAA16	chr13_+_41943419_41946338_41946447_41946866	chr13	+	41943419	41946338	41946447	41946866	0.000122059	0.000363138	0.0324689
NAA16	chr13_+_41947916_41948877_41948975_41949539	chr13	+	41947916	41948877	41948975	41949539	4.79398e-05	0.000155264	0.0538687
VWA8	chr13_-_42352192_42357930_42358037_42361571	chr13	-	42352192	42357930	42358037	42361571	0.005133	0.0107906	0.0514841
NUFIP1	chr13_-_45540071_45553324_45553401_45554023	chr13	-	45540071	45553324	45553401	45554023	0.000496077	0.00129938	0.071914
NUFIP1	chr13_-_45554955_45556206_45556289_45563158	chr13	-	45554955	45556206	45556289	45563158	9.42507e-07	4.3052e-06	0.0815104
ZC3H13	chr13_-_46533781_46537976_46538177_46539413	chr13	-	46533781	46537976	46538177	46539413	1.52888e-09	1.13226e-08	0.0856322
MED4	chr13_-_48627627_48651288_48651447_48653978	chr13	-	48627627	48651288	48651447	48653978	0.0184198	0.0340744	-0.0241421
DLEU2	chr13_-_50642299_50649694_50649789_50655957	chr13	-	50642299	50649694	50649789	50655957	0.00430198	0.00919857	0.105307
DLEU1	chr13_+_50656693_50657277_50657330_50678838	chr13	+	50656693	50657277	50657330	50678838	1.93773e-15	3.16005e-14	0.32521
INTS6	chr13_-_51953708_51956164_51956259_51957463	chr13	-	51953708	51956164	51956259	51957463	3.30498e-06	1.35807e-05	0.0429912
INTS6	chr13_-_51963580_51969435_51969619_52004428	chr13	-	51963580	51969435	51969619	52004428	0.0206851	0.0378076	0.0428329
ALG11	chr13_+_52593279_52598141_52599073_52602453	chr13	+	52593279	52598141	52599073	52602453	0.0247587	0.0444271	0.0418185
NEK3	chr13_-_52711038_52715155_52715205_52718049	chr13	-	52711038	52715155	52715205	52718049	0.0182035	0.0337159	0.34528
VPS36	chr13_-_53000201_53001123_53001201_53001320	chr13	-	53000201	53001123	53001201	53001320	3.77912e-17	7.50436e-16	0.101288
VPS36	chr13_-_53001354_53003370_53003567_53007795	chr13	-	53001354	53003370	53003567	53007795	0.0105035	0.0205743	-0.174447
SUGT1	chr13_+_53231757_53232233_53232361_53232532	chr13	+	53231757	53232233	53232361	53232532	0.0113768	0.0221068	-0.035072
WRAP73	chr1_-_3551638_3551723_3551858_3552506	chr1	-	3551638	3551723	3551858	3552506	3.37071e-05	0.000112703	0.255008
ZMYM1	chr1_+_35545043_35558920_35559042_35559513	chr1	+	35545043	35558920	35559042	35559513	0.0015376	0.0036249	0.228276
WASHC2C	chr10_+_46246286_46246929_46247001_46248034	chr10	+	46246286	46246929	46247001	46248034	0.000196641	0.000560334	0.0309157
ZMYM4	chr1_+_35864644_35865082_35865177_35870622	chr1	+	35864644	35865082	35865177	35870622	1.30737e-05	4.75938e-05	0.0267256
DIAPH3	chr13_-_60584803_60590046_60590116_60590203	chr13	-	60584803	60590046	60590116	60590203	4.11796e-07	2.00612e-06	0.0194215
CLSPN	chr1_-_36202676_36202939_36203022_36203591	chr1	-	36202676	36202939	36203022	36203591	8.25918e-07	3.81347e-06	0.0635663
CLSPN	chr1_-_36230315_36230818_36230927_36235446	chr1	-	36230315	36230818	36230927	36235446	0.00187418	0.00433727	0.0424621
ADPRHL2	chr1_+_36554716_36556844_36556941_36557217	chr1	+	36554716	36556844	36556941	36557217	3.36858e-12	3.69043e-11	0.136304
MAP7D1	chr1_+_36639079_36640498_36640609_36641798	chr1	+	36639079	36640498	36640609	36641798	0.000359117	0.000968827	-0.102015
DIS3	chr13_-_73350230_73351557_73351631_73352323	chr13	-	73350230	73351557	73351631	73352323	0.000409226	0.00109085	0.00949383
PIBF1	chr13_+_73356487_73357560_73357859_73366583	chr13	+	73356487	73357560	73357859	73366583	7.2159e-05	0.000225134	0.0643738
TBC1D4	chr13_-_75911176_75915260_75915371_75915630	chr13	-	75911176	75915260	75915371	75915630	0.0275614	0.0489201	0.0385047
TBC1D4	chr13_-_75930387_75933904_75933994_75936160	chr13	-	75930387	75933904	75933994	75936160	0.00359422	0.00781837	0.0153029
LMO7	chr13_+_76393671_76395312_76395745_76397699	chr13	+	76393671	76395312	76395745	76397699	1.07763e-06	4.86799e-06	0.0134365
LMO7	chr13_+_76410593_76412275_76412332_76414219	chr13	+	76410593	76412275	76412332	76414219	6.24523e-17	1.21115e-15	0.131392
LMO7	chr13_+_76417052_76419462_76419515_76423213	chr13	+	76417052	76419462	76419515	76423213	2.48775e-30	1.49594e-28	0.0514819
MYCBP2	chr13_-_77673148_77692474_77692630_77695506	chr13	-	77673148	77692474	77692630	77695506	0.024665	0.0442765	0.150164
MYCBP2	chr13_-_77834727_77835305_77835510_77836186	chr13	-	77834727	77835305	77835510	77836186	2.8285e-07	1.41916e-06	0.043356
INPP5B	chr1_-_38348590_38351309_38351497_38352558	chr1	-	38348590	38351309	38351497	38352558	0.0263083	0.0469164	0.0368204
SF3A3	chr1_-_38423935_38425791_38425847_38433714	chr1	-	38423935	38425791	38425847	38433714	3.80242e-06	1.54377e-05	0.0102252
OGA	chr10_-_103563776_103565801_103565900_103567485	chr10	-	103563776	103565801	103565900	103567485	0.0410839	0.0698521	0.011592
GPR180	chr13_+_95264644_95271403_95271584_95271720	chr13	+	95264644	95271403	95271584	95271720	0.00173059	0.00403551	-0.0693591
ABCC4	chr13_-_95813589_95815375_95815470_95815862	chr13	-	95813589	95815375	95815470	95815862	2.44902e-06	1.03292e-05	0.0221193
NONE	chr13_+_95953517_95954199_95954319_95963087	chr13	+	95953517	95954199	95954319	95963087	0.00825347	0.016568	-0.304297
MACF1	chr1_+_39838268_39844132_39844195_39844873	chr1	+	39838268	39844132	39844195	39844873	0.00515935	0.0108402	0.126523
ERCC6	chr10_-_50691562_50701162_50701298_50708582	chr10	-	50691562	50701162	50701298	50708582	0.00158007	0.00371597	0.10159
IPO5	chr13_+_98658602_98659615_98659841_98660311	chr13	+	98658602	98659615	98659841	98660311	5.85682e-07	2.77686e-06	-0.0114036
FARP1	chr13_+_98865667_98996015_98996120_99017647	chr13	+	98865667	98996015	98996120	99017647	0.0201058	0.0368529	0.0270147
MACF1	chr1_+_39898326_39898719_39898827_39900084	chr1	+	39898326	39898719	39898827	39900084	2.94634e-07	1.47379e-06	0.0728137
ERCC6	chr10_-_50736571_50738765_50738886_50740587	chr10	-	50736571	50738765	50738886	50740587	0.00240637	0.00544126	0.0385883
OGA	chr10_-_103567658_103569940_103570071_103572785	chr10	-	103567658	103569940	103570071	103572785	4.11595e-05	0.00013515	0.0132891
STK24	chr13_-_99109558_99112625_99112694_99114026	chr13	-	99109558	99112625	99112694	99114026	1.09381e-06	4.93458e-06	0.0176868
MACF1	chr1_+_39929358_39930766_39930784_39934285	chr1	+	39929358	39930766	39930784	39934285	8.42565e-05	0.000259169	0.21374
MACF1	chr1_+_39945681_39946591_39946702_39950271	chr1	+	39945681	39946591	39946702	39950271	0.0147853	0.0279711	0.153392
PABPC4	chr1_-_40038258_40041430_40041895_40042222	chr1	-	40038258	40041430	40041895	40042222	0.0144669	0.0274323	0.00354561
RLF	chr1_+_40627308_40654726_40654881_40656442	chr1	+	40627308	40654726	40654881	40656442	2.44628e-06	1.0319e-05	-0.040756
EML1	chr14_+_100380641_100380902_100381034_100384117	chr14	+	100380641	100380902	100381034	100384117	0.0433008	0.0731764	0.0780326
PPP2R5C	chr14_+_102372866_102375925_102376027_102378736	chr14	+	102372866	102375925	102376027	102378736	0.0266918	0.0475286	0.010627
ANKRD9	chr14_-_102974886_102974977_102975183_102975864	chr14	-	102974886	102974977	102975183	102975864	0.0118342	0.0229001	0.16723
TRAF3	chr14_+_103244012_103296670_103296809_103336520	chr14	+	103244012	103296670	103296809	103336520	0.036418	0.0627764	0.0809431
TNFAIP2	chr14_+_103593029_103593341_103593966_103596075	chr14	+	103593029	103593341	103593966	103596075	0.00208423	0.00477648	0.0627442
EIF5	chr14_+_103802269_103802372_103802454_103803012	chr14	+	103802269	103802372	103802454	103803012	5.73707e-07	2.72465e-06	0.0140683
EIF5	chr14_+_103803186_103803452_103803564_103804662	chr14	+	103803186	103803452	103803564	103804662	1.51384e-08	9.50784e-08	0.00730632
CKB	chr14_-_103986648_103986805_103986929_103987598	chr14	-	103986648	103986805	103986929	103987598	7.67607e-08	4.26839e-07	0.014448
ZFYVE21	chr14_+_104195519_104196129_104196183_104198955	chr14	+	104195519	104196129	104196183	104198955	0.00654694	0.0134405	0.123184
TDRD9	chr14_+_104436958_104438111_104438195_104441724	chr14	+	104436958	104438111	104438195	104441724	0.0165985	0.0310337	0.0576263
TDRD9	chr14_+_104441890_104452553_104452657_104457495	chr14	+	104441890	104452553	104452657	104457495	1.0134e-05	3.77582e-05	0.0566047
TDRD9	chr14_+_104482425_104484428_104484529_104488492	chr14	+	104482425	104484428	104484529	104488492	0.000757627	0.00190836	0.0813601
TDRD9	chr14_+_104488667_104490905_104491017_104491899	chr14	+	104488667	104490905	104491017	104491899	0.000972472	0.00239227	0.029311
KIF26A	chr14_+_104639005_104639313_104639576_104639665	chr14	+	104639005	104639313	104639576	104639665	0.00916666	0.0182105	-0.0521621
MTA1	chr14_+_105911848_105915695_105915746_105916393	chr14	+	105911848	105915695	105915746	105916393	1.58599e-06	6.93746e-06	0.320337
CTPS1	chr1_+_41471766_41473120_41473217_41474329	chr1	+	41471766	41473120	41473217	41474329	3.6775e-33	2.6271e-31	0.234251
CTPS1	chr1_+_41475261_41475832_41475926_41477328	chr1	+	41475261	41475832	41475926	41477328	4.54274e-05	0.000147856	0.0226491
PARP2	chr14_+_20818781_20819205_20819281_20820402	chr14	+	20818781	20819205	20819281	20820402	4.71061e-05	0.000152796	0.0738501
PARP2	chr14_+_20825308_20825554_20825679_20825795	chr14	+	20825308	20825554	20825679	20825795	4.64982e-09	3.18872e-08	0.115868
OSGEP	chr14_-_20915849_20916062_20916153_20916263	chr14	-	20915849	20916062	20916153	20916263	0.0140314	0.0266922	0.0192008
METTL17	chr14_+_21460364_21460699_21460781_21461275	chr14	+	21460364	21460699	21460781	21461275	4.24774e-16	7.48662e-15	0.0541938
CHD8	chr14_-_21863278_21863456_21863511_21863974	chr14	-	21863278	21863456	21863511	21863974	1.3378e-05	4.86095e-05	0.0768749
RBM23	chr14_-_23374662_23374814_23374868_23375402	chr14	-	23374662	23374814	23374868	23375402	4.36797e-12	4.71272e-11	0.0889702
WASHC2A	chr10_+_51851278_51851921_51851993_51853026	chr10	+	51851278	51851921	51851993	51853026	9.18112e-06	3.45004e-05	0.066402
ACIN1	chr14_-_23559842_23562687_23562753_23564182	chr14	-	23559842	23562687	23562753	23564182	0.00050469	0.00131964	0.0134769
PABPN1	chr14_+_23792692_23793173_23793261_23793345	chr14	+	23792692	23793173	23793261	23793345	1.54335e-27	7.60101e-26	0.0482843
WASHC2A	chr10_+_51885939_51886919_51886982_51887341	chr10	+	51885939	51886919	51886982	51887341	0.029581	0.0521384	0.0385275
PSME2	chr14_-_24613677_24614266_24614364_24614450	chr14	-	24613677	24614266	24614364	24614450	5.47642e-07	2.60984e-06	0.0089248
IPO4	chr14_-_24656785_24656872_24657002_24657420	chr14	-	24656785	24656872	24657002	24657420	5.16243e-06	2.04218e-05	0.0382032
HECTD1	chr14_-_31614147_31617926_31618003_31618101	chr14	-	31614147	31617926	31618003	31618101	6.803e-09	4.53536e-08	0.0198536
SNX6	chr14_-_35045048_35050766_35050806_35055434	chr14	-	35045048	35050766	35050806	35055434	0.000613081	0.00157433	0.027705
BAZ1A	chr14_-_35228052_35230962_35231429_35233911	chr14	-	35228052	35230962	35231429	35233911	8.5898e-08	4.73504e-07	0.0564126
BAZ1A	chr14_-_35255207_35255331_35255427_35261979	chr14	-	35255207	35255331	35255427	35261979	7.92558e-09	5.2256e-08	0.225316
NET1	chr10_+_5494883_5495212_5495309_5495445	chr10	+	5494883	5495212	5495309	5495445	2.97726e-12	3.28281e-11	0.0382464
SRP54	chr14_+_35468855_35470141_35470226_35476487	chr14	+	35468855	35470141	35470226	35476487	2.60299e-11	2.516e-10	0.02585
SRP54	chr14_+_35488280_35492115_35492286_35497292	chr14	+	35488280	35492115	35492286	35497292	0.00259843	0.00583298	0.0133282
FAM177A1	chr14_+_35522657_35546355_35546422_35548131	chr14	+	35522657	35546355	35546422	35548131	0.0460306	0.0772737	0.0228413
PPP2R3C	chr14_-_35560413_35564253_35564390_35565762	chr14	-	35560413	35564253	35564390	35565762	4.56591e-12	4.91379e-11	0.191192
KIAA0391	chr14_+_35596817_35649875_35649983_35735931	chr14	+	35596817	35649875	35649983	35735931	0.000126426	0.000374948	0.0325471
MBIP	chr14_-_36780931_36781164_36781230_36783716	chr14	-	36780931	36781164	36781230	36783716	1.02096e-18	2.38251e-17	0.348104
GEMIN2	chr14_+_39587292_39587743_39587803_39591632	chr14	+	39587292	39587743	39587803	39591632	2.17732e-09	1.57516e-08	0.0686297
GEMIN2	chr14_+_39601272_39602864_39602923_39605642	chr14	+	39601272	39602864	39602923	39605642	0.000389762	0.00104343	-0.060928
PNN	chr14_+_39648450_39648527_39648666_39649705	chr14	+	39648450	39648527	39648666	39649705	9.12678e-06	3.43214e-05	0.00606347
MIA2	chr14_+_39788495_39790131_39790260_39796066	chr14	+	39788495	39790131	39790260	39796066	0.00122439	0.0029483	0.195495
ATP6V0B	chr1_+_44442051_44442261_44442331_44442443	chr1	+	44442051	44442261	44442331	44442443	1.26544e-12	1.46477e-11	0.0131187
FAM208B	chr10_+_5773166_5777266_5777509_5781579	chr10	+	5773166	5777266	5777509	5781579	0.00677543	0.0138669	-0.0381569
PRPF39	chr14_+_45576819_45577617_45577725_45578817	chr14	+	45576819	45577617	45577725	45578817	0.0115118	0.0223434	0.0118542
FANCM	chr14_+_45606444_45609834_45609912_45618038	chr14	+	45606444	45609834	45609912	45618038	7.62684e-08	4.24349e-07	0.328551
MIS18BP1	chr14_-_45679731_45686221_45686382_45687483	chr14	-	45679731	45686221	45686382	45687483	3.39295e-09	2.37964e-08	0.0517308
MIS18BP1	chr14_-_45706924_45711236_45711721_45711962	chr14	-	45706924	45711236	45711721	45711962	3.76573e-10	3.06219e-09	0.122806
MIS18BP1	chr14_-_45716580_45719233_45719341_45722236	chr14	-	45716580	45719233	45719341	45722236	2.22421e-07	1.13773e-06	0.235759
ERI3	chr1_-_44774073_44778840_44778900_44785298	chr1	-	44774073	44778840	44778900	44785298	0.0449979	0.0757248	0.00701144
ARMH3	chr10_-_103769206_103769733_103769780_103771478	chr10	-	103769206	103769733	103769780	103771478	7.18268e-07	3.35215e-06	0.152397
NEMF	chr14_-_50251722_50251809_50251853_50251936	chr14	-	50251722	50251809	50251853	50251936	1.56717e-11	1.56586e-10	0.119488
NEMF	chr14_-_50266242_50266353_50266396_50267136	chr14	-	50266242	50266353	50266396	50267136	4.02842e-07	1.96602e-06	0.0321063
NEMF	chr14_-_50281575_50287060_50287174_50292583	chr14	-	50281575	50287060	50287174	50292583	0.00865166	0.0172848	0.0806831
NEMF	chr14_-_50298995_50300140_50300214_50301079	chr14	-	50298995	50300140	50300214	50301079	0.0012285	0.00295736	0.0541662
VCPKMT	chr14_-_50576431_50579332_50579437_50581001	chr14	-	50576431	50579332	50579437	50581001	1.0511e-09	7.97394e-09	0.277741
MAP4K5	chr14_-_50929499_50930769_50930851_50933299	chr14	-	50929499	50930769	50930851	50933299	1.09984e-07	5.95222e-07	0.0310827
RNF220	chr1_+_45115441_45115554_45115629_45116374	chr1	+	45115441	45115554	45115629	45116374	4.18009e-05	0.000137064	0.0277766
KIF2C	chr1_+_45221655_45221746_45221909_45223226	chr1	+	45221655	45221746	45221909	45223226	4.78592e-05	0.000155023	0.005966
PLK3	chr1_+_45270173_45270321_45270451_45270936	chr1	+	45270173	45270321	45270451	45270936	0.0295103	0.0520301	0.192174
ERO1A	chr14_-_53113179_53118956_53119026_53119785	chr14	-	53113179	53118956	53119026	53119785	0.00447362	0.00952859	0.00483121
PSMC6	chr14_+_53184860_53184946_53185070_53185693	chr14	+	53184860	53184946	53185070	53185693	0.00313196	0.00690496	0.00528396
STYX	chr14_+_53217498_53223268_53223329_53224035	chr14	+	53217498	53223268	53223329	53224035	5.24912e-05	0.000168626	0.0924631
STYX	chr14_+_53224500_53224591_53224642_53226398	chr14	+	53224500	53224591	53224642	53226398	5.34229e-05	0.000171366	0.0583101
DLGAP5	chr14_-_55621524_55625239_55625459_55629687	chr14	-	55621524	55625239	55625459	55629687	2.74333e-08	1.64788e-07	0.0341892
KTN1	chr14_+_56117136_56117286_56117355_56118606	chr14	+	56117136	56117286	56117355	56118606	2.82766e-15	4.52915e-14	0.0151
KTN1	chr14_+_56125332_56126383_56126421_56128238	chr14	+	56125332	56126383	56126421	56128238	1.19274e-09	8.97151e-09	0.00910858
KTN1	chr14_+_56138595_56139347_56139419_56139645	chr14	+	56138595	56139347	56139419	56139645	9.70892e-05	0.000294902	0.00304478
KTN1	chr14_+_56139730_56139889_56139973_56142551	chr14	+	56139730	56139889	56139973	56142551	8.81005e-07	4.04651e-06	0.0867114
CISD1	chr10_+_60029064_60035877_60035972_60036875	chr10	+	60029064	60035877	60035972	60036875	9.71518e-09	6.30828e-08	-0.029951
KIAA0586	chr14_+_58925263_58926560_58926788_58927702	chr14	+	58925263	58926560	58926788	58927702	0.00386527	0.00834912	0.0789928
L3HYPDH	chr14_-_59942724_59942809_59942932_59945898	chr14	-	59942724	59942809	59942932	59945898	8.73266e-05	0.000267816	0.022516
JKAMP	chr14_+_59965626_59967908_59967985_59970570	chr14	+	59965626	59967908	59967985	59970570	2.17823e-05	7.57919e-05	0.0326191
AKR1A1	chr1_+_46033849_46034156_46034356_46034597	chr1	+	46033849	46034156	46034356	46034597	1.01865e-08	6.59222e-08	0.121424
UBE2D1	chr10_+_60121161_60121254_60121286_60123367	chr10	+	60121161	60121254	60121286	60123367	0.00997861	0.0196475	0.0563754
PCNX4	chr14_+_60559137_60574303_60575045_60581416	chr14	+	60559137	60574303	60575045	60581416	9.0638e-10	6.9483e-09	0.383103
PPM1A	chr14_+_60752459_60756523_60756632_60758113	chr14	+	60752459	60756523	60756632	60758113	1.16045e-06	5.21264e-06	0.0657109
SIX4	chr14_-_61187163_61187697_61187862_61189928	chr14	-	61187163	61187697	61187862	61189928	0.0327761	0.0571457	-0.10174
GPBP1L1	chr1_-_46120501_46120861_46120991_46124698	chr1	-	46120501	46120861	46120991	46124698	9.07991e-09	5.92587e-08	0.0364169
TMEM69	chr1_+_46153947_46156645_46156782_46158874	chr1	+	46153947	46156645	46156782	46158874	1.05307e-19	2.70244e-18	0.219514
HIF1A	chr14_+_62211531_62212408_62212535_62213650	chr14	+	62211531	62212408	62212535	62213650	7.99145e-05	0.000246994	0.028208
SNAPC1	chr14_+_62235458_62242812_62242971_62244788	chr14	+	62235458	62242812	62242971	62244788	0.0388064	0.0664189	0.0229272
WDR89	chr14_-_64091751_64108016_64108125_64108520	chr14	-	64091751	64108016	64108125	64108520	0.0101726	0.0199906	0.166572
SGPP1	chr14_-_64153374_64165286_64165376_64193977	chr14	-	64153374	64165286	64165376	64193977	0.0493066	0.0821463	0.0222736
SYNE2	chr14_+_64453335_64457128_64457287_64457658	chr14	+	64453335	64457128	64457287	64457658	0.012867	0.0246903	0.11852
MAST2	chr1_+_46463471_46466630_46466651_46468475	chr1	+	46463471	46466630	46466651	46468475	0.00186456	0.00431733	0.353302
SYNE2	chr14_+_64681188_64682003_64682072_64682964	chr14	+	64681188	64682003	64682072	64682964	7.26982e-05	0.000226655	0.24247
MTHFD1	chr14_+_64891649_64892447_64892545_64892735	chr14	+	64891649	64892447	64892545	64892735	1.62498e-16	3.00876e-15	0.026439
BICC1	chr10_+_60558320_60558815_60559012_60559952	chr10	+	60558320	60558815	60559012	60559952	0.000985548	0.00242124	0.110441
POMGNT1	chr1_-_46654652_46654913_46655029_46655128	chr1	-	46654652	46654913	46655029	46655128	0.00335293	0.00734271	0.0587035
ATP6V1D	chr14_-_67817407_67819639_67819757_67826373	chr14	-	67817407	67819639	67819757	67826373	0.0295251	0.0520537	-0.00326027
NSUN4	chr1_+_46810816_46812592_46812747_46818538	chr1	+	46810816	46812592	46812747	46818538	0.0395646	0.0675689	0.0368147
RDH11	chr14_-_68157138_68157856_68157961_68159153	chr14	-	68157138	68157856	68157961	68159153	9.95208e-07	4.52489e-06	0.0168304
ZFYVE26	chr14_-_68270981_68271933_68272022_68272169	chr14	-	68270981	68271933	68272022	68272169	0.00284612	0.00633314	0.228329
RBM17	chr10_+_6148201_6150023_6150312_6150647	chr10	+	6148201	6150023	6150312	6150647	6.32504e-07	2.98044e-06	-0.0349531
ACTN1	chr14_-_69376113_69376671_69376759_69378871	chr14	-	69376113	69376671	69376759	69378871	4.26474e-05	0.000139593	0.0155803
EXD2	chr14_+_69658308_69670633_69670717_69676139	chr14	+	69658308	69670633	69670717	69676139	2.83236e-05	9.62177e-05	0.200123
MKNK1	chr1_-_47024472_47025905_47025949_47027148	chr1	-	47024472	47025905	47025949	47027148	0.0321815	0.0562218	0.218324
MKNK1	chr1_-_47034170_47037088_47037211_47037733	chr1	-	47034170	47037088	47037211	47037733	0.0282551	0.0500343	0.153011
MKNK1	chr1_-_47049001_47050129_47051646_47059783	chr1	-	47049001	47050129	47051646	47059783	0.00122989	0.00296054	0.108494
GTPBP4	chr10_+_1038599_1041868_1041972_1042044	chr10	+	1038599	1041868	1041972	1042044	0.00453844	0.00965419	0.0025794
CCDC6	chr10_-_61564278_61564367_61564382_61566678	chr10	-	61564278	61564367	61564382	61566678	0.000361767	0.000975284	-0.0503367
RBM25	chr14_+_73563808_73566087_73566141_73566373	chr14	+	73563808	73566087	73566141	73566373	7.44429e-11	6.72651e-10	0.0204084
DNAL1	chr14_+_74111745_74119872_74119918_74121548	chr14	+	74111745	74119872	74119918	74121548	0.000853769	0.00212582	0.3207
ZNF410	chr14_+_74387808_74388768_74388909_74390096	chr14	+	74387808	74388768	74388909	74390096	0.000756994	0.0019069	0.121782
COQ6	chr14_+_74420272_74422153_74422212_74422506	chr14	+	74420272	74422153	74422212	74422506	4.73592e-07	2.28327e-06	0.0865487
COQ6	chr14_+_74425927_74426117_74426225_74427874	chr14	+	74425927	74426117	74426225	74427874	0.0330925	0.0576389	0.0269852
COQ6	chr14_+_74428273_74428439_74428606_74429671	chr14	+	74428273	74428439	74428606	74429671	5.83446e-05	0.000185631	0.0409742
AREL1	chr14_-_75134080_75134167_75134297_75136350	chr14	-	75134080	75134167	75134297	75136350	0.000408229	0.00108836	0.0926228
AREL1	chr14_-_75150236_75151156_75151383_75152301	chr14	-	75150236	75151156	75151383	75152301	0.0215127	0.039166	0.0562253
YLPM1	chr14_+_75287840_75290958_75291010_75295914	chr14	+	75287840	75290958	75291010	75295914	5.43123e-16	9.45391e-15	0.164646
DLST	chr14_+_75356052_75356599_75356655_75357757	chr14	+	75356052	75356599	75356655	75357757	5.36619e-17	1.04842e-15	0.0766426
DLST	chr14_+_75360127_75361014_75361112_75365070	chr14	+	75360127	75361014	75361112	75365070	0.000168548	0.000487125	0.0228652
MLH3	chr14_-_75485683_75489516_75489595_75489696	chr14	-	75485683	75489516	75489595	75489696	3.86525e-13	4.76956e-12	0.217105
MLH3	chr14_-_75505115_75506613_75506718_75508316	chr14	-	75505115	75506613	75506718	75508316	0.000588166	0.00151631	0.178593
NEK9	chr14_-_75587283_75587821_75587877_75590747	chr14	-	75587283	75587821	75587877	75590747	3.19925e-11	3.05139e-10	0.105822
SPTLC2	chr14_-_78023489_78028738_78028832_78036725	chr14	-	78023489	78028738	78028832	78036725	4.70563e-09	3.22417e-08	0.0700545
CMPK1	chr1_+_47838779_47840580_47840657_47840867	chr1	+	47838779	47840580	47840657	47840867	1.2938e-09	9.68016e-09	0.0151921
STON2	chr14_-_81745083_81790360_81790531_81837330	chr14	-	81745083	81790360	81790531	81837330	0.0336148	0.0584438	0.0433706
SEL1L	chr14_-_81956809_81958823_81958892_81961423	chr14	-	81956809	81958823	81958892	81961423	0.00166136	0.00388931	0.0488095
TTC8	chr14_+_89307540_89307768_89307858_89310148	chr14	+	89307540	89307768	89307858	89310148	0.00937626	0.0185859	0.297763
TDP1	chr14_+_90485762_90499449_90499558_90509412	chr14	+	90485762	90499449	90499558	90509412	0.0389502	0.0666382	0.0432172
NRDE2	chr14_-_90783155_90784047_90784164_90784347	chr14	-	90783155	90784047	90784164	90784347	0.000767587	0.00193124	-0.253853
PPP4R3A	chr14_-_91931763_91932604_91932760_91937179	chr14	-	91931763	91932604	91932760	91937179	0.0383038	0.0656595	0.0804701
CPSF2	chr14_+_92621667_92622822_92622975_92624001	chr14	+	92621667	92622822	92622975	92624001	8.6587e-05	0.000265748	0.027463
ITPK1	chr14_-_93483146_93542939_93542964_93581412	chr14	-	93483146	93542939	93542964	93581412	1.47017e-06	6.47218e-06	0.0570687
UBR7	chr14_+_93677054_93678377_93678473_93681273	chr14	+	93677054	93678377	93678473	93681273	2.26384e-06	9.61166e-06	0.109646
UBR7	chr14_+_93685081_93685557_93685707_93686593	chr14	+	93685081	93685557	93685707	93686593	0.0261654	0.0466869	0.0162925
IFI27L1	chr14_+_94563311_94563840_94564024_94567083	chr14	+	94563311	94563840	94564024	94567083	0.000433983	0.00115073	0.113176
DICER1	chr14_-_95596529_95597845_95597976_95598850	chr14	-	95596529	95597845	95597976	95598850	0.000180215	0.000517649	0.093964
PAPOLA	chr14_+_97010595_97014133_97014255_97018815	chr14	+	97010595	97014133	97014255	97018815	1.45363e-07	7.69653e-07	0.0276419
SETD3	chr14_-_99925522_99927528_99927677_99929821	chr14	-	99925522	99927528	99927677	99929821	6.73787e-06	2.60227e-05	0.0163447
CCNK	chr14_+_99967208_99967692_99967750_99968542	chr14	+	99967208	99967692	99967750	99968542	3.89453e-11	3.66744e-10	0.333992
LRRK1	chr15_+_101464934_101514008_101514172_101523731	chr15	+	101464934	101514008	101514172	101523731	0.0216968	0.0394677	-0.0634883
SNRPA1	chr15_-_101821987_101825171_101825265_101825929	chr15	-	101821987	101825171	101825265	101825929	2.29594e-10	1.93038e-09	0.0221128
SNRPA1	chr15_-_101826006_101826418_101826498_101827111	chr15	-	101826006	101826418	101826498	101827111	5.99412e-13	7.22642e-12	0.0964162
FAF1	chr1_-_51253877_51267302_51267349_51323599	chr1	-	51253877	51267302	51267349	51323599	2.81768e-05	9.57718e-05	0.00865171
NRDC	chr1_-_52256662_52257249_52257333_52257716	chr1	-	52256662	52257249	52257333	52257716	0.0185303	0.0342568	0.00823054
NRDC	chr1_-_52260526_52263920_52264083_52266226	chr1	-	52260526	52263920	52264083	52266226	0.000139901	0.000411286	0.0138324
CYFIP1	chr15_+_22925899_22925975_22926065_22928127	chr15	+	22925899	22925975	22926065	22928127	2.79124e-11	2.68541e-10	0.0513683
HERC2P2	chr15_-_23318711_23325023_23325215_23326005	chr15	-	23318711	23325023	23325215	23326005	0.0166081	0.0310488	0.104355
BTF3L4	chr1_+_52522051_52525506_52525573_52530495	chr1	+	52522051	52525506	52525573	52530495	0.00164871	0.00386199	0.0683644
ZFYVE9	chr1_+_52729544_52732326_52732503_52734133	chr1	+	52729544	52732326	52732503	52734133	0.00011822	0.000352767	0.127797
HERC2	chr15_-_28422655_28424032_28424176_28424286	chr15	-	28422655	28424032	28424176	28424286	0.00102876	0.00251711	0.107739
ORC1	chr1_-_52849241_52849501_52849609_52850220	chr1	-	52849241	52849501	52849609	52850220	1.09706e-29	6.33065e-28	0.304443
PRPF38A	chr1_+_52870551_52870931_52870985_52871350	chr1	+	52870551	52870931	52870985	52871350	0.000380723	0.00102162	0.0232962
PPRC1	chr10_+_103902855_103904006_103904847_103906427	chr10	+	103902855	103904006	103904847	103906427	9.9567e-07	4.52694e-06	0.117042
TUT4	chr1_-_52992045_52995439_52995545_53018601	chr1	-	52992045	52995439	52995545	53018601	0.0114967	0.0223175	0.1595
ARHGAP11B	chr15_+_30931023_30933724_30933820_30936840	chr15	+	30931023	30933724	30933820	30936840	0.0320408	0.0560019	0.228364
FAN1	chr15_+_31200461_31202816_31203018_31206059	chr15	+	31200461	31202816	31203018	31206059	2.28356e-05	7.91026e-05	0.240821
HERC4	chr10_-_69716733_69718869_69718893_69726438	chr10	-	69716733	69718869	69718893	69726438	2.94794e-05	9.97589e-05	0.0833668
PPRC1	chr10_+_103904064_103904776_103907149_103908127	chr10	+	103904064	103904776	103907149	103908127	0.00335101	0.00733911	0.00389727
LPCAT4	chr15_-_34652410_34653600_34653733_34654395	chr15	-	34652410	34653600	34653733	34654395	4.37508e-05	0.000142891	0.324337
AQR	chr15_-_35224635_35226771_35226836_35230936	chr15	-	35224635	35226771	35226836	35230936	1.33105e-06	5.90778e-06	0.0240512
MAGOH	chr1_-_53694626_53699213_53699324_53701247	chr1	-	53694626	53699213	53699324	53701247	4.22619e-68	1.47778e-65	0.281788
LRP8	chr1_-_53720857_53722911_53723136_53723989	chr1	-	53720857	53722911	53723136	53723989	0.0194569	0.0357895	-0.106419
BUB1B	chr15_+_40453456_40457253_40457397_40462261	chr15	+	40453456	40457253	40457397	40462261	0.0431135	0.0729012	0.00985324
PLCB2	chr15_-_40581559_40582225_40582283_40582776	chr15	-	40581559	40582225	40582283	40582776	0.0296641	0.0522679	0.212583
KNSTRN	chr15_+_40682130_40683693_40683755_40684148	chr15	+	40682130	40683693	40683755	40684148	1.66248e-46	2.41899e-44	0.14906
KNL1	chr15_+_40903709_40907538_40907576_40911155	chr15	+	40903709	40907538	40907576	40911155	1.12896e-08	7.24895e-08	0.166063
RAD51	chr15_+_41001314_41011002_41011097_41020907	chr15	+	41001314	41011002	41011097	41020907	3.74685e-06	1.52309e-05	0.0950899
RAD51	chr15_+_41021832_41022050_41022172_41023251	chr15	+	41021832	41022050	41022172	41023251	7.3481e-17	1.41506e-15	0.190526
ZFYVE19	chr15_+_41102955_41104896_41105100_41105534	chr15	+	41102955	41104896	41105100	41105534	0.032378	0.0565302	0.0995148
INO80	chr15_-_41297885_41308285_41308413_41313096	chr15	-	41297885	41308285	41308413	41313096	6.3386e-07	2.9862e-06	0.0905135
INO80	chr15_-_41372102_41373217_41373271_41377565	chr15	-	41372102	41373217	41373271	41377565	0.000501083	0.00131112	0.03415
INO80	chr15_-_41384380_41387798_41387866_41387955	chr15	-	41384380	41387798	41387866	41387955	9.22146e-05	0.000281443	0.0266755
CHP1	chr15_+_41549188_41554953_41555081_41562753	chr15	+	41549188	41554953	41555081	41562753	9.49342e-06	3.55678e-05	0.0181812
MGA	chr15_+_42000057_42000301_42000406_42002887	chr15	+	42000057	42000301	42000406	42002887	0.000230328	0.000646877	0.0371003
MYPN	chr10_+_69905283_69908109_69908224_69909795	chr10	+	69905283	69908109	69908224	69909795	0.0378803	0.0650156	0.0693217
NDC1	chr1_-_54298264_54301172_54301293_54303876	chr1	-	54298264	54301172	54301293	54303876	0.002138	0.00488814	-0.0286704
CCNDBP1	chr15_+_43481478_43482252_43482349_43482521	chr15	+	43481478	43482252	43482349	43482521	0.000588704	0.00151748	0.0514594
TUBGCP4	chr15_+_43672361_43675500_43675702_43677987	chr15	+	43672361	43675500	43675702	43677987	3.04983e-06	1.26183e-05	0.0594949
TP53BP1	chr15_-_43720366_43724391_43724875_43730520	chr15	-	43720366	43724391	43724875	43730520	0.00312489	0.00689121	0.0316492
PDIA3	chr15_+_44038904_44046021_44046100_44048845	chr15	+	44038904	44046021	44046100	44048845	1.23952e-06	5.53592e-06	0.0052248
CASC4	chr15_+_44673174_44695084_44695252_44705532	chr15	+	44673174	44695084	44695252	44705532	0.0451608	0.0759765	0.0773592
CTDSPL2	chr15_+_44792011_44795621_44796048_44806794	chr15	+	44792011	44795621	44796048	44806794	0.00713807	0.0145335	-0.0477464
CTDSPL2	chr15_+_44806858_44806962_44807042_44811365	chr15	+	44806858	44806962	44807042	44811365	9.45044e-10	7.22401e-09	0.0350697
MRPL37	chr1_+_54675804_54678173_54678331_54681812	chr1	+	54675804	54678173	54678331	54681812	0.0296803	0.0522932	0.00879684
SECISBP2L	chr15_-_49309825_49311614_49311749_49319560	chr15	-	49309825	49311614	49311749	49319560	2.30362e-06	9.76541e-06	0.213165
COPS2	chr15_-_49423013_49425955_49426008_49426125	chr15	-	49423013	49425955	49426008	49426125	1.00839e-20	2.8281e-19	0.0360887
GABPB1	chr15_-_50593565_50595125_50595320_50596161	chr15	-	50593565	50595125	50595320	50596161	3.32556e-07	1.64839e-06	0.036637
USP8	chr15_+_50731374_50733545_50733690_50741595	chr15	+	50731374	50733545	50733690	50741595	3.0905e-07	1.53999e-06	0.0782243
USP8	chr15_+_50754519_50757243_50757388_50763828	chr15	+	50754519	50757243	50757388	50763828	0.00033164	0.00090108	0.0249847
USP8	chr15_+_50763992_50769045_50769190_50769471	chr15	+	50763992	50769045	50769190	50769471	1.66774e-08	1.03965e-07	0.0437839
TRPM7	chr15_-_50886810_50888451_50888578_50891317	chr15	-	50886810	50888451	50888578	50891317	0.00525698	0.011025	0.0144418
TRPM7	chr15_-_50916497_50920345_50920446_50923612	chr15	-	50916497	50920345	50920446	50923612	6.67551e-05	0.000209734	0.0493231
AP4E1	chr15_+_51223168_51226820_51226894_51233637	chr15	+	51223168	51226820	51226894	51233637	1.04304e-06	4.72488e-06	0.0735632
MYO5C	chr15_-_52539211_52539654_52539789_52540895	chr15	-	52539211	52539654	52539789	52540895	0.0216106	0.0393275	0.0581137
MYO5A	chr15_-_52646211_52652164_52652278_52656749	chr15	-	52646211	52652164	52652278	52656749	0.00223417	0.00508703	0.0434533
SLC25A16	chr10_-_70276600_70276840_70276942_70287001	chr10	-	70276600	70276840	70276942	70287001	0.0114533	0.0222411	0.180272
PCSK9	chr1_+_55518084_55518322_55518464_55521664	chr1	+	55518084	55518322	55518464	55521664	5.82999e-10	4.60098e-09	0.0227756
USP24	chr1_-_55620451_55622620_55622724_55622927	chr1	-	55620451	55622620	55622724	55622927	5.83333e-05	0.000185601	0.0335338
USP24	chr1_-_55638193_55642048_55642116_55643638	chr1	-	55638193	55642048	55642116	55643638	3.4329e-07	1.6975e-06	0.0290465
TCF12	chr15_+_57525054_57526240_57526305_57535668	chr15	+	57525054	57526240	57526305	57535668	7.88142e-08	4.37465e-07	0.0685079
ADAM10	chr15_-_58903306_58904006_58904190_58913668	chr15	-	58903306	58904006	58904190	58913668	0.000167591	0.000484641	0.0122622
ADAM10	chr15_-_58933159_58936084_58936177_58938252	chr15	-	58933159	58936084	58936177	58938252	6.32496e-05	0.000199692	0.0342592
SLTM	chr15_-_59181753_59182479_59182660_59185094	chr15	-	59181753	59182479	59182660	59185094	5.53295e-14	7.58883e-13	0.149563
SLTM	chr15_-_59186392_59186631_59186781_59189312	chr15	-	59186392	59186631	59186781	59189312	0.0416083	0.0706423	0.0196347
CCAR1	chr10_+_70515293_70516029_70516240_70517049	chr10	+	70515293	70516029	70516240	70517049	0.000760457	0.00191491	0.053109
ANXA2	chr15_-_60656722_60674540_60674640_60678225	chr15	-	60656722	60674540	60674640	60678225	5.44807e-14	7.47987e-13	0.0048103
APH1B	chr15_+_63578827_63579622_63579745_63594542	chr15	+	63578827	63579622	63579745	63594542	0.00270358	0.00604649	0.159223
HERC1	chr15_-_63915090_63915923_63916089_63916355	chr15	-	63915090	63915923	63916089	63916355	1.03027e-06	4.67066e-06	0.0679164
SNX1	chr15_+_64415745_64418277_64418419_64419371	chr15	+	64415745	64418277	64418419	64419371	6.96319e-08	3.90178e-07	0.0327526
CSNK1G1	chr15_-_64472653_64480573_64480684_64495279	chr15	-	64472653	64480573	64480684	64495279	0.00185728	0.00430218	0.164393
TRIP4	chr15_+_64702027_64706283_64706410_64710738	chr15	+	64702027	64706283	64706410	64710738	0.00173579	0.00404643	0.126524
PIF1	chr15_-_65108964_65110144_65110290_65110454	chr15	-	65108964	65110144	65110290	65110454	4.61965e-07	2.23139e-06	0.245919
DPP8	chr15_-_65759561_65766546_65766626_65771216	chr15	-	65759561	65766546	65766626	65771216	2.16416e-11	2.11728e-10	0.118698
HACD3	chr15_+_65847298_65849076_65849241_65851016	chr15	+	65847298	65849076	65849241	65851016	3.43283e-07	1.69748e-06	0.016021
ZWILCH	chr15_+_66829601_66832435_66832548_66838927	chr15	+	66829601	66832435	66832548	66838927	0.0012843	0.00307873	0.00928312
ZWILCH	chr15_+_66839043_66840169_66840267_66840687	chr15	+	66839043	66840169	66840267	66840687	0.00902703	0.0179579	0.0300384
PAQR5	chr15_+_69629840_69652304_69652470_69672220	chr15	+	69629840	69652304	69652470	69672220	0.0403592	0.0687652	0.272034
KIF23	chr15_+_69714091_69714330_69714467_69714663	chr15	+	69714091	69714330	69714467	69714663	4.01552e-31	2.53978e-29	0.134674
KIF23	chr15_+_69715668_69717620_69717662_69718407	chr15	+	69715668	69717620	69717662	69718407	1.2117e-21	3.68504e-20	0.335889
TLE3	chr15_-_70343806_70344712_70344863_70345564	chr15	-	70343806	70344712	70344863	70345564	5.57511e-06	2.19008e-05	0.0514578
UACA	chr15_-_70975134_70976603_70976785_70979877	chr15	-	70975134	70976603	70976785	70979877	0.0459655	0.0771777	0.0535198
MYO9A	chr15_-_72302788_72311379_72311436_72313257	chr15	-	72302788	72311379	72311436	72313257	0.00520074	0.0109178	0.227823
HEXA	chr15_-_72645519_72646031_72646078_72647898	chr15	-	72645519	72646031	72646078	72647898	0.000662788	0.00168988	-0.0128822
VPS26A	chr10_+_70892803_70915567_70915643_70916761	chr10	+	70892803	70915567	70915643	70916761	0.000358218	0.000966555	0.0107204
ULK3	chr15_-_75130533_75130606_75130685_75130779	chr15	-	75130533	75130606	75130685	75130779	0.00698733	0.0142578	0.0402265
FAM219B	chr15_-_75197572_75198618_75198706_75198926	chr15	-	75197572	75198618	75198706	75198926	0.00538022	0.0112584	0.112306
MAN2C1	chr15_-_75652552_75652905_75653029_75653385	chr15	-	75652552	75652905	75653029	75653385	0.0433289	0.0732176	-0.0834987
NRG4	chr15_-_76254315_76261469_76261565_76301539	chr15	-	76254315	76261469	76261565	76301539	7.90048e-05	0.000244453	0.316878
SCAPER	chr15_-_77057795_77057903_77057979_77059257	chr15	-	77057795	77057903	77057979	77059257	4.01609e-08	2.3446e-07	0.144235
SCAPER	chr15_-_77067458_77087620_77087781_77092587	chr15	-	77067458	77087620	77087781	77092587	0.0058991	0.0122314	0.140373
IDH3A	chr15_+_78456122_78457333_78457418_78458490	chr15	+	78456122	78457333	78457418	78458490	3.02353e-06	1.25195e-05	0.0232247
WDR61	chr15_-_78578475_78580630_78580724_78581959	chr15	-	78578475	78580630	78580724	78581959	1.02369e-05	3.81019e-05	0.00767075
IREB2	chr15_+_78758831_78762873_78762943_78764081	chr15	+	78758831	78762873	78762943	78764081	0.000981392	0.0024121	0.0286342
AIFM2	chr10_-_71876530_71877567_71877676_71880261	chr10	-	71876530	71877567	71877676	71880261	2.5044e-05	8.60423e-05	0.0398024
BTBD1	chr15_-_83710677_83718824_83718930_83725139	chr15	-	83710677	83718824	83718930	83725139	2.71431e-08	1.63173e-07	0.0274758
DET1	chr15_-_89074946_89079542_89079612_89089769	chr15	-	89074946	89079542	89079612	89089769	0.000355277	0.000959268	0.477171
OMA1	chr1_-_58946846_58971731_58971881_58992931	chr1	-	58946846	58971731	58971881	58992931	0.0199739	0.0366363	0.0365245
FANCI	chr15_+_89804074_89804815_89804972_89805050	chr15	+	89804074	89804815	89804972	89805050	1.73495e-07	9.05881e-07	0.0144328
FANCI	chr15_+_89820122_89821917_89822005_89824399	chr15	+	89820122	89821917	89822005	89824399	0.000760646	0.00191534	0.0305362
POLG	chr15_-_89864243_89864355_89864491_89864965	chr15	-	89864243	89864355	89864491	89864965	2.84764e-09	2.02236e-08	0.176438
POLG	chr15_-_89873507_89875448_89875605_89876325	chr15	-	89873507	89875448	89875605	89876325	9.91325e-05	0.000300623	-0.180871
TICRR	chr15_+_90169017_90169166_90169292_90170185	chr15	+	90169017	90169166	90169292	90170185	0.000811075	0.00202984	0.178258
UNC45A	chr15_+_91483703_91485666_91485835_91486140	chr15	+	91483703	91485666	91485835	91486140	1.38067e-06	6.10895e-06	0.0251099
PRC1	chr15_-_91512853_91513633_91513744_91517364	chr15	-	91512853	91513633	91513744	91517364	1.42175e-50	2.55286e-48	0.128529
SNRNP25	chr16_+_105882_106320_106420_106537	chr16	+	105882	106320	106420	106537	0.038188	0.0654831	0.0125789
NUBP1	chr16_+_10837739_10837817_10837922_10840998	chr16	+	10837739	10837817	10837922	10840998	2.00625e-07	1.03512e-06	0.0219387
TXNDC11	chr16_-_11815526_11824500_11824630_11827836	chr16	-	11815526	11824500	11824630	11827836	0.0356243	0.0615558	0.0772532
ZC3H7A	chr16_-_11862357_11862886_11862951_11864637	chr16	-	11862357	11862886	11862951	11864637	7.27165e-17	1.40074e-15	0.369103
TSR3	chr16_-_1399609_1399889_1399953_1400057	chr16	-	1399609	1399889	1399953	1400057	1.62801e-09	1.20016e-08	0.0459189
GNPTG	chr16_+_1411956_1412038_1412132_1412205	chr16	+	1411956	1412038	1412132	1412205	1.13884e-05	4.19855e-05	0.0450201
PARN	chr16_-_14721044_14721125_14721193_14722027	chr16	-	14721044	14721125	14721193	14722027	5.56425e-05	0.000177825	0.0622025
PSAP	chr10_-_73578481_73578787_73578868_73579220	chr10	-	73578481	73578787	73578868	73579220	3.75233e-06	1.52515e-05	0.00385037
PKD1P3-NPIPA1	chr16_+_15027133_15027223_15027350_15029015	chr16	+	15027133	15027223	15027350	15029015	0.0301337	0.0530028	0.160056
RRN3	chr16_-_15173953_15177369_15177439_15178497	chr16	-	15173953	15177369	15177439	15178497	1.54723e-24	6.02957e-23	0.0791629
TELO2	chr16_+_1550700_1551420_1551500_1551662	chr16	+	1550700	1551420	1551500	1551662	0.000228464	0.000642135	0.0973847
ABCC1	chr16_+_16230501_16232220_16232415_16235028	chr16	+	16230501	16232220	16232415	16235028	1.94334e-06	8.35978e-06	0.160991
NFIA	chr1_+_61818239_61824818_61824946_61848907	chr1	+	61818239	61824818	61824946	61848907	3.23665e-07	1.60749e-06	0.106061
SPSB3	chr16_-_1827444_1827747_1828049_1828133	chr16	-	1827444	1827747	1828049	1828133	9.20351e-14	1.22772e-12	0.108892
HAGH	chr16_-_1867272_1869115_1869224_1869896	chr16	-	1867272	1869115	1869224	1869896	8.193e-06	3.10874e-05	0.0423855
NFIA	chr1_+_61872399_61892136_61892228_61920973	chr1	+	61872399	61892136	61892228	61920973	1.62788e-11	1.6229e-10	0.527379
SMG1	chr16_-_18883667_18883815_18883946_18887444	chr16	-	18883667	18883815	18883946	18887444	1.56685e-05	5.61522e-05	0.0481461
CCP110	chr16_+_19535410_19537040_19537183_19539187	chr16	+	19535410	19537040	19537183	19539187	0.0370411	0.0637288	-0.13824
CCP110	chr16_+_19553386_19553942_19554082_19554198	chr16	+	19553386	19553942	19554082	19554198	1.77656e-07	9.25649e-07	0.156338
CCP110	chr16_+_19559336_19559836_19559922_19562516	chr16	+	19559336	19559836	19559922	19562516	0.0441503	0.0744605	0.206585
KNOP1	chr16_-_19721908_19722693_19722762_19725438	chr16	-	19721908	19722693	19722762	19725438	0.0141318	0.0268613	0.0476155
ZNF598	chr16_-_2048853_2048965_2049122_2049495	chr16	-	2048853	2048965	2049122	2049495	0.00092128	0.00227742	0.0511744
REXO5	chr16_+_20833224_20835760_20835849_20837153	chr16	+	20833224	20835760	20835849	20837153	0.0317542	0.0555524	-0.0740952
DCUN1D3	chr16_-_20873965_20907629_20907703_20911524	chr16	-	20873965	20907629	20907703	20911524	5.91819e-09	3.98699e-08	0.452198
TMEM159	chr16_+_21172599_21178160_21178232_21181756	chr16	+	21172599	21178160	21178232	21181756	5.51295e-06	2.16767e-05	0.171753
SMG1P3	chr16_-_21471256_21471410_21471541_21475022	chr16	-	21471256	21471410	21471541	21475022	0.000158094	0.000459665	0.054422
UQCRC2	chr16_+_21964777_21968555_21968639_21968736	chr16	+	21964777	21968555	21968639	21968736	0.015852	0.0297734	0.00459175
TRAF7	chr16_+_2224049_2224251_2224334_2225110	chr16	+	2224049	2224251	2224334	2225110	6.23386e-10	4.89713e-09	0.0703836
PATJ	chr1_+_62228851_62231950_62232145_62234953	chr1	+	62228851	62231950	62232145	62234953	0.000275465	0.000761281	0.0351306
RNPS1	chr16_-_2304064_2305585_2305727_2312277	chr16	-	2304064	2305585	2305727	2312277	3.83592e-19	9.32081e-18	0.0487419
GGA2	chr16_-_23491208_23491965_23492091_23494242	chr16	-	23491208	23491965	23492091	23494242	8.66312e-27	4.01018e-25	0.231658
LUC7L	chr16_-_240134_240539_240569_242924	chr16	-	240134	240539	240569	242924	4.84609e-09	3.31244e-08	0.0472231
RBBP6	chr16_+_24578826_24579112_24579214_24580064	chr16	+	24578826	24579112	24579214	24580064	0.000625023	0.00160221	0.298514
TNRC6A	chr16_+_24803138_24804793_24804970_24805863	chr16	+	24803138	24804793	24804970	24805863	3.72549e-09	2.59648e-08	0.332608
TNRC6A	chr16_+_24806040_24807227_24807260_24808809	chr16	+	24806040	24807227	24807260	24808809	3.52456e-06	1.44066e-05	0.210101
CCNF	chr16_+_2481285_2482961_2483068_2485805	chr16	+	2481285	2482961	2483068	2485805	9.28355e-08	5.08716e-07	0.0916147
TNRC6A	chr16_+_24815640_24816025_24816172_24816333	chr16	+	24815640	24816025	24816172	24816333	1.79661e-10	1.53481e-09	-0.407838
ARHGAP17	chr16_-_24990326_25025183_25025277_25026528	chr16	-	24990326	25025183	25025277	25026528	0.00183567	0.0042567	-0.280694
PATJ	chr1_+_62503721_62516637_62516730_62545120	chr1	+	62503721	62516637	62516730	62545120	0.0225236	0.0408096	0.0350959
PDPK1	chr16_+_2588137_2588619_2588772_2607702	chr16	+	2588137	2588619	2588772	2607702	0.00753819	0.0152663	-0.141303
ECD	chr10_-_74896676_74897760_74897828_74899065	chr10	-	74896676	74897760	74897828	74899065	8.53106e-05	0.000262121	0.0152387
GTF3C1	chr16_-_27472883_27473614_27473807_27474860	chr16	-	27472883	27473614	27473807	27474860	1.4006e-06	6.19033e-06	0.0784637
SRRM2	chr16_+_2809662_2809747_2810009_2810300	chr16	+	2809662	2809747	2810009	2810300	2.55662e-10	2.134e-09	0.32499
XPO6	chr16_-_28124371_28128638_28128783_28132989	chr16	-	28124371	28128638	28128783	28132989	0.000424305	0.0011273	0.0524249
FAM234A	chr16_+_284856_298242_298396_299546	chr16	+	284856	298242	298396	299546	0.000241485	0.000675193	0.247982
CLN3	chr16_-_28500707_28502802_28502881_28503033	chr16	-	28500707	28502802	28502881	28503033	0.0115958	0.0224892	0.0480974
SPNS1	chr16_+_28992936_28993221_28993377_28993675	chr16	+	28992936	28993221	28993377	28993675	0.0154269	0.0290559	0.0897498
SMG1P2	chr16_-_29577570_29580591_29580649_29624422	chr16	-	29577570	29580591	29580649	29624422	0.0407872	0.0694072	0.0994862
FLYWCH1	chr16_+_2962155_2963006_2963251_2964175	chr16	+	2962155	2963006	2963251	2964175	5.40362e-08	3.08716e-07	-0.351107
KIF22	chr16_+_29816347_29816435_29816495_29816582	chr16	+	29816347	29816435	29816495	29816582	8.96707e-12	9.26491e-11	0.0425954
MAZ	chr16_+_29818214_29818298_29819149_29819549	chr16	+	29818214	29818298	29819149	29819549	4.32844e-05	0.000141519	0.0148195
MAZ	chr16_+_29820062_29820860_29821085_29821396	chr16	+	29820062	29820860	29821085	29821396	1.42479e-07	7.55617e-07	-0.11715
INO80E	chr16_+_30007938_30008128_30008181_30012077	chr16	+	30007938	30008128	30008181	30012077	2.55257e-09	1.82767e-08	0.0406372
DOCK7	chr1_-_63009416_63010617_63010710_63018401	chr1	-	63009416	63010617	63010710	63018401	0.000430254	0.00114173	0.251711
ANXA7	chr10_-_75143448_75147446_75147541_75148068	chr10	-	75143448	75147446	75147541	75148068	0.0304096	0.0534355	0.00355804
KREMEN2	chr16_+_3017446_3017526_3017605_3017809	chr16	+	3017446	3017526	3017605	3017809	0.00713737	0.0145323	0.408539
PRR14	chr16_+_30665660_30665949_30666535_30666670	chr16	+	30665660	30665949	30666535	30666670	0.000650583	0.00166172	0.349119
RNF40	chr16_+_30776820_30777483_30777603_30777698	chr16	+	30776820	30777483	30777603	30777698	5.21932e-11	4.82536e-10	0.0531415
BCL7C	chr16_-_30904068_30904160_30904269_30904531	chr16	-	30904068	30904160	30904269	30904531	0.00825722	0.0165747	-0.00707448
FUS	chr16_+_31196500_31198122_31198157_31199644	chr16	+	31196500	31198122	31198157	31199644	4.98176e-15	7.76681e-14	0.0598888
ZNF267	chr16_+_31885290_31892045_31892142_31895817	chr16	+	31885290	31892045	31892142	31895817	0.0412826	0.0701488	-0.0635636
ZNF267	chr16_+_31896577_31901527_31901571_31925795	chr16	+	31896577	31901527	31901571	31925795	3.70513e-05	0.000122836	0.152346
AXIN1	chr16_-_339607_341189_341297_343486	chr16	-	339607	341189	341297	343486	0.00124582	0.00299535	0.117405
NAA60	chr16_+_3493827_3497481_3497620_3498469	chr16	+	3493827	3497481	3497620	3498469	0.0377806	0.0648607	0.167194
CLUAP1	chr16_+_3551089_3554719_3554831_3556329	chr16	+	3551089	3554719	3554831	3556329	2.85402e-06	1.18815e-05	0.094329
CLUAP1	chr16_+_3573299_3576411_3576484_3580566	chr16	+	3573299	3576411	3576484	3580566	8.10396e-05	0.000250177	0.0512665
TRAP1	chr16_-_3740986_3760385_3760454_3767420	chr16	-	3740986	3760385	3760454	3767420	0.00486254	0.0102743	0.00626818
CREBBP	chr16_-_3824694_3827613_3827658_3828010	chr16	-	3824694	3827613	3827658	3828010	0.00816246	0.0164029	0.161439
BMS1P4	chr10_-_75473090_75477772_75477923_75478916	chr10	-	75473090	75477772	75477923	75478916	0.000841761	0.00209891	0.257505
EFCAB7	chr1_+_63991430_63997490_63997702_63998339	chr1	+	63991430	63997490	63997702	63998339	4.37293e-05	0.000142825	0.0875601
TFAP4	chr16_-_4308250_4310090_4310246_4310454	chr16	-	4308250	4310090	4310246	4310454	2.11332e-05	7.37335e-05	0.0309024
NME4	chr16_+_449123_449378_449480_449625	chr16	+	449123	449378	449480	449625	0.00154586	0.00364277	0.00909957
SEC24C	chr10_+_75506762_75510865_75511001_75519378	chr10	+	75506762	75510865	75511001	75519378	1.40683e-08	8.88907e-08	0.0331895
VPS35	chr16_-_46706384_46708225_46708374_46708474	chr16	-	46706384	46708225	46708374	46708474	2.42523e-08	1.4705e-07	0.00835519
SEC24C	chr10_+_75520607_75521855_75521924_75523246	chr10	+	75520607	75521855	75521924	75523246	0.00492713	0.0103965	0.0932648
C16orf87	chr16_-_46836982_46843514_46843697_46858296	chr16	-	46836982	46843514	46843697	46858296	0.00483919	0.0102293	-0.0672389
SEC24C	chr10_+_75525347_75525557_75525673_75525842	chr10	+	75525347	75525557	75525673	75525842	5.98591e-09	4.02881e-08	0.029284
SEC24C	chr10_+_75525968_75526107_75526299_75526516	chr10	+	75525968	75526107	75526299	75526516	6.30873e-15	9.7197e-14	0.138103
SEC24C	chr10_+_75526611_75526811_75526928_75527593	chr10	+	75526611	75526811	75526928	75527593	5.69549e-08	3.24119e-07	0.0244895
MGRN1	chr16_+_4733933_4736259_4736304_4738795	chr16	+	4733933	4736259	4736304	4738795	0.0224059	0.0406201	0.113889
ANKS3	chr16_-_4755254_4764051_4764187_4774749	chr16	-	4755254	4764051	4764187	4774749	2.30277e-06	9.76211e-06	0.0888577
N4BP1	chr16_-_48582025_48585296_48585393_48587448	chr16	-	48582025	48585296	48585393	48587448	1.26775e-07	6.78467e-07	0.136394
CNEP1R1	chr16_+_50060378_50063635_50063709_50067306	chr16	+	50060378	50063635	50063709	50067306	0.0113193	0.0220089	0.0485409
ZSWIM8	chr10_+_75550934_75551081_75551257_75551615	chr10	+	75550934	75551081	75551257	75551615	0.000530414	0.00138051	0.160943
NAGPA	chr16_-_5078186_5078297_5078366_5078879	chr16	-	5078186	5078297	5078366	5078879	0.00102551	0.00251009	-0.129358
ALG1	chr16_+_5129808_5130946_5131057_5132558	chr16	+	5129808	5130946	5131057	5132558	1.24276e-09	9.32596e-09	0.107313
EEF2KMT	chr16_-_5145515_5147280_5147354_5147643	chr16	-	5145515	5147280	5147354	5147643	0.0414334	0.0703791	-0.130547
CHD9	chr16_+_53261376_53261459_53261515_53262893	chr16	+	53261376	53261459	53261515	53262893	4.08287e-10	3.30035e-09	0.0907623
RAB11FIP3	chr16_+_539000_541133_541268_546822	chr16	+	539000	541133	541268	546822	0.0320832	0.0560686	0.15259
AMFR	chr16_-_56419934_56423096_56423287_56435643	chr16	-	56419934	56423096	56423287	56435643	0.0480927	0.0803396	0.00955071
NUDT21	chr16_-_56473658_56480537_56480601_56481699	chr16	-	56473658	56480537	56480601	56481699	1.25655e-21	3.81476e-20	0.0172709
OGFOD1	chr16_+_56500180_56500787_56500879_56501075	chr16	+	56500180	56500787	56500879	56501075	0.00138523	0.0032972	0.0090364
OGFOD1	chr16_+_56501930_56503914_56503994_56504397	chr16	+	56501930	56503914	56503994	56504397	0.0248763	0.0446155	0.0104617
NUP93	chr16_+_56867318_56868039_56868166_56868280	chr16	+	56867318	56868039	56868166	56868280	7.26578e-06	2.78764e-05	0.0122834
CIAPIN1	chr16_-_57468124_57470567_57470644_57473092	chr16	-	57468124	57470567	57470644	57473092	7.7998e-08	4.33194e-07	0.0119646
KATNB1	chr16_+_57786513_57786689_57786840_57786987	chr16	+	57786513	57786689	57786840	57786987	5.6944e-06	2.23294e-05	0.0658012
KIFC3	chr16_-_57796182_57798054_57798159_57799369	chr16	-	57796182	57798054	57798159	57799369	9.7761e-06	3.65373e-05	0.0300197
AP3M1	chr10_-_75889750_75893784_75893922_75896388	chr10	-	75889750	75893784	75893922	75896388	0.00263208	0.00590149	0.00754968
CNOT1	chr16_-_58581200_58581469_58581586_58583621	chr16	-	58581200	58581469	58581586	58583621	1.0642e-06	4.81243e-06	0.011892
GOT2	chr16_-_58752592_58753099_58753159_58756052	chr16	-	58752592	58753099	58753159	58756052	1.71414e-06	7.44966e-06	0.0082622
NAE1	chr16_-_66842978_66844276_66844316_66844598	chr16	-	66842978	66844276	66844316	66844598	2.30151e-07	1.17399e-06	0.00887606
NAE1	chr16_-_66850575_66850867_66850931_66851326	chr16	-	66850575	66850867	66850931	66851326	3.45791e-22	1.10018e-20	0.0254229
ADK	chr10_+_76158337_76285013_76285184_76349038	chr10	+	76158337	76285013	76285184	76349038	0.000112929	0.000338346	0.0266947
C16orf70	chr16_+_67154097_67159861_67159945_67165187	chr16	+	67154097	67159861	67159945	67165187	0.00687095	0.0140438	0.0311735
ADK	chr10_+_76349075_76360136_76360251_76429939	chr10	+	76349075	76360136	76360251	76429939	0.00039531	0.00105683	0.0175686
TRADD	chr16_-_67189557_67190412_67190571_67193739	chr16	-	67189557	67190412	67190571	67193739	0.0279648	0.0495702	-0.0955849
E2F4	chr16_+_67226773_67226911_67227418_67228299	chr16	+	67226773	67226911	67227418	67228299	0.000317129	0.000864893	0.0874937
KAT6B	chr10_+_76586543_76598440_76598510_76602356	chr10	+	76586543	76598440	76598510	76602356	8.42764e-12	8.7397e-11	0.323882
DUS2	chr16_+_68087558_68088476_68088520_68090265	chr16	+	68087558	68088476	68088520	68090265	2.52716e-07	1.27964e-06	0.0644341
ESRP2	chr16_-_68266191_68266273_68266406_68266478	chr16	-	68266191	68266273	68266406	68266478	0.00139164	0.00331113	0.0803106
CYB5B	chr16_+_69482047_69492995_69493024_69496331	chr16	+	69482047	69492995	69493024	69496331	9.14534e-07	4.18841e-06	0.00767108
NFAT5	chr16_+_69600277_69602397_69602451_69660304	chr16	+	69600277	69602397	69602451	69660304	1.50889e-05	5.42458e-05	0.360936
PDXDC2P-NPIPB14P	chr16_-_70010635_70010713_70011906_70011978	chr16	-	70010635	70010713	70011906	70011978	0.00783854	0.0158104	0.457707
PDXDC2P-NPIPB14P	chr16_-_70057380_70057532_70057581_70058487	chr16	-	70057380	70057532	70057581	70058487	1.90147e-05	6.69916e-05	0.141745
PDPR	chr16_+_70164447_70165204_70165322_70166052	chr16	+	70164447	70165204	70165322	70166052	4.61731e-07	2.23029e-06	0.254374
PDPR	chr16_+_70176589_70177412_70177561_70178322	chr16	+	70176589	70177412	70177561	70178322	1.02255e-05	3.80631e-05	0.133572
NONE	chr16_-_70266014_70266566_70266707_70267325	chr16	-	70266014	70266566	70266707	70267325	0.000167577	0.00048461	0.107986
NONE	chr16_-_70269061_70269215_70269346_70274937	chr16	-	70269061	70269215	70269346	70274937	0.00313817	0.00691727	0.177151
DDX19B	chr16_+_70350007_70351398_70351491_70358486	chr16	+	70350007	70351398	70351491	70358486	2.56766e-07	1.29841e-06	0.0836734
PHLPP2	chr16_-_71715808_71718378_71718504_71724420	chr16	-	71715808	71718378	71718504	71724420	0.0189852	0.0350101	0.141865
RHOT2	chr16_+_718411_718487_718569_718654	chr16	+	718411	718487	718569	718654	0.0405128	0.0689967	0.0135908
RHOT2	chr16_+_718699_719552_719606_720121	chr16	+	718699	719552	719606	720121	0.00121588	0.00292979	0.0265279
DHODH	chr16_+_72048571_72049582_72049757_72050921	chr16	+	72048571	72049582	72049757	72050921	0.00075284	0.00189744	-0.0989765
GLG1	chr16_-_74501746_74502843_74502961_74503881	chr16	-	74501746	74502843	74502961	74503881	4.94776e-06	1.96425e-05	0.0585623
RFWD3	chr16_-_74678633_74683029_74683100_74685816	chr16	-	74678633	74683029	74683100	74685816	4.9364e-06	1.96019e-05	0.0172095
POLR3A	chr10_-_79742575_79743677_79743770_79743961	chr10	-	79742575	79743677	79743770	79743961	0.00038857	0.00104052	0.122071
ADAT1	chr16_-_75651170_75652483_75652538_75654162	chr16	-	75651170	75652483	75652538	75654162	1.86746e-08	1.15433e-07	0.222884
POLR3A	chr10_-_79767624_79769294_79769433_79769620	chr10	-	79767624	79769294	79769433	79769620	5.95003e-09	4.00655e-08	0.112219
CDYL2	chr16_-_80638443_80641988_80642132_80646521	chr16	-	80638443	80641988	80642132	80646521	0.00228872	0.00519925	-0.030156
MBTPS1	chr16_-_84104381_84108201_84108346_84115350	chr16	-	84104381	84108201	84108346	84115350	6.18185e-06	2.40618e-05	0.0439184
MBTPS1	chr16_-_84121065_84124479_84124547_84125335	chr16	-	84121065	84124479	84124547	84125335	0.000310267	0.000847883	0.0109269
METTL22	chr16_+_8722967_8728895_8728936_8729023	chr16	+	8722967	8728895	8728936	8729023	0.0015686	0.00369096	0.251776
FBXO31	chr16_-_87380856_87392016_87392103_87393899	chr16	-	87380856	87392016	87392103	87393899	0.000144034	0.000422264	0.169118
BANP	chr16_+_88052273_88061088_88061256_88066713	chr16	+	88052273	88061088	88061256	88066713	6.83839e-08	3.83826e-07	0.0619109
BANP	chr16_+_88071617_88098872_88098938_88105673	chr16	+	88071617	88098872	88098938	88105673	1.68282e-11	1.67383e-10	0.461148
CTU2	chr16_+_88781334_88781455_88781514_88781588	chr16	+	88781334	88781455	88781514	88781588	1.72827e-06	7.50483e-06	0.0635882
PIEZO1	chr16_-_88783619_88783944_88784023_88785980	chr16	-	88783619	88783944	88784023	88785980	6.38887e-08	3.6037e-07	-0.18734
ANKRD11	chr16_-_89371752_89379724_89379997_89383339	chr16	-	89371752	89379724	89379997	89383339	3.38484e-06	1.38816e-05	0.10853
SPG7	chr16_+_89579445_89580753_89580871_89590412	chr16	+	89579445	89580753	89580871	89590412	4.82017e-11	4.47896e-10	0.143234
CDK10	chr16_+_89759734_89759805_89759875_89760579	chr16	+	89759734	89759805	89759875	89760579	0.00556419	0.0116042	0.130991
FANCA	chr16_-_89818630_89824984_89825113_89828355	chr16	-	89818630	89824984	89825113	89828355	0.0101292	0.0199121	0.134273
FANCA	chr16_-_89828430_89829045_89829201_89831296	chr16	-	89828430	89829045	89829201	89831296	0.00419805	0.00899732	-0.126922
GAS8	chr16_+_90099332_90102040_90102095_90102787	chr16	+	90099332	90102040	90102095	90102787	0.0399187	0.0681029	0.0651023
LRRC40	chr1_-_70644676_70646768_70646892_70650466	chr1	-	70644676	70646768	70646892	70650466	1.22693e-05	4.49066e-05	0.0299574
ANKRD13C	chr1_-_70758232_70759186_70759303_70761811	chr1	-	70758232	70759186	70759303	70761811	0.00341796	0.00747072	-0.0663912
ANKRD13C	chr1_-_70781249_70790535_70790640_70801739	chr1	-	70781249	70790535	70790640	70801739	2.45913e-06	1.03664e-05	0.0392143
CTH	chr1_+_70881720_70883619_70883715_70887247	chr1	+	70881720	70883619	70883715	70887247	1.32391e-05	4.81466e-05	0.0552567
MAP2K4	chr17_+_11999011_12011106_12011226_12013690	chr17	+	11999011	12011106	12011226	12013690	7.78853e-07	3.61254e-06	0.0483237
ELAC2	chr17_-_12897820_12898080_12898201_12898278	chr17	-	12897820	12898080	12898201	12898278	2.94664e-07	1.4739e-06	0.0156986
ZNF286A	chr17_+_15604554_15609700_15609815_15611467	chr17	+	15604554	15609700	15609815	15611467	1.64117e-07	8.60975e-07	0.0392006
PRPF8	chr17_-_1564121_1564286_1564456_1564563	chr17	-	1564121	1564286	1564456	1564563	0.00222868	0.00507577	0.00676588
PRPF8	chr17_-_1564700_1564904_1565084_1565198	chr17	-	1564700	1564904	1565084	1565198	4.28725e-05	0.000140281	0.0106925
PRPF8	chr17_-_1576861_1577039_1577186_1577734	chr17	-	1576861	1577039	1577186	1577734	1.02625e-06	4.65406e-06	0.0167616
PRPF8	chr17_-_1580988_1581811_1581946_1582054	chr17	-	1580988	1581811	1581946	1582054	0.000449297	0.00118754	0.0109725
NCOR1	chr17_-_15969008_15971207_15971435_15973477	chr17	-	15969008	15971207	15971435	15973477	5.00788e-05	0.000161566	0.150305
NCOR1	chr17_-_15974979_15975458_15975542_15976741	chr17	-	15974979	15975458	15975542	15976741	6.73358e-11	6.12638e-10	0.0904767
NCOR1	chr17_-_16052831_16054903_16054930_16055258	chr17	-	16052831	16054903	16054930	16055258	0.0366563	0.0631399	0.0979436
NCOR1	chr17_-_16062187_16068292_16068475_16075115	chr17	-	16062187	16068292	16068475	16075115	1.16129e-06	5.21617e-06	0.040404
NCOR1	chr17_-_16097953_16101914_16102033_16118674	chr17	-	16097953	16101914	16102033	16118674	3.90248e-08	2.28316e-07	0.265072
MIR22HG	chr17_-_1617308_1617664_1617747_1619422	chr17	-	1617308	1617664	1617747	1619422	0.0103691	0.0203395	0.39717
MPRIP	chr17_+_17046079_17046869_17046983_17049348	chr17	+	17046079	17046869	17046983	17049348	5.85688e-05	0.000186268	0.107834
MPRIP	chr17_+_17083402_17083920_17083983_17088135	chr17	+	17083402	17083920	17083983	17088135	1.65226e-12	1.88405e-11	0.300658
FLCN	chr17_-_17118630_17119693_17119817_17120381	chr17	-	17118630	17119693	17119817	17120381	8.59628e-12	8.90256e-11	0.73545
DRG2	chr17_+_17997287_18001583_18003749_18003881	chr17	+	17997287	18001583	18003749	18003881	2.01509e-07	1.03933e-06	0.056971
DRG2	chr17_+_18007995_18009746_18009800_18010466	chr17	+	18007995	18009746	18009800	18010466	2.9562e-05	0.000100011	0.0297983
FLII	chr17_-_18158577_18159839_18159911_18160221	chr17	-	18158577	18159839	18159911	18160221	0.0254621	0.0455554	0.0101297
WAPL	chr10_-_88277848_88278339_88278422_88281120	chr10	-	88277848	88278339	88278422	88281120	0.000528989	0.00137719	0.0444516
TOP3A	chr17_-_18188834_18193870_18194000_18194154	chr17	-	18188834	18193870	18194000	18194154	2.50407e-07	1.26894e-06	0.0821239
TOP3A	chr17_-_18198099_18202872_18202947_18205197	chr17	-	18198099	18202872	18202947	18205197	0.000295894	0.000812331	0.0400694
TOP3A	chr17_-_18205748_18205893_18206037_18208424	chr17	-	18205748	18205893	18206037	18208424	0.0423386	0.0717438	0.0292315
SHMT1	chr17_-_18250970_18251638_18251754_18256984	chr17	-	18250970	18251638	18251754	18256984	3.91828e-05	0.000129222	0.0324152
TRIM16L	chr17_+_18602588_18602672_18602770_18604668	chr17	+	18602588	18602672	18602770	18604668	0.0069099	0.0141167	0.154533
TVP23B	chr17_+_18694353_18700891_18700981_18702123	chr17	+	18694353	18700891	18700981	18702123	8.64323e-05	0.000265312	0.00524612
PRPSAP2	chr17_+_18769265_18770594_18770647_18775894	chr17	+	18769265	18770594	18770647	18775894	0.0283235	0.0501434	0.0276145
PRPSAP2	chr17_+_18814564_18827226_18827297_18832122	chr17	+	18814564	18827226	18827297	18832122	5.39042e-06	2.12395e-05	0.0351715
DPH1	chr17_+_1940250_1943048_1943117_1943510	chr17	+	1940250	1943048	1943117	1943510	0.000119942	0.000357372	0.0359645
AKAP10	chr17_-_19823431_19827720_19827830_19835116	chr17	-	19823431	19827720	19827830	19835116	0.0136649	0.0260612	0.0259707
AKAP10	chr17_-_19843162_19844199_19844323_19845137	chr17	-	19843162	19844199	19844323	19845137	0.000921086	0.00227701	0.0812825
WSB1	chr17_+_25636298_25637086_25637200_25638533	chr17	+	25636298	25637086	25637200	25638533	3.92785e-37	3.54471e-35	0.371404
CLUH	chr17_-_2597570_2597773_2597858_2598149	chr17	-	2597570	2597773	2597858	2598149	3.97054e-08	2.32022e-07	0.0487903
NLK	chr17_+_26499644_26512204_26512291_26518045	chr17	+	26499644	26512204	26512291	26518045	0.0205071	0.0375135	-0.0360856
GLUD1	chr10_-_88811627_88813098_88813161_88817446	chr10	-	88811627	88813098	88813161	88817446	0.000618736	0.00158765	0.00885994
GLUD1	chr10_-_88819998_88820444_88820582_88820670	chr10	-	88819998	88820444	88820582	88820670	1.93719e-12	2.18875e-11	0.011534
TMEM199	chr17_+_26686427_26687173_26687261_26687550	chr17	+	26686427	26687173	26687261	26687550	0.000282092	0.000777849	0.0609993
ALDOC	chr17_-_26902562_26902982_26903038_26903817	chr17	-	26902562	26902982	26903038	26903817	0.0249983	0.0448108	0.0741367
SUPT6H	chr17_+_27015236_27015706_27015857_27016370	chr17	+	27015236	27015706	27015857	27016370	3.52819e-07	1.74065e-06	-0.150201
SUPT6H	chr17_+_27017247_27017938_27018081_27020712	chr17	+	27017247	27017938	27018081	27020712	7.10776e-06	2.73233e-05	0.0213417
SUPT6H	chr17_+_27024751_27024923_27025048_27026797	chr17	+	27024751	27024923	27025048	27026797	5.44386e-18	1.17933e-16	0.0711793
MYO18A	chr17_-_27409456_27412621_27412666_27413454	chr17	-	27409456	27412621	27412666	27413454	0.00155242	0.00365683	0.253541
NSRP1	chr17_+_28443881_28444319_28444350_28445096	chr17	+	28443881	28444319	28444350	28445096	0.0250319	0.0448655	0.135274
BLMH	chr17_-_28601215_28612405_28612498_28613830	chr17	-	28601215	28612405	28612498	28613830	7.91837e-05	0.000244963	0.00970584
RAP1GAP2	chr17_+_2861088_2865963_2866008_2866722	chr17	+	2861088	2865963	2866008	2866722	0.0489102	0.0815485	0.190622
CPD	chr17_+_28773038_28776570_28776766_28778727	chr17	+	28773038	28776570	28776766	28778727	0.000337176	0.000914695	0.0210433
GOSR1	chr17_+_28811788_28817143_28817235_28819695	chr17	+	28811788	28817143	28817235	28819695	1.41447e-23	5.09932e-22	0.134372
GOSR1	chr17_+_28819771_28837897_28837927_28846955	chr17	+	28819771	28837897	28837927	28846955	2.44998e-20	6.64412e-19	0.190992
CRLF3	chr17_-_29113049_29119457_29119590_29120466	chr17	-	29113049	29119457	29119590	29120466	0.000246644	0.000688387	0.0421395
SUZ12	chr17_+_30267505_30274635_30274704_30293164	chr17	+	30267505	30274635	30274704	30293164	0.00229757	0.00521768	0.0553615
SUZ12	chr17_+_30300250_30302500_30302732_30303538	chr17	+	30300250	30302500	30302732	30303538	1.00031e-14	1.50224e-13	0.100303
RHOT1	chr17_+_30534048_30534530_30534582_30535124	chr17	+	30534048	30534530	30534582	30535124	0.00447304	0.00952755	0.0661469
PSMD11	chr17_+_30806394_30806868_30806904_30807162	chr17	+	30806394	30806868	30806904	30807162	2.13941e-07	1.09787e-06	0.0069745
NLE1	chr17_-_33460517_33461961_33462078_33462266	chr17	-	33460517	33461961	33462078	33462266	0.0352278	0.0609434	0.0471602
PAPSS2	chr10_+_89475600_89481512_89481527_89487039	chr10	+	89475600	89481512	89481527	89487039	2.54071e-13	3.20999e-12	0.200149
AP2B1	chr17_+_33984810_33997875_33997917_33998771	chr17	+	33984810	33997875	33997917	33998771	0.000175923	0.000506488	0.153882
TAF15	chr17_+_34171372_34171480_34172042_34173908	chr17	+	34171372	34171480	34172042	34173908	2.38372e-10	1.99909e-09	0.0786485
ZNHIT3	chr17_+_34842629_34842778_34842810_34848655	chr17	+	34842629	34842778	34842810	34848655	0.0324223	0.0565986	0.0216872
MYO19	chr17_-_34852250_34854109_34854403_34854917	chr17	-	34852250	34854109	34854403	34854917	0.00140475	0.00333901	0.1015
GGNBP2	chr17_+_34900946_34901467_34901666_34910659	chr17	+	34900946	34901467	34901666	34910659	2.20425e-07	1.12859e-06	-0.0427225
AATF	chr17_+_35311207_35343915_35344030_35345816	chr17	+	35311207	35343915	35344030	35345816	0.0259571	0.0463513	0.00675119
AATF	chr17_+_35378313_35388910_35388982_35413899	chr17	+	35378313	35388910	35388982	35413899	0.00959121	0.0189648	0.012266
ACACA	chr17_-_35506898_35508225_35508346_35512603	chr17	-	35506898	35508225	35508346	35512603	1.94488e-13	2.49217e-12	0.247012
ACACA	chr17_-_35564714_35567380_35567404_35578643	chr17	-	35564714	35567380	35567404	35578643	1.15352e-08	7.39605e-08	0.200438
ACACA	chr17_-_35605080_35605516_35605598_35608929	chr17	-	35605080	35605516	35605598	35608929	0.000981324	0.00241198	0.0186004
P2RX5-TAX1BP3	chr17_-_3593974_3594249_3594321_3594936	chr17	-	3593974	3594249	3594321	3594936	0.00243742	0.00550577	0.073857
DDX52	chr17_-_35979884_35980917_35980993_35981170	chr17	-	35979884	35980917	35980993	35981170	8.77747e-05	0.000269076	0.0289828
DDX52	chr17_-_35992328_35993317_35993448_36002137	chr17	-	35992328	35993317	35993448	36002137	0.00133831	0.0031957	0.0116914
COX15	chr10_-_101480825_101483712_101483880_101486723	chr10	-	101480825	101483712	101483880	101486723	0.0401899	0.0685122	0.0222129
SOCS7	chr17_+_36517658_36520634_36520739_36522168	chr17	+	36517658	36520634	36520739	36522168	0.00285825	0.00635716	0.333987
ARHGAP23	chr17_+_36628247_36633819_36633946_36634067	chr17	+	36628247	36633819	36633946	36634067	0.00755897	0.0153027	0.256209
PIP4K2B	chr17_-_36934053_36934586_36934625_36935634	chr17	-	36934053	36934586	36934625	36935634	0.000128769	0.00038129	0.0191526
NCBP3	chr17_-_3732662_3743393_3743499_3746378	chr17	-	3732662	3743393	3743499	3746378	9.8102e-07	4.46588e-06	0.0479264
FBXL20	chr17_-_37439108_37441730_37441826_37453378	chr17	-	37439108	37441730	37441826	37453378	0.000126924	0.000376317	0.148125
MED1	chr17_-_37571592_37575969_37576171_37579578	chr17	-	37571592	37575969	37576171	37579578	1.55237e-05	5.56797e-05	0.0742718
MED1	chr17_-_37595446_37596638_37596771_37596874	chr17	-	37595446	37596638	37596771	37596874	0.000281009	0.000775197	0.0375092
CDK12	chr17_+_37667883_37671983_37672061_37673691	chr17	+	37667883	37671983	37672061	37673691	0.000773226	0.00194402	0.0445695
STARD3	chr17_+_37814775_37814974_37815073_37815302	chr17	+	37814775	37814974	37815073	37815302	0.0436457	0.0737	0.0484632
ERBB2	chr17_+_37866134_37866338_37866454_37866591	chr17	+	37866134	37866338	37866454	37866591	6.88113e-06	2.65275e-05	0.0639715
PSMD3	chr17_+_38151321_38151428_38151548_38151675	chr17	+	38151321	38151428	38151548	38151675	1.62649e-11	1.62159e-10	0.0148281
MED24	chr17_-_38189709_38191168_38191225_38191368	chr17	-	38189709	38191168	38191225	38191368	0.0104549	0.0204893	-0.146569
TOP2A	chr17_-_38560743_38561042_38561135_38562634	chr17	-	38560743	38561042	38561135	38562634	9.46993e-13	1.11454e-11	0.0127336
ZZEF1	chr17_-_3935552_3936121_3936296_3937307	chr17	-	3935552	3936121	3936296	3937307	0.000251938	0.000701882	0.119646
FKBP10	chr17_+_39969531_39973309_39973455_39974339	chr17	+	39969531	39973309	39973455	39974339	2.09714e-22	6.80418e-21	0.058238
NKIRAS2	chr17_+_40174490_40174582_40174658_40175670	chr17	+	40174490	40174582	40174658	40175670	0.0280438	0.0496986	-0.00725791
KAT2A	chr17_-_40269832_40269924_40270035_40270313	chr17	-	40269832	40269924	40270035	40270313	0.0203354	0.0372322	-0.0208033
RAB5C	chr17_-_40277916_40278772_40278866_40280277	chr17	-	40277916	40278772	40278866	40280277	0.000244506	0.000682903	0.00817659
STAMBPL1	chr10_+_90674415_90676436_90676574_90681038	chr10	+	90674415	90676436	90676574	90681038	3.81019e-14	5.32853e-13	0.0893376
STAT5B	chr17_-_40370348_40370740_40370896_40371328	chr17	-	40370348	40370740	40370896	40371328	0.000777408	0.00195369	0.0780316
STAT5B	chr17_-_40376886_40379546_40379703_40384016	chr17	-	40376886	40379546	40379703	40384016	0.0340474	0.0591117	-0.0293216
STAT5A	chr17_+_40442040_40443989_40444079_40447635	chr17	+	40442040	40443989	40444079	40447635	1.75841e-09	1.29024e-08	0.373387
NAGLU	chr17_+_40688673_40689415_40689563_40690355	chr17	+	40688673	40689415	40689563	40690355	0.0155722	0.0293028	-0.0943427
FAS	chr10_+_90770357_90770509_90770572_90771754	chr10	+	90770357	90770509	90770572	90771754	1.58322e-07	8.32971e-07	0.0703412
PSME3	chr17_+_40991029_40991128_40991183_40991309	chr17	+	40991029	40991128	40991183	40991309	1.77104e-05	6.27892e-05	0.0090479
NBR1	chr17_+_41342793_41343388_41343598_41345109	chr17	+	41342793	41343388	41343598	41345109	0.00223422	0.00508711	0.0354293
DHX8	chr17_+_41571254_41573548_41573636_41576228	chr17	+	41571254	41573548	41573636	41576228	0.00781357	0.0157648	0.0114408
HDAC5	chr17_-_42162043_42162389_42162523_42163938	chr17	-	42162043	42162389	42162523	42163938	1.36349e-07	7.25566e-07	0.202153
UBTF	chr17_-_42287841_42288159_42288315_42288405	chr17	-	42287841	42288159	42288315	42288405	1.70309e-14	2.48808e-13	0.0665689
SLC25A39	chr17_-_42398926_42399067_42399135_42399785	chr17	-	42398926	42399067	42399135	42399785	0.0241058	0.0433759	0.00738178
DBF4B	chr17_+_42808383_42809545_42809633_42811456	chr17	+	42808383	42809545	42809633	42811456	0.000724504	0.00183247	0.228689
EFTUD2	chr17_-_42929930_42930663_42930758_42930883	chr17	-	42929930	42930663	42930758	42930883	0.0239394	0.0431039	0.00956749
EFTUD2	chr17_-_42932372_42934442_42934525_42936446	chr17	-	42932372	42934442	42934525	42936446	1.22393e-06	5.47217e-06	0.00693725
EFTUD2	chr17_-_42937911_42940080_42940274_42941021	chr17	-	42937911	42940080	42940274	42941021	1.76848e-07	9.21783e-07	0.0147578
KIF20B	chr10_+_91470902_91473803_91473840_91474710	chr10	+	91470902	91473803	91473840	91474710	2.09928e-33	1.52229e-31	0.201494
NMT1	chr17_+_43173653_43174495_43174612_43175748	chr17	+	43173653	43174495	43174612	43175748	1.47573e-07	7.80482e-07	0.0287885
FMNL1	chr17_+_43311567_43312198_43312216_43313501	chr17	+	43311567	43312198	43312216	43313501	0.00110496	0.00268621	0.453215
GOSR2	chr17_+_45009565_45012394_45012535_45015963	chr17	+	45009565	45012394	45012535	45015963	0.0148672	0.028111	0.0154312
KIF20B	chr10_+_91503684_91505655_91505716_91511101	chr10	+	91503684	91505655	91505716	91511101	1.52802e-06	6.70536e-06	0.0232034
KPNB1	chr17_+_45745776_45747043_45747235_45748066	chr17	+	45745776	45747043	45747235	45748066	5.4316e-06	2.1387e-05	0.00598439
KIF20B	chr10_+_91522592_91526020_91526329_91528045	chr10	+	91522592	91526020	91526329	91528045	5.93183e-07	2.80926e-06	-0.13187
CDK5RAP3	chr17_+_46055276_46056194_46056283_46057957	chr17	+	46055276	46056194	46056283	46057957	1.41061e-07	7.48714e-07	0.0146484
ARRB2	chr17_+_4614039_4618307_4618338_4619266	chr17	+	4614039	4618307	4618338	4619266	0.00122224	0.00294382	0.274987
UBE2Z	chr17_+_46988242_46990195_46990383_46993436	chr17	+	46988242	46990195	46990383	46993436	0.0162731	0.0304854	0.0535726
RPP30	chr10_+_92654648_92655210_92655240_92655635	chr10	+	92654648	92655210	92655240	92655635	1.25012e-19	3.18396e-18	0.11596
KAT7	chr17_+_47882807_47886480_47886570_47888836	chr17	+	47882807	47886480	47886570	47888836	0.00803926	0.0161777	-0.0673945
RNF167	chr17_+_4844452_4845635_4845761_4845870	chr17	+	4844452	4845635	4845761	4845870	1.29316e-05	4.71165e-05	0.014599
PCGF5	chr10_+_93024277_93031394_93031454_93038024	chr10	+	93024277	93031394	93031454	93038024	0.00043078	0.00114297	0.16693
SPAG7	chr17_-_4863406_4863528_4863613_4863752	chr17	-	4863406	4863528	4863613	4863752	4.97171e-12	5.32223e-11	0.0524169
SPAG9	chr17_-_49084687_49091592_49091714_49097518	chr17	-	49084687	49091592	49091714	49097518	0.000191532	0.000547194	0.0193412
MBTD1	chr17_-_49284366_49286674_49286791_49294693	chr17	-	49284366	49286674	49286791	49294693	0.000782757	0.00196564	0.172444
TNKS2	chr10_+_93582119_93586773_93586960_93588040	chr10	+	93582119	93586773	93586960	93588040	6.21573e-06	2.41782e-05	0.0359044
DHX33	chr17_-_5353726_5354126_5354254_5356898	chr17	-	5353726	5354126	5354254	5356898	4.99693e-10	3.98468e-09	0.100585
DHX33	chr17_-_5357300_5358479_5358591_5359315	chr17	-	5357300	5358479	5358591	5359315	3.10318e-12	3.41374e-11	0.0639224
DERL2	chr17_-_5378109_5381167_5381319_5383372	chr17	-	5378109	5381167	5381319	5383372	0.00757721	0.0153352	0.0237816
TRIM25	chr17_-_54972802_54972881_54972965_54973285	chr17	-	54972802	54972881	54972965	54973285	3.11459e-09	2.19739e-08	0.132822
VPS53	chr17_-_559193_565048_565135_600656	chr17	-	559193	565048	565135	600656	0.00251483	0.00566337	0.12587
MKS1	chr17_-_56283741_56283825_56283908_56284444	chr17	-	56283741	56283825	56283908	56284444	0.021664	0.0394134	0.405017
MKS1	chr17_-_56291748_56292101_56292199_56293447	chr17	-	56291748	56292101	56292199	56293447	0.0260157	0.0464453	0.0856531
TRIM37	chr17_-_57158580_57161362_57161450_57165650	chr17	-	57158580	57161362	57161450	57165650	1.71516e-09	1.26042e-08	0.0565876
CLTC	chr17_+_57739004_57741202_57741355_57742146	chr17	+	57739004	57741202	57741355	57742146	1.738e-06	7.54332e-06	0.00850772
CLTC	chr17_+_57759200_57759631_57759789_57759988	chr17	+	57759200	57759631	57759789	57759988	4.70517e-06	1.87686e-05	0.00362711
CLTC	chr17_+_57763169_57764361_57764382_57767995	chr17	+	57763169	57764361	57764382	57767995	0.000299834	0.000822148	0.0558023
CLTC	chr17_+_57768072_57768612_57768674_57771087	chr17	+	57768072	57768612	57768674	57771087	0.0309735	0.0543238	0.0072386
VMP1	chr17_+_57812834_57814813_57814904_57816196	chr17	+	57812834	57814813	57814904	57816196	0.00188395	0.00435782	0.0305126
TUBD1	chr17_-_57944110_57951899_57952064_57955462	chr17	-	57944110	57951899	57952064	57955462	6.26549e-08	3.53983e-07	0.380916
BTAF1	chr10_+_93713630_93716284_93716414_93716980	chr10	+	93713630	93716284	93716414	93716980	2.74309e-08	1.64776e-07	0.0251941
BRIP1	chr17_-_59763526_59770790_59770873_59793310	chr17	-	59763526	59770790	59770873	59793310	1.02996e-09	7.82467e-09	0.207282
BRIP1	chr17_-_59924581_59926489_59926617_59934417	chr17	-	59924581	59926489	59926617	59934417	3.76264e-16	6.67409e-15	0.355138
INTS2	chr17_-_59971260_59972675_59972744_59974828	chr17	-	59971260	59972675	59972744	59974828	7.07912e-05	0.000221246	0.0514221
METTL2A	chr17_+_60518117_60522197_60522304_60525060	chr17	+	60518117	60522197	60522304	60525060	0.000926046	0.00228839	0.0155305
MRC2	chr17_+_60749198_60749358_60749513_60751422	chr17	+	60749198	60749358	60749513	60751422	0.0497318	0.0827697	-0.0868046
MRC2	chr17_+_60758490_60759197_60759298_60759594	chr17	+	60758490	60759197	60759298	60759594	1.46709e-07	7.76221e-07	0.220833
BTAF1	chr10_+_93757508_93767879_93768032_93768584	chr10	+	93757508	93767879	93768032	93768584	0.0151625	0.0286103	0.0107188
TANC2	chr17_+_61315438_61345108_61345234_61391747	chr17	+	61315438	61345108	61345234	61391747	8.96702e-05	0.000274347	0.051361
BTAF1	chr10_+_93768965_93770829_93770907_93771041	chr10	+	93768965	93770829	93770907	93771041	1.5774e-18	3.61153e-17	0.0673759
MAP3K3	chr17_+_61769222_61769601_61769779_61770907	chr17	+	61769222	61769601	61769779	61770907	0.0051645	0.0108502	0.0836888
STRADA	chr17_-_61784099_61784606_61784778_61787849	chr17	-	61784099	61784606	61784778	61787849	0.0272772	0.0484657	0.187191
BTAF1	chr10_+_93771172_93773423_93773565_93773654	chr10	+	93771172	93773423	93773565	93773654	1.45662e-09	1.08233e-08	0.0323749
STRADA	chr17_-_61791468_61803997_61804055_61805692	chr17	-	61791468	61803997	61804055	61805692	2.63054e-06	1.10276e-05	0.349146
CCDC47	chr17_-_61843554_61850136_61850223_61850770	chr17	-	61843554	61850136	61850223	61850770	0.000436786	0.00115741	0.0444387
FTSJ3	chr17_-_61898298_61898389_61898475_61898712	chr17	-	61898298	61898389	61898475	61898712	5.70722e-19	1.36424e-17	0.0438833
POLG2	chr17_-_62487086_62488783_62488889_62489010	chr17	-	62487086	62488783	62488889	62489010	2.08959e-05	7.29694e-05	0.0228455
2018-03-05	chr10_+_94071094_94093226_94093382_94100428	chr10	+	94071094	94093226	94093382	94100428	0.00116838	0.00282547	-0.0800686
CEP95	chr17_+_62530855_62532719_62532866_62533157	chr17	+	62530855	62532719	62532866	62533157	1.91005e-08	1.17891e-07	0.0608645
PRKCA	chr17_+_64302245_64492318_64492401_64637471	chr17	+	64302245	64492318	64492401	64637471	1.08043e-09	8.18113e-09	0.107569
HELZ	chr17_-_65124971_65132085_65132314_65134045	chr17	-	65124971	65132085	65132314	65134045	0.00339971	0.00743506	0.120953
MED31	chr17_-_6547979_6553301_6553398_6553674	chr17	-	6547979	6553301	6553398	6553674	7.28464e-30	4.24787e-28	0.300907
NOL11	chr17_+_65722764_65730478_65730555_65732014	chr17	+	65722764	65730478	65730555	65732014	0.00579249	0.0120323	0.00341543
BPTF	chr17_+_65955991_65959448_65959622_65960326	chr17	+	65955991	65959448	65959622	65960326	0.0100461	0.0197665	-0.279283
SLC16A6	chr17_-_66265487_66266304_66266374_66266978	chr17	-	66265487	66266304	66266374	66266978	0.000432507	0.0011471	0.0301283
GLOD4	chr17_-_673397_673660_673747_674563	chr17	-	673397	673660	673747	674563	0.0297938	0.0524697	0.00782401
KIF11	chr10_+_94369266_94372796_94372887_94373132	chr10	+	94369266	94372796	94372887	94373132	4.50257e-10	3.61598e-09	0.0241633
COG1	chr17_+_71199932_71201691_71201819_71202291	chr17	+	71199932	71201691	71201819	71202291	0.000433413	0.0011493	0.0826711
C17orf80	chr17_+_71233134_71238382_71238490_71239033	chr17	+	71233134	71238382	71238490	71239033	0.00117756	0.00284567	0.244793
ACADVL	chr17_+_7123516_7123782_7123848_7123921	chr17	+	7123516	7123782	7123848	7123921	0.00181546	0.00421363	0.0113763
ACADVL	chr17_+_7124377_7124856_7125001_7125269	chr17	+	7124377	7124856	7125001	7125269	0.000620612	0.00159196	-0.00277302
CTDNEP1	chr17_-_7147954_7149344_7149456_7149571	chr17	-	7147954	7149344	7149456	7149571	1.33735e-18	3.08262e-17	0.217302
CTDNEP1	chr17_-_7150181_7150382_7150501_7150594	chr17	-	7150181	7150382	7150501	7150594	0.000310826	0.000849271	0.0245104
NEURL4	chr17_-_7230328_7230483_7230549_7230757	chr17	-	7230328	7230483	7230549	7230757	0.0130387	0.024987	0.195236
PLSCR3	chr17_-_7296271_7296462_7296683_7296784	chr17	-	7296271	7296462	7296683	7296784	1.61469e-06	7.05308e-06	0.338874
PLSCR3	chr17_-_7296828_7296919_7297155_7297421	chr17	-	7296828	7296919	7297155	7297421	0.000165371	0.000478783	0.582785
GGA3	chr17_-_73238992_73239143_73239247_73239526	chr17	-	73238992	73239143	73239247	73239526	0.00750356	0.0152026	0.0492283
LLGL2	chr17_+_73570341_73570533_73570576_73570689	chr17	+	73570341	73570533	73570576	73570689	0.0207822	0.0379655	0.236071
MRPL38	chr17_-_73898235_73900302_73900394_73900619	chr17	-	73898235	73900302	73900394	73900619	0.000554703	0.00143784	-0.0974626
EXOC7	chr17_-_74083801_74084140_74084203_74084543	chr17	-	74083801	74084140	74084203	74084543	0.00311089	0.00686257	0.0314898
SPHK1	chr17_+_74382396_74382473_74382589_74382885	chr17	+	74382396	74382473	74382589	74382885	2.6015e-13	3.28329e-12	0.0504251
UBE2O	chr17_-_74394464_74394552_74394665_74394916	chr17	-	74394464	74394552	74394665	74394916	0.000388936	0.00104143	0.02909
MYOF	chr10_-_95148911_95152673_95152712_95155897	chr10	-	95148911	95152673	95152712	95155897	0.000311654	0.000851266	0.0606998
MFSD11	chr17_+_74738355_74739479_74739538_74740402	chr17	+	74738355	74739479	74739538	74740402	0.00954856	0.0188895	0.0450071
SENP3-EIF4A1	chr17_+_7474082_7474200_7474251_7474689	chr17	+	7474082	7474200	7474251	7474689	0.000452442	0.00119506	0.0160602
MYOF	chr10_-_95216694_95220037_95220108_95241862	chr10	-	95216694	95220037	95220108	95241862	0.0130809	0.0250599	0.0276882
SEC14L1	chr17_+_75190993_75192283_75192393_75196564	chr17	+	75190993	75192283	75192393	75196564	0.00259826	0.00583264	0.0129907
SAT2	chr17_-_7530111_7530260_7530362_7530459	chr17	-	7530111	7530260	7530362	7530459	7.32026e-09	4.85457e-08	0.148572
SYNGR2	chr17_+_76167135_76167590_76167730_76167818	chr17	+	76167135	76167590	76167730	76167818	0.000725518	0.00183484	0.0312627
PGS1	chr17_+_76388746_76392388_76392466_76394331	chr17	+	76388746	76392388	76392466	76394331	0.00934423	0.0185283	0.0484337
USP36	chr17_-_76816094_76817072_76817143_76818017	chr17	-	76816094	76817072	76817143	76818017	8.19709e-05	0.000252782	0.0331685
CBX2	chr17_+_77752106_77752182_77752226_77753159	chr17	+	77752106	77752182	77752226	77753159	4.82144e-15	7.5298e-14	0.0439084
CBX4	chr17_-_77809511_77811635_77811701_77812808	chr17	-	77809511	77811635	77811701	77812808	6.71399e-06	2.59405e-05	0.0226444
CHD3	chr17_+_7802861_7803213_7803351_7803606	chr17	+	7802861	7803213	7803351	7803606	8.1778e-05	0.000252242	0.0124827
CHD3	chr17_+_7806045_7806254_7806379_7806588	chr17	+	7806045	7806254	7806379	7806588	0.00139915	0.00332711	0.0124059
EIF4A3	chr17_-_78109930_78110026_78110134_78111183	chr17	-	78109930	78110026	78110134	78111183	0.000351166	0.00094913	0.00154799
SGSH	chr17_-_78188564_78188831_78188937_78190829	chr17	-	78188564	78188831	78188937	78190829	6.92061e-06	2.66652e-05	0.48259
NOC3L	chr10_-_96100104_96100189_96100253_96101428	chr10	-	96100104	96100189	96100253	96101428	1.94948e-09	1.42045e-08	0.0238625
NOC3L	chr10_-_96101502_96104171_96104272_96104608	chr10	-	96101502	96104171	96104272	96104608	2.69799e-30	1.61918e-28	0.120751
TRAPPC1	chr17_-_7834467_7834823_7834894_7835047	chr17	-	7834467	7834823	7834894	7835047	0.0344473	0.0597301	0.0152831
NPTX1	chr17_-_78444834_78445531_78445711_78446998	chr17	-	78444834	78445531	78445711	78446998	0.00205929	0.0047243	0.0101875
RPTOR	chr17_+_78599593_78617527_78617610_78681639	chr17	+	78599593	78617527	78617610	78681639	3.72084e-07	1.82776e-06	0.103298
TEPSIN	chr17_-_79205821_79206114_79206318_79207230	chr17	-	79205821	79206114	79206318	79207230	0.0196732	0.0361422	0.202226
NOC3L	chr10_-_96114850_96116291_96116348_96116929	chr10	-	96114850	96116291	96116348	96116929	1.11607e-06	5.02687e-06	0.0245339
NPLOC4	chr17_-_79564342_79567366_79567453_79571572	chr17	-	79564342	79567366	79567453	79571572	1.64294e-06	7.1662e-06	0.0279206
NPLOC4	chr17_-_79573840_79575753_79575848_79577234	chr17	-	79573840	79575753	79575848	79577234	0.011418	0.0221788	0.0134012
NOC3L	chr10_-_96117972_96121075_96121198_96121420	chr10	-	96117972	96121075	96121198	96121420	0.00121679	0.00293181	-0.0596922
HGS	chr17_+_79655857_79657211_79657264_79657702	chr17	+	79655857	79657211	79657264	79657702	0.0106225	0.0207833	0.0220529
TBC1D12	chr10_+_96163341_96201652_96201776_96234423	chr10	+	96163341	96201652	96201776	96234423	0.0187678	0.0346501	0.0469457
ARHGDIA	chr17_-_79827282_79827417_79827501_79827615	chr17	-	79827282	79827417	79827501	79827615	0.00360129	0.00783272	0.00716524
SIRT7	chr17_-_79872406_79872479_79872578_79873314	chr17	-	79872406	79872479	79872578	79873314	1.76773e-14	2.57759e-13	0.356194
NOTUM	chr17_-_79914950_79915681_79915784_79916209	chr17	-	79914950	79915681	79915784	79916209	0.000675111	0.00171841	0.228605
NOTUM	chr17_-_79916269_79916810_79916871_79917345	chr17	-	79916269	79916810	79916871	79917345	9.37223e-10	7.16835e-09	0.124845
TBC1D12	chr10_+_96260084_96267023_96267104_96269846	chr10	+	96260084	96267023	96267104	96269846	0.000163658	0.000474269	0.144845
FASN	chr17_-_80041767_80041850_80042029_80042108	chr17	-	80041767	80041850	80042029	80042108	5.4538e-06	2.14662e-05	0.0148636
FASN	chr17_-_80045737_80045829_80045910_80045990	chr17	-	80045737	80045829	80045910	80045990	1.73208e-07	9.04538e-07	0.0253909
FASN	chr17_-_80051295_80051473_80051647_80053194	chr17	-	80051295	80051473	80051647	80053194	2.90001e-06	1.20543e-05	0.0167357
NT5C2	chr10_-_104861083_104865114_104865138_104865461	chr10	-	104861083	104865114	104865138	104865461	0.0247941	0.0444827	0.10459
CCDC57	chr17_-_80136481_80136902_80137065_80141648	chr17	-	80136481	80136902	80137065	80141648	9.26716e-05	0.000282719	0.198778
CCDC57	chr17_-_80151706_80151857_80152015_80153137	chr17	-	80151706	80151857	80152015	80153137	0.00014129	0.000414923	0.13144
CCDC57	chr17_-_80159828_80164156_80165924_80170659	chr17	-	80159828	80164156	80165924	80170659	0.0350648	0.0606899	0.140092
WDR45B	chr17_-_80601899_80602433_80602627_80606148	chr17	-	80601899	80602433	80602627	80606148	0.00446545	0.00951261	-0.0201563
RAB40B	chr17_-_80616010_80616366_80616589_80617454	chr17	-	80616010	80616366	80616589	80617454	3.30012e-14	4.65156e-13	0.286723
HELLS	chr10_+_96350309_96350394_96350533_96351984	chr10	+	96350309	96350394	96350533	96351984	1.74127e-07	9.08814e-07	0.0285569
HELLS	chr10_+_96356713_96356791_96356868_96361283	chr10	+	96356713	96356791	96356868	96361283	3.69755e-09	2.57872e-08	0.026876
RANGRF	chr17_+_8192732_8192820_8192906_8193129	chr17	+	8192732	8192820	8192906	8193129	0.000141992	0.000416828	0.0929892
PDLIM1	chr10_-_97028619_97031389_97031541_97050575	chr10	-	97028619	97031389	97031541	97050575	0.0220473	0.040041	-0.0142862
MIGA1	chr1_+_78324741_78324998_78325071_78325723	chr1	+	78324741	78324998	78325071	78325723	5.68917e-05	0.000181434	0.10893
NDEL1	chr17_+_8354271_8358113_8358205_8363325	chr17	+	8354271	8358113	8358205	8363325	0.00241006	0.00544903	0.0261657
NDEL1	chr17_+_8363478_8366637_8366672_8370246	chr17	+	8363478	8366637	8366672	8370246	1.83428e-05	6.48409e-05	0.238859
FUBP1	chr1_-_78422385_78425868_78425948_78426027	chr1	-	78422385	78425868	78425948	78426027	1.93011e-27	9.42326e-26	0.029141
PER3	chr1_+_7845646_7846780_7846896_7848103	chr1	+	7845646	7846780	7846896	7848103	0.000310512	0.000848494	0.192308
PER3	chr1_+_7863908_7868952_7869058_7869951	chr1	+	7863908	7868952	7869058	7869951	1.27656e-07	6.82859e-07	0.5125
ALDH18A1	chr10_-_97381008_97385118_97385212_97386458	chr10	-	97381008	97385118	97385212	97386458	9.05336e-07	4.14928e-06	0.00953785
ALDH18A1	chr10_-_97386533_97387198_97387343_97388123	chr10	-	97386533	97387198	97387343	97388123	1.89341e-08	1.16948e-07	0.0302456
ALDH18A1	chr10_-_97393406_97396849_97396954_97397042	chr10	-	97393406	97396849	97396954	97397042	0.000159302	0.000462858	0.009346
PIEZO2	chr18_-_10731519_10735229_10735328_10736600	chr18	-	10731519	10735229	10735328	10736600	6.49049e-08	3.65591e-07	0.261711
PIEZO2	chr18_-_10800473_10801387_10801426_10803871	chr18	-	10800473	10801387	10801426	10803871	0.0343615	0.0595998	-0.0219979
SPIRE1	chr18_-_12454482_12459753_12459927_12463348	chr18	-	12454482	12459753	12459927	12463348	0.0108511	0.0211865	-0.148254
CEP192	chr18_+_13056697_13057583_13057732_13059079	chr18	+	13056697	13057583	13057732	13059079	0.0277673	0.0492506	0.0493457
USP14	chr18_+_158714_162982_163174_163306	chr18	+	158714	162982	163174	163306	6.58169e-06	2.54784e-05	-0.255834
USP14	chr18_+_166819_178932_179037_180234	chr18	+	166819	178932	179037	180234	0.0094215	0.0186659	0.0346007
USP14	chr18_+_180339_192841_192900_196635	chr18	+	180339	192841	192900	196635	1.80031e-17	3.69562e-16	0.110828
CCNJ	chr10_+_97804219_97810012_97810223_97816456	chr10	+	97804219	97810012	97810223	97816456	5.24869e-07	2.50944e-06	0.265764
MIB1	chr18_+_19378189_19379801_19379935_19383866	chr18	+	19378189	19379801	19379935	19383866	0.00010443	0.000315221	0.0332747
USP14	chr18_+_203190_204563_204692_209969	chr18	+	203190	204563	204692	209969	0.000794812	0.00199304	0.017427
RBBP8	chr18_+_20529676_20548768_20548881_20555114	chr18	+	20529676	20548768	20548881	20555114	2.02752e-05	7.10058e-05	0.0309154
RBBP8	chr18_+_20573602_20573683_20573810_20576335	chr18	+	20573602	20573683	20573810	20576335	6.50731e-10	5.0961e-09	0.0620992
RIOK3	chr18_+_21046240_21047362_21047490_21053391	chr18	+	21046240	21047362	21047490	21053391	1.81953e-11	1.79966e-10	0.156872
RIOK3	chr18_+_21057050_21057142_21057232_21059279	chr18	+	21057050	21057142	21057232	21059279	1.08122e-17	2.26767e-16	0.146891
RMC1	chr18_+_21084411_21086933_21087018_21087947	chr18	+	21084411	21086933	21087018	21087947	0.00103794	0.00253737	0.0546394
LAMA3	chr18_+_21425088_21426260_21426472_21427426	chr18	+	21425088	21426260	21426472	21427426	3.41985e-06	1.40125e-05	0.0902322
LAMA3	chr18_+_21438793_21441609_21441771_21444747	chr18	+	21438793	21441609	21441771	21444747	8.23151e-11	7.39146e-10	0.131044
TTC39C	chr18_+_21710381_21711845_21711884_21712447	chr18	+	21710381	21711845	21711884	21712447	1.90309e-10	1.62002e-09	0.0856894
THOC1	chr18_-_252612_254272_254355_259178	chr18	-	252612	254272	254355	259178	2.87518e-15	4.60139e-14	0.0852053
THOC1	chr18_-_259275_259681_259730_260184	chr18	-	259275	259681	259730	260184	3.25699e-12	3.57319e-11	0.0760228
SMCHD1	chr18_+_2747645_2750040_2750120_2750346	chr18	+	2747645	2750040	2750120	2750346	6.62942e-32	4.40903e-30	0.166402
SMCHD1	chr18_+_2750505_2751275_2751391_2752484	chr18	+	2750505	2751275	2751391	2752484	5.07096e-16	8.85577e-15	0.0584726
LCOR	chr10_+_98667504_98703869_98704002_98708763	chr10	+	98667504	98703869	98704002	98708763	0.0394969	0.0674666	0.135302
SMCHD1	chr18_+_2772370_2775731_2775922_2777802	chr18	+	2772370	2775731	2775922	2777802	3.25195e-14	4.58754e-13	0.0941253
SMCHD1	chr18_+_2777913_2778166_2778237_2784446	chr18	+	2777913	2778166	2778237	2784446	2.2516e-10	1.89522e-09	0.0827292
LPIN2	chr18_-_2927809_2928588_2928658_2929061	chr18	-	2927809	2928588	2928658	2929061	0.000111885	0.000335505	0.27399
RRP12	chr10_-_99123660_99125864_99125990_99126201	chr10	-	99123660	99125864	99125990	99126201	5.31066e-09	3.60561e-08	0.0233544
PCGF6	chr10_-_105063718_105073942_105074029_105086289	chr10	-	105063718	105073942	105074029	105086289	0.0101806	0.0200052	0.0136258
ELP2	chr18_+_33710034_33713200_33713279_33716268	chr18	+	33710034	33713200	33713279	33716268	0.000138676	0.000407986	0.0202086
RRP12	chr10_-_99126666_99126797_99126889_99129180	chr10	-	99126666	99126797	99126889	99129180	2.24777e-11	2.19364e-10	0.0770303
ELP2	chr18_+_33739793_33739920_33739978_33740893	chr18	+	33739793	33739920	33739978	33740893	2.4993e-26	1.11814e-24	0.126631
ELP2	chr18_+_33747185_33750025_33750159_33751008	chr18	+	33747185	33750025	33750159	33751008	2.81068e-06	1.17157e-05	0.193121
RRP12	chr10_-_99131923_99132492_99132560_99132801	chr10	-	99131923	99132492	99132560	99132801	2.71856e-09	1.93706e-08	0.047001
PIK3C3	chr18_+_39550420_39564908_39565071_39567774	chr18	+	39550420	39564908	39565071	39567774	0.00205996	0.00472575	-0.0521195
PIK3C3	chr18_+_39600669_39607406_39607512_39609287	chr18	+	39600669	39607406	39607512	39609287	7.48713e-10	5.81129e-09	0.0615976
RRP12	chr10_-_99141240_99141471_99141583_99144921	chr10	-	99141240	99141471	99141583	99144921	0.0347344	0.0601745	0.0381286
PIK3C3	chr18_+_39618814_39620640_39620705_39623695	chr18	+	39618814	39620640	39620705	39623695	2.25005e-05	7.80519e-05	0.0602893
PIK3C3	chr18_+_39629569_39637846_39638015_39644702	chr18	+	39629569	39637846	39638015	39644702	9.42609e-09	6.13365e-08	0.147972
EPG5	chr18_-_43496547_43497643_43497784_43502305	chr18	-	43496547	43497643	43497784	43502305	0.0108161	0.0211255	0.259459
EPG5	chr18_-_43510796_43514774_43514932_43519564	chr18	-	43510796	43514774	43514932	43519564	1.36588e-06	6.04905e-06	0.246064
C18orf25	chr18_+_43796561_43819970_43820153_43833661	chr18	+	43796561	43819970	43820153	43833661	0.0350434	0.0606567	0.0602043
PIAS2	chr18_-_44426804_44435307_44435398_44435526	chr18	-	44426804	44435307	44435398	44435526	2.38733e-05	8.23695e-05	0.0499718
PIAS2	chr18_-_44435578_44444126_44444211_44470541	chr18	-	44435578	44444126	44444211	44470541	0.0102916	0.0202014	0.0835959
CTIF	chr18_+_46146116_46151559_46151607_46162983	chr18	+	46146116	46151559	46151607	46162983	0.000900908	0.00223197	0.177249
EXOSC1	chr10_-_99201016_99202993_99203068_99205487	chr10	-	99201016	99202993	99203068	99205487	0.0179526	0.0332993	0.0184228
MBD1	chr18_-_47802098_47802204_47802351_47802746	chr18	-	47802098	47802204	47802351	47802746	2.70097e-07	1.36038e-06	0.109763
CXXC1	chr18_-_47811617_47811694_47811721_47812117	chr18	-	47811617	47811694	47811721	47812117	0.00588169	0.0121988	0.051201
SKA1	chr18_+_47908596_47911585_47911723_47917492	chr18	+	47908596	47911585	47911723	47917492	0.000380131	0.00102018	0.0537603
ME2	chr18_+_48439320_48442537_48442613_48443715	chr18	+	48439320	48442537	48442613	48443715	5.61929e-05	0.000179419	0.0200995
SMAD4	chr18_+_48575230_48575664_48575694_48581149	chr18	+	48575230	48575664	48575694	48581149	1.75307e-29	9.95067e-28	0.221526
CTBS	chr1_-_85031695_85035613_85035822_85036263	chr1	-	85031695	85035613	85035822	85036263	0.0264226	0.0471006	-0.16253
SSX2IP	chr1_-_85116210_85117565_85117680_85121513	chr1	-	85116210	85117565	85117680	85121513	0.000732321	0.00185045	0.0169356
MMS19	chr10_-_99219039_99219118_99219283_99219414	chr10	-	99219039	99219118	99219283	99219414	4.14507e-06	1.67078e-05	0.067018
MBD2	chr18_-_51691070_51692445_51692536_51715242	chr18	-	51691070	51692445	51692536	51715242	5.30866e-09	3.6045e-08	0.0246968
EPB41L3	chr18_-_5406967_5410564_5410618_5419708	chr18	-	5406967	5410564	5410618	5419708	4.88227e-21	1.40572e-19	0.106291
TXNL1	chr18_-_54291692_54293392_54293497_54293590	chr18	-	54291692	54293392	54293497	54293590	3.70203e-06	1.50664e-05	-0.0472665
FECH	chr18_-_55218078_55218546_55218606_55221490	chr18	-	55218078	55218546	55218606	55221490	0.000101178	0.000306257	0.0195896
MMS19	chr10_-_99236501_99236591_99236720_99237102	chr10	-	99236501	99236591	99236720	99237102	4.22853e-05	0.000138502	0.0664161
MALT1	chr18_+_56377304_56378152_56378185_56381313	chr18	+	56377304	56378152	56378185	56381313	0.00218316	0.00498191	0.0486255
MALT1	chr18_+_56390483_56393501_56393565_56400627	chr18	+	56390483	56393501	56393565	56400627	0.047301	0.0791705	-0.0202172
MMS19	chr10_-_99240799_99243859_99243908_99258028	chr10	-	99240799	99243859	99243908	99258028	9.60356e-07	4.37955e-06	0.0898768
AVPI1	chr10_-_99439672_99446522_99446715_99446871	chr10	-	99439672	99446522	99446715	99446871	2.06953e-07	1.06509e-06	0.0332944
VPS4B	chr18_-_61071059_61074664_61074732_61077521	chr18	-	61071059	61074664	61074732	61077521	4.36388e-12	4.70855e-11	0.041825
ZFYVE27	chr10_+_99512939_99514483_99514615_99517020	chr10	+	99512939	99514483	99514615	99517020	0.00556152	0.0115993	-0.123601
LAMA1	chr18_-_7015857_7016489_7016670_7017275	chr18	-	7015857	7016489	7016670	7017275	0.00753828	0.0152664	0.00436039
SH3GLB1	chr1_+_87170654_87181406_87181548_87185188	chr1	+	87170654	87181406	87181548	87185188	0.0202724	0.0371273	-0.00859435
YES1	chr18_-_724632_732833_732965_736806	chr18	-	724632	732833	732965	736806	1.53614e-27	7.56644e-26	0.0926851
YES1	chr18_-_743097_743259_743415_745706	chr18	-	743097	743259	743415	745706	6.07523e-05	0.000192531	0.00716817
ATP9B	chr18_+_76914555_76936812_76936907_76953181	chr18	+	76914555	76936812	76936907	76953181	3.20598e-05	0.000107691	0.301299
ATP9B	chr18_+_76967012_76973961_76974038_77013379	chr18	+	76967012	76973961	76974038	77013379	0.015675	0.0294748	0.190064
CTDP1	chr18_+_77475528_77477534_77477676_77477808	chr18	+	77475528	77477534	77477676	77477808	5.90716e-08	3.35203e-07	0.107585
PQLC1	chr18_-_77703462_77709518_77709655_77710722	chr18	-	77703462	77709518	77709655	77710722	0.0324264	0.0566048	0.076248
PTPRM	chr18_+_7888375_7906502_7906581_7926564	chr18	+	7888375	7906502	7906581	7926564	1.46695e-06	6.45918e-06	0.022672
CUTC	chr10_+_101507147_101510125_101510153_101514284	chr10	+	101507147	101510125	101510153	101514284	0.00221399	0.00504525	0.0979369
NOC2L	chr1_-_881925_883510_883612_883868	chr1	-	881925	883510	883612	883868	0.000426555	0.00113274	0.00532306
MTCL1	chr18_+_8796460_8798094_8798289_8806889	chr18	+	8796460	8798094	8798289	8806889	2.85901e-06	1.19e-05	0.0566307
PKN2	chr1_+_89251896_89270073_89270217_89270527	chr1	+	89251896	89270073	89270217	89270527	6.24919e-05	0.000197533	0.0414819
PKN2	chr1_+_89271354_89271573_89271700_89272994	chr1	+	89271354	89271573	89271700	89272994	4.33964e-25	1.76928e-23	0.145763
PPP4R1	chr18_-_9593872_9594084_9594232_9595014	chr18	-	9593872	9594084	9594232	9595014	0.047297	0.0791645	0.0558823
SLC35A3	chr1_+_100472712_100474843_100474879_100476919	chr1	+	100472712	100474843	100474879	100476919	0.038597	0.0661035	0.0355273
TMEM259	chr19_-_1011991_1012064_1012187_1012460	chr19	-	1011991	1012064	1012187	1012460	1.82827e-08	1.13201e-07	0.0305882
PPAN	chr19_+_10217347_10218180_10218282_10218478	chr19	+	10217347	10218180	10218282	10218478	0.000159874	0.000464369	0.00577479
DNMT1	chr19_-_10244377_10244892_10244983_10246410	chr19	-	10244377	10244892	10244983	10246410	0.00250316	0.00563981	0.0475423
TAF5	chr10_+_105133352_105137991_105138307_105139363	chr10	+	105133352	105137991	105138307	105139363	0.00675908	0.0138363	0.102148
KRI1	chr19_-_10668736_10668839_10668915_10670033	chr19	-	10668736	10668839	10668915	10670033	0.0118702	0.0229623	0.0191904
ILF3	chr19_+_10787986_10789288_10789380_10789771	chr19	+	10787986	10789288	10789380	10789771	9.38528e-17	1.7865e-15	0.0274438
ILF3	chr19_+_10789868_10790491_10790603_10791020	chr19	+	10789868	10790491	10790603	10791020	2.50386e-06	1.05391e-05	0.00723592
SASS6	chr1_-_100551186_100553694_100553792_100568509	chr1	-	100551186	100553694	100553792	100568509	3.88081e-10	3.14961e-09	0.108919
TAF5	chr10_+_105143124_105145082_105145247_105146930	chr10	+	105143124	105145082	105145247	105146930	8.09537e-06	3.07518e-05	0.178948
SMARCA4	chr19_+_11144193_11144442_11144541_11144797	chr19	+	11144193	11144442	11144541	11144797	0.000383487	0.00102825	0.118469
SMARCA4	chr19_+_11169039_11169463_11169565_11170427	chr19	+	11169039	11169463	11169565	11170427	8.43019e-05	0.000259299	0.0185204
LDLR	chr19_+_11230909_11231045_11231198_11233848	chr19	+	11230909	11231045	11231198	11233848	5.16887e-07	2.47442e-06	0.0473651
LDLR	chr19_+_11234020_11238683_11238761_11240187	chr19	+	11234020	11238683	11238761	11240187	3.65628e-09	2.55203e-08	0.0934083
KANK2	chr19_-_11306496_11306725_11306903_11308159	chr19	-	11306496	11306725	11306903	11308159	0.0493854	0.0822614	-0.202769
SASS6	chr1_-_100588040_100588765_100588845_100591436	chr1	-	100588040	100588765	100588845	100591436	4.30257e-09	2.9687e-08	0.0923992
ZNF823	chr19_-_11834157_11835008_11835069_11836014	chr19	-	11834157	11835008	11835069	11836014	5.23001e-07	2.50131e-06	0.291737
ZNF700	chr19_+_12058122_12058328_12058389_12059089	chr19	+	12058122	12058328	12058389	12059089	1.69743e-05	6.04151e-05	0.102384
CIRBP	chr19_+_1271035_1271138_1271245_1271326	chr19	+	1271035	1271138	1271245	1271326	0.0104637	0.0205041	0.00717425
DBT	chr1_-_100671857_100672000_100672192_100676248	chr1	-	100671857	100672000	100672192	100676248	6.57703e-05	0.000206926	-0.0434055
WDR83	chr19_+_12783728_12783821_12783930_12784014	chr19	+	12783728	12783821	12783930	12784014	0.000312148	0.000852521	0.0543293
TRMT1	chr19_-_13220280_13220363_13220498_13220581	chr19	-	13220280	13220363	13220498	13220581	0.00143656	0.00340693	0.0135231
TRMT1	chr19_-_13220652_13220728_13220815_13220970	chr19	-	13220652	13220728	13220815	13220970	1.03338e-13	1.36957e-12	0.402315
NACC1	chr19_+_13246967_13247045_13247219_13248083	chr19	+	13246967	13247045	13247219	13248083	0.000681062	0.0017322	0.0162827
RTCA	chr1_+_100739008_100740379_100740521_100741153	chr1	+	100739008	100740379	100740521	100741153	9.22585e-21	2.59474e-19	0.16988
GIPC1	chr19_-_14590336_14591116_14591297_14591403	chr19	-	14590336	14591116	14591297	14591403	1.25588e-05	4.58758e-05	0.0191356
ILVBL	chr19_-_15226732_15226811_15226882_15226961	chr19	-	15226732	15226811	15226882	15226961	4.46163e-05	0.000145435	0.0591527
AKAP8	chr19_-_15479133_15479877_15480035_15480955	chr19	-	15479133	15479877	15480035	15480955	7.96789e-05	0.00024634	-0.0664214
AKAP8	chr19_-_15485446_15487786_15487825_15490522	chr19	-	15485446	15487786	15487825	15490522	9.09393e-08	4.99203e-07	0.0320675
AKAP8L	chr19_-_15514526_15514820_15514853_15521329	chr19	-	15514526	15514820	15514853	15521329	0.000497218	0.00130206	0.00882231
MBD3	chr19_-_1581268_1582620_1582711_1584537	chr19	-	1581268	1582620	1582711	1584537	7.27767e-06	2.79183e-05	0.0265253
SLC30A7	chr1_+_101387397_101427383_101427474_101431323	chr1	+	101387397	101427383	101427474	101431323	0.000515975	0.0013464	0.0378539
FAM32A	chr19_+_16296576_16301330_16301384_16301696	chr19	+	16296576	16301330	16301384	16301696	0.000755483	0.00190338	0.015203
GPR157	chr1_-_9164693_9165544_9165739_9171333	chr1	-	9164693	9165544	9165739	9171333	7.40512e-06	2.83614e-05	0.386867
DDA1	chr19_+_17425198_17426742_17426804_17430353	chr19	+	17425198	17426742	17426804	17430353	1.5066e-06	6.61894e-06	0.0186115
COLGALT1	chr19_+_17670230_17671156_17671274_17678213	chr19	+	17670230	17671156	17671274	17678213	0.00408093	0.00876906	0.0101284
COLGALT1	chr19_+_17679522_17683291_17683411_17688002	chr19	+	17679522	17683291	17683411	17688002	0.0258474	0.0461746	0.0106779
UBE4B	chr1_+_10179671_10182019_10182134_10186850	chr1	+	10179671	10182019	10182134	10186850	7.70076e-09	5.0883e-08	0.120059
SSBP4	chr19_+_18538233_18538561_18538623_18538706	chr19	+	18538233	18538561	18538623	18538706	0.0133605	0.0255419	0.0329477
ELL	chr19_-_18583692_18586623_18586743_18632729	chr19	-	18583692	18586623	18586743	18632729	0.0214711	0.0390981	-0.199938
UPF1	chr19_+_18965847_18965932_18966051_18966732	chr19	+	18965847	18965932	18966051	18966732	2.58189e-06	1.08405e-05	0.0207463
UPF1	chr19_+_18967829_18968128_18968342_18971128	chr19	+	18967829	18968128	18968342	18971128	3.60159e-07	1.77375e-06	0.033461
DDX49	chr19_+_19031512_19031642_19031718_19032470	chr19	+	19031512	19031642	19031718	19032470	0.0478109	0.0799242	0.0181047
DDX49	chr19_+_19033553_19035041_19035117_19035430	chr19	+	19033553	19035041	19035117	19035430	0.00501633	0.0105674	0.00820484
C1orf159	chr1_-_1027483_1041335_1041429_1051438	chr1	-	1027483	1041335	1041429	1051438	0.0479927	0.0801931	0.339699
TMEM161A	chr19_-_19231975_19232116_19232230_19232332	chr19	-	19231975	19232116	19232230	19232332	0.00225789	0.00513617	0.0312506
RFXANK	chr19_+_19307855_19307994_19308060_19308328	chr19	+	19307855	19307994	19308060	19308328	5.58703e-05	0.000178487	0.193642
NR2C2AP	chr19_-_19313207_19313278_19313384_19313598	chr19	-	19313207	19313278	19313384	19313598	1.24148e-10	1.08623e-09	0.273341
GATAD2A	chr19_+_19576423_19603114_19603247_19603388	chr19	+	19576423	19603114	19603247	19603388	6.59929e-05	0.000207553	0.0235342
AP3D1	chr19_-_2102267_2108685_2108765_2109083	chr19	-	2102267	2108685	2108765	2109083	0.00249943	0.00563251	0.0235585
KIF1B	chr1_+_10384953_10386168_10386417_10394576	chr1	+	10384953	10386168	10386417	10394576	0.0352387	0.0609595	0.140273
ZNF430	chr19_+_21203609_21205594_21205687_21216260	chr19	+	21203609	21205594	21205687	21216260	0.000442543	0.00117139	0.190992
LMNB2	chr19_-_2431656_2431780_2431900_2432412	chr19	-	2431656	2431780	2431900	2432412	0.0138003	0.0262947	0.00790095
SGTA	chr19_-_2757780_2759254_2759292_2761456	chr19	-	2757780	2759254	2759292	2761456	4.37136e-06	1.75456e-05	0.0180999
CCNE1	chr19_+_30303059_30303438_30303485_30303594	chr19	+	30303059	30303438	30303485	30303594	0.00107117	0.0026114	0.110919
NCLN	chr19_+_3198895_3201520_3201624_3203752	chr19	+	3198895	3201520	3201624	3203752	1.95621e-05	6.87474e-05	0.023697
EVI5	chr1_-_93202184_93239462_93239580_93250391	chr1	-	93202184	93239462	93239580	93250391	0.000370002	0.000995441	0.107769
ZNF507	chr19_+_32836689_32838150_32838244_32843733	chr19	+	32836689	32838150	32838244	32843733	0.00188794	0.00436645	0.117997
DFFA	chr1_-_10523266_10523487_10523677_10527245	chr1	-	10523266	10523487	10523677	10527245	0.0181038	0.0335519	0.0245491
PDCD11	chr10_+_105166547_105169455_105169563_105172871	chr10	+	105166547	105169455	105169563	105172871	0.0179296	0.0332617	0.0130409
ANKRD27	chr19_-_33116872_33117617_33117733_33118987	chr19	-	33116872	33117617	33117733	33118987	5.2318e-06	2.06706e-05	0.0966524
ANKRD27	chr19_-_33140698_33149819_33149951_33165975	chr19	-	33140698	33149819	33149951	33165975	2.8002e-05	9.52375e-05	0.0445165
LSM14A	chr19_+_34699956_34706028_34706205_34706499	chr19	+	34699956	34706028	34706205	34706499	3.90245e-12	4.23911e-11	0.125416
PEX14	chr1_+_10683178_10684396_10684494_10687327	chr1	+	10683178	10684396	10684494	10687327	1.93896e-10	1.64841e-09	0.177834
PDCD2L	chr19_+_34895443_34895553_34895895_34900064	chr19	+	34895443	34895553	34895895	34900064	0.00170999	0.00399239	0.0368364
FZR1	chr19_+_3527060_3527628_3527812_3530788	chr19	+	3527060	3527628	3527812	3530788	7.79784e-11	7.02529e-10	0.112456
VAV3	chr1_-_108185377_108226109_108226155_108231001	chr1	-	108185377	108226109	108226155	108231001	2.63146e-14	3.75833e-13	0.252624
GRAMD1A	chr19_+_35502458_35504159_35504272_35504443	chr19	+	35502458	35504159	35504272	35504443	2.30208e-06	9.75946e-06	0.322586
FXYD5	chr19_+_35657074_35657153_35657228_35660467	chr19	+	35657074	35657153	35657228	35660467	1.82258e-05	6.44594e-05	0.0317942
TMED5	chr1_-_93620445_93621592_93621641_93621855	chr1	-	93620445	93621592	93621641	93621855	0.0142349	0.0270365	0.0353206
NONE	chr1_+_108815943_108826861_108826973_108873791	chr1	+	108815943	108826861	108826973	108873791	0.0191171	0.0352263	-0.0645896
CCDC18	chr1_+_93667545_93671066_93671188_93672662	chr1	+	93667545	93671066	93671188	93672662	0.000937669	0.00231443	0.0607844
ZNF529	chr19_-_37047099_37063234_37063294_37064040	chr19	-	37047099	37063234	37063294	37064040	0.00317404	0.00698824	0.101954
CCDC18	chr1_+_93712511_93720027_93720171_93721890	chr1	+	93712511	93720027	93720171	93721890	0.0163071	0.0305433	0.0859079
FAM102B	chr1_+_109171206_109171298_109171426_109172208	chr1	+	109171206	109171298	109171426	109172208	0.000341328	0.000924922	0.00875448
HNRNPL	chr19_-_39331199_39332252_39332322_39334480	chr19	-	39331199	39332252	39332322	39334480	8.10402e-07	3.74755e-06	0.0262548
DAPK3	chr19_-_3961159_3963640_3963667_3963867	chr19	-	3961159	3963640	3963667	3963867	5.22137e-05	0.000167809	0.032355
PRPF38B	chr1_+_109235489_109236211_109236264_109238322	chr1	+	109235489	109236211	109236264	109238322	4.75838e-11	4.42536e-10	0.170844
SUPT5H	chr19_+_39948380_39948933_39948945_39949456	chr19	+	39948380	39948933	39948945	39949456	1.64754e-22	5.40299e-21	0.0996435
SUPT5H	chr19_+_39957209_39957314_39957385_39959394	chr19	+	39957209	39957314	39957385	39959394	0.000197327	0.000562048	0.00874404
ZNF546	chr19_+_40503822_40504154_40504239_40512001	chr19	+	40503822	40504154	40504239	40512001	0.0496455	0.0826416	-0.0190476
ZNF780A	chr19_-_40590705_40596072_40596142_40596811	chr19	-	40590705	40596072	40596142	40596811	5.69501e-09	3.84781e-08	0.282967
AKT2	chr19_-_40742011_40742163_40742292_40743874	chr19	-	40742011	40742163	40742292	40743874	4.28657e-08	2.48961e-07	0.0900303
COQ8B	chr19_-_41209527_41209619_41209760_41210999	chr19	-	41209527	41209619	41209760	41210999	2.18001e-06	9.28638e-06	0.160066
COQ8B	chr19_-_41211086_41211229_41211352_41215962	chr19	-	41211086	41211229	41211352	41215962	0.000121105	0.000360582	0.090273
STXBP3	chr1_+_109340859_109342841_109342927_109350021	chr1	+	109340859	109342841	109342927	109350021	7.35061e-07	3.42471e-06	0.0271368
HNRNPUL1	chr19_+_41785081_41787067_41787180_41798148	chr19	+	41785081	41787067	41787180	41798148	1.06481e-19	2.7313e-18	0.0606674
EXOSC5	chr19_-_41897867_41898771_41898885_41903084	chr19	-	41897867	41898771	41898885	41903084	0.00290309	0.0064468	0.00874868
DMAC2	chr19_-_41938313_41939176_41939339_41939440	chr19	-	41938313	41939176	41939339	41939440	8.18478e-05	0.000252443	0.258429
ARHGEF1	chr19_+_42409188_42409326_42409413_42409910	chr19	+	42409188	42409326	42409413	42409910	8.72518e-07	4.01071e-06	0.145254
GPSM2	chr1_+_109444567_109445747_109445856_109446745	chr1	+	109444567	109445747	109445856	109446745	3.17258e-07	1.57805e-06	0.0314178
GPSM2	chr1_+_109465198_109466621_109466836_109472321	chr1	+	109465198	109466621	109466836	109472321	1.34333e-05	4.87952e-05	0.041548
GCLM	chr1_-_94360284_94362173_94362376_94363393	chr1	-	94360284	94362173	94362376	94363393	0.000144472	0.000423434	0.0228616
SH3GL1	chr19_-_4364218_4365478_4365622_4366496	chr19	-	4364218	4365478	4365622	4366496	0.00295688	0.00655573	0.0549747
GCLM	chr1_-_94367225_94370078_94370144_94374592	chr1	-	94367225	94370078	94370144	94374592	2.52462e-05	8.66703e-05	0.0592673
SMG9	chr19_-_44244370_44248923_44249036_44251592	chr19	-	44244370	44248923	44249036	44251592	0.0135571	0.0258765	0.112062
KCNN4	chr19_-_44278771_44280692_44280788_44284853	chr19	-	44278771	44280692	44280788	44284853	0.0168272	0.0314146	-0.0746126
ZNF45	chr19_-_44426369_44427450_44427501_44428388	chr19	-	44426369	44427450	44427501	44428388	0.0461065	0.0773866	0.251685
UBXN6	chr19_-_4446194_4446279_4446410_4446495	chr19	-	4446194	4446279	4446410	4446495	0.000176674	0.000508448	0.0685062
CLASRP	chr19_+_45570852_45571272_45571738_45572322	chr19	+	45570852	45571272	45571738	45572322	2.7356e-06	1.14276e-05	0.083677
VASP	chr19_+_46021352_46024579_46024664_46025424	chr19	+	46021352	46024579	46024664	46025424	1.25598e-05	4.58791e-05	0.0369377
EML2	chr19_-_46120111_46120887_46120955_46122316	chr19	-	46120111	46120887	46120955	46122316	0.0114014	0.0221492	-0.0139039
EML2	chr19_-_46124590_46124740_46124895_46127975	chr19	-	46124590	46124740	46124895	46127975	0.0143223	0.0271867	-0.0135383
EML2	chr19_-_46128076_46129962_46130097_46133207	chr19	-	46128076	46129962	46130097	46133207	0.0454439	0.0764009	-0.0133977
PPP5C	chr19_+_46879831_46886667_46886733_46887035	chr19	+	46879831	46886667	46886733	46887035	8.09854e-09	5.33119e-08	0.0312556
DPP9	chr19_-_4697663_4700227_4700289_4702037	chr19	-	4697663	4700227	4700289	4702037	7.3001e-05	0.000227533	0.0339972
SAE1	chr19_+_47706997_47708360_47708386_47712414	chr19	+	47706997	47708360	47708386	47712414	1.6874e-09	1.24119e-08	0.0818981
SELENOW	chr19_+_48284439_48284546_48284645_48287545	chr19	+	48284439	48284546	48284645	48287545	7.43133e-06	2.84547e-05	0.0127492
CARD8	chr19_-_48744320_48752779_48752890_48753006	chr19	-	48744320	48752779	48752890	48753006	0.0193238	0.0355719	0.161653
PSRC1	chr1_-_109823873_109824240_109825197_109825300	chr1	-	109823873	109824240	109825197	109825300	0.00107029	0.00260949	0.0327568
GYS1	chr19_-_49490642_49494558_49494740_49496250	chr19	-	49490642	49494558	49494740	49496250	0.00127316	0.00305484	-0.0204775
PDCD11	chr10_+_105187148_105191885_105191991_105193703	chr10	+	105187148	105191885	105191991	105193703	5.36892e-21	1.54084e-19	0.0961005
ABCD3	chr1_+_94955372_94955458_94955531_94956738	chr1	+	94955372	94955458	94955531	94956738	6.8385e-06	2.63761e-05	0.00478166
SNRNP70	chr19_+_49601961_49602071_49602220_49604645	chr19	+	49601961	49602071	49602220	49604645	4.45005e-06	1.78331e-05	-0.00849218
SNRNP70	chr19_+_49604728_49605370_49605430_49607889	chr19	+	49604728	49605370	49605430	49607889	4.14578e-05	0.000136023	0.032
SCAF1	chr19_+_50149459_50149782_50150087_50154123	chr19	+	50149459	50149782	50150087	50154123	3.02929e-06	1.25412e-05	0.138393
PTOV1	chr19_+_50358145_50358226_50358334_50360230	chr19	+	50358145	50358226	50358334	50360230	0.000117982	0.000352129	0.0320085
NR1H2	chr19_+_50881127_50881405_50881696_50881777	chr19	+	50881127	50881405	50881696	50881777	0.0153964	0.0290044	0.0191777
ZNF614	chr19_-_52520612_52520828_52520950_52521259	chr19	-	52520612	52520828	52520950	52521259	0.00559806	0.0116677	0.204927
PPP2R1A	chr19_+_52709316_52714512_52714745_52715937	chr19	+	52709316	52714512	52714745	52715937	8.28893e-05	0.000255353	0.00327019
ZNF28	chr19_-_53304955_53308397_53308515_53311258	chr19	-	53304955	53308397	53308515	53311258	0.00118499	0.0028619	0.345521
ZNF468	chr19_-_53345404_53348431_53348549_53352338	chr19	-	53345404	53348431	53348549	53352338	1.85425e-05	6.54859e-05	0.381258
CYB561D1	chr1_+_110036909_110037141_110037245_110037763	chr1	+	110036909	110037141	110037245	110037763	0.0368289	0.063403	0.38783
ZNF765	chr19_+_53901283_53905317_53905444_53910949	chr19	+	53901283	53905317	53905444	53910949	0.00811654	0.0163182	0.110178
SBF2	chr11_-_10052717_10064390_10064528_10215447	chr11	-	10052717	10064390	10064528	10215447	1.12713e-05	4.159e-05	0.0321208
PRPF31	chr19_+_54631575_54631679_54631752_54632430	chr19	+	54631575	54631679	54631752	54632430	2.77977e-05	9.46033e-05	0.0217545
MBOAT7	chr19_-_54687563_54691042_54691169_54692069	chr19	-	54687563	54691042	54691169	54692069	0.0155562	0.0292752	0.0269097
LENG8	chr19_+_54963931_54964724_54964835_54965607	chr19	+	54963931	54964724	54964835	54965607	0.000675624	0.00171961	0.279347
PPP6R1	chr19_-_55743350_55743442_55743579_55748009	chr19	-	55743350	55743442	55743579	55748009	0.000450349	0.00119	0.0468298
KMT5C	chr19_+_55853414_55853582_55853748_55854108	chr19	+	55853414	55853582	55853748	55854108	0.00178754	0.00415508	0.265562
FIZ1	chr19_-_56105012_56106985_56107100_56108936	chr19	-	56105012	56106985	56107100	56108936	0.00553849	0.0115556	0.155472
SAFB2	chr19_-_5610699_5611130_5611641_5612549	chr19	-	5610699	5611130	5611641	5612549	4.13369e-07	2.01326e-06	0.123817
U2AF2	chr19_+_56166519_56170227_56170347_56170574	chr19	+	56166519	56170227	56170347	56170574	5.47456e-05	0.000175217	0.0152743
SAFB	chr19_+_5648054_5648999_5649510_5649935	chr19	+	5648054	5648999	5649510	5649935	0.00181179	0.00420586	0.025167
SAFB	chr19_+_5651083_5653125_5653275_5653347	chr19	+	5651083	5653125	5653275	5653347	1.79899e-11	1.78085e-10	0.0304974
LONP1	chr19_-_5700938_5704119_5704229_5705781	chr19	-	5700938	5704119	5704229	5705781	0.00988853	0.0194903	0.00891608
ZNF419	chr19_+_57999351_58001514_58001553_58002834	chr19	+	57999351	58001514	58001553	58002834	0.00730609	0.0148417	0.379056
ZNF134	chr19_+_58125871_58130779_58130876_58131526	chr19	+	58125871	58130779	58130876	58131526	1.15126e-07	6.20754e-07	-0.215666
PDCD11	chr10_+_105200338_105200490_105200607_105201581	chr10	+	105200338	105200490	105200607	105201581	0.000627121	0.00160718	0.00976432
ZNF544	chr19_+_58740936_58741318_58741597_58741758	chr19	+	58740936	58741318	58741597	58741758	0.000412188	0.00109796	-0.084575
NDUFA11	chr19_-_5897008_5901345_5901465_5903621	chr19	-	5897008	5901345	5901465	5903621	5.90468e-06	2.30796e-05	0.0353351
TNFSF9	chr19_+_6531314_6532796_6532827_6534609	chr19	+	6531314	6532796	6532827	6534609	0.000741083	0.00187058	0.0137743
TRIP10	chr19_+_6745005_6746039_6746207_6746461	chr19	+	6745005	6746039	6746207	6746461	4.58958e-05	0.000149244	0.188807
ZNF557	chr19_+_7081466_7081980_7082063_7082887	chr19	+	7081466	7081980	7082063	7082887	1.34325e-05	4.87928e-05	0.144819
PET100	chr19_+_7695732_7696117_7696207_7696357	chr19	+	7695732	7696117	7696207	7696357	8.10571e-06	3.07881e-05	0.0217615
CLSTN1	chr1_-_9796100_9797555_9797612_9801150	chr1	-	9796100	9797555	9797612	9801150	1.22347e-06	5.47036e-06	0.200276
MAP2K7	chr19_+_7968953_7970692_7970740_7974638	chr19	+	7968953	7970692	7970740	7974638	0.0350747	0.0607048	0.212533
TIMM44	chr19_-_7992652_7992961_7993051_7996021	chr19	-	7992652	7992961	7993051	7996021	0.000218253	0.000616065	0.0253706
TIMM44	chr19_-_7996073_7997511_7997636_7997723	chr19	-	7996073	7997511	7997636	7997723	1.06291e-06	4.80688e-06	0.0277727
PTBP1	chr19_+_806556_807868_807902_808358	chr19	+	806556	807868	807902	808358	4.89328e-05	0.000158186	0.0106917
HNRNPM	chr19_+_8520458_8527412_8527465_8528379	chr19	+	8520458	8527412	8527465	8528379	4.07069e-17	8.04687e-16	0.0210631
HNRNPM	chr19_+_8530246_8530363_8530399_8531117	chr19	+	8530246	8530363	8530399	8531117	3.96166e-07	1.93609e-06	0.00754062
ZNF317	chr19_+_9268070_9268655_9268751_9269500	chr19	+	9268070	9268655	9268751	9269500	2.87389e-06	1.19565e-05	0.243558
ZNF121	chr19_-_9679758_9694861_9695024_9695135	chr19	-	9679758	9694861	9695024	9695135	1.48728e-10	1.28545e-09	-0.21094
GSTM3	chr1_-_110282115_110282454_110282530_110282860	chr1	-	110282115	110282454	110282530	110282860	6.02995e-10	4.74761e-09	0.055519
PSMF1	chr20_+_1106293_1108068_1108151_1115762	chr20	+	1106293	1108068	1108151	1115762	8.73172e-07	4.0134e-06	0.055426
ESF1	chr20_-_13698161_13699554_13699631_13709023	chr20	-	13698161	13699554	13699631	13709023	2.15267e-12	2.41709e-11	0.071702
KIF16B	chr20_-_16352406_16354901_16355054_16359448	chr20	-	16352406	16354901	16355054	16359448	1.5977e-05	5.71691e-05	0.445323
RRBP1	chr20_-_17641173_17660643_17660720_17662671	chr20	-	17641173	17660643	17660720	17662671	0.0389645	0.06666	0.181389
RBBP9	chr20_-_18474707_18476481_18476524_18477711	chr20	-	18474707	18476481	18476524	18477711	0.0313859	0.05497	0.0570361
SEC23B	chr20_+_18516386_18522939_18523046_18523661	chr20	+	18516386	18522939	18523046	18523661	3.47106e-05	0.000115767	0.0154527
NAA20	chr20_+_20007563_20013151_20013297_20013744	chr20	+	20007563	20013151	20013297	20013744	0.000228474	0.000642152	-0.0105701
STK35	chr20_+_2084011_2097311_2098061_2124428	chr20	+	2084011	2097311	2098061	2124428	0.00859398	0.0171809	0.0353775
XRN2	chr20_+_21309308_21311118_21311177_21311252	chr20	+	21309308	21311118	21311177	21311252	1.2802e-07	6.84634e-07	0.0126183
ABCC2	chr10_+_101542634_101544364_101544538_101551989	chr10	+	101542634	101544364	101544538	101551989	0.0146902	0.0278095	0.0121955
XRN2	chr20_+_21311343_21312198_21312271_21312404	chr20	+	21311343	21312198	21312271	21312404	8.57466e-06	3.2419e-05	0.00944317
XRN2	chr20_+_21362695_21367505_21367644_21369909	chr20	+	21362695	21367505	21367644	21369909	0.000147973	0.000432821	0.0272866
GZF1	chr20_+_23346384_23347639_23347734_23349397	chr20	+	23346384	23347639	23347734	23349397	0.013762	0.0262286	0.108494
GZF1	chr20_+_23349566_23350220_23350378_23350726	chr20	+	23349566	23350220	23350378	23350726	1.20864e-07	6.49189e-07	0.305327
SNRPB	chr20_-_2446465_2447837_2447961_2448251	chr20	-	2446465	2447837	2447961	2448251	3.53736e-35	2.86098e-33	-0.0393314
NINL	chr20_-_25485714_25490305_25490425_25491308	chr20	-	25485714	25490305	25490425	25491308	0.0435179	0.0735059	-0.256335
DYNC2H1	chr11_+_103157115_103158261_103158334_103173820	chr11	+	103157115	103158261	103158334	103173820	0.0474225	0.0793536	0.0361282
IDH3B	chr20_-_2644212_2644305_2644404_2644569	chr20	-	2644212	2644305	2644404	2644569	4.68906e-11	4.36569e-10	0.0410772
HM13	chr20_+_30149539_30154012_30154098_30156921	chr20	+	30149539	30154012	30154098	30156921	2.04242e-10	1.7304e-09	0.16551
UBOX5	chr20_-_3090960_3095950_3096112_3102028	chr20	-	3090960	3095950	3096112	3102028	0.000183738	0.000526851	0.548077
ASXL1	chr20_+_31017234_31017703_31017856_31019122	chr20	+	31017234	31017703	31017856	31019122	1.8022e-28	9.5161e-27	0.592845
ITPA	chr20_+_3199278_3202065_3202112_3202485	chr20	+	3199278	3202065	3202112	3202485	0.0230029	0.0415895	0.0204693
GSS	chr20_-_33516754_33517203_33517393_33519137	chr20	-	33516754	33517203	33517393	33519137	0.0160357	0.0300843	-0.0178889
AHCYL1	chr1_+_110562248_110563352_110563473_110564294	chr1	+	110562248	110563352	110563473	110564294	2.84569e-09	2.02115e-08	0.0410772
CPNE1	chr20_-_34219947_34220084_34220156_34220231	chr20	-	34219947	34220084	34220156	34220231	1.76674e-11	1.75154e-10	0.17946
SH3PXD2A	chr10_-_105377071_105382226_105382310_105386844	chr10	-	105377071	105382226	105382310	105386844	0.000490514	0.00128618	0.151694
STRIP1	chr1_+_110587700_110589301_110589373_110590162	chr1	+	110587700	110589301	110589373	110590162	3.53676e-08	2.08502e-07	0.0629915
MYL9	chr20_+_35173471_35176434_35176596_35177478	chr20	+	35173471	35176434	35176596	35177478	0.000726795	0.00183781	0.230734
SOGA1	chr20_-_35438510_35441106_35441247_35443527	chr20	-	35438510	35441106	35441247	35443527	0.0108526	0.021189	0.0883332
RBL1	chr20_-_35690673_35693826_35693876_35695125	chr20	-	35690673	35693826	35693876	35695125	2.59292e-06	1.08834e-05	0.0719472
RBL1	chr20_-_35695524_35695635_35695700_35696387	chr20	-	35695524	35695635	35695700	35696387	1.06867e-07	5.79653e-07	0.223679
AASDHPPT	chr11_+_105950419_105961283_105961405_105962041	chr11	+	105950419	105961283	105961405	105962041	0.0152631	0.0287816	0.00915059
TTI1	chr20_-_36624864_36625150_36625355_36627588	chr20	-	36624864	36625150	36625355	36627588	9.83965e-05	0.000298546	0.097097
TTI1	chr20_-_36627730_36631029_36631178_36634597	chr20	-	36627730	36631029	36631178	36634597	3.87973e-12	4.21627e-11	0.151264
SNHG11	chr20_+_37076266_37076572_37076736_37077303	chr20	+	37076266	37076572	37076736	37077303	0.00360861	0.00784694	0.209293
RALGAPB	chr20_+_37195875_37198530_37199490_37202791	chr20	+	37195875	37198530	37199490	37202791	1.65319e-11	1.64628e-10	0.128501
CDC25B	chr20_+_3781145_3781389_3781512_3781616	chr20	+	3781145	3781389	3781512	3781616	0.000236278	0.000661873	0.163384
TOP1	chr20_+_39706277_39708724_39708820_39709803	chr20	+	39706277	39708724	39708820	39709803	9.15156e-15	1.38059e-13	0.109453
CWF19L2	chr11_-_107304475_107309815_107309909_107312227	chr11	-	107304475	107309815	107309909	107312227	9.1024e-14	1.21516e-12	0.137817
CHD6	chr20_-_40113247_40116304_40116448_40117066	chr20	-	40113247	40116304	40116448	40117066	0.000117544	0.000350903	0.0734837
SERINC3	chr20_-_43132636_43133441_43133532_43135466	chr20	-	43132636	43133441	43133532	43135466	1.66947e-06	7.27169e-06	0.0209262
ALKBH8	chr11_-_107403132_107420478_107420549_107422532	chr11	-	107403132	107420478	107420549	107422532	4.64526e-13	5.67728e-12	0.364449
STK4	chr20_+_43653771_43681726_43681821_43703657	chr20	+	43653771	43681726	43681821	43703657	0.000287905	0.000792378	0.110388
ELMO2	chr20_-_45014914_45015976_45016076_45017676	chr20	-	45014914	45015976	45016076	45017676	8.2285e-05	0.000253666	0.347265
ZMYND8	chr20_-_45839542_45841286_45841370_45848907	chr20	-	45839542	45841286	45841370	45848907	7.9102e-07	3.66404e-06	0.523798
ZMYND8	chr20_-_45938948_45976599_45976670_45985399	chr20	-	45938948	45976599	45976670	45985399	8.36128e-05	0.000257364	0.0619144
CTR9	chr11_+_10776744_10777224_10777342_10778294	chr11	+	10776744	10777224	10777342	10778294	5.71026e-20	1.5043e-18	0.0960069
ARFGEF2	chr20_+_47621758_47626768_47626941_47628459	chr20	+	47621758	47626768	47626941	47628459	3.64613e-06	1.48577e-05	0.0265422
CTR9	chr11_+_10786278_10787948_10788037_10789351	chr11	+	10786278	10787948	10788037	10789351	1.72777e-09	1.26922e-08	0.0442596
DDX27	chr20_+_47859218_47860165_47860240_47860351	chr20	+	47859218	47860165	47860240	47860351	7.65267e-16	1.30961e-14	0.0459212
ZNFX1	chr20_-_47868159_47869256_47869367_47870201	chr20	-	47868159	47869256	47869367	47870201	4.39755e-11	4.1099e-10	0.0715786
CUL5	chr11_+_107917096_107920616_107920793_107923385	chr11	+	107917096	107920616	107920793	107923385	0.0223608	0.0405476	0.0244028
CUL5	chr11_+_107925682_107940822_107940916_107943057	chr11	+	107925682	107940822	107940916	107943057	1.73624e-17	3.56924e-16	0.104841
ZNF217	chr20_-_52185803_52188259_52188392_52192264	chr20	-	52185803	52188259	52188392	52192264	0.00923008	0.0183255	0.107755
GPCPD1	chr20_-_5564968_5566839_5566915_5573971	chr20	-	5564968	5566839	5566915	5573971	1.38592e-10	1.20326e-09	0.384142
GPCPD1	chr20_-_5585086_5590285_5590457_5591486	chr20	-	5585086	5590285	5590457	5591486	0.00978101	0.0192995	0.0793167
VAPB	chr20_+_56993419_57009657_57009761_57013999	chr20	+	56993419	57009657	57009761	57013999	2.14572e-09	1.55362e-08	0.120301
STX16	chr20_+_57243183_57244346_57244509_57245566	chr20	+	57243183	57244346	57244509	57245566	1.43688e-15	2.38004e-14	0.467363
NELFCD	chr20_+_57562872_57563968_57564076_57564541	chr20	+	57562872	57563968	57564076	57564541	1.40593e-05	5.08629e-05	0.00499857
ATP5F1E	chr20_-_57601524_57603861_57603896_57605356	chr20	-	57601524	57603861	57603896	57605356	0.0213969	0.0389739	-0.00083212
NPAT	chr11_-_108056221_108057208_108057296_108058823	chr11	-	108056221	108057208	108057296	108058823	6.33256e-09	4.24436e-08	0.0866804
TRMT6	chr20_-_5921785_5921888_5921991_5922595	chr20	-	5921785	5921888	5921991	5922595	6.11319e-15	9.43198e-14	0.0755567
TRMT6	chr20_-_5924899_5925450_5925560_5927050	chr20	-	5924899	5925450	5925560	5927050	7.13793e-16	1.22563e-14	0.0972885
MCM8	chr20_+_5939372_5943919_5944005_5948080	chr20	+	5939372	5943919	5944005	5948080	2.14252e-15	3.4774e-14	0.157694
TAF4	chr20_-_60578330_60578786_60578934_60581564	chr20	-	60578330	60578786	60578934	60581564	0.00177561	0.00412975	0.102758
SS18L1	chr20_+_60735017_60736491_60736636_60737806	chr20	+	60735017	60736491	60736636	60737806	1.5801e-07	8.31507e-07	0.125217
ADRM1	chr20_+_60881376_60881703_60881790_60882425	chr20	+	60881376	60881703	60881790	60882425	0.00341804	0.00747086	0.00355786
SLCO4A1	chr20_+_61288602_61290028_61290119_61291762	chr20	+	61288602	61290028	61290119	61291762	3.45396e-08	2.03971e-07	0.111289
COL9A3	chr20_+_61467305_61467538_61467685_61467828	chr20	+	61467305	61467538	61467685	61467828	0.0301137	0.0529737	-0.0421785
ARFGAP1	chr20_+_61908003_61908556_61908657_61909467	chr20	+	61908003	61908556	61908657	61909467	2.83986e-19	6.9975e-18	0.144587
ATM	chr11_+_108117854_108119659_108119829_108121426	chr11	+	108117854	108119659	108119829	108121426	0.0463477	0.0777455	0.019885
SLC2A4RG	chr20_+_62372832_62373221_62373409_62373481	chr20	+	62372832	62373221	62373409	62373481	1.40942e-17	2.92726e-16	0.315461
ATM	chr11_+_108139336_108141790_108141873_108141976	chr11	+	108139336	108141790	108141873	108141976	2.06475e-06	8.83673e-06	0.0641581
PRPF6	chr20_+_62659089_62659830_62659922_62660728	chr20	+	62659089	62659830	62659922	62660728	3.68812e-10	3.00294e-09	0.0274111
REV1	chr2_-_100022568_100022786_100022952_100024489	chr2	-	100022568	100022786	100022952	100024489	1.30667e-15	2.17729e-14	0.270909
REV1	chr2_-_100024593_100027156_100027329_100029191	chr2	-	100024593	100027156	100027329	100029191	5.07497e-05	0.000163532	0.0852615
MAP4K4	chr2_+_102315000_102407181_102407238_102440388	chr2	+	102315000	102407181	102407238	102440388	0.000128278	0.000379942	0.0278803
MAP4K4	chr2_+_102450925_102452361_102452440_102456279	chr2	+	102450925	102452361	102452440	102456279	1.95333e-07	1.01043e-06	0.0473102
MAP4K4	chr2_+_102486877_102487955_102488147_102490107	chr2	+	102486877	102487955	102488147	102490107	0.000407551	0.00108675	0.157183
MAP4K4	chr2_+_102504399_102505257_102505397_102507626	chr2	+	102504399	102505257	102505397	102507626	0.000130191	0.000385129	0.0125663
NOL10	chr2_-_10743000_10743203_10743283_10747309	chr2	-	10743000	10743203	10743283	10747309	1.39253e-09	1.03734e-08	0.0304837
NOL10	chr2_-_10808849_10811679_10811816_10813644	chr2	-	10808849	10811679	10811816	10813644	9.36866e-10	7.16575e-09	0.0541877
LIMS1	chr2_+_109151050_109276060_109276220_109287235	chr2	+	109151050	109276060	109276220	109287235	0.0144948	0.0274791	-0.074792
PDIA6	chr2_-_10937333_10937825_10937883_10942623	chr2	-	10937333	10937825	10937883	10942623	3.5049e-16	6.23938e-15	0.00637671
RANBP2	chr2_+_109375004_109378556_109378651_109379691	chr2	+	109375004	109378556	109378651	109379691	1.64714e-08	1.02778e-07	0.0215898
BUB1	chr2_-_111427130_111428101_111428145_111430236	chr2	-	111427130	111428101	111428145	111430236	5.56634e-06	2.18696e-05	0.0188161
EIF4G2	chr11_-_10825137_10825445_10825597_10825682	chr11	-	10825137	10825445	10825597	10825682	2.59693e-08	1.56607e-07	0.00379665
ANAPC1	chr2_-_112561416_112563378_112563470_112566522	chr2	-	112561416	112563378	112563470	112566522	0.040836	0.0694813	0.0117627
ANAPC1	chr2_-_112601176_112604714_112604775_112605300	chr2	-	112601176	112604714	112604775	112605300	5.93895e-10	4.68169e-09	0.0265369
ANAPC1	chr2_-_112622528_112625599_112625673_112630205	chr2	-	112622528	112625599	112625673	112630205	8.54683e-05	0.000262573	0.0274566
SLK	chr10_+_105761330_105761929_105763285_105765317	chr10	+	105761330	105761929	105763285	105765317	0.00383188	0.00828369	0.0154914
TTL	chr2_+_113240078_113243493_113243572_113251718	chr2	+	113240078	113243493	113243572	113251718	0.0219725	0.0399204	0.0333201
ROCK2	chr2_-_11332838_11333904_11333983_11334380	chr2	-	11332838	11333904	11333983	11334380	1.09784e-15	1.84248e-14	0.027924
ROCK2	chr2_-_11338711_11338806_11338900_11341081	chr2	-	11338711	11338806	11338900	11341081	2.34207e-13	2.97253e-12	0.0282466
ROCK2	chr2_-_11361483_11362208_11362300_11364446	chr2	-	11361483	11362208	11362300	11364446	0.00082415	0.00205964	0.015463
CBWD2	chr2_+_114195599_114196596_114196694_114198926	chr2	+	114195599	114196596	114196694	114198926	0.000881647	0.00218884	0.0559118
USP25	chr21_+_17177577_17181127_17181204_17183454	chr21	+	17177577	17181127	17181204	17183454	1.44962e-06	6.38822e-06	0.0630343
USP25	chr21_+_17199522_17202849_17202920_17203718	chr21	+	17199522	17202849	17202920	17203718	8.96912e-09	5.85884e-08	0.0402379
CCDC93	chr2_-_118753938_118758396_118758508_118764296	chr2	-	118753938	118758396	118758508	118764296	1.33779e-05	4.86093e-05	0.0418316
DDX10	chr11_+_108577564_108586605_108586693_108590522	chr11	+	108577564	108586605	108586693	108590522	1.34124e-06	5.94925e-06	0.0252525
SLK	chr10_+_105768114_105770573_105770666_105777916	chr10	+	105768114	105770573	105770666	105777916	2.36e-11	2.29633e-10	0.242071
C2orf76	chr2_-_120075079_120078729_120078780_120097401	chr2	-	120075079	120078729	120078780	120097401	0.0460402	0.0772862	0.0716511
DBI	chr2_+_120125881_120128315_120128378_120129819	chr2	+	120125881	120128315	120128378	120129819	3.32776e-09	2.33687e-08	0.00274681
PTPN4	chr2_+_120635118_120639361_120639406_120639671	chr2	+	120635118	120639361	120639406	120639671	0.0131094	0.0251104	0.0485307
DDX10	chr11_+_108712203_108717158_108718855_108722878	chr11	+	108712203	108717158	108718855	108722878	0.00272997	0.00609987	0.0771203
PTPN4	chr2_+_120702816_120703916_120704000_120704092	chr2	+	120702816	120703916	120704000	120704092	0.00261929	0.00587531	0.0435025
CLASP1	chr2_-_122165291_122166599_122166623_122168440	chr2	-	122165291	122166599	122166623	122168440	0.000177483	0.000510553	0.262461
CLASP1	chr2_-_122187753_122203024_122203072_122204911	chr2	-	122187753	122203024	122203072	122204911	0.000883137	0.00219218	0.203819
SLK	chr10_+_105778047_105778541_105778666_105779490	chr10	+	105778047	105778541	105778666	105779490	2.44611e-29	1.37418e-27	0.0916943
IWS1	chr2_-_128247519_128249546_128249664_128250855	chr2	-	128247519	128249546	128249664	128250855	3.12074e-07	1.55391e-06	0.0376666
UGGT1	chr2_+_128913161_128913965_128913989_128914824	chr2	+	128913161	128913965	128913989	128914824	1.97745e-08	1.21724e-07	0.0609229
UGGT1	chr2_+_128932432_128934387_128934472_128935404	chr2	+	128932432	128934387	128934472	128935404	4.14115e-12	4.48214e-11	0.0421715
UGGT1	chr2_+_128939864_128941248_128941363_128944255	chr2	+	128939864	128941248	128941363	128944255	1.56779e-12	1.79307e-11	0.0588778
N6AMT1	chr21_-_30250655_30252191_30252275_30254480	chr21	-	30250655	30252191	30252275	30254480	0.00948325	0.0187747	0.168791
RWDD2B	chr21_-_30380444_30380560_30380628_30380714	chr21	-	30380444	30380560	30380628	30380714	3.43614e-07	1.69904e-06	0.15588
SCAF4	chr21_-_33069063_33073307_33073484_33074087	chr21	-	33069063	33073307	33073484	33074087	0.0224071	0.040622	0.0982075
SCAF4	chr21_-_33076239_33077735_33077780_33078585	chr21	-	33076239	33077735	33077780	33078585	0.014034	0.0266961	0.102373
URB1	chr21_-_33689376_33689986_33690228_33691525	chr21	-	33689376	33689986	33690228	33691525	0.0174434	0.0324522	0.0387446
URB1	chr21_-_33735638_33738926_33739064_33740710	chr21	-	33735638	33738926	33739064	33740710	0.00432923	0.00925147	0.034942
CFAP298	chr21_-_33976593_33979958_33980026_33982146	chr21	-	33976593	33979958	33980026	33982146	0.000411245	0.0010957	0.0102161
PAXBP1	chr21_-_34136835_34142124_34142253_34143635	chr21	-	34136835	34142124	34142253	34143635	7.58102e-05	0.000235509	0.0155734
SRM	chr1_-_11115141_11115837_11115983_11116066	chr1	-	11115141	11115837	11115983	11116066	0.0180258	0.0334197	0.0419666
GART	chr21_-_34889915_34892670_34892869_34893211	chr21	-	34889915	34892670	34892869	34893211	1.23816e-06	5.53031e-06	0.0124363
SIK2	chr11_+_111558886_111571609_111571734_111572174	chr11	+	111558886	111571609	111571734	111572174	1.03931e-06	4.70921e-06	0.122763
SON	chr21_+_34918685_34921781_34927697_34929460	chr21	+	34918685	34921781	34927697	34929460	0.000189428	0.000541741	0.00528469
DONSON	chr21_-_34958487_34959827_34959908_34960625	chr21	-	34958487	34959827	34959908	34960625	0.00510834	0.0107449	0.0401376
ITSN1	chr21_+_35138316_35140016_35140132_35144363	chr21	+	35138316	35140016	35140132	35144363	0.0104483	0.0204774	-0.0162806
PPP2R1B	chr11_-_111623056_111624166_111624301_111625221	chr11	-	111623056	111624166	111624301	111625221	0.00102966	0.00251917	0.0398907
RAB3GAP1	chr2_+_135870840_135872785_135872951_135878387	chr2	+	135870840	135872785	135872951	135878387	9.59981e-06	3.59326e-05	0.0159093
PPP2R1B	chr11_-_111625293_111625703_111625818_111626017	chr11	-	111625293	111625703	111625818	111626017	6.12176e-07	2.89237e-06	0.016111
UBXN4	chr2_+_136513261_136519387_136519481_136527337	chr2	+	136513261	136519387	136519481	136527337	3.94643e-12	4.28409e-11	0.118209
MCM6	chr2_-_136605758_136608971_136609133_136610355	chr2	-	136605758	136608971	136609133	136610355	1.27141e-06	5.66602e-06	0.016939
MCM6	chr2_-_136615574_136616870_136617012_136620175	chr2	-	136615574	136616870	136617012	136620175	1.67656e-05	5.97325e-05	0.00995038
DARS	chr2_-_136669063_136670055_136670136_136672037	chr2	-	136669063	136670055	136670136	136672037	0.000862803	0.00214639	0.00766672
TTC3	chr21_+_38460175_38460495_38460646_38461097	chr21	+	38460175	38460495	38460646	38461097	1.99744e-07	1.03089e-06	0.0280366
TTC3	chr21_+_38463713_38466304_38466390_38467648	chr21	+	38463713	38466304	38466390	38467648	0.00457473	0.00972473	0.0422972
TTC3	chr21_+_38522470_38523119_38523184_38524191	chr21	+	38522470	38523119	38523184	38524191	8.51706e-17	1.62877e-15	0.0629828
TTC3	chr21_+_38536517_38537851_38538917_38539855	chr21	+	38536517	38537851	38538917	38539855	0.00425927	0.00911617	0.0116891
TTC3	chr21_+_38563725_38564412_38564514_38567974	chr21	+	38563725	38564412	38564514	38567974	0.000225785	0.000635281	0.0198794
BRWD1	chr21_-_40652174_40660693_40660753_40665735	chr21	-	40652174	40660693	40660753	40665735	0.00612182	0.0126482	0.0678361
BACE2	chr21_+_42622828_42629084_42629253_42647296	chr21	+	42622828	42629084	42629253	42647296	3.56955e-07	1.75945e-06	0.0182763
PRDM15	chr21_-_43240530_43241422_43241586_43242257	chr21	-	43240530	43241422	43241586	43242257	7.9193e-05	0.000244988	0.0755721
PRDM15	chr21_-_43242393_43243673_43243805_43246314	chr21	-	43242393	43243673	43243805	43246314	7.77518e-08	4.31923e-07	0.195449
PRDM15	chr21_-_43259962_43267198_43267300_43274673	chr21	-	43259962	43267198	43267300	43274673	4.76952e-05	0.000154546	0.0623129
WDR4	chr21_-_44274736_44275791_44275890_44279770	chr21	-	44274736	44275791	44275890	44279770	9.55313e-05	0.000290619	0.032113
U2AF1	chr21_-_44514898_44515547_44515646_44515802	chr21	-	44514898	44515547	44515646	44515802	8.19727e-09	5.39093e-08	0.0143248
SIK1	chr21_-_44839358_44839738_44839885_44840112	chr21	-	44839358	44839738	44839885	44840112	3.26808e-11	3.11331e-10	0.0259708
PDXK	chr21_+_45139262_45152019_45152323_45153948	chr21	+	45139262	45152019	45152323	45153948	0.00221576	0.00504884	0.0189049
PDXK	chr21_+_45170426_45172398_45172510_45173462	chr21	+	45170426	45172398	45172510	45173462	0.044198	0.0745316	0.00861719
RRP1	chr21_+_45220495_45220742_45220762_45222153	chr21	+	45220495	45220742	45220762	45222153	6.35538e-08	3.58679e-07	0.0431322
TRAPPC10	chr21_+_45503183_45504002_45504144_45506681	chr21	+	45503183	45504002	45504144	45506681	1.67106e-12	1.9037e-11	0.412543
PWP2	chr21_+_45533728_45534059_45534159_45534504	chr21	+	45533728	45534059	45534159	45534504	1.28687e-06	5.72812e-06	0.014032
PWP2	chr21_+_45537844_45538643_45538714_45539266	chr21	+	45537844	45538643	45538714	45539266	5.32841e-09	3.61666e-08	0.022382
SDHD	chr11_+_111958697_111959590_111959735_111965527	chr11	+	111958697	111959590	111959735	111965527	0.000851872	0.00212159	0.0123604
TRPM2	chr21_+_45846619_45846892_45846994_45855012	chr21	+	45846619	45846892	45846994	45855012	0.0111467	0.0217064	0.165919
IL18	chr11_-_112020929_112024314_112024326_112025696	chr11	-	112020929	112024314	112024326	112025696	0.006694	0.013715	0.0379934
YBEY	chr21_+_47707037_47711247_47711376_47716074	chr21	+	47707037	47711247	47711376	47716074	0.00132811	0.0031734	0.0619907
PCNT	chr21_+_47769734_47771342_47771454_47773016	chr21	+	47769734	47771342	47771454	47773016	3.84716e-07	1.88448e-06	0.0767045
PCNT	chr21_+_47842038_47845744_47845885_47847534	chr21	+	47842038	47845744	47845885	47847534	1.08901e-10	9.60598e-10	0.422944
PCNT	chr21_+_47862486_47863722_47864734_47865195	chr21	+	47862486	47863722	47864734	47865195	0.00521947	0.0109537	0.0898647
DIP2A	chr21_+_47910632_47914041_47914146_47916899	chr21	+	47910632	47914041	47914146	47916899	0.00721891	0.0146824	0.162807
DIP2A	chr21_+_47957452_47958395_47958515_47959788	chr21	+	47957452	47958395	47958515	47959788	0.000369464	0.000994115	0.0959835
EXOSC10	chr1_-_11132228_11133990_11134065_11134286	chr1	-	11132228	11133990	11134065	11134286	2.08093e-05	7.26943e-05	0.0259505
RIF1	chr2_+_152276893_152279463_152279556_152285296	chr2	+	152276893	152279463	152279556	152285296	3.17425e-12	3.48807e-11	0.0656819
RIF1	chr2_+_152289742_152291976_152292094_152293339	chr2	+	152289742	152291976	152292094	152293339	9.52952e-06	3.56886e-05	0.0133885
RIF1	chr2_+_152311673_152313091_152313134_152314273	chr2	+	152311673	152313091	152313134	152314273	7.03419e-55	1.50967e-52	0.216666
RIF1	chr2_+_152318980_152319397_152319452_152322366	chr2	+	152318980	152319397	152319452	152322366	1.26376e-06	5.63491e-06	-0.0139669
FMNL2	chr2_+_153485047_153486169_153486238_153486337	chr2	+	153485047	153486169	153486238	153486337	0.0260092	0.046435	0.0280556
ZW10	chr11_-_113612487_113614523_113614762_113618251	chr11	-	113612487	113614523	113614762	113618251	0.0367692	0.0633128	0.0157641
NBAS	chr2_-_15417225_15427196_15427307_15432659	chr2	-	15417225	15427196	15427307	15432659	0.00020685	0.000586808	0.047604
DDX1	chr2_+_15732073_15735268_15735320_15735612	chr2	+	15732073	15735268	15735320	15735612	1.83643e-06	7.93598e-06	0.00695684
DDX1	chr2_+_15760520_15761188_15761240_15763558	chr2	+	15760520	15761188	15761240	15763558	4.55568e-13	5.5741e-12	0.0159522
BAZ2B	chr2_-_160335232_160412333_160412376_160472751	chr2	-	160335232	160412333	160412376	160472751	1.00027e-09	7.61652e-09	0.357143
EXOSC10	chr1_-_11137005_11137421_11137500_11137656	chr1	-	11137005	11137421	11137500	11137656	1.52008e-34	1.17808e-32	0.16644
2018-03-07	chr2_+_160619504_160621136_160621185_160623793	chr2	+	160619504	160621136	160621185	160623793	2.1713e-06	9.25183e-06	0.118396
RBMS1	chr2_-_161137875_161138767_161138815_161141284	chr2	-	161137875	161138767	161138815	161141284	0.000285581	0.000786608	0.137772
EXOSC10	chr1_-_11137708_11139767_11139879_11140554	chr1	-	11137708	11139767	11139879	11140554	2.18729e-07	1.12058e-06	0.0709452
TTC21B	chr2_-_166799851_166802033_166802200_166805902	chr2	-	166799851	166802033	166802200	166805902	0.0173854	0.0323546	0.0476636
SPC25	chr2_-_169733894_169745735_169745801_169745895	chr2	-	169733894	169745735	169745801	169745895	5.35465e-13	6.49532e-12	0.10579
FASTKD1	chr2_-_170393850_170394522_170394651_170396559	chr2	-	170393850	170394522	170394651	170396559	9.19982e-06	3.45645e-05	0.199761
FASTKD1	chr2_-_170419860_170425693_170425762_170428161	chr2	-	170419860	170425693	170425762	170428161	7.47432e-12	7.81466e-11	0.393602
METTL5	chr2_-_170669016_170671986_170672038_170676069	chr2	-	170669016	170671986	170672038	170676069	4.05765e-05	0.000133414	0.0514412
METTL8	chr2_-_172182416_172182551_172182658_172187067	chr2	-	172182416	172182551	172182658	172187067	0.0191428	0.0352696	-0.0342506
DYNC1I2	chr2_+_172549404_172563796_172563887_172571836	chr2	+	172549404	172563796	172563887	172571836	3.06373e-06	1.26696e-05	0.0205858
DYNC1I2	chr2_+_172582591_172582703_172582803_172583299	chr2	+	172582591	172582703	172582803	172583299	0.0149084	0.0281805	0.00673842
PDK1	chr2_+_173451116_173455036_173455082_173457661	chr2	+	173451116	173455036	173455082	173457661	0.00227737	0.00517614	0.0492667
MAP3K20	chr2_+_173940730_173955725_173955918_174034531	chr2	+	173940730	173955725	173955918	174034531	0.000273616	0.000756679	0.0216683
CDCA7	chr2_+_174228623_174228727_174228889_174229521	chr2	+	174228623	174228727	174228889	174229521	0.00120595	0.00290779	-0.0544548
CDCA7	chr2_+_174231160_174231877_174232014_174232360	chr2	+	174231160	174231877	174232014	174232360	0.00593837	0.0123044	0.0629866
OLA1	chr2_-_175094179_175111442_175111543_175113178	chr2	-	175094179	175111442	175111543	175113178	3.02386e-05	0.0001021	0.0631994
CHN1	chr2_-_175711685_175742567_175742856_175779784	chr2	-	175711685	175742567	175742856	175779784	0.00971641	0.0191858	0.0927443
LRIF1	chr1_-_111492745_111493909_111495437_111506241	chr1	-	111492745	111493909	111495437	111506241	0.00110549	0.00268733	-0.16651
LNPK	chr2_-_176802242_176803040_176803111_176804278	chr2	-	176802242	176803040	176803111	176804278	0.00211321	0.00483645	0.0256041
HNRNPA3	chr2_+_178081320_178081403_178081499_178081586	chr2	+	178081320	178081403	178081499	178081586	0.000140793	0.000413621	0.0152087
SMC6	chr2_-_17890020_17894651_17894847_17896126	chr2	-	17890020	17894651	17894847	17896126	0.0435794	0.0735986	-0.124454
PLEKHA3	chr2_+_179350484_179353694_179353741_179355384	chr2	+	179350484	179353694	179353741	179355384	2.27652e-12	2.54848e-11	0.266456
BUD13	chr11_-_116627943_116628481_116628666_116628983	chr11	-	116627943	116628481	116628666	116628983	5.8508e-10	4.61604e-09	0.122529
ITPRID2	chr2_+_182757387_182760756_182760806_182761633	chr2	+	182757387	182760756	182760806	182761633	9.3549e-26	4.02023e-24	0.0804757
ITPRID2	chr2_+_182787139_182792887_182793005_182794286	chr2	+	182787139	182792887	182793005	182794286	0.0137099	0.0261387	0.0265126
NCKAP1	chr2_-_183866771_183866854_183866997_183867700	chr2	-	183866771	183866854	183866997	183867700	5.70111e-12	6.05803e-11	0.0283809
ITGAV	chr2_+_187529368_187529852_187529945_187531429	chr2	+	187529368	187529852	187529945	187531429	3.05321e-05	0.000103006	0.0189497
ITGAV	chr2_+_187534541_187540330_187540444_187540545	chr2	+	187534541	187540330	187540444	187540545	0.000821878	0.00205443	0.0149305
WDR75	chr2_+_190333295_190334069_190334165_190334800	chr2	+	190333295	190334069	190334165	190334800	1.07325e-08	6.91862e-08	0.0318248
SIK3	chr11_-_116798096_116824759_116824823_116827662	chr11	-	116798096	116824759	116824823	116827662	0.000548562	0.00142335	0.0700616
HIBCH	chr2_-_191069958_191073605_191073639_191077680	chr2	-	191069958	191073605	191073639	191077680	0.0188504	0.0347844	0.0545048
GLS	chr2_+_191775047_191777918_191778090_191785748	chr2	+	191775047	191777918	191778090	191785748	0.0379907	0.0651846	0.039693
GLS	chr2_+_191788709_191789268_191789319_191792030	chr2	+	191788709	191789268	191789319	191792030	3.38503e-22	1.07785e-20	0.0687288
STAT1	chr2_-_191862733_191862942_191863034_191864350	chr2	-	191862733	191862942	191863034	191864350	5.03586e-05	0.00016239	0.0311475
NABP1	chr2_+_192546743_192547217_192547321_192548453	chr2	+	192546743	192547217	192547321	192548453	0.00164855	0.00386164	0.0935814
CCDC150	chr2_+_197590823_197593916_197594111_197594515	chr2	+	197590823	197593916	197594111	197594515	0.00637202	0.013118	0.172078
GTF3C3	chr2_-_197629409_197631288_197631441_197634637	chr2	-	197629409	197631288	197631441	197634637	0.00164158	0.00384687	0.0347166
GTF3C3	chr2_-_197637877_197639839_197639975_197640732	chr2	-	197637877	197639839	197639975	197640732	6.79895e-10	5.31001e-09	0.102868
GTF3C3	chr2_-_197640835_197641150_197641353_197643618	chr2	-	197640835	197641150	197641353	197643618	6.95604e-06	2.67885e-05	0.0500455
GTF3C3	chr2_-_197650312_197653927_197654093_197654601	chr2	-	197650312	197653927	197654093	197654601	2.48566e-09	1.7828e-08	0.0363666
PGAP1	chr2_-_197755635_197757069_197757125_197757862	chr2	-	197755635	197757069	197757125	197757862	0.00612551	0.0126549	0.460211
TYW5	chr2_-_200800770_200801127_200801215_200803654	chr2	-	200800770	200801127	200801215	200803654	2.53173e-10	2.11499e-09	0.164417
PCSK7	chr11_-_117077514_117077782_117077876_117078684	chr11	-	117077514	117077782	117077876	117078684	0.0220816	0.0400974	0.0764814
WDR35	chr2_-_20113469_20113797_20114038_20130155	chr2	-	20113469	20113797	20114038	20130155	0.000756488	0.00190575	-0.0433971
WDR35	chr2_-_20153739_20160314_20160375_20166483	chr2	-	20153739	20160314	20160375	20166483	8.31576e-37	7.35814e-35	0.52827
WDR35	chr2_-_20175424_20177685_20177928_20178510	chr2	-	20175424	20177685	20177928	20178510	5.38064e-05	0.000172471	-0.0795638
TRAK2	chr2_-_202257769_202259520_202259595_202260035	chr2	-	202257769	202259520	202259595	202260035	1.20324e-05	4.41281e-05	0.122784
TRAK2	chr2_-_202264216_202265740_202265817_202272124	chr2	-	202264216	202265740	202265817	202272124	1.84316e-12	2.08706e-11	0.188307
TMEM237	chr2_-_202490870_202492043_202492137_202492797	chr2	-	202490870	202492043	202492137	202492797	3.38856e-05	0.000113243	0.0621328
TMEM237	chr2_-_202494144_202494451_202494575_202496772	chr2	-	202494144	202494451	202494575	202496772	1.09603e-05	4.05427e-05	0.0247477
WDR12	chr2_-_203757425_203759303_203759349_203760786	chr2	-	203757425	203759303	203759349	203760786	2.06857e-20	5.64622e-19	0.0459958
WDR12	chr2_-_203760942_203762022_203762138_203764252	chr2	-	203760942	203762022	203762138	203764252	2.55822e-09	1.83139e-08	0.0382728
MTOR	chr1_-_11175525_11177060_11177143_11181301	chr1	-	11175525	11177060	11177143	11181301	6.50349e-05	0.000204816	0.0636617
PARD3B	chr2_+_205830046_205912303_205912413_205969148	chr2	+	205830046	205912303	205912413	205969148	0.010614	0.0207687	-0.230769
MPZL3	chr11_-_118106304_118107764_118107975_118110924	chr11	-	118106304	118107764	118107975	118110924	0.0152377	0.028738	0.0897373
CPS1	chr2_+_211465436_211466040_211466130_211466924	chr2	+	211465436	211466040	211466130	211466924	1.67442e-09	1.23225e-08	-0.0103203
CPS1	chr2_+_211503939_211504719_211504783_211507206	chr2	+	211503939	211504719	211504783	211507206	2.099e-07	1.07888e-06	0.00428111
MREG	chr2_-_216811836_216861028_216861188_216877954	chr2	-	216811836	216861028	216861188	216877954	9.56939e-08	5.23273e-07	0.135501
MICAL3	chr22_-_18374398_18376573_18376670_18378048	chr22	-	18374398	18376573	18376670	18378048	1.43294e-08	9.03846e-08	0.112164
MICAL3	chr22_-_18383763_18384643_18384745_18385395	chr22	-	18383763	18384643	18384745	18385395	0.000183086	0.000525158	0.0590147
ARPC2	chr2_+_219093573_219099074_219099120_219103385	chr2	+	219093573	219099074	219099120	219103385	0.0192339	0.0354223	0.00270138
TMBIM1	chr2_-_219146904_219150485_219150661_219157187	chr2	-	219146904	219150485	219150661	219157187	0.0434673	0.0734282	0.0669014
SLC25A1	chr22_-_19164007_19164090_19164206_19164357	chr22	-	19164007	19164090	19164206	19164357	7.03075e-22	2.18177e-20	0.0423185
CLTCL1	chr22_-_19211577_19212975_19213156_19213740	chr22	-	19211577	19212975	19213156	19213740	0.000116701	0.00034861	0.173333
CLTCL1	chr22_-_19220121_19220688_19220841_19220943	chr22	-	19220121	19220688	19220841	19220943	0.0336035	0.0584276	0.0472523
HIRA	chr22_-_19363315_19365391_19365589_19371141	chr22	-	19363315	19365391	19365589	19371141	0.00040221	0.00107369	0.0573729
HIRA	chr22_-_19373259_19375233_19375339_19376005	chr22	-	19373259	19375233	19375339	19376005	0.0113711	0.0220981	0.0205699
CDC45	chr22_+_19468568_19470212_19470350_19471383	chr22	+	19468568	19470212	19470350	19471383	1.85157e-05	6.5399e-05	0.0597107
TTLL4	chr2_+_219605307_219609831_219609956_219610412	chr2	+	219605307	219609831	219609956	219610412	5.1071e-08	2.92928e-07	0.116408
DDX6	chr11_-_118627996_118629482_118629611_118630629	chr11	-	118627996	118629482	118629611	118630629	0.000893827	0.00221616	0.0267724
ANKZF1	chr2_+_220100034_220100195_220100307_220100428	chr2	+	220100034	220100195	220100307	220100428	0.00077281	0.00194306	0.163868
DDX6	chr11_-_118634015_118635916_118636063_118638929	chr11	-	118634015	118635916	118636063	118638929	0.0113784	0.0221096	0.0142318
DGCR6L	chr22_-_20302999_20303641_20303742_20307160	chr22	-	20302999	20303641	20303742	20307160	0.00266027	0.00595898	0.0301378
ZNF74	chr22_+_20748952_20749622_20749708_20754920	chr22	+	20748952	20749622	20749708	20754920	0.0218584	0.0397342	0.114796
P2RX6P	chr22_-_21396703_21398437_21398588_21399171	chr22	-	21396703	21398437	21398588	21399171	0.0193528	0.0356183	-0.197435
BCRP2	chr22_+_21457515_21460422_21460534_21470216	chr22	+	21457515	21460422	21460534	21470216	0.000367312	0.000988798	0.111502
PI4KAP2	chr22_-_21830449_21830932_21831053_21832077	chr22	-	21830449	21830932	21831053	21832077	0.000809342	0.00202586	0.285169
UBE2L3	chr22_+_21965332_21968845_21968954_21975802	chr22	+	21965332	21968845	21968954	21975802	0.0447414	0.0753472	0.00710473
PPIL2	chr22_+_22024251_22024552_22024665_22024853	chr22	+	22024251	22024552	22024665	22024853	0.00939862	0.0186254	0.181475
ACSL3	chr2_+_223783920_223785997_223786148_223787424	chr2	+	223783920	223785997	223786148	223787424	1.25109e-20	3.47964e-19	0.0428238
SPECC1L-ADORA2A	chr22_+_24666951_24672667_24672771_24698161	chr22	+	24666951	24672667	24672771	24698161	0.00180652	0.00419467	0.200962
SPECC1L-ADORA2A	chr22_+_24698352_24707961_24708099_24709279	chr22	+	24698352	24707961	24708099	24709279	0.000916704	0.00226719	0.114965
SPECC1L-ADORA2A	chr22_+_24717291_24717372_24718886_24720186	chr22	+	24717291	24717372	24718886	24720186	0.017047	0.0317861	0.0682602
NONE	chr22_+_25348739_25410400_25410533_25421598	chr22	+	25348739	25410400	25410533	25421598	0.00833301	0.0167111	0.212034
HYOU1	chr11_-_118926283_118926461_118926555_118926780	chr11	-	118926283	118926461	118926555	118926780	0.000303222	0.000830609	0.00974436
CHEK2	chr22_-_29095925_29099492_29099554_29105992	chr22	-	29095925	29099492	29099554	29105992	0.00359799	0.00782606	0.0720937
AP1B1	chr22_-_29724884_29725700_29725709_29726365	chr22	-	29724884	29725700	29725709	29726365	0.0107747	0.0210534	-0.091965
THOC5	chr22_-_29925228_29927066_29927099_29927818	chr22	-	29925228	29927066	29927099	29927818	0.048762	0.0813284	0.0650921
MTMR3	chr22_+_30412687_30413915_30414061_30415467	chr22	+	30412687	30413915	30414061	30415467	4.31123e-09	2.97432e-08	0.150918
MTMR3	chr22_+_30416873_30418017_30418128_30418596	chr22	+	30416873	30418017	30418128	30418596	0.0448792	0.075549	0.106512
MTMR3	chr22_+_30418686_30419445_30419472_30421617	chr22	+	30418686	30419445	30419472	30421617	7.07049e-05	0.000221002	0.21024
TRIP12	chr2_-_230663765_230663998_230664099_230666966	chr2	-	230663765	230663998	230664099	230666966	4.15375e-09	2.87337e-08	0.0558092
TRIP12	chr2_-_230724290_230725121_230725247_230744696	chr2	-	230724290	230725121	230725247	230744696	8.15027e-05	0.000251474	0.152799
OSBP2	chr22_+_31289720_31289803_31289988_31301822	chr22	+	31289720	31289803	31289988	31301822	2.35583e-05	8.13649e-05	0.095859
SP100	chr2_+_231314425_231314886_231314970_231325975	chr2	+	231314425	231314886	231314970	231325975	6.33964e-09	4.24861e-08	0.201109
SP100	chr2_+_231327233_231328781_231328865_231331014	chr2	+	231327233	231328781	231328865	231331014	1.52017e-11	1.5218e-10	0.253403
SP100	chr2_+_231331069_231331834_231331930_231333756	chr2	+	231331069	231331834	231331930	231333756	2.7699e-05	9.42875e-05	0.0656045
PATZ1	chr22_-_31723295_31724772_31724845_31731676	chr22	-	31723295	31724772	31724845	31731676	0.0025474	0.00572958	0.32881
PSMD1	chr2_+_231943461_231944249_231944328_231944853	chr2	+	231943461	231944249	231944328	231944853	0.000142074	0.000417043	0.00477166
SFI1	chr22_+_31974438_31976257_31976350_31979859	chr22	+	31974438	31976257	31976350	31979859	0.0444558	0.0749171	-0.158835
USP47	chr11_+_11913653_11919143_11919240_11924260	chr11	+	11913653	11919143	11919240	11924260	0.000170886	0.000493278	0.0121431
PSMD1	chr2_+_232026223_232028348_232028441_232029912	chr2	+	232026223	232028348	232028441	232029912	4.05004e-21	1.17356e-19	0.0427345
PISD	chr22_-_32044262_32046684_32046764_32058128	chr22	-	32044262	32046684	32046764	32058128	1.49943e-07	7.92285e-07	0.0797442
ARMC9	chr2_+_232100094_232104655_232104754_232121297	chr2	+	232100094	232104655	232104754	232121297	0.00570179	0.0118634	0.150262
COPS7B	chr2_+_232653442_232656442_232656518_232658971	chr2	+	232653442	232656442	232656518	232658971	5.72123e-12	6.07827e-11	0.225951
COPS7B	chr2_+_232663674_232665849_232665917_232672195	chr2	+	232663674	232665849	232665917	232672195	0.00315269	0.00694571	0.0961192
FBXO7	chr22_+_32883815_32887072_32887168_32889090	chr22	+	32883815	32887072	32887168	32889090	9.22521e-07	4.22145e-06	0.0106786
FBXO7	chr22_+_32889268_32891479_32891517_32894129	chr22	+	32889268	32891479	32891517	32894129	4.37578e-05	0.000142912	0.0274461
EIF4E2	chr2_+_233421240_233422593_233422728_233428955	chr2	+	233421240	233422593	233422728	233428955	1.9185e-48	3.09768e-46	0.172842
GIGYF2	chr2_+_233697803_233704558_233704681_233708754	chr2	+	233697803	233704558	233704681	233708754	6.27796e-07	2.96011e-06	0.0361068
ATG16L1	chr2_+_234181698_234182366_234182423_234183320	chr2	+	234181698	234182366	234182423	234183320	7.98928e-28	4.01908e-26	0.411116
HMGXB4	chr22_+_35653550_35658315_35658414_35659069	chr22	+	35653550	35658315	35658414	35659069	0.000174082	0.000501722	0.211742
RBFOX2	chr22_-_36142608_36152151_36152191_36155933	chr22	-	36142608	36152151	36152191	36155933	0.00307321	0.00678834	-0.0631596
RBFOX2	chr22_-_36161530_36164303_36164396_36174070	chr22	-	36161530	36164303	36164396	36174070	1.43611e-05	5.18616e-05	0.0294866
USP47	chr11_+_11952298_11954550_11954663_11955376	chr11	+	11952298	11954550	11954663	11955376	1.8183e-10	1.55236e-09	0.0434813
FOXRED2	chr22_-_36897454_36900144_36900414_36900560	chr22	-	36897454	36900144	36900414	36900560	0.000954029	0.00235074	0.158714
EIF3D	chr22_-_36907833_36908506_36908649_36912523	chr22	-	36907833	36908506	36908649	36912523	1.09258e-25	4.67469e-24	0.0188142
COPS8	chr2_+_237997296_237998504_237998637_238002731	chr2	+	237997296	237998504	237998637	238002731	0.00140982	0.00334976	0.0138846
EIF3L	chr22_+_38266354_38270376_38270531_38271846	chr22	+	38266354	38270376	38270531	38271846	1.28853e-07	6.88707e-07	0.00340449
PICK1	chr22_+_38461137_38463710_38463777_38465038	chr22	+	38461137	38463710	38463777	38465038	2.45656e-10	2.05655e-09	0.250509
USP47	chr11_+_11974418_11976443_11976491_11976579	chr11	+	11974418	11976443	11976491	11976579	3.55141e-23	1.23727e-21	0.0855605
LRRFIP1	chr2_+_238678635_238680723_238680841_238681507	chr2	+	238678635	238680723	238680841	238681507	7.81584e-06	2.97863e-05	0.236995
WDR77	chr1_-_111984011_111984120_111984226_111984645	chr1	-	111984011	111984120	111984226	111984645	0.0196726	0.0361415	0.0686715
WDR77	chr1_-_111989766_111990056_111990198_111991239	chr1	-	111989766	111990056	111990198	111991239	0.00344425	0.0075225	0.0116771
UBE2F-SCLY	chr2_+_238990850_238991888_238991995_238999857	chr2	+	238990850	238991888	238991995	238999857	0.0223715	0.0405647	0.0654486
ILKAP	chr2_-_239090827_239092293_239092381_239092659	chr2	-	239090827	239092293	239092381	239092659	1.45541e-05	5.24977e-05	0.0496276
GTPBP1	chr22_+_39122445_39123217_39123353_39123986	chr22	+	39122445	39123217	39123353	39123986	0.0116035	0.0225026	0.0305028
SUN2	chr22_-_39148670_39150646_39150711_39151766	chr22	-	39148670	39150646	39150711	39151766	0.000370747	0.000997215	0.196861
ASB1	chr2_+_239342336_239344351_239344654_239352981	chr2	+	239342336	239344351	239344654	239352981	1.48497e-12	1.70386e-11	0.424311
ADSL	chr22_+_40760369_40760883_40761060_40762438	chr22	+	40760369	40760883	40761060	40762438	0.0219484	0.0398809	0.00724098
MRTFA	chr22_-_40948371_40990677_40990739_41032480	chr22	-	40948371	40990677	40990739	41032480	8.8954e-05	0.000272392	0.251328
ST13	chr22_-_41226960_41228572_41228675_41231562	chr22	-	41226960	41228572	41228675	41231562	5.00572e-06	1.98543e-05	0.00357392
ST13	chr22_-_41231674_41231806_41231891_41236628	chr22	-	41231674	41231806	41231891	41236628	0.00424182	0.00908161	0.00160682
ST13	chr22_-_41244373_41246826_41246884_41252433	chr22	-	41244373	41246826	41246884	41252433	6.7537e-07	3.16754e-06	0.00248384
EP300	chr22_+_41537226_41542742_41542820_41543839	chr22	+	41537226	41542742	41542820	41543839	6.85028e-05	0.000214755	0.201397
L3MBTL2	chr22_+_41623873_41625543_41625660_41626141	chr22	+	41623873	41625543	41625660	41626141	0.00216768	0.00494977	0.0327643
ARHGEF12	chr11_+_120300226_120300420_120300540_120302478	chr11	+	120300226	120300420	120300540	120302478	8.25639e-08	4.5662e-07	0.165927
ARHGEF12	chr11_+_120302620_120308016_120308091_120310836	chr11	+	120302620	120308016	120308091	120310836	6.99196e-10	5.4505e-09	0.0382739
ACO2	chr22_+_41911539_41911770_41911921_41913529	chr22	+	41911539	41911770	41911921	41913529	0.0039021	0.00842143	0.00822618
PMM1	chr22_-_41980062_41980284_41980376_41980529	chr22	-	41980062	41980284	41980376	41980529	0.0212156	0.0386784	0.0533272
ARHGEF12	chr11_+_120327959_120328429_120328465_120328787	chr11	+	120327959	120328429	120328465	120328787	1.29047e-09	9.65812e-09	0.0289164
2018-09-02	chr2_+_242283312_242285580_242285664_242287547	chr2	+	242283312	242285580	242285664	242287547	0.000673416	0.00171456	0.00708396
FARP2	chr2_+_242343347_242344213_242344256_242346950	chr2	+	242343347	242344213	242344256	242346950	4.51501e-10	3.62531e-09	0.082136
STK25	chr2_-_242437102_242437649_242437764_242438052	chr2	-	242437102	242437649	242437764	242438052	0.00102852	0.00251658	0.0253382
XPNPEP1	chr10_-_111646099_111647806_111647950_111648259	chr10	-	111646099	111647806	111647950	111648259	0.0496463	0.0826426	0.0225739
POLDIP3	chr22_-_42988090_42991542_42991620_42992190	chr22	-	42988090	42991542	42991620	42992190	1.327e-07	7.07543e-07	0.0156539
POLDIP3	chr22_-_42992371_42993678_42993743_42995702	chr22	-	42992371	42993678	42993743	42995702	0.0409906	0.0697133	0.033937
POLDIP3	chr22_-_42995799_42997975_42998062_42998774	chr22	-	42995799	42997975	42998062	42998774	1.66368e-47	2.55099e-45	0.406106
TP53I3	chr2_-_24300631_24302313_24302510_24303687	chr2	-	24300631	24302313	24302510	24303687	0.0153447	0.0289177	-0.0224004
LINC01881	chr2_+_243056892_243058333_243058383_243061114	chr2	+	243056892	243058333	243058383	243061114	0.00239375	0.0054158	0.250951
PACSIN2	chr22_-_43289619_43308026_43308163_43411025	chr22	-	43289619	43308026	43308163	43411025	0.00184249	0.00427101	0.0287717
TTLL12	chr22_-_43576946_43578985_43579155_43582897	chr22	-	43576946	43578985	43579155	43582897	0.0399742	0.0681853	-0.0095234
PARVB	chr22_+_44420331_44435715_44435837_44489806	chr22	+	44420331	44435715	44435837	44489806	0.00953181	0.0188602	0.0382538
NUP50	chr22_+_45564127_45566868_45567058_45567479	chr22	+	45564127	45566868	45567058	45567479	0.00210463	0.00481844	-0.0876922
TTC38	chr22_+_46674558_46677495_46677615_46679868	chr22	+	46674558	46677495	46677615	46679868	4.3011e-05	0.000140695	0.0132432
GTSE1	chr22_+_46719159_46722332_46722551_46724583	chr22	+	46719159	46722332	46722551	46724583	5.4701e-07	2.60702e-06	0.0576818
TRMU	chr22_+_46751485_46751886_46751969_46752737	chr22	+	46751485	46751886	46751969	46752737	1.66506e-08	1.03818e-07	0.141264
CRELD2	chr22_+_50316355_50316881_50316965_50318006	chr22	+	50316355	50316881	50316965	50318006	3.51709e-08	2.0742e-07	0.0210964
ADCY3	chr2_-_25042983_25043252_25043320_25043591	chr2	-	25042983	25043252	25043320	25043591	0.00190123	0.00439423	0.226642
SELENOO	chr22_+_50640019_50643347_50643453_50644744	chr22	+	50640019	50643347	50643453	50644744	0.000360491	0.000972193	-0.141991
TUBGCP6	chr22_-_50658444_50658679_50660303_50660455	chr22	-	50658444	50658679	50660303	50660455	0.00800974	0.0161233	0.250384
PLXNB2	chr22_-_50724716_50725539_50725693_50726094	chr22	-	50724716	50725539	50725693	50726094	2.44272e-11	2.37097e-10	0.0968766
PPP6R2	chr22_+_50874881_50875416_50875497_50875933	chr22	+	50874881	50875416	50875497	50875933	0.0183447	0.0339504	0.15349
DNAJC27	chr2_-_25180843_25181415_25181470_25186272	chr2	-	25180843	25181415	25181470	25186272	7.5888e-08	4.2238e-07	0.478346
HADHB	chr2_+_26486347_26492820_26492865_26496517	chr2	+	26486347	26492820	26492865	26496517	5.60164e-05	0.000178899	0.0147757
SLC35F6	chr2_+_26998544_26999239_26999350_27000908	chr2	+	26998544	26999239	26999350	27000908	0.00765186	0.0154715	0.0419332
CENPA	chr2_+_27015108_27015623_27015701_27016011	chr2	+	27015108	27015623	27015701	27016011	0.0122408	0.0236039	0.034064
TMEM214	chr2_+_27262032_27262608_27262705_27262896	chr2	+	27262032	27262608	27262705	27262896	1.32006e-06	5.86333e-06	0.0777802
PREB	chr2_-_27354950_27355097_27355271_27355469	chr2	-	27354950	27355097	27355271	27355469	2.10886e-10	1.78312e-09	0.0713861
SLC5A6	chr2_-_27428961_27429350_27429402_27429743	chr2	-	27428961	27429350	27429402	27429743	1.49513e-05	5.38036e-05	0.0266413
CAD	chr2_+_27444215_27445061_27445204_27445385	chr2	+	27444215	27445061	27445204	27445385	0.00506875	0.0106692	0.0395257
SNX17	chr2_+_27599050_27599179_27599254_27599344	chr2	+	27599050	27599179	27599254	27599344	0.00215393	0.0049211	0.0145756
DDX20	chr1_+_112305629_112307023_112307072_112308357	chr1	+	112305629	112307023	112307072	112308357	0.00523265	0.0109785	-0.0156458
SLC30A6	chr2_+_32419052_32422412_32422461_32422774	chr2	+	32419052	32422412	32422461	32422774	0.00106863	0.0026057	0.138885
ZNF202	chr11_-_123601693_123610824_123611244_123612255	chr11	-	123601693	123610824	123611244	123612255	0.0452129	0.0760566	0.161857
BIRC6	chr2_+_32704685_32706387_32706521_32707495	chr2	+	32704685	32706387	32706521	32707495	0.00926471	0.0183869	0.0229553
BIRC6	chr2_+_32707650_32710544_32710594_32710708	chr2	+	32707650	32710544	32710594	32710708	6.02907e-07	2.85199e-06	-0.0669462
BIRC6	chr2_+_32710826_32712713_32712868_32713653	chr2	+	32710826	32712713	32712868	32713653	7.26154e-07	3.38622e-06	0.032251
TTC27	chr2_+_32897451_32903922_32903989_32927872	chr2	+	32897451	32903922	32903989	32927872	5.94741e-12	6.30446e-11	0.0407963
TTC27	chr2_+_32983586_33002948_33003047_33007691	chr2	+	32983586	33002948	33003047	33007691	0.0257339	0.0459926	0.030921
FAM98A	chr2_-_33810511_33810596_33810764_33811627	chr2	-	33810511	33810596	33810764	33811627	0.00166448	0.0038958	0.0125399
FAM98A	chr2_-_33812387_33813401_33813586_33817145	chr2	-	33812387	33813401	33813586	33817145	1.396e-08	8.82582e-08	0.0313654
CRIM1	chr2_+_36739537_36740698_36740908_36744468	chr2	+	36739537	36740698	36740908	36744468	8.32036e-15	1.26159e-13	0.0856139
HEATR5B	chr2_-_37216002_37217790_37217942_37227727	chr2	-	37216002	37217790	37217942	37227727	0.0401446	0.0684402	0.074714
EIF2AK2	chr2_-_37334538_37334616_37334670_37336335	chr2	-	37334538	37334616	37334670	37336335	0.010267	0.0201575	0.0237302
ADD3	chr10_+_111872673_111876016_111876168_111877098	chr10	+	111872673	111876016	111876168	111877098	0.00186587	0.00432008	0.0290403
ATL2	chr2_-_38526469_38527413_38527470_38536519	chr2	-	38526469	38527413	38527470	38536519	4.29585e-05	0.000140539	0.0454811
ATL2	chr2_-_38536648_38537450_38537589_38540291	chr2	-	38536648	38537450	38537589	38540291	2.52906e-06	1.06365e-05	0.0134937
EI24	chr11_+_125439469_125439999_125440086_125442352	chr11	+	125439469	125439999	125440086	125442352	0.0149664	0.0282766	0.0738283
SOS1	chr2_-_39284007_39285813_39285945_39294767	chr2	-	39284007	39285813	39285945	39294767	0.000984334	0.00241857	0.123838
MAP4K3	chr2_-_39526942_39535083_39535146_39536600	chr2	-	39526942	39535083	39535146	39536600	8.29156e-07	3.827e-06	0.294653
MAP4K3	chr2_-_39583480_39605206_39605264_39664031	chr2	-	39583480	39605206	39605264	39664031	8.4816e-06	3.20921e-05	0.0537765
THUMPD2	chr2_-_39983100_39984387_39984508_39988469	chr2	-	39983100	39984387	39984508	39988469	3.44678e-06	1.41136e-05	-0.248975
EML4	chr2_+_42491871_42492058_42492091_42507988	chr2	+	42491871	42492058	42492091	42507988	0.0150394	0.0284003	0.043302
PREPL	chr2_-_44556251_44559597_44559795_44565488	chr2	-	44556251	44559597	44559795	44565488	0.0036309	0.00789037	0.0269906
PREPL	chr2_-_44571090_44571658_44571725_44573405	chr2	-	44571090	44571658	44571725	44573405	8.26676e-09	5.43287e-08	0.0762197
SRBD1	chr2_-_45774751_45778263_45778421_45780760	chr2	-	45774751	45778263	45778421	45780760	9.73282e-05	0.00029556	0.0370923
TTC7A	chr2_+_47238574_47249000_47249118_47250545	chr2	+	47238574	47249000	47249118	47250545	0.0281777	0.0499106	-0.0368125
CHEK1	chr11_+_125505428_125507343_125507439_125513685	chr11	+	125505428	125507343	125507439	125513685	1.13214e-06	5.09394e-06	0.0248469
ERLEC1	chr2_+_54028979_54035435_54035597_54036349	chr2	+	54028979	54035435	54035597	54036349	0.00630617	0.0129939	0.0404393
ERLEC1	chr2_+_54040210_54041679_54041757_54041995	chr2	+	54040210	54041679	54041757	54041995	3.63548e-06	1.4819e-05	0.0135383
PSME4	chr2_-_54115949_54117240_54117345_54119943	chr2	-	54115949	54117240	54117345	54119943	0.0119885	0.0231672	0.0207753
PSME4	chr2_-_54120936_54122143_54122213_54122718	chr2	-	54120936	54122143	54122213	54122718	1.8996e-05	6.69339e-05	0.0251293
PSME4	chr2_-_54150556_54152675_54152826_54153094	chr2	-	54150556	54152675	54152826	54153094	4.69635e-05	0.000152384	0.0222613
PSME4	chr2_-_54164677_54167092_54167137_54175556	chr2	-	54164677	54167092	54167137	54175556	5.10092e-05	0.000164309	0.0843314
SPTBN1	chr2_+_54845330_54848536_54848649_54849435	chr2	+	54845330	54848536	54848649	54849435	8.49587e-10	6.53956e-09	0.0136627
SPTBN1	chr2_+_54877126_54880745_54880990_54882205	chr2	+	54877126	54880745	54880990	54882205	5.3946e-08	3.08231e-07	0.0106257
PPP4R3B	chr2_-_55812303_55813753_55813870_55816013	chr2	-	55812303	55813753	55813870	55816013	3.27288e-09	2.30105e-08	0.0189995
PNPT1	chr2_-_55908053_55910919_55910969_55912076	chr2	-	55908053	55910919	55910969	55912076	1.27809e-05	4.66159e-05	0.00639952
VRK2	chr2_+_58276102_58284996_58285623_58311222	chr2	+	58276102	58284996	58285623	58311222	0.00438237	0.00935334	-0.0355464
FANCL	chr2_-_58388773_58390000_58390209_58390567	chr2	-	58388773	58390000	58390209	58390567	9.29958e-07	4.2526e-06	0.150233
PAPOLG	chr2_+_60997646_60998653_60998765_61002167	chr2	+	60997646	60998653	60998765	61002167	1.75184e-05	6.21706e-05	0.285954
PAPOLG	chr2_+_61014201_61014645_61014755_61018894	chr2	+	61014201	61014645	61014755	61018894	1.15979e-05	4.26747e-05	0.080677
PAPOLG	chr2_+_61021326_61021844_61021910_61022097	chr2	+	61021326	61021844	61021910	61022097	3.73443e-05	0.000123718	0.0621778
REL	chr2_+_61147244_61147708_61147777_61148896	chr2	+	61147244	61147708	61147777	61148896	3.887e-10	3.15412e-09	0.307957
KIAA1841	chr2_+_61298927_61300592_61300686_61304053	chr2	+	61298927	61300592	61300686	61304053	0.036952	0.0635939	-0.063357
USP34	chr2_-_61433259_61433894_61434021_61436032	chr2	-	61433259	61433894	61434021	61436032	4.35021e-13	5.33449e-12	0.184378
USP34	chr2_-_61439064_61441194_61441829_61447443	chr2	-	61439064	61441194	61441829	61447443	0.00117302	0.0028356	0.0459208
USP34	chr2_-_61459667_61462979_61463045_61463159	chr2	-	61459667	61462979	61463045	61463159	0.000508062	0.00132762	0.0215825
USP34	chr2_-_61463208_61463295_61463371_61463458	chr2	-	61463208	61463295	61463371	61463458	9.55578e-17	1.81731e-15	0.0998323
MXI1	chr10_+_111988079_112004585_112004615_112038936	chr10	+	111988079	112004585	112004615	112038936	0.0355261	0.0614016	0.0364734
USP34	chr2_-_61510404_61510543_61510584_61512008	chr2	-	61510404	61510543	61510584	61512008	1.26707e-08	8.06696e-08	0.0400738
USP34	chr2_-_61546462_61552509_61552592_61558409	chr2	-	61546462	61552509	61552592	61558409	1.18119e-10	1.03693e-09	0.0474982
USP34	chr2_-_61607496_61610403_61610471_61621986	chr2	-	61607496	61610403	61610471	61621986	0.00268428	0.00600771	0.0392461
UGP2	chr2_+_64083567_64084683_64084852_64084961	chr2	+	64083567	64084683	64084852	64084961	0.0466937	0.078264	0.0118276
VPS54	chr2_-_64148469_64160806_64161147_64169597	chr2	-	64148469	64160806	64161147	64169597	8.01714e-05	0.000247728	0.0404562
ST3GAL4	chr11_+_126277529_126277993_126278089_126278200	chr11	+	126277529	126277993	126278089	126278200	4.72802e-05	0.0001533	0.0213019
PELI1	chr2_-_64327633_64331834_64331964_64335372	chr2	-	64327633	64331834	64331964	64335372	2.35897e-05	8.14641e-05	0.116531
AFTPH	chr2_+_64796352_64796756_64796813_64800078	chr2	+	64796352	64796756	64796813	64800078	1.29952e-06	5.7798e-06	0.0321288
ACTR2	chr2_+_65482828_65488380_65488526_65492175	chr2	+	65482828	65488380	65488526	65492175	0.00333607	0.00730932	0.00390063
MEIS1	chr2_+_66663000_66664027_66664075_66664867	chr2	+	66663000	66664027	66664075	66664867	0.00461649	0.00980551	0.0385999
MEIS1	chr2_+_66691352_66739280_66739426_66775073	chr2	+	66691352	66739280	66739426	66775073	1.31875e-06	5.85801e-06	0.197307
ETAA1	chr2_+_67626429_67626681_67626758_67629992	chr2	+	67626429	67626681	67626758	67629992	0.00266092	0.00596023	0.0453931
C1D	chr2_-_68273175_68273475_68273542_68274303	chr2	-	68273175	68273475	68273542	68274303	1.23684e-11	1.25361e-10	0.0130116
PPP3R1	chr2_-_68415822_68444223_68444263_68479255	chr2	-	68415822	68444223	68444263	68479255	9.90001e-08	5.39968e-07	0.0511191
ETS1	chr11_-_128333522_128350085_128350346_128354716	chr11	-	128333522	128350085	128350346	128354716	0.032751	0.0571057	-0.0459325
C2orf42	chr2_-_70387919_70392223_70392324_70392658	chr2	-	70387919	70392223	70392324	70392658	2.33162e-07	1.18815e-06	0.347132
TIA1	chr2_-_70451761_70452459_70452525_70454865	chr2	-	70451761	70452459	70452525	70454865	0.0076436	0.0154568	0.0553787
TEX261	chr2_-_71216946_71218959_71219113_71220824	chr2	-	71216946	71218959	71219113	71220824	2.51204e-09	1.80039e-08	0.200009
ARHGAP32	chr11_-_128868363_128910822_128910904_128932173	chr11	-	128868363	128910822	128910904	128932173	6.08464e-05	0.000192794	0.202667
SMYD5	chr2_+_73451131_73451993_73452088_73452757	chr2	+	73451131	73451993	73452088	73452757	0.00792961	0.0159764	0.0231661
DUSP11	chr2_-_73994030_73994287_73994334_73996390	chr2	-	73994030	73994287	73994334	73996390	4.6864e-16	8.22017e-15	0.163867
MOGS	chr2_-_74690513_74691622_74691849_74692021	chr2	-	74690513	74691622	74691849	74692021	0.00175791	0.00409272	0.0260405
AUP1	chr2_-_74754490_74754597_74754717_74754861	chr2	-	74754490	74754597	74754717	74754861	2.6938e-07	1.35708e-06	0.0103101
HTRA2	chr2_+_74759052_74759745_74759841_74759945	chr2	+	74759052	74759745	74759841	74759945	3.81604e-11	3.59897e-10	0.111722
SUCLG1	chr2_-_84650896_84651036_84651135_84652537	chr2	-	84650896	84651036	84651135	84652537	0.00210159	0.0048123	-0.00757649
CAPG	chr2_-_85625275_85625812_85625905_85626257	chr2	-	85625275	85625812	85625905	85626257	0.0131391	0.0251618	0.00905703
RNF181	chr2_+_85822972_85823641_85823677_85824028	chr2	+	85822972	85823641	85823677	85824028	3.61983e-11	3.4246e-10	0.0593873
USP39	chr2_+_85850905_85852661_85852814_85857842	chr2	+	85850905	85852661	85852814	85857842	0.00180179	0.00418476	0.00466599
POLR1A	chr2_-_86315792_86315907_86315993_86316943	chr2	-	86315792	86315907	86315993	86316943	0.0374669	0.0643774	0.0189149
APLP2	chr11_+_129992408_129993506_129993674_129996593	chr11	+	129992408	129993506	129993674	129996593	0.000304686	0.000834156	0.0517287
MRPS5	chr2_-_95753326_95756130_95756267_95766217	chr2	-	95753326	95756130	95756267	95766217	2.15531e-08	1.31834e-07	0.027783
ZNF2	chr2_+_95831605_95841932_95842004_95843226	chr2	+	95831605	95841932	95842004	95843226	0.0180764	0.0335051	0.158661
ADAM17	chr2_-_9637377_9642301_9642405_9645293	chr2	-	9637377	9642301	9642405	9645293	6.03215e-05	0.000191303	0.0151087
ADAM17	chr2_-_9658118_9658231_9658376_9661330	chr2	-	9658118	9658231	9658376	9661330	1.45333e-05	5.2426e-05	0.0175373
CIAO1	chr2_+_96934396_96935005_96935093_96936847	chr2	+	96934396	96935005	96935093	96936847	1.4201e-08	8.96425e-08	0.0213357
SNRNP200	chr2_-_96963458_96964021_96964158_96964339	chr2	-	96963458	96964021	96964158	96964339	0.00464305	0.00985652	0.0117442
NCAPH	chr2_+_97017758_97019043_97019135_97019919	chr2	+	97017758	97019043	97019135	97019919	7.07815e-07	3.30777e-06	0.018613
NCAPH	chr2_+_97024931_97025880_97025987_97026324	chr2	+	97024931	97025880	97025987	97026324	0.000166062	0.000480601	0.0205529
ZBTB44	chr11_-_130109791_130130750_130131824_130184268	chr11	-	130109791	130130750	130131824	130184268	0.000958522	0.00236084	0.0880845
LMAN2L	chr2_-_97377762_97399255_97399338_97400144	chr2	-	97377762	97399255	97399338	97400144	0.0245479	0.0440898	0.0447388
CNNM3	chr2_+_97493932_97494303_97494437_97494731	chr2	+	97493932	97494303	97494437	97494731	4.42301e-05	0.000144296	0.140803
ANKRD36	chr2_+_97808405_97808499_97808572_97810253	chr2	+	97808405	97808499	97808572	97810253	3.67108e-05	0.000121795	0.216622
ANKRD36	chr2_+_97862358_97862452_97862525_97864198	chr2	+	97862358	97862452	97862525	97864198	4.54103e-13	5.55704e-12	0.115591
ANKRD36	chr2_+_97866099_97866189_97866262_97867937	chr2	+	97866099	97866189	97866262	97867937	7.76004e-11	6.99408e-10	0.100107
ANKRD36	chr2_+_97867967_97868057_97868130_97869803	chr2	+	97867967	97868057	97868130	97869803	2.17542e-09	1.5739e-08	0.0920894
ACTR1B	chr2_-_98275940_98277033_98277109_98278343	chr2	-	98275940	98277033	98277109	98278343	0.000694894	0.00176408	0.0299283
LIPT1	chr2_+_99771514_99772763_99772889_99778418	chr2	+	99771514	99772763	99772889	99778418	0.0226303	0.040984	0.430405
TBC1D23	chr3_+_100018175_100020910_100021081_100023688	chr3	+	100018175	100020910	100021081	100023688	0.0406471	0.069202	0.0152943
TBC1D23	chr3_+_100029386_100030676_100030721_100034941	chr3	+	100029386	100030676	100030721	100034941	2.64566e-09	1.88842e-08	0.240137
EMC3	chr3_-_10005881_10011402_10011485_10012264	chr3	-	10005881	10011402	10011485	10012264	4.49054e-07	2.1739e-06	0.0115787
TOMM70	chr3_-_100103432_100105061_100105188_100105647	chr3	-	100103432	100105061	100105188	100105647	3.46577e-05	0.000115603	0.00729468
FANCD2	chr3_+_10074656_10076152_10076220_10076377	chr3	+	10074656	10076152	10076220	10076377	2.55858e-12	2.84586e-11	0.0741781
FANCD2	chr3_+_10078023_10080962_10081041_10081403	chr3	+	10078023	10080962	10081041	10081403	3.82533e-18	8.42188e-17	0.109344
FANCD2	chr3_+_10085548_10086624_10087428_10088262	chr3	+	10085548	10086624	10087428	10088262	0.00260817	0.00585281	0.102855
SENP7	chr3_-_101212812_101219913_101219963_101231933	chr3	-	101212812	101219913	101219963	101231933	0.0479063	0.0800662	0.0898243
ZBTB11	chr3_-_101371782_101373547_101373665_101374946	chr3	-	101371782	101373547	101373665	101374946	0.00010205	0.000308641	0.0148134
CEP97	chr3_+_101446385_101447679_101447781_101450682	chr3	+	101446385	101447679	101447781	101450682	2.96186e-06	1.22855e-05	0.100804
BBX	chr3_+_107497366_107508633_107508723_107510085	chr3	+	107497366	107508633	107508723	107510085	0.000228558	0.000642357	0.175211
PHLDB2	chr3_+_111639266_111651115_111651244_111658320	chr3	+	111639266	111651115	111651244	111658320	0.0168623	0.0314734	0.0801812
ATG7	chr3_+_11340329_11340835_11340890_11348415	chr3	+	11340329	11340835	11340890	11348415	1.60385e-08	1.00293e-07	0.0501243
NAA50	chr3_-_113440784_113440923_113441061_113441751	chr3	-	113440784	113440923	113441061	113441751	2.41478e-05	8.32351e-05	-0.0113602
ATP6V1A	chr3_+_113503285_113503542_113503680_113505077	chr3	+	113503285	113503542	113503680	113505077	5.72946e-05	0.000182599	0.00916121
QTRT2	chr3_+_113801641_113801809_113801850_113804518	chr3	+	113801641	113801809	113801850	113804518	0.0204978	0.0374985	-0.0301759
TAMM41	chr3_-_11858811_11868191_11868279_11871186	chr3	-	11858811	11868191	11868279	11871186	0.00762372	0.0154202	0.0783633
B4GALT4	chr3_-_118949091_118953991_118954074_118955698	chr3	-	118949091	118953991	118954074	118955698	5.10662e-05	0.000164476	0.176666
GSK3B	chr3_-_119545702_119562101_119562200_119582264	chr3	-	119545702	119562101	119562200	119582264	8.43425e-18	1.79202e-16	0.158981
GSK3B	chr3_-_119582452_119585436_119585475_119595258	chr3	-	119582452	119585436	119585475	119595258	0.00197613	0.00455058	0.141257
RABL3	chr3_-_120449634_120457373_120457514_120461307	chr3	-	120449634	120457373	120457514	120461307	0.00773294	0.0156193	-0.00411554
POLQ	chr3_-_121256055_121257950_121257991_121258278	chr3	-	121256055	121257950	121257991	121258278	0.000504683	0.00131962	0.206142
POLQ	chr3_-_121258436_121260195_121260326_121263572	chr3	-	121258436	121260195	121260326	121263572	1.69249e-07	8.85451e-07	0.138374
GOLGB1	chr3_-_121400712_121401763_121401810_121409515	chr3	-	121400712	121401763	121401810	121409515	8.75439e-05	0.00026842	-0.1152
IQCB1	chr3_-_121545027_121547316_121547479_121547706	chr3	-	121545027	121547316	121547479	121547706	2.957e-05	0.000100034	0.124411
FAM162A	chr3_+_122103146_122120222_122120382_122121605	chr3	+	122103146	122120222	122120382	122121605	0.00429502	0.0091854	-0.0248807
FAM162A	chr3_+_122121729_122123104_122123210_122126126	chr3	+	122121729	122123104	122123210	122126126	4.09057e-05	0.000134397	0.00513689
PDIA5	chr3_+_122835145_122842912_122843004_122843117	chr3	+	122835145	122842912	122843004	122843117	0.015272	0.0287964	0.0267885
PDIA5	chr3_+_122843190_122849326_122849463_122864367	chr3	+	122843190	122849326	122849463	122864367	1.16184e-06	5.21842e-06	0.132917
HACD2	chr3_-_123213817_123218346_123218487_123219360	chr3	-	123213817	123218346	123218487	123219360	0.0183786	0.0340067	0.0245579
SMC3	chr10_+_112328771_112333464_112333503_112335092	chr10	+	112328771	112333464	112333503	112335092	1.87867e-38	1.82637e-36	0.133096
NCAPD3	chr11_-_134074066_134074793_134074866_134076492	chr11	-	134074066	134074793	134074866	134076492	2.61463e-09	1.86849e-08	0.0337616
SNX4	chr3_-_125166670_125168140_125168255_125170147	chr3	-	125166670	125168140	125168255	125170147	2.39213e-08	1.4524e-07	0.0532108
NCAPD3	chr11_-_134078845_134079038_134079100_134079205	chr11	-	134078845	134079038	134079100	134079205	4.87952e-13	5.94682e-12	0.100669
NCAPD3	chr11_-_134080348_134086829_134086992_134090464	chr11	-	134080348	134086829	134086992	134090464	0.0266426	0.047452	-0.01454
MKRN2	chr3_+_12598675_12610373_12610502_12611568	chr3	+	12598675	12610373	12610502	12611568	0.00349364	0.00761981	0.0305924
CHCHD6	chr3_+_126446029_126449403_126449473_126451919	chr3	+	126446029	126449403	126449473	126451919	1.18902e-08	7.60585e-08	0.04527
CHCHD6	chr3_+_126571573_126633522_126633593_126676257	chr3	+	126571573	126633522	126633593	126676257	0.0452451	0.0761049	0.0158564
THYN1	chr11_-_134118378_134118702_134118853_134119059	chr11	-	134118378	134118702	134118853	134119059	2.74392e-18	6.13412e-17	0.292971
SEC61A1	chr3_+_127783880_127785796_127785994_127786262	chr3	+	127783880	127785796	127785994	127786262	1.49637e-08	9.40612e-08	0.015062
IFT122	chr3_+_129182469_129183477_129183624_129188183	chr3	+	129182469	129183477	129183624	129188183	0.0195508	0.0359422	0.108024
ATP2C1	chr3_+_130653555_130656271_130656307_130659472	chr3	+	130653555	130656271	130656307	130659472	1.55911e-08	9.77096e-08	0.0189206
ATP2C1	chr3_+_130686263_130688135_130688240_130694174	chr3	+	130686263	130688135	130688240	130694174	0.00308802	0.00681787	0.0240854
UBA5	chr3_+_132379542_132384666_132384712_132384826	chr3	+	132379542	132384666	132384712	132384826	8.43599e-12	8.74723e-11	0.0489006
UBA5	chr3_+_132391021_132394091_132394227_132394447	chr3	+	132391021	132394091	132394227	132394447	8.75709e-08	4.82072e-07	0.0440185
NPHP3	chr3_-_132400934_132401546_132401662_132402241	chr3	-	132400934	132401546	132401662	132402241	0.00864729	0.017277	0.169217
SMC3	chr10_+_112341856_112342319_112342400_112343140	chr10	+	112341856	112342319	112342400	112343140	4.46733e-09	3.07393e-08	0.0171097
PCCB	chr3_+_136045752_136045996_136046097_136046474	chr3	+	136045752	136045996	136046097	136046474	0.00154855	0.00364851	0.0245866
STAG1	chr3_-_136085924_136087949_136088124_136096500	chr3	-	136085924	136087949	136088124	136096500	0.000119201	0.000355399	0.0452815
STAG1	chr3_-_136096594_136117590_136117671_136136725	chr3	-	136096594	136117590	136117671	136136725	8.0497e-09	5.30148e-08	0.0306977
LRIG2	chr1_+_113643110_113646230_113646407_113650214	chr1	+	113643110	113646230	113646407	113650214	2.81503e-05	9.56873e-05	0.362819
STAG1	chr3_-_136196254_136219064_136219138_136221468	chr3	-	136196254	136219064	136219138	136221468	1.48988e-11	1.49327e-10	0.0300718
ARMC8	chr3_+_137942575_137947759_137947852_137953874	chr3	+	137942575	137947759	137947852	137953874	0.044985	0.0757052	0.0221222
CEP70	chr3_-_138219409_138219576_138219723_138224135	chr3	-	138219409	138219576	138219723	138224135	1.54092e-05	5.52995e-05	0.0649144
PIK3CB	chr3_-_138403645_138407716_138407816_138409840	chr3	-	138403645	138407716	138407816	138409840	2.83899e-05	9.64219e-05	0.0699999
PIK3CB	chr3_-_138417937_138423284_138423335_138425999	chr3	-	138417937	138423284	138423335	138425999	5.13105e-05	0.000165177	0.158129
PIK3CB	chr3_-_138478201_138515304_138515409_138553535	chr3	-	138478201	138515304	138515409	138553535	0.0266283	0.047429	0.0990812
GK5	chr3_-_141901891_141903552_141904635_141904769	chr3	-	141901891	141903552	141904635	141904769	0.016993	0.0316962	0.163075
GK5	chr3_-_141904831_141905035_141905109_141905292	chr3	-	141904831	141905035	141905109	141905292	4.92676e-05	0.000159193	0.212442
GK5	chr3_-_141917775_141923058_141923153_141923535	chr3	-	141917775	141923058	141923153	141923535	0.0369024	0.063514	0.0800855
XRN1	chr3_-_142099022_142102141_142102255_142103363	chr3	-	142099022	142102141	142102255	142103363	0.000208785	0.000591748	0.073971
ATR	chr3_-_142257467_142259745_142259876_142261505	chr3	-	142257467	142259745	142259876	142261505	0.000212722	0.00060196	0.0663359
SLC6A6	chr3_+_14509464_14509595_14509720_14513711	chr3	+	14509464	14509595	14509720	14513711	0.0195252	0.0359008	0.0681836
PLOD2	chr3_-_145804695_145806372_145806498_145809585	chr3	-	145804695	145806372	145806498	145809585	2.86357e-08	1.7145e-07	0.00686301
GYG1	chr3_+_148727189_148741839_148742059_148744545	chr3	+	148727189	148741839	148742059	148744545	0.00161107	0.0037822	-0.0385005
HLTF	chr3_-_148781311_148782577_148782653_148786025	chr3	-	148781311	148782577	148782653	148786025	9.41416e-10	7.19876e-09	0.0195015
HLTF	chr3_-_148789444_148791011_148791109_148792000	chr3	-	148789444	148791011	148791109	148792000	3.98608e-06	1.61241e-05	0.0139941
HPS3	chr3_+_148847727_148857790_148858285_148858802	chr3	+	148847727	148857790	148858285	148858802	7.81411e-05	0.000242015	0.114934
COMMD2	chr3_-_149469272_149469996_149470074_149470163	chr3	-	149469272	149469996	149470074	149470163	2.93341e-11	2.81302e-10	0.0450055
NR2C2	chr3_+_15045493_15046063_15046120_15055094	chr3	+	15045493	15046063	15046120	15055094	0.000249704	0.000696162	0.45223
RBSN	chr3_-_15122309_15123873_15124115_15126240	chr3	-	15122309	15123873	15124115	15126240	1.15243e-13	1.51807e-12	0.37605
RBSN	chr3_-_15132046_15132845_15133000_15137478	chr3	-	15132046	15132845	15133000	15137478	0.0114517	0.0222383	0.228333
RBSN	chr3_-_15138217_15139625_15139781_15140540	chr3	-	15138217	15139625	15139781	15140540	0.0075295	0.0152501	-0.0897608
MBNL1	chr3_+_152132900_152150505_152150709_152163069	chr3	+	152132900	152150505	152150709	152163069	0.00137106	0.00326681	-0.0236854
CAPN7	chr3_+_15248104_15252308_15252429_15253609	chr3	+	15248104	15252308	15252429	15253609	0.00196479	0.00452699	0.0583148
CAPN7	chr3_+_15269472_15270480_15270566_15271947	chr3	+	15269472	15270480	15270566	15271947	1.76233e-12	2.00127e-11	0.0534877
CAPN7	chr3_+_15272042_15273617_15273665_15274024	chr3	+	15272042	15273617	15273665	15274024	0.00155015	0.00365192	0.140061
AP4B1	chr1_-_114439087_114440461_114440565_114441338	chr1	-	114439087	114440461	114440565	114441338	3.1451e-07	1.56535e-06	0.0816287
CAPN7	chr3_+_15283760_15287032_15287178_15288237	chr3	+	15283760	15287032	15287178	15288237	1.05577e-11	1.08024e-10	0.175572
CAPN7	chr3_+_15288964_15292437_15292530_15292621	chr3	+	15288964	15292437	15292530	15292621	1.17109e-09	8.8206e-09	0.105604
SH3BP5	chr3_-_15297810_15298359_15298620_15300336	chr3	-	15297810	15298359	15298620	15300336	0.000827452	0.00206711	0.0192134
SH3BP5	chr3_-_15303796_15311219_15311384_15345608	chr3	-	15303796	15311219	15311384	15345608	1.52105e-05	5.46416e-05	0.0287337
DHX36	chr3_-_154001060_154002371_154002458_154002601	chr3	-	154001060	154002371	154002458	154002601	4.15327e-07	2.02208e-06	0.0250144
DHX36	chr3_-_154002776_154006654_154006753_154007496	chr3	-	154002776	154006654	154006753	154007496	1.0054e-47	1.56265e-45	0.21443
DHX36	chr3_-_154013128_154017626_154017714_154018381	chr3	-	154013128	154017626	154017714	154018381	1.44264e-34	1.1198e-32	0.115181
EAF1	chr3_+_15471514_15473593_15473730_15475853	chr3	+	15471514	15473593	15473730	15475853	4.39584e-06	1.76345e-05	0.0688579
DCLRE1B	chr1_+_114448397_114449617_114449783_114450629	chr1	+	114448397	114449617	114449783	114450629	0.0105824	0.0207126	0.206654
HACL1	chr3_-_15614749_15616483_15616589_15621415	chr3	-	15614749	15616483	15616589	15621415	0.000186489	0.000534087	0.0265239
MFSD1	chr3_+_158539442_158539772_158539929_158541215	chr3	+	158539442	158539772	158539929	158541215	0.00175705	0.00409086	0.00989585
TRIM59-IFT80	chr3_-_160025569_160037547_160037727_160073799	chr3	-	160025569	160037547	160037727	160073799	0.000401828	0.00107274	0.0651153
TRIM59-IFT80	chr3_-_160075366_160083830_160083940_160093598	chr3	-	160075366	160083830	160083940	160093598	0.0379696	0.0651531	0.0445232
NMD3	chr3_+_160960441_160964123_160964236_160965044	chr3	+	160960441	160964123	160964236	160965044	2.64913e-20	7.16763e-19	0.229906
DPH3	chr3_-_16302336_16305661_16305736_16306274	chr3	-	16302336	16305661	16305736	16306274	8.78954e-06	3.31576e-05	-0.105631
PHC3	chr3_-_169840532_169846127_169846175_169846470	chr3	-	169840532	169846127	169846175	169846470	0.00384377	0.00830727	0.217265
PRKCI	chr3_+_169998191_169998953_169999051_169999668	chr3	+	169998191	169998953	169999051	169999668	1.54965e-10	1.33563e-09	0.0369421
FNDC3B	chr3_+_172059021_172060800_172060906_172061874	chr3	+	172059021	172060800	172060906	172061874	0.00169099	0.00395184	0.0407599
ECT2	chr3_+_172501699_172502496_172502593_172504281	chr3	+	172501699	172502496	172502593	172504281	1.06658e-51	2.02348e-49	0.106211
ECT2	chr3_+_172523659_172525559_172525714_172533392	chr3	+	172523659	172525559	172525714	172533392	1.0717e-12	1.25291e-11	0.0203613
ZMAT3	chr3_-_178745600_178748667_178748787_178785269	chr3	-	178745600	178748667	178748787	178785269	0.0121483	0.0234459	-0.0178634
MFN1	chr3_+_179093129_179094829_179094956_179095130	chr3	+	179093129	179094829	179094956	179095130	7.51737e-09	4.97545e-08	0.0358071
GNB4	chr3_-_179137293_179138676_179138715_179143930	chr3	-	179137293	179138676	179138715	179143930	0.0103003	0.0202169	0.00719966
MRPL47	chr3_-_179311683_179316462_179316559_179319516	chr3	-	179311683	179316462	179316559	179319516	0.00477488	0.010107	0.00538632
FXR1	chr3_+_180669256_180671549_180671628_180675605	chr3	+	180669256	180671549	180671628	180675605	1.02949e-35	8.57319e-34	0.0375176
PDE3B	chr11_+_14793533_14807982_14808231_14810650	chr11	+	14793533	14807982	14808231	14810650	0.000297638	0.000816654	0.034423
DNAJC19	chr3_-_180705884_180705965_180706017_180707386	chr3	-	180705884	180705965	180706017	180707386	2.96398e-05	0.000100246	0.0236847
SMC3	chr10_+_112361642_112361723_112361936_112362230	chr10	+	112361642	112361723	112361936	112362230	1.82204e-05	6.44418e-05	0.00971486
MCCC1	chr3_-_182804576_182810196_182810333_182812345	chr3	-	182804576	182810196	182810333	182812345	0.0194388	0.03576	-0.026365
YEATS2	chr3_+_183446639_183454505_183454617_183465458	chr3	+	183446639	183454505	183454617	183465458	0.000164172	0.000475637	0.10754
YEATS2	chr3_+_183519316_183521043_183521123_183521773	chr3	+	183519316	183521043	183521123	183521773	3.97542e-06	1.60854e-05	0.287018
PARL	chr3_-_183558428_183560085_183560235_183562017	chr3	-	183558428	183560085	183560235	183562017	0.000159128	0.000462405	0.0675098
ABCC5	chr3_-_183655848_183660514_183660704_183663636	chr3	-	183655848	183660514	183660704	183663636	1.07744e-05	3.99119e-05	0.059934
DVL3	chr3_+_183884053_183884233_183884310_183884392	chr3	+	183884053	183884233	183884310	183884392	1.97807e-05	6.9438e-05	0.0346753
AP2M1	chr3_+_183898039_183898432_183898438_183898635	chr3	+	183898039	183898432	183898438	183898635	2.99353e-35	2.42951e-33	0.114459
TRIM33	chr1_-_114940482_114940561_114940612_114942077	chr1	-	114940482	114940561	114940612	114942077	0.000136873	0.000403161	0.0738286
EIF4G1	chr3_+_184045492_184045617_184045790_184046417	chr3	+	184045492	184045617	184045790	184046417	0.00494354	0.0104283	0.00288206
TMEM41A	chr3_-_185212549_185212941_185213103_185214614	chr3	-	185212549	185212941	185213103	185214614	0.0223085	0.0404634	0.0311309
[truncated: 1,274 more rows]

## Sheet: A5SS
Gene	AS_event_ID	chromosome	strand	common_3_SS_coor	A5SS_coordinates	pvalue	qvalue	deltaPSI_NC-siX
[truncated: 1,804 more rows]

[truncated: 3 more sheets: A3SS, MXE, composite_events]
