# Supplementary material for: XAB2 depletion induces intron retention in POLR2A to impair global transcription and promote cellular senescence
Source: Nucleic Acids Res. 2019 Jun 19;47(15):8239–54. doi: 10.1093/nar/gkz532 (PMC6735682; doi:10.1093/nar/gkz532)
Supplement: gkz532_Supplemental_Files [file gkz532_supplemental_files.zip › TableS6.xlsx]

## Sheet: intron retention
Table S6 Differential AS events reported by JUM comparing siXAB2-2 and siNC
Gene	AS_event_ID	chromosome	strand	retained_intron_start	retained_intron_end	pvalue	qvalue	deltaPSI_siNC-siXAB2-2
PTPN14	chr1_-_214549780_214551300	chr1	-	214549780	214551300	5.7419e-06	2.50644e-05	-0.214111
PTPN14	chr1_-_214551445_214556652	chr1	-	214551445	214556652	1.56237e-09	1.40328e-08	-0.33451
ATF7IP	chr12_+_14631406_14633935	chr12	+	14631406	14633935	5.38499e-10	5.25883e-09	-0.5472
CENPF	chr1_+_214794289_214795420	chr1	+	214794289	214795420	8.98572e-08	5.73683e-07	-0.195043
CENPF	chr1_+_214804005_214805821	chr1	+	214804005	214805821	0.00206345	0.00499798	-0.0501699
CENPF	chr1_+_214816667_214817898	chr1	+	214816667	214817898	9.74759e-19	3.18826e-17	-0.22025
CENPF	chr1_+_214820743_214822016	chr1	+	214820743	214822016	3.87946e-12	5.41659e-11	-0.125621
CENPF	chr1_+_214825229_214826169	chr1	+	214825229	214826169	1.03834e-58	4.56051e-56	-0.308425
CENPF	chr1_+_214830752_214832191	chr1	+	214830752	214832191	0.00120361	0.00308418	-0.0518161
WBP11	chr12_-_14940432_14941883	chr12	-	14940432	14941883	5.36477e-10	5.24085e-09	-0.286978
WBP11	chr12_-_14943683_14944101	chr12	-	14943683	14944101	1.00794e-06	5.17196e-06	-0.152764
WBP11	chr12_-_14946856_14947469	chr12	-	14946856	14947469	3.4138e-08	2.37092e-07	-0.202835
WBP11	chr12_-_14948038_14949739	chr12	-	14948038	14949739	4.02145e-07	2.24161e-06	-0.170469
WBP11	chr12_-_14949937_14952567	chr12	-	14949937	14952567	6.78674e-06	2.91775e-05	-0.146614
WBP11	chr12_-_14952662_14953684	chr12	-	14952662	14953684	3.84493e-09	3.20695e-08	-0.119666
WBP11	chr12_-_14954362_14956284	chr12	-	14954362	14956284	1.75977e-05	6.89024e-05	-0.185256
EIF4G3	chr1_-_21502851_21503213	chr1	-	21502851	21503213	3.6552e-05	0.000133432	-0.264221
KCTD3	chr1_+_215751071_215751270	chr1	+	215751071	215751270	2.96519e-09	2.52691e-08	0.457221
KCTD3	chr1_+_215751424_215752341	chr1	+	215751424	215752341	1.29839e-06	6.50955e-06	-0.0896225
KCTD3	chr1_+_215775543_215777472	chr1	+	215775543	215777472	0.000101446	0.00033421	-0.0812381
KCTD3	chr1_+_215792633_215793397	chr1	+	215792633	215793397	0.000697587	0.00189259	-0.0627013
STRAP	chr12_+_16042943_16043529	chr12	+	16042943	16043529	5.84129e-11	6.72495e-10	-0.0558334
STRAP	chr12_+_16047077_16048291	chr12	+	16047077	16048291	2.13258e-10	2.23201e-09	-0.0622063
STRAP	chr12_+_16050952_16052820	chr12	+	16050952	16052820	0.000154259	0.000487737	0.157236
GPATCH2	chr1_-_217784413_217787481	chr1	-	217784413	217787481	0.00743306	0.0156621	-0.16502
RRP15	chr1_+_218478467_218480771	chr1	+	218478467	218480771	7.78762e-14	1.3847e-12	-0.10592
ADIPOR2	chr12_+_1887191_1889615	chr12	+	1887191	1889615	9.06493e-05	0.000302124	-0.151578
AEBP2	chr12_+_19667718_19671019	chr12	+	19667718	19671019	1.14221e-08	8.69901e-08	-0.191357
AEBP2	chr12_+_19671047_19671607	chr12	+	19671047	19671607	0.00530887	0.0116138	-0.078031
EPRS	chr1_-_220145489_220146578	chr1	-	220145489	220146578	8.74584e-08	5.59628e-07	-0.0617986
EPRS	chr1_-_220153582_220154096	chr1	-	220153582	220154096	0.0151146	0.0293948	-0.0307341
EPRS	chr1_-_220160746_220161930	chr1	-	220160746	220161930	0.000309004	0.000911122	-0.0227286
EPRS	chr1_-_220207000_220208254	chr1	-	220207000	220208254	6.48162e-05	0.000223628	-0.0322098
USP48	chr1_-_22032680_22032958	chr1	-	22032680	22032958	2.63457e-05	9.92115e-05	-0.132458
PDE3A	chr12_+_20523178_20524771	chr12	+	20523178	20524771	0.00587599	0.0127143	-0.00705959
PDE3A	chr12_+_20536694_20537168	chr12	+	20536694	20537168	5.33675e-05	0.000187769	-0.0217251
PDE3A	chr12_+_20769318_20774228	chr12	+	20769318	20774228	2.26373e-18	7.10437e-17	-0.263715
PDE3A	chr12_+_20786712_20787834	chr12	+	20786712	20787834	6.85781e-15	1.40522e-13	-0.181484
PDE3A	chr12_+_20787990_20790032	chr12	+	20787990	20790032	5.13062e-11	5.96427e-10	-0.226373
PDE3A	chr12_+_20792891_20795919	chr12	+	20792891	20795919	0.0139099	0.0273139	-0.0696832
MLLT10	chr10_+_21970305_21971152	chr10	+	21970305	21971152	0.00982371	0.0200702	-0.184394
PDE3A	chr12_+_20803534_20806879	chr12	+	20803534	20806879	9.87125e-23	4.78848e-21	-0.210209
PDE3A	chr12_+_20831406_20832962	chr12	+	20831406	20832962	3.37058e-07	1.90976e-06	-0.275248
2018-03-01	chr1_+_220964312_220964831	chr1	+	220964312	220964831	0.022375	0.0416215	-0.140422
2018-03-01	chr1_+_220970147_220971214	chr1	+	220970147	220971214	1.5408e-07	9.37619e-07	-0.0537102
2018-03-01	chr1_+_220971617_220972172	chr1	+	220971617	220972172	0.0131376	0.0259685	-0.161011
PYROXD1	chr12_+_21590748_21593300	chr12	+	21590748	21593300	0.00017344	0.00054217	-0.241207
PYROXD1	chr12_+_21614088_21614940	chr12	+	21614088	21614940	7.727e-05	0.000261649	-0.164195
GOLT1B	chr12_+_21661043_21661315	chr12	+	21661043	21661315	0.000180052	0.000560747	-0.172326
LDHB	chr12_-_21795059_21796867	chr12	-	21795059	21796867	0.00157397	0.00392182	-0.00745397
LDHB	chr12_-_21797069_21799831	chr12	-	21797069	21799831	4.90598e-18	1.4777e-16	0.371083
LDHB	chr12_-_21806930_21807475	chr12	-	21806930	21807475	0.00448218	0.00998728	-0.0500295
C2CD5	chr12_-_22610095_22611416	chr12	-	22610095	22611416	0.00251683	0.00596742	-0.261123
C2CD5	chr12_-_22625281_22625676	chr12	-	22625281	22625676	6.462e-06	2.79091e-05	-0.369964
C2CD5	chr12_-_22625741_22627683	chr12	-	22625741	22627683	5.60665e-14	1.01777e-12	-0.480494
TAF1A	chr1_-_222732114_222734704	chr1	-	222732114	222734704	1.34207e-06	6.70852e-06	-0.173744
TAF1A	chr1_-_222736638_222737399	chr1	-	222736638	222737399	1.21833e-06	6.14173e-06	-0.350598
TAF1A	chr1_-_222743010_222743875	chr1	-	222743010	222743875	3.5937e-08	2.48448e-07	-0.24103
ETNK1	chr12_+_22796956_22797143	chr12	+	22796956	22797143	3.40825e-05	0.000125224	-0.157244
ETNK1	chr12_+_22837490_22837814	chr12	+	22837490	22837814	8.55224e-07	4.45222e-06	-0.0994444
DNAJC1	chr10_-_22207801_22208759	chr10	-	22207801	22208759	2.20137e-06	1.051e-05	-0.10189
BROX	chr1_+_222888611_222889024	chr1	+	222888611	222889024	0.00452027	0.0100623	-0.300974
BROX	chr1_+_222895856_222897432	chr1	+	222895856	222897432	0.000249841	0.000752627	-0.119162
BROX	chr1_+_222900599_222902083	chr1	+	222900599	222902083	3.59956e-07	2.02774e-06	-0.123454
BROX	chr1_+_222902170_222902960	chr1	+	222902170	222902960	2.326e-10	2.41897e-09	-0.171416
BROX	chr1_+_222903043_222903367	chr1	+	222903043	222903367	1.59264e-09	1.42845e-08	-0.20865
BROX	chr1_+_222903519_222904697	chr1	+	222903519	222904697	0.000140617	0.000448684	-0.0800703
BROX	chr1_+_222904858_222905968	chr1	+	222904858	222905968	8.74976e-08	5.59838e-07	-0.101743
SKI	chr1_+_2236024_2237457	chr1	+	2236024	2237457	0.00293188	0.00683744	-0.281777
TP53BP2	chr1_-_223988512_223989816	chr1	-	223988512	223989816	0.00825298	0.0171938	-0.129776
TP53BP2	chr1_-_223990597_223990971	chr1	-	223990597	223990971	2.97798e-05	0.000110867	-0.198284
TP53BP2	chr1_-_223991154_223991874	chr1	-	223991154	223991874	3.9034e-06	1.76679e-05	-0.199121
CDC42	chr1_+_22413359_22416434	chr1	+	22413359	22416434	5.19029e-08	3.47334e-07	-0.237712
DEGS1	chr1_+_224378021_224378792	chr1	+	224378021	224378792	5.70077e-12	7.75311e-11	-0.391553
BMI1	chr10_+_22615490_22615817	chr10	+	22615490	22615817	9.02094e-10	8.46243e-09	-0.0947156
WDR26	chr1_-_224586295_224586589	chr1	-	224586295	224586589	0.000607987	0.00167259	-0.170783
WDR26	chr1_-_224606118_224607218	chr1	-	224606118	224607218	8.89252e-05	0.000296954	-0.240821
BMI1	chr10_+_22616721_22616877	chr10	+	22616721	22616877	5.99476e-09	4.817e-08	-0.204233
LBR	chr1_-_225592408_225594364	chr1	-	225592408	225594364	0.000530032	0.00147892	-0.0818111
LBR	chr1_-_225594534_225597991	chr1	-	225594534	225597991	3.82684e-11	4.54114e-10	-0.188138
LBR	chr1_-_225598118_225599037	chr1	-	225598118	225599037	0.00426556	0.00955745	-0.0833195
LBR	chr1_-_225599142_225600154	chr1	-	225599142	225600154	3.38271e-14	6.3158e-13	-0.222132
LBR	chr1_-_225603034_225605684	chr1	-	225603034	225605684	0.0119386	0.0238562	-0.0814073
BMI1	chr10_+_22617627_22617975	chr10	+	22617627	22617975	2.60505e-11	3.18036e-10	-0.118247
SRP9	chr1_+_225974687_225975671	chr1	+	225974687	225975671	8.60006e-08	5.50977e-07	-0.221053
TMEM63A	chr1_-_226054382_226054810	chr1	-	226054382	226054810	0.0209354	0.0392546	-0.223395
PYCR2	chr1_-_226108320_226108906	chr1	-	226108320	226108906	1.84579e-08	1.35118e-07	-0.203245
PYCR2	chr1_-_226109071_226109250	chr1	-	226109071	226109250	8.9724e-08	5.72958e-07	-0.166626
PYCR2	chr1_-_226109344_226109556	chr1	-	226109344	226109556	4.5185e-09	3.71579e-08	-0.252138
PYCR2	chr1_-_226110083_226111399	chr1	-	226110083	226111399	1.25052e-05	5.06702e-05	-0.246469
PYCR2	chr1_-_226111471_226111742	chr1	-	226111471	226111742	1.28204e-12	1.92421e-11	-0.337708
SDE2	chr1_-_226180295_226180590	chr1	-	226180295	226180590	0.00196292	0.00477937	0.405989
RASSF8	chr12_+_26218320_26220500	chr12	+	26218320	26220500	2.0024e-07	1.1894e-06	-0.0928894
RASSF8	chr12_+_26220646_26221628	chr12	+	26220646	26221628	2.61519e-12	3.74895e-11	-0.176335
LIN9	chr1_-_226420307_226420795	chr1	-	226420307	226420795	5.79698e-19	1.9461e-17	-0.456969
LIN9	chr1_-_226420894_226421043	chr1	-	226420894	226421043	1.51314e-09	1.36285e-08	-0.293529
PARP1	chr1_-_226567865_226568767	chr1	-	226567865	226568767	0.00282363	0.00661121	-0.0314493
INTS13	chr12_-_27058469_27059233	chr12	-	27058469	27059233	4.50692e-17	1.21537e-15	-0.153381
INTS13	chr12_-_27064250_27066388	chr12	-	27064250	27066388	3.15812e-16	7.67381e-15	-0.153978
INTS13	chr12_-_27067511_27068933	chr12	-	27067511	27068933	1.01537e-27	7.696e-26	-0.380616
INTS13	chr12_-_27069113_27070283	chr12	-	27069113	27070283	4.0291e-23	2.02374e-21	-0.255139
INTS13	chr12_-_27070392_27070575	chr12	-	27070392	27070575	0.00782634	0.0164008	-0.280479
INTS13	chr12_-_27081218_27081634	chr12	-	27081218	27081634	0.000437282	0.00124379	-0.0510528
INTS13	chr12_-_27087563_27089510	chr12	-	27087563	27089510	2.24088e-15	4.88541e-14	-0.213522
INTS13	chr12_-_27089747_27090727	chr12	-	27089747	27090727	7.83558e-26	5.03136e-24	-0.223
FGFR1OP2	chr12_+_27109593_27110532	chr12	+	27109593	27110532	0.000113493	0.00036969	-0.0436507
FGFR1OP2	chr12_+_27110676_27113446	chr12	+	27110676	27113446	1.43137e-08	1.0703e-07	-0.274145
COQ8A	chr1_+_227128281_227128501	chr1	+	227128281	227128501	2.43762e-07	1.42192e-06	-0.57197
COQ8A	chr1_+_227153111_227153370	chr1	+	227153111	227153370	1.33442e-05	5.37241e-05	-0.151396
COQ8A	chr1_+_227170735_227171251	chr1	+	227170735	227171251	1.7669e-15	3.90208e-14	-0.365733
COQ8A	chr1_+_227171555_227171793	chr1	+	227171555	227171793	4.32428e-08	2.94042e-07	-0.451171
COQ8A	chr1_+_227171936_227172247	chr1	+	227171936	227172247	3.01497e-15	6.46194e-14	-0.397028
COQ8A	chr1_+_227173041_227174152	chr1	+	227173041	227174152	6.83873e-13	1.06645e-11	-0.182619
MED21	chr12_+_27175554_27179351	chr12	+	27175554	27179351	1.34356e-08	1.00953e-07	-0.189189
NONE	chr12_+_27183752_27185075	chr12	+	27183752	27185075	0.00307944	0.00714452	0.201486
ARHGAP21	chr10_-_24884972_24885667	chr10	-	24884972	24885667	0.0109659	0.0221231	-0.13336
STK38L	chr12_+_27467591_27467946	chr12	+	27467591	27467946	0.000134357	0.000430553	-0.154017
PPFIBP1	chr12_+_27829532_27829995	chr12	+	27829532	27829995	6.94313e-05	0.000237742	-0.324435
MRPS35	chr12_+_27863888_27867711	chr12	+	27863888	27867711	1.88283e-09	1.66601e-08	-0.0762148
MRPS35	chr12_+_27888489_27890470	chr12	+	27888489	27890470	9.37641e-06	3.90671e-05	-0.0295879
JMJD4	chr1_-_227921382_227921606	chr1	-	227921382	227921606	7.04614e-05	0.000240832	-0.30898
JMJD4	chr1_-_227921733_227922350	chr1	-	227921733	227922350	9.54253e-06	3.96942e-05	-0.228914
JMJD4	chr1_-_227922517_227922711	chr1	-	227922517	227922711	6.65468e-05	0.000228951	-0.222088
KLHL42	chr12_+_27934135_27934702	chr12	+	27934135	27934702	0.00726112	0.0153389	-0.195699
C1orf35	chr1_-_228289174_228289779	chr1	-	228289174	228289779	6.79365e-15	1.39298e-13	-0.2662
MRPL55	chr1_-_228294619_228295349	chr1	-	228294619	228295349	0.00382373	0.00866837	-0.272698
MRPL55	chr1_-_228295570_228295934	chr1	-	228295570	228295934	3.23758e-08	2.26014e-07	-0.116367
MRPL55	chr1_-_228296175_228296654	chr1	-	228296175	228296654	0.000394386	0.00113435	-0.127588
ZBTB40	chr1_+_22832734_22834492	chr1	+	22832734	22834492	1.6344e-05	6.44685e-05	-0.416283
GUK1	chr1_+_228328064_228328823	chr1	+	228328064	228328823	6.88245e-20	2.53957e-18	-0.423451
GUK1	chr1_+_228328989_228329325	chr1	+	228328989	228329325	1.73339e-06	8.46555e-06	-0.114979
GUK1	chr1_+_228334639_228335105	chr1	+	228334639	228335105	6.31832e-17	1.67445e-15	-0.0419406
ZBTB40	chr1_+_22834630_22835021	chr1	+	22834630	22835021	1.32862e-08	9.9932e-08	-0.441137
ZBTB40	chr1_+_22835224_22835591	chr1	+	22835224	22835591	1.48895e-10	1.60079e-09	-0.382434
ZBTB40	chr1_+_22837840_22838167	chr1	+	22837840	22838167	2.52444e-07	1.46869e-06	-0.346125
OBSCN	chr1_+_228402135_228402489	chr1	+	228402135	228402489	0.00209764	0.00507241	-0.415154
OBSCN	chr1_+_228402799_228403262	chr1	+	228402799	228403262	0.00156023	0.00389105	-0.281076
CCDC91	chr12_+_28458739_28459673	chr12	+	28458739	28459673	0.0206991	0.0388636	-0.0947793
CCDC91	chr12_+_28459878_28460576	chr12	+	28459878	28460576	1.12937e-06	5.73363e-06	-0.11298
ZBTB40	chr1_+_22846768_22847987	chr1	+	22846768	22847987	3.97601e-10	3.97116e-09	-0.559764
ZBTB40	chr1_+_22850937_22852693	chr1	+	22850937	22852693	1.00473e-06	5.15708e-06	-0.541342
TRIM11	chr1_-_228582953_228584646	chr1	-	228582953	228584646	4.6417e-06	2.06796e-05	-0.264931
TRIM11	chr1_-_228588895_228589765	chr1	-	228588895	228589765	0.0012226	0.00312766	-0.265673
FKBP4	chr12_+_2906448_2906893	chr12	+	2906448	2906893	2.42377e-11	2.9754e-10	-0.0514069
FKBP4	chr12_+_2907037_2907870	chr12	+	2907037	2907870	0.00937839	0.0192599	-0.0257585
FKBP4	chr12_+_2908410_2909014	chr12	+	2908410	2909014	3.91793e-15	8.28571e-14	-0.0663677
FKBP4	chr12_+_2909743_2910281	chr12	+	2909743	2910281	8.91189e-09	6.93244e-08	-0.0593463
RAB4A	chr1_+_229422313_229424474	chr1	+	229422313	229424474	8.37272e-08	5.37637e-07	-0.139991
RAB4A	chr1_+_229431657_229433227	chr1	+	229431657	229433227	3.74328e-09	3.1292e-08	-0.0897577
ERGIC2	chr12_-_29494749_29496051	chr12	-	29494749	29496051	0.0183186	0.0348667	-0.0428345
ERGIC2	chr12_-_29519880_29521172	chr12	-	29519880	29521172	1.87235e-06	9.07598e-06	-0.0923405
ERGIC2	chr12_-_29521220_29523045	chr12	-	29521220	29523045	4.78925e-06	2.12799e-05	-0.0687373
ERGIC2	chr12_-_29523155_29524459	chr12	-	29523155	29524459	1.53946e-10	1.65041e-09	-0.0684959
NUP133	chr1_-_229636610_229637744	chr1	-	229636610	229637744	4.33346e-08	2.94603e-07	-0.0977064
FOXM1	chr12_-_2973661_2973847	chr12	-	2973661	2973847	0.000758223	0.00204002	-0.191687
FOXM1	chr12_-_2973921_2974519	chr12	-	2973921	2974519	7.64152e-05	0.000259013	-0.50125
URB2	chr1_+_229768192_229770662	chr1	+	229768192	229770662	6.37513e-08	4.18939e-07	-0.18212
URB2	chr1_+_229779440_229781604	chr1	+	229779440	229781604	1.2384e-09	1.13325e-08	-0.187322
URB2	chr1_+_229781716_229783255	chr1	+	229781716	229783255	2.47747e-11	3.03577e-10	-0.252147
URB2	chr1_+_229783499_229786980	chr1	+	229783499	229786980	6.20204e-08	4.08611e-07	-0.192749
TEAD4	chr12_+_3068647_3069112	chr12	+	3068647	3069112	1.72555e-09	1.53773e-08	-0.338939
IPO8	chr12_-_30787220_30789914	chr12	-	30787220	30789914	0.00236613	0.00564522	-0.149727
COG2	chr1_+_230795371_230796502	chr1	+	230795371	230796502	9.43809e-07	4.87107e-06	-0.165612
IPO8	chr12_-_30815421_30816421	chr12	-	30815421	30816421	4.10992e-05	0.000148313	-0.219804
COG2	chr1_+_230823889_230824164	chr1	+	230823889	230824164	4.0629e-09	3.37278e-08	-0.242471
COG2	chr1_+_230824308_230825758	chr1	+	230824308	230825758	0.000555222	0.00154152	-0.143913
IPO8	chr12_-_30843511_30848496	chr12	-	30843511	30848496	1.73235e-17	4.90844e-16	-0.375599
TWNK	chr10_+_102749210_102749399	chr10	+	102749210	102749399	2.03675e-15	4.46664e-14	-0.275668
DDX11	chr12_+_31236995_31237515	chr12	+	31236995	31237515	5.74237e-08	3.80954e-07	-0.141076
DDX11	chr12_+_31237603_31237901	chr12	+	31237603	31237901	7.68664e-12	1.02438e-10	-0.203645
DDX11	chr12_+_31238060_31238946	chr12	+	31238060	31238946	2.481e-09	2.1458e-08	-0.176461
DDX11	chr12_+_31240917_31241976	chr12	+	31240917	31241976	2.4572e-09	2.12738e-08	-0.126765
DDX11	chr12_+_31242085_31242335	chr12	+	31242085	31242335	1.57733e-10	1.68836e-09	-0.258681
DDX11	chr12_+_31242424_31242818	chr12	+	31242424	31242818	6.02859e-13	9.4629e-12	-0.353583
DDX11	chr12_+_31253641_31253959	chr12	+	31253641	31253959	2.10738e-06	1.01019e-05	-0.230155
DDX11	chr12_+_31254064_31254765	chr12	+	31254064	31254765	9.88717e-07	5.08261e-06	-0.236361
DDX11	chr12_+_31254916_31255175	chr12	+	31254916	31255175	2.19128e-05	8.39816e-05	-0.266439
DDX11	chr12_+_31255461_31255868	chr12	+	31255461	31255868	2.94601e-10	3.00859e-09	-0.260747
DDX11	chr12_+_31255954_31256249	chr12	+	31255954	31256249	3.33768e-07	1.89282e-06	-0.444693
DDX11	chr12_+_31256329_31256509	chr12	+	31256329	31256509	6.03815e-06	2.62315e-05	-0.353157
C1orf131	chr1_-_231360160_231361215	chr1	-	231360160	231361215	0.000100159	0.000330377	-0.092854
C1orf131	chr1_-_231361269_231362483	chr1	-	231361269	231362483	5.75699e-06	2.51215e-05	-0.158768
C1orf131	chr1_-_231374934_231376768	chr1	-	231374934	231376768	3.04388e-06	1.41023e-05	-0.16131
GNPAT	chr1_+_231411942_231413243	chr1	+	231411942	231413243	0.00910162	0.018755	-0.0443517
SINHCAF	chr12_-_31435805_31440566	chr12	-	31435805	31440566	1.73354e-29	1.50684e-27	-0.188699
SINHCAF	chr12_-_31446878_31448166	chr12	-	31446878	31448166	0.00210736	0.00509377	0.171441
SPRTN	chr1_+_231487317_231488354	chr1	+	231487317	231488354	2.32783e-09	2.02412e-08	-0.346657
EGLN1	chr1_-_231502221_231503313	chr1	-	231502221	231503313	4.42602e-14	8.13612e-13	-0.189095
TWNK	chr10_+_102749641_102750191	chr10	+	102749641	102750191	1.38493e-11	1.76875e-10	-0.255681
EGLN1	chr1_-_231506444_231509724	chr1	-	231506444	231509724	1.56176e-06	7.70096e-06	-0.0990966
TSNAX-DISC1	chr1_+_231664572_231664999	chr1	+	231664572	231664999	1.53703e-06	7.58906e-06	-0.156571
TWNK	chr10_+_102750300_102750624	chr10	+	102750300	102750624	1.21247e-09	1.11099e-08	-0.32284
DNM1L	chr12_+_32860347_32861085	chr12	+	32860347	32861085	0.000609652	0.00167664	-0.0425386
DNM1L	chr12_+_32863949_32866141	chr12	+	32863949	32866141	0.00440991	0.00984536	-0.0554371
DNM1L	chr12_+_32873729_32875359	chr12	+	32873729	32875359	0.000383005	0.00110487	-0.0491436
DNM1L	chr12_+_32890095_32890797	chr12	+	32890095	32890797	2.64795e-10	2.72728e-09	-0.341582
DNM1L	chr12_+_32890876_32891196	chr12	+	32890876	32891196	1.17446e-09	1.07896e-08	-0.266617
DNM1L	chr12_+_32891230_32892996	chr12	+	32891230	32892996	5.78229e-06	2.52202e-05	-0.202077
YARS2	chr12_-_32900297_32902869	chr12	-	32900297	32902869	8.28889e-14	1.4671e-12	-0.109214
KDM1A	chr1_+_23395644_23397716	chr1	+	23395644	23397716	3.94798e-07	2.20496e-06	-0.0714262
KDM1A	chr1_+_23405670_23406044	chr1	+	23405670	23406044	0.000679197	0.00184723	-0.0564834
KDM1A	chr1_+_23408066_23408711	chr1	+	23408066	23408711	1.92658e-08	1.40564e-07	-0.0982148
ALG10	chr12_+_34175705_34176895	chr12	+	34175705	34176895	0.000927328	0.00244216	-0.300265
ALG10	chr12_+_34177094_34178796	chr12	+	34177094	34178796	7.99136e-11	8.98639e-10	-0.395357
COA6	chr1_+_234509586_234509974	chr1	+	234509586	234509974	0.00239712	0.00571252	-0.175047
RBM34	chr1_-_235299085_235299347	chr1	-	235299085	235299347	6.96834e-12	9.34833e-11	-0.173946
RBM34	chr1_-_235299388_235301190	chr1	-	235299388	235301190	9.12865e-15	1.84079e-13	-0.145663
RBM34	chr1_-_235323962_235324206	chr1	-	235323962	235324206	1.73194e-07	1.04272e-06	-0.168689
YME1L1	chr10_-_27403536_27404987	chr10	-	27403536	27404987	1.57705e-12	2.33623e-11	-0.0668056
HNRNPR	chr1_-_23640195_23644974	chr1	-	23640195	23644974	4.95746e-19	1.67701e-17	-0.0828328
HNRNPR	chr1_-_23645181_23648019	chr1	-	23645181	23648019	2.53972e-14	4.83058e-13	-0.134615
NONE	chr1_*_23645190_23648019	chr1	*	23645190	23648019	6.03319e-11	6.9276e-10	-0.237531
HNRNPR	chr1_-_23650240_23660009	chr1	-	23650240	23660009	5.56598e-06	2.43752e-05	0.363618
HNRNPR	chr1_-_23665101_23667343	chr1	-	23665101	23667343	3.20872e-11	3.85792e-10	-0.176501
HEATR1	chr1_-_236715407_236716879	chr1	-	236715407	236716879	3.72269e-13	6.02063e-12	-0.132079
HEATR1	chr1_-_236717039_236717896	chr1	-	236717039	236717896	8.95667e-09	6.96354e-08	-0.2197
HEATR1	chr1_-_236718052_236718594	chr1	-	236718052	236718594	1.60012e-10	1.71112e-09	-0.16929
HEATR1	chr1_-_236718955_236719103	chr1	-	236718955	236719103	7.69779e-10	7.30749e-09	-0.221682
HEATR1	chr1_-_236719558_236720493	chr1	-	236719558	236720493	1.43331e-09	1.29702e-08	-0.226413
YME1L1	chr10_-_27405274_27406503	chr10	-	27405274	27406503	3.03386e-09	2.57982e-08	-0.0618203
HEATR1	chr1_-_236720645_236721535	chr1	-	236720645	236721535	7.01737e-05	0.000239968	-0.111305
HEATR1	chr1_-_236721829_236722293	chr1	-	236721829	236722293	2.98093e-15	6.39371e-14	-0.215128
HEATR1	chr1_-_236722435_236723012	chr1	-	236722435	236723012	2.03376e-07	1.20642e-06	-0.139091
HEATR1	chr1_-_236724571_236727796	chr1	-	236724571	236727796	6.57116e-28	5.06428e-26	-0.404466
HEATR1	chr1_-_236727961_236729217	chr1	-	236727961	236729217	1.22742e-14	2.43759e-13	-0.315757
HEATR1	chr1_-_236729345_236729944	chr1	-	236729345	236729944	9.68893e-10	9.03704e-09	-0.247625
HEATR1	chr1_-_236730176_236732294	chr1	-	236730176	236732294	6.17756e-05	0.000214092	-0.193111
HEATR1	chr1_-_236734986_236735709	chr1	-	236734986	236735709	1.61684e-12	2.39111e-11	-0.254213
HEATR1	chr1_-_236735854_236736023	chr1	-	236735854	236736023	1.69639e-20	6.64556e-19	-0.327418
HEATR1	chr1_-_236737633_236737959	chr1	-	236737633	236737959	5.8023e-22	2.61733e-20	-0.355512
HEATR1	chr1_-_236738203_236739517	chr1	-	236738203	236739517	1.45083e-18	4.6516e-17	-0.328837
HEATR1	chr1_-_236739677_236740078	chr1	-	236739677	236740078	1.5022e-05	5.97545e-05	-0.106096
HEATR1	chr1_-_236744714_236746034	chr1	-	236744714	236746034	1.37827e-06	6.87121e-06	-0.202013
HEATR1	chr1_-_236746496_236748323	chr1	-	236746496	236748323	1.86653e-09	1.65277e-08	-0.399608
HEATR1	chr1_-_236750790_236751246	chr1	-	236750790	236751246	4.36237e-13	6.98776e-12	-0.25037
HEATR1	chr1_-_236754254_236755291	chr1	-	236754254	236755291	3.60468e-17	9.81935e-16	-0.209336
LZTS2	chr10_+_102759709_102762252	chr10	+	102759709	102762252	6.20938e-09	4.97661e-08	-0.31834
HEATR1	chr1_-_236755410_236755821	chr1	-	236755410	236755821	8.70131e-13	1.33853e-11	-0.195502
HEATR1	chr1_-_236759344_236760134	chr1	-	236759344	236760134	2.19502e-12	3.18378e-11	-0.194639
HEATR1	chr1_-_236766676_236767252	chr1	-	236766676	236767252	2.87324e-26	1.91697e-24	-0.360111
HEATR1	chr1_-_236767427_236767720	chr1	-	236767427	236767720	2.17303e-19	7.61617e-18	-0.192639
ZNF436	chr1_-_23693661_23694464	chr1	-	23693661	23694464	9.51483e-10	8.88773e-09	-0.603228
YME1L1	chr10_-_27409476_27410313	chr10	-	27409476	27410313	1.36403e-07	8.39124e-07	-0.0485427
ALG10B	chr12_+_38710866_38712061	chr12	+	38710866	38712061	3.61388e-08	2.49729e-07	-0.501243
ALG10B	chr12_+_38712260_38713961	chr12	+	38712260	38713961	2.13849e-10	2.23765e-09	-0.451351
ID3	chr1_-_23884906_23885424	chr1	-	23884906	23885424	4.75719e-20	1.78367e-18	-0.173733
CPNE8	chr12_-_39069576_39071252	chr12	-	39069576	39071252	1.38424e-10	1.49661e-09	-0.364469
RPL11	chr1_+_24019249_24020295	chr1	+	24019249	24020295	1.12603e-11	1.45974e-10	-0.0174125
RPL11	chr1_+_24020403_24021148	chr1	+	24020403	24021148	1.40203e-47	3.69286e-45	-0.033022
RPL11	chr1_+_24022398_24022832	chr1	+	24022398	24022832	2.32214e-45	5.5089e-43	-0.068656
ELOA	chr1_+_24078520_24078895	chr1	+	24078520	24078895	0.00211476	0.00510957	-0.0715838
LZTS2	chr10_+_102762703_102763262	chr10	+	102762703	102763262	2.10772e-08	1.52658e-07	-0.276707
ELOA	chr1_+_24080950_24082331	chr1	+	24080950	24082331	2.86404e-12	4.08435e-11	-0.234663
PITHD1	chr1_+_24105971_24106352	chr1	+	24105971	24106352	2.33955e-10	2.43169e-09	-0.134636
PITHD1	chr1_+_24112269_24112803	chr1	+	24112269	24112803	1.15643e-07	7.21821e-07	-0.121801
KDM5A	chr12_-_416255_416618	chr12	-	416255	416618	0.000510051	0.00142852	-0.118233
FH	chr1_-_241663890_241665741	chr1	-	241663890	241665741	1.16267e-07	7.25364e-07	-0.0383037
FH	chr1_-_241665870_241667340	chr1	-	241665870	241667340	1.7724e-07	1.0648e-06	-0.0414455
FH	chr1_-_241672085_241675265	chr1	-	241672085	241675265	3.25512e-14	6.09357e-13	-0.055957
FH	chr1_-_241677013_241680480	chr1	-	241677013	241680480	0.00812396	0.016954	-0.0187718
FH	chr1_-_241680636_241682889	chr1	-	241680636	241682889	0.00622123	0.0133726	0.117622
YME1L1	chr10_-_27425314_27431314	chr10	-	27425314	27431314	7.65435e-10	7.26962e-09	-0.0832232
OPN3	chr1_-_241799375_241803182	chr1	-	241799375	241803182	1.19865e-18	3.88125e-17	-0.360044
EXO1	chr1_+_242011655_242012031	chr1	+	242011655	242012031	0.000494539	0.00138925	-0.0861776
EXO1	chr1_+_242012518_242013709	chr1	+	242012518	242013709	3.33863e-16	8.07864e-15	-0.39774
EXO1	chr1_+_242013888_242015349	chr1	+	242013888	242015349	0.000473836	0.00133681	-0.0662529
EXO1	chr1_+_242015713_242016658	chr1	+	242015713	242016658	4.5398e-16	1.07868e-14	-0.242673
YME1L1	chr10_-_27434519_27436425	chr10	-	27434519	27436425	0.0116305	0.0233095	-0.0773375
EXO1	chr1_+_242045319_242048614	chr1	+	242045319	242048614	1.69204e-13	2.86986e-12	-0.120762
YME1L1	chr10_-_27436597_27437833	chr10	-	27436597	27437833	5.76961e-05	0.000201381	-0.296635
YAF2	chr12_-_42554628_42555413	chr12	-	42554628	42555413	2.05978e-10	2.16086e-09	-0.246849
YME1L1	chr10_-_27442210_27443105	chr10	-	27442210	27443105	1.4362e-16	3.64707e-15	-0.401257
PPHLN1	chr12_+_42778798_42781256	chr12	+	42778798	42781256	0.00981902	0.0200619	-0.0531299
PNRC2	chr1_+_24287624_24287928	chr1	+	24287624	24287928	3.09188e-07	1.76666e-06	-0.0957752
SRSF10	chr1_-_24298116_24298338	chr1	-	24298116	24298338	2.86843e-46	7.11466e-44	-0.278561
LZTS2	chr10_+_102763923_102765213	chr10	+	102763923	102765213	1.08046e-16	2.7857e-15	-0.434896
TWF1	chr12_-_44190900_44191103	chr12	-	44190900	44191103	5.08868e-20	1.90244e-18	-0.106005
TWF1	chr12_-_44191255_44191509	chr12	-	44191255	44191509	2.78162e-22	1.29219e-20	-0.146894
TWF1	chr12_-_44191636_44193199	chr12	-	44191636	44193199	4.97689e-14	9.0941e-13	-0.0879885
TWF1	chr12_-_44196267_44197977	chr12	-	44196267	44197977	3.03851e-12	4.31542e-11	-0.297254
TWF1	chr12_-_44198043_44198296	chr12	-	44198043	44198296	5.54498e-07	3.00379e-06	-0.339939
TWF1	chr12_-_44198375_44199325	chr12	-	44198375	44199325	4.09387e-09	3.39558e-08	-0.418566
TWF1	chr12_-_44199805_44200022	chr12	-	44199805	44200022	2.07003e-08	1.50153e-07	-0.213634
ADSS	chr1_-_244572940_244574587	chr1	-	244572940	244574587	8.91035e-13	1.36881e-11	-0.234779
ADSS	chr1_-_244582216_244583470	chr1	-	244582216	244583470	0.000112751	0.00036753	-0.092637
ADSS	chr1_-_244583598_244586135	chr1	-	244583598	244586135	1.27819e-08	9.64694e-08	-0.14328
ADSS	chr1_-_244586218_244587253	chr1	-	244586218	244587253	0.000878794	0.00232701	-0.115297
ADSS	chr1_-_244595366_244595845	chr1	-	244595366	244595845	0.00119618	0.00306697	0.291133
DESI2	chr1_+_244816657_244817213	chr1	+	244816657	244817213	9.57822e-05	0.000317391	-0.244764
COX20	chr1_+_245005560_245006341	chr1	+	245005560	245006341	9.56845e-21	3.85094e-19	-0.321124
HNRNPU	chr1_-_245018910_245019204	chr1	-	245018910	245019204	2.43505e-31	2.43879e-29	-0.107967
HNRNPU	chr1_-_245019460_245019757	chr1	-	245019460	245019757	2.70989e-09	2.32726e-08	-0.0939293
HNRNPU	chr1_-_245021019_245021311	chr1	-	245021019	245021311	1.97714e-16	4.93379e-15	-0.0838461
HNRNPU	chr1_-_245021576_245022029	chr1	-	245021576	245022029	5.53848e-05	0.000194071	-0.0458497
HNRNPU	chr1_-_245022676_245023635	chr1	-	245022676	245023635	1.43759e-26	9.86689e-25	-0.0834735
ANO6	chr12_+_45740870_45741809	chr12	+	45740870	45741809	0.000195332	0.000603142	-0.110273
C12orf4	chr12_-_4599065_4599686	chr12	-	4599065	4599686	7.44912e-06	3.17505e-05	-0.211969
C12orf4	chr12_-_4599755_4600341	chr12	-	4599755	4600341	5.75236e-07	3.10542e-06	-0.251483
ARID2	chr12_+_46243559_46243817	chr12	+	46243559	46243817	0.00333624	0.00767383	-0.218881
C12orf4	chr12_-_4627421_4627938	chr12	-	4627421	4627938	8.99362e-08	5.74135e-07	-0.299999
SCAF11	chr12_-_46315977_46316244	chr12	-	46315977	46316244	4.34505e-09	3.58549e-08	-0.305413
SCAF11	chr12_-_46316365_46316717	chr12	-	46316365	46316717	8.51507e-11	9.52555e-10	-0.33905
SCAF11	chr12_-_46316937_46318509	chr12	-	46316937	46318509	7.77648e-17	2.03981e-15	-0.42462
SCAF11	chr12_-_46318857_46319923	chr12	-	46318857	46319923	2.3446e-11	2.88481e-10	-0.333847
SCAF11	chr12_-_46320074_46322434	chr12	-	46320074	46322434	0.0279977	0.0507107	0.0105645
SCAF11	chr12_-_46325395_46326912	chr12	-	46325395	46326912	6.93601e-08	4.52243e-07	-0.13299
SCAF11	chr12_-_46327015_46327957	chr12	-	46327015	46327957	1.03285e-06	5.28765e-06	-0.187039
SCAF11	chr12_-_46328068_46328228	chr12	-	46328068	46328228	4.96841e-07	2.7184e-06	-0.14144
SCAF11	chr12_-_46339096_46342218	chr12	-	46339096	46342218	8.65754e-10	8.14805e-09	-0.163588
KDM5A	chr12_-_463400_464322	chr12	-	463400	464322	2.9843e-06	1.38542e-05	-0.10479
SCAF11	chr12_-_46345510_46347609	chr12	-	46345510	46347609	0.00058268	0.00160957	-0.164729
ACBD5	chr10_-_27529413_27529601	chr10	-	27529413	27529601	1.16233e-05	4.74369e-05	-0.199893
RAD51AP1	chr12_+_4648122_4651048	chr12	+	4648122	4651048	2.61774e-08	1.86039e-07	-0.105208
RAD51AP1	chr12_+_4654998_4655473	chr12	+	4654998	4655473	7.4183e-05	0.000252232	-0.22148
RAD51AP1	chr12_+_4655584_4657256	chr12	+	4655584	4657256	2.69842e-06	1.26394e-05	-0.133709
RAD51AP1	chr12_+_4658002_4662147	chr12	+	4658002	4662147	0.000421128	0.0012029	-0.116582
SLC38A1	chr12_-_46582854_46590506	chr12	-	46582854	46590506	0.0236897	0.0437572	-0.0470185
SLC38A1	chr12_-_46591843_46592406	chr12	-	46591843	46592406	1.05705e-06	5.39996e-06	-0.0514006
SLC38A1	chr12_-_46592526_46594879	chr12	-	46592526	46594879	6.48929e-06	2.80155e-05	-0.055443
SLC38A1	chr12_-_46594981_46596791	chr12	-	46594981	46596791	2.68844e-05	0.000101053	-0.0618794
SLC38A1	chr12_-_46596872_46598082	chr12	-	46596872	46598082	6.50881e-13	1.01709e-11	-0.0854087
SLC38A1	chr12_-_46599945_46600936	chr12	-	46599945	46600936	1.57462e-09	1.41353e-08	-0.118203
SLC38A1	chr12_-_46601019_46601310	chr12	-	46601019	46601310	2.4688e-19	8.6018e-18	-0.114263
SLC38A1	chr12_-_46601404_46602835	chr12	-	46601404	46602835	9.60249e-05	0.000318107	-0.0764602
RAD51AP1	chr12_+_4662313_4665517	chr12	+	4662313	4665517	2.81413e-07	1.62102e-06	-0.17444
SLC38A1	chr12_-_46637097_46639428	chr12	-	46637097	46639428	0.0143153	0.0280174	-0.0544118
SLC38A1	chr12_-_46648719_46650473	chr12	-	46648719	46650473	2.57101e-10	2.65345e-09	-0.200493
RAD51AP1	chr12_+_4665716_4668021	chr12	+	4665716	4668021	9.30663e-05	0.000309288	-0.180913
TFB2M	chr1_-_246704504_246707821	chr1	-	246704504	246707821	5.18573e-15	1.07967e-13	-0.186006
TFB2M	chr1_-_246720023_246720681	chr1	-	246720023	246720681	3.36871e-08	2.34287e-07	-0.134284
RAB18	chr10_+_27821508_27822662	chr10	+	27821508	27822662	1.73445e-13	2.93636e-12	-0.113497
SLC38A2	chr12_-_46758485_46758888	chr12	-	46758485	46758888	1.22006e-59	5.62798e-57	-0.216666
SLC38A2	chr12_-_46761123_46764293	chr12	-	46761123	46764293	1.00659e-29	8.88915e-28	-0.252626
SLC38A2	chr12_-_46764672_46764959	chr12	-	46764672	46764959	0.0137251	0.0269929	0.0185221
SLC38A2	chr12_-_46765162_46766102	chr12	-	46765162	46766102	0.000825275	0.00219995	-0.0337884
AHCTF1	chr1_-_247004300_247005994	chr1	-	247004300	247005994	1.42879e-10	1.54062e-09	-0.194058
AHCTF1	chr1_-_247016601_247019030	chr1	-	247016601	247019030	1.30194e-11	1.67008e-10	-0.171333
AHCTF1	chr1_-_247024597_247025259	chr1	-	247024597	247025259	1.00959e-07	6.38565e-07	-0.123933
AHCTF1	chr1_-_247025455_247027224	chr1	-	247025455	247027224	1.88022e-12	2.75468e-11	-0.226905
AHCTF1	chr1_-_247030653_247030961	chr1	-	247030653	247030961	6.38419e-08	4.19463e-07	-0.220239
AHCTF1	chr1_-_247039489_247040250	chr1	-	247039489	247040250	2.86775e-20	1.0967e-18	-0.34425
AHCTF1	chr1_-_247050659_247051477	chr1	-	247050659	247051477	1.39733e-09	1.26692e-08	-0.184412
AHCTF1	chr1_-_247051819_247053266	chr1	-	247051819	247053266	2.90043e-17	7.99399e-16	-0.211711
AHCTF1	chr1_-_247053361_247054256	chr1	-	247053361	247054256	1.66002e-18	5.2844e-17	-0.290209
AHCTF1	chr1_-_247055221_247057959	chr1	-	247055221	247057959	3.28064e-06	1.50953e-05	-0.156776
AHCTF1	chr1_-_247058050_247059135	chr1	-	247058050	247059135	0.00011873	0.000385018	-0.0901569
AHCTF1	chr1_-_247059227_247061508	chr1	-	247059227	247061508	2.59109e-08	1.84266e-07	-0.090278
AHCTF1	chr1_-_247063771_247065825	chr1	-	247063771	247065825	2.65128e-08	1.88197e-07	-0.120331
AHCTF1	chr1_-_247065977_247067249	chr1	-	247065977	247067249	1.17631e-05	4.7951e-05	-0.116571
AHCTF1	chr1_-_247068959_247070851	chr1	-	247068959	247070851	2.6274e-06	1.23352e-05	-0.107292
AMIGO2	chr12_-_47473031_47473243	chr12	-	47473031	47473243	2.62494e-09	2.25993e-08	-0.467637
ZNF496	chr1_-_247492917_247493266	chr1	-	247492917	247493266	0.000385709	0.001112	-0.290904
NDUFA9	chr12_+_4764088_4766912	chr12	+	4764088	4766912	0.000248875	0.000750076	-0.0364349
RPAP3	chr12_-_48058626_48060761	chr12	-	48058626	48060761	0.00804699	0.0168096	-0.240839
RPAP3	chr12_-_48061634_48062697	chr12	-	48061634	48062697	0.00186342	0.00456206	-0.10128
RPAP3	chr12_-_48062885_48063888	chr12	-	48062885	48063888	6.13941e-12	8.30981e-11	-0.166354
RPAP3	chr12_-_48064128_48073274	chr12	-	48064128	48073274	3.81667e-15	8.0794e-14	-0.375789
RPAP3	chr12_-_48080690_48081657	chr12	-	48080690	48081657	2.50409e-13	4.15226e-12	-0.262901
RPAP3	chr12_-_48090186_48091378	chr12	-	48090186	48091378	2.30667e-12	3.33533e-11	-0.172709
RPAP3	chr12_-_48093947_48095245	chr12	-	48093947	48095245	1.52387e-07	9.28157e-07	-0.385164
HDAC7	chr12_-_48178000_48179168	chr12	-	48178000	48179168	2.11785e-06	1.01477e-05	-0.415796
HDAC7	chr12_-_48179254_48179533	chr12	-	48179254	48179533	0.000462718	0.00130852	-0.321683
TMEM106C	chr12_+_48358206_48359063	chr12	+	48358206	48359063	0.00255358	0.00604422	-0.0363196
SENP1	chr12_-_48459003_48459377	chr12	-	48459003	48459377	3.91939e-06	1.77342e-05	-0.252573
PFKM	chr12_+_48526840_48527096	chr12	+	48526840	48527096	2.45902e-09	2.12874e-08	-0.0557225
PFKM	chr12_+_48528821_48529072	chr12	+	48528821	48529072	2.96174e-08	2.08288e-07	-0.117619
PFKM	chr12_+_48531629_48533066	chr12	+	48531629	48533066	0.00976307	0.0199588	-0.036951
PFKM	chr12_+_48534654_48535092	chr12	+	48534654	48535092	5.77725e-06	2.51998e-05	-0.0560211
PFKM	chr12_+_48535849_48536563	chr12	+	48535849	48536563	1.5451e-07	9.40003e-07	-0.0614188
PFKM	chr12_+_48537597_48537827	chr12	+	48537597	48537827	0.00103277	0.00268865	-0.0535837
PFKM	chr12_+_48539098_48539345	chr12	+	48539098	48539345	1.33505e-05	5.37443e-05	-0.0507302
KANSL2	chr12_-_49047958_49048722	chr12	-	49047958	49048722	1.03313e-07	6.51751e-07	-0.195029
MPP7	chr10_-_28407990_28408578	chr10	-	28407990	28408578	8.45215e-05	0.000283601	-0.256068
KANSL2	chr12_-_49053764_49054147	chr12	-	49053764	49054147	0.000246292	0.00074317	-0.0991428
KANSL2	chr12_-_49054402_49054976	chr12	-	49054402	49054976	4.15234e-06	1.86861e-05	-0.123641
KANSL2	chr12_-_49055026_49056341	chr12	-	49055026	49056341	4.02209e-07	2.24187e-06	-0.21016
MPP7	chr10_-_28408644_28409121	chr10	-	28408644	28409121	1.74202e-14	3.39083e-13	-0.159032
KANSL2	chr12_-_49061572_49062887	chr12	-	49061572	49062887	1.82919e-10	1.93826e-09	-0.205302
KANSL2	chr12_-_49072933_49073436	chr12	-	49072933	49073436	5.56107e-15	1.15334e-13	-0.280507
KANSL2	chr12_-_49073616_49075163	chr12	-	49073616	49075163	7.43631e-12	9.93105e-11	-0.230915
KANSL2	chr12_-_49075424_49075968	chr12	-	49075424	49075968	1.17501e-06	5.94251e-06	-0.283662
MPP7	chr10_-_28409319_28409521	chr10	-	28409319	28409521	8.88072e-12	1.17111e-10	-0.118873
CCNT1	chr12_-_49089945_49091919	chr12	-	49089945	49091919	1.36445e-10	1.47663e-09	-0.319553
CCNT1	chr12_-_49091966_49093559	chr12	-	49091966	49093559	1.80607e-14	3.50845e-13	-0.29022
SH3BP5L	chr1_-_249107361_249108646	chr1	-	249107361	249108646	2.92086e-08	2.05625e-07	-0.208169
CCNT1	chr12_-_49108307_49110296	chr12	-	49108307	49110296	1.3715e-133	1.64927e-129	-0.655109
ZNF692	chr1_-_249150761_249151431	chr1	-	249150761	249151431	1.44347e-14	2.84047e-13	-0.466269
ZNF692	chr1_-_249151696_249152025	chr1	-	249151696	249152025	6.08688e-06	2.64257e-05	-0.125206
ZNF692	chr1_-_249152058_249152328	chr1	-	249152058	249152328	3.76681e-05	0.000137091	-0.190123
DDX23	chr12_-_49224475_49224923	chr12	-	49224475	49224923	6.72977e-12	9.04812e-11	-0.0655257
DDX23	chr12_-_49225969_49226203	chr12	-	49225969	49226203	3.56718e-15	7.57704e-14	-0.141811
DDX23	chr12_-_49227302_49228101	chr12	-	49227302	49228101	6.67403e-07	3.5562e-06	-0.0613998
PRKAG1	chr12_-_49397705_49398288	chr12	-	49397705	49398288	5.35051e-07	2.90721e-06	-0.0867774
KMT2D	chr12_-_49415655_49415824	chr12	-	49415655	49415824	6.36115e-09	5.08842e-08	-0.467517
KMT2D	chr12_-_49418729_49419963	chr12	-	49418729	49419963	1.85218e-08	1.35541e-07	-0.589729
KMT2D	chr12_-_49423259_49424061	chr12	-	49423259	49424061	0.0267729	0.04875	-0.278289
KMT2D	chr12_-_49424222_49424382	chr12	-	49424222	49424382	3.13072e-08	2.19213e-07	-0.757591
ZMYND11	chr10_+_286910_287959	chr10	+	286910	287959	0.00322023	0.00743553	-0.136407
LMBR1L	chr12_-_49494429_49495031	chr12	-	49494429	49495031	3.20583e-07	1.8251e-06	-0.45307
LMBR1L	chr12_-_49495332_49495901	chr12	-	49495332	49495901	1.55845e-11	1.97401e-10	-0.591181
TUBA1B	chr12_-_49523505_49523900	chr12	-	49523505	49523900	5.26073e-06	2.31664e-05	-0.0647096
TUBA1C	chr12_+_49658967_49663246	chr12	+	49658967	49663246	3.82234e-109	1.51475e-105	-0.213248
TUBA1C	chr12_+_49663759_49666034	chr12	+	49663759	49666034	3.08034e-28	2.43587e-26	-0.106922
TROAP	chr12_+_49719667_49719857	chr12	+	49719667	49719857	1.23449e-08	9.34348e-08	-0.422308
TROAP	chr12_+_49719941_49720449	chr12	+	49719941	49720449	2.36651e-08	1.69682e-07	-0.522761
TROAP	chr12_+_49720503_49720990	chr12	+	49720503	49720990	3.22517e-05	0.000119159	-0.370184
TROAP	chr12_+_49721113_49722708	chr12	+	49721113	49722708	7.61755e-07	4.01017e-06	-0.420687
TROAP	chr12_+_49723027_49723176	chr12	+	49723027	49723176	9.00806e-09	7.00084e-08	-0.481445
TROAP	chr12_+_49725190_49725354	chr12	+	49725190	49725354	1.9454e-06	9.39831e-06	-0.48273
SRRM1	chr1_+_24973280_24973568	chr1	+	24973280	24973568	0.000243268	0.000734873	-0.146921
SRRM1	chr1_+_24975520_24976460	chr1	+	24975520	24976460	8.10327e-11	9.10049e-10	-0.253341
WAC	chr10_+_28822963_28823161	chr10	+	28822963	28823161	4.07767e-09	3.38351e-08	-0.311331
SRRM1	chr1_+_24978103_24978923	chr1	+	24978103	24978923	1.63547e-07	9.89579e-07	-0.365585
SRRM1	chr1_+_24979523_24981344	chr1	+	24979523	24981344	2.72404e-05	0.000102258	-0.21075
SRRM1	chr1_+_24981620_24987208	chr1	+	24981620	24987208	4.66244e-05	0.000166202	-0.251168
SRRM1	chr1_+_24987290_24987799	chr1	+	24987290	24987799	3.34132e-07	1.89453e-06	-0.381424
SRRM1	chr1_+_24987887_24989149	chr1	+	24987887	24989149	0.00164885	0.00408885	-0.221207
WAC	chr10_+_28823275_28824489	chr10	+	28823275	28824489	2.47722e-10	2.56393e-09	-0.160278
SRRM1	chr1_+_24989295_24989672	chr1	+	24989295	24989672	1.44815e-06	7.18991e-06	-0.415936
MCRS1	chr12_-_49952753_49952995	chr12	-	49952753	49952995	1.81993e-07	1.09091e-06	-0.0834356
MCRS1	chr12_-_49953084_49953234	chr12	-	49953084	49953234	5.45217e-07	2.95797e-06	-0.0715182
MCRS1	chr12_-_49953318_49953510	chr12	-	49953318	49953510	7.28766e-11	8.25362e-10	-0.121946
WAC	chr10_+_28824686_28827187	chr10	+	28824686	28827187	1.69152e-13	2.86915e-12	-0.299849
MCRS1	chr12_-_49956922_49957219	chr12	-	49956922	49957219	2.52972e-06	1.19206e-05	-0.0613348
MCRS1	chr12_-_49957329_49958262	chr12	-	49957329	49958262	2.18519e-07	1.28753e-06	-0.108916
MCRS1	chr12_-_49958678_49959310	chr12	-	49958678	49959310	2.3549e-17	6.56513e-16	-0.225052
MCRS1	chr12_-_49959450_49959858	chr12	-	49959450	49959858	7.35476e-11	8.32313e-10	-0.132743
MCRS1	chr12_-_49960624_49961428	chr12	-	49960624	49961428	3.20304e-07	1.82372e-06	-0.341471
SRRM1	chr1_+_24996078_24996609	chr1	+	24996078	24996609	0.000117581	0.000381677	-0.282753
TMBIM6	chr12_+_50135394_50135738	chr12	+	50135394	50135738	4.15384e-13	6.67058e-12	-0.282663
TMBIM6	chr12_+_50146332_50146754	chr12	+	50146332	50146754	6.14265e-05	0.000213005	-0.0104847
RACGAP1	chr12_-_50386438_50387912	chr12	-	50386438	50387912	4.27065e-08	2.90713e-07	-0.166164
WAC	chr10_+_28878780_28879647	chr10	+	28878780	28879647	2.46775e-12	3.55292e-11	-0.093173
RACGAP1	chr12_-_50393054_50393397	chr12	-	50393054	50393397	1.45041e-07	8.87165e-07	-0.167692
RACGAP1	chr12_-_50395035_50395722	chr12	-	50395035	50395722	7.2379e-06	3.09334e-05	-0.50303
RACGAP1	chr12_-_50395843_50396028	chr12	-	50395843	50396028	0.00326806	0.00753315	-0.446248
RACGAP1	chr12_-_50398087_50399037	chr12	-	50398087	50399037	2.58245e-31	2.57974e-29	-0.240448
RACGAP1	chr12_-_50399175_50400215	chr12	-	50399175	50400215	1.64912e-19	5.85527e-18	-0.15551
RACGAP1	chr12_-_50410502_50412297	chr12	-	50410502	50412297	3.44879e-12	4.85748e-11	-0.475834
SMARCD1	chr12_+_50480661_50481144	chr12	+	50480661	50481144	4.49958e-15	9.44933e-14	-0.50547
SMARCD1	chr12_+_50481268_50482302	chr12	+	50481268	50482302	8.02012e-22	3.57156e-20	-0.474236
SMARCD1	chr12_+_50483768_50484022	chr12	+	50483768	50484022	5.85907e-11	6.74364e-10	-0.28117
LIMA1	chr12_-_50598483_50599765	chr12	-	50598483	50599765	4.95004e-06	2.19201e-05	-0.0573811
LARP4	chr12_+_50794811_50796456	chr12	+	50794811	50796456	8.24311e-06	3.47794e-05	-0.292142
WAC	chr10_+_28897360_28899626	chr10	+	28897360	28899626	5.04155e-20	1.88603e-18	-0.238064
LARP4	chr12_+_50831621_50834220	chr12	+	50831621	50834220	6.25393e-12	8.45366e-11	-0.0866009
LARP4	chr12_+_50834332_50835371	chr12	+	50834332	50835371	6.70623e-09	5.34204e-08	-0.0841102
LARP4	chr12_+_50847455_50848095	chr12	+	50847455	50848095	1.70233e-07	1.02638e-06	-0.143379
LARP4	chr12_+_50867950_50869307	chr12	+	50867950	50869307	5.03599e-20	1.88416e-18	-0.314639
DIP2B	chr12_+_51118669_51121484	chr12	+	51118669	51121484	1.07011e-12	1.62269e-11	-0.247125
DIP2B	chr12_+_51127979_51128854	chr12	+	51127979	51128854	2.1825e-05	8.36744e-05	-0.152921
WAC	chr10_+_28900851_28903494	chr10	+	28900851	28903494	5.6968e-07	3.07848e-06	-0.0946899
WAC	chr10_+_28903614_28905100	chr10	+	28903614	28905100	8.58915e-10	8.09111e-09	-0.20098
SLC11A2	chr12_-_51389570_51390598	chr12	-	51389570	51390598	0.0132913	0.0262362	-0.0647679
SLC11A2	chr12_-_51398690_51399092	chr12	-	51398690	51399092	3.73615e-08	2.57459e-07	-0.13533
SLC11A2	chr12_-_51399219_51399381	chr12	-	51399219	51399381	0.00887317	0.0183328	-0.0949001
WAC	chr10_+_28906713_28908464	chr10	+	28906713	28908464	3.27732e-05	0.000120897	-0.0762634
BAMBI	chr10_+_28966902_28970185	chr10	+	28966902	28970185	6.12607e-11	7.02614e-10	-0.329311
TFCP2	chr12_-_51495808_51497451	chr12	-	51495808	51497451	3.73832e-06	1.69925e-05	-0.275284
BAMBI	chr10_+_28970474_28970910	chr10	+	28970474	28970910	5.24997e-07	2.85769e-06	-0.228728
DAZAP2	chr12_+_51634245_51634653	chr12	+	51634245	51634653	1.91079e-10	2.01725e-09	-0.137623
DAZAP2	chr12_+_51634900_51636112	chr12	+	51634900	51636112	2.57334e-08	1.83123e-07	-0.149055
SMAGP	chr12_-_51639903_51640533	chr12	-	51639903	51640533	0.000305353	0.0009014	-0.283425
NR4A1	chr12_+_52432533_52435592	chr12	+	52432533	52435592	2.06979e-05	7.97602e-05	-0.24413
NR4A1	chr12_+_52449943_52450276	chr12	+	52449943	52450276	3.6382e-13	5.8919e-12	0.300705
NR4A1	chr12_+_52450429_52450839	chr12	+	52450429	52450839	9.60709e-34	1.13879e-31	0.349853
KRT7	chr12_+_52627404_52628937	chr12	+	52627404	52628937	2.31643e-06	1.10053e-05	-0.0423348
KRT7	chr12_+_52635420_52636794	chr12	+	52635420	52636794	1.06068e-21	4.67748e-20	-0.101973
KRT18	chr12_+_53343374_53344110	chr12	+	53343374	53344110	0.00107281	0.00278167	-0.0157847
KRT18	chr12_+_53346126_53346504	chr12	+	53346126	53346504	4.30117e-10	4.26732e-09	-0.038112
EIF4B	chr12_+_53410394_53412580	chr12	+	53410394	53412580	6.53972e-12	8.81093e-11	-0.0202523
EIF4B	chr12_+_53412790_53413692	chr12	+	53412790	53413692	3.99884e-16	9.58046e-15	-0.0291124
EIF4B	chr12_+_53415644_53416275	chr12	+	53415644	53416275	1.25417e-05	5.08051e-05	-0.0117668
EIF4B	chr12_+_53429744_53431191	chr12	+	53429744	53431191	0.00604987	0.0130497	-0.194866
EIF4B	chr12_+_53431406_53432138	chr12	+	53431406	53432138	9.92714e-18	2.88952e-16	-0.0471627
EIF4B	chr12_+_53432195_53433017	chr12	+	53432195	53433017	1.63332e-27	1.21553e-25	-0.384968
SPRYD3	chr12_-_53468568_53468877	chr12	-	53468568	53468877	1.06261e-07	6.68468e-07	-0.241211
ZNF740	chr12_+_53578824_53579169	chr12	+	53578824	53579169	4.83808e-13	7.69674e-12	-0.444938
ZNF740	chr12_+_53579260_53579736	chr12	+	53579260	53579736	2.75248e-12	3.93362e-11	-0.387844
ZNF740	chr12_+_53579861_53580173	chr12	+	53579861	53580173	6.66698e-13	1.04092e-11	-0.405791
ZNF740	chr12_+_53580293_53581283	chr12	+	53580293	53581283	6.83449e-16	1.58863e-14	-0.426393
MFSD5	chr12_+_53646052_53646600	chr12	+	53646052	53646600	2.9788e-07	1.70778e-06	-0.271121
ESPL1	chr12_+_53663869_53664160	chr12	+	53663869	53664160	6.24293e-07	3.3453e-06	-0.319
ESPL1	chr12_+_53682125_53682320	chr12	+	53682125	53682320	0.000427384	0.00121867	-0.258983
ESPL1	chr12_+_53682483_53682872	chr12	+	53682483	53682872	0.00010613	0.000348069	-0.311695
ESPL1	chr12_+_53683378_53683867	chr12	+	53683378	53683867	1.48038e-12	2.20116e-11	-0.411903
ESPL1	chr12_+_53685872_53686060	chr12	+	53685872	53686060	2.12901e-05	8.18253e-05	-0.257623
PFDN5	chr12_+_53689423_53689621	chr12	+	53689423	53689621	5.45575e-13	8.61453e-12	-0.0907233
PFDN5	chr12_+_53689725_53690001	chr12	+	53689725	53690001	0.000750384	0.00202118	0.0454715
PFDN5	chr12_+_53690059_53691606	chr12	+	53690059	53691606	0.00407029	0.00916472	0.0353559
PFDN5	chr12_+_53690335_53691632	chr12	+	53690335	53691632	0.000493502	0.00138657	-0.0901471
PFDN5	chr12_+_53691934_53693051	chr12	+	53691934	53693051	0.0089632	0.0184998	-0.0106942
AAAS	chr12_-_53702312_53702507	chr12	-	53702312	53702507	5.19625e-07	2.83129e-06	-0.149645
PCBP2	chr12_+_53848653_53849129	chr12	+	53848653	53849129	5.89369e-13	9.26199e-12	-0.15422
PCBP2	chr12_+_53849277_53849667	chr12	+	53849277	53849667	2.26521e-12	3.27919e-11	-0.132766
PCBP2	chr12_+_53849785_53853054	chr12	+	53849785	53853054	1.35382e-15	3.0344e-14	-0.100109
PCBP2	chr12_+_53853187_53853582	chr12	+	53853187	53853582	3.21057e-08	2.24331e-07	-0.242815
NONE	chr12_*_53854927_53856263	chr12	*	53854927	53856263	3.4807e-11	4.16025e-10	-0.136384
PCBP2	chr12_+_53861077_53861587	chr12	+	53861077	53861587	6.27262e-07	3.36003e-06	-0.105284
PCBP2	chr12_+_53861627_53862559	chr12	+	53861627	53862559	8.96212e-10	8.41201e-09	-0.158372
TARBP2	chr12_+_53895492_53895797	chr12	+	53895492	53895797	1.31549e-06	6.58658e-06	-0.172543
TARBP2	chr12_+_53895968_53896809	chr12	+	53895968	53896809	6.61731e-29	5.4971e-27	-0.413512
TARBP2	chr12_+_53896913_53897495	chr12	+	53896913	53897495	3.06285e-21	1.29062e-19	-0.409062
TARBP2	chr12_+_53897592_53898179	chr12	+	53897592	53898179	6.88082e-07	3.65678e-06	-0.242144
TARBP2	chr12_+_53898599_53898917	chr12	+	53898599	53898917	2.61972e-08	1.86172e-07	-0.454013
TARBP2	chr12_+_53899046_53899431	chr12	+	53899046	53899431	4.93475e-13	7.84051e-12	-0.499402
ATP5MC2	chr12_-_54059212_54060417	chr12	-	54059212	54060417	0.00397156	0.00896568	-0.166334
MTPAP	chr10_-_30602900_30604890	chr10	-	30602900	30604890	0.00205932	0.00498879	-0.0660317
HNRNPA1	chr12_+_54676658_54676861	chr12	+	54676658	54676861	7.80566e-06	3.3116e-05	-0.092827
HNRNPA1	chr12_+_54677751_54678022	chr12	+	54677751	54678022	1.83478e-110	7.70906e-107	0.483927
SYF2	chr1_-_25554023_25554607	chr1	-	25554023	25554607	2.63207e-21	1.11693e-19	-0.211871
RSRP1	chr1_-_25570989_25571639	chr1	-	25570989	25571639	6.97978e-23	3.43506e-21	-0.33984
RSRP1	chr1_-_25571792_25572933	chr1	-	25571792	25572933	2.67058e-14	5.06566e-13	-0.30216
RSRP1	chr1_-_25573520_25573798	chr1	-	25573520	25573798	1.6269e-12	2.40537e-11	-0.253953
SARNP	chr12_-_56151337_56154333	chr12	-	56151337	56154333	0.000534402	0.00148987	-0.0341506
SARNP	chr12_-_56194413_56194636	chr12	-	56194413	56194636	0.000162564	0.00051146	-0.0238926
SARNP	chr12_-_56194684_56197411	chr12	-	56194684	56197411	3.53963e-05	0.0001296	-0.0253602
ORMDL2	chr12_+_56212957_56213124	chr12	+	56212957	56213124	0.00305776	0.00709987	-0.0612355
DNAJC14	chr12_-_56222498_56222923	chr12	-	56222498	56222923	1.07766e-05	4.42965e-05	-0.431513
CDK2	chr12_+_56361953_56362560	chr12	+	56361953	56362560	0.00790052	0.016538	-0.0479223
CDK2	chr12_+_56362732_56363257	chr12	+	56362732	56363257	2.93568e-05	0.000109426	-0.109913
CDK2	chr12_+_56365031_56365303	chr12	+	56365031	56365303	4.01491e-24	2.20216e-22	-0.257762
SUOX	chr12_+_56391123_56391397	chr12	+	56391123	56391397	0.00110674	0.00286066	-0.498131
MAP3K8	chr10_+_30723677_30726103	chr10	+	30723677	30726103	0.00127173	0.00324054	-0.0910946
RPS26	chr12_+_56436386_56437145	chr12	+	56436386	56437145	3.57766e-06	1.63317e-05	-0.0249558
RPS26	chr12_+_56437277_56437901	chr12	+	56437277	56437901	2.14494e-28	1.71681e-26	-0.0456949
ERBB3	chr12_+_56492359_56492541	chr12	+	56492359	56492541	9.22454e-10	8.63693e-09	-0.735391
ERBB3	chr12_+_56492689_56493430	chr12	+	56492689	56493430	8.79503e-11	9.81637e-10	-0.772069
ERBB3	chr12_+_56494029_56494843	chr12	+	56494029	56494843	4.38201e-15	9.21798e-14	-0.821087
ERBB3	chr12_+_56495145_56495311	chr12	+	56495145	56495311	1.23839e-24	7.13478e-23	-0.935612
PA2G4	chr12_+_56500500_56500772	chr12	+	56500500	56500772	3.18046e-06	1.46746e-05	-0.0413576
PA2G4	chr12_+_56501040_56501303	chr12	+	56501040	56501303	7.38923e-12	9.87157e-11	-0.0338822
PA2G4	chr12_+_56503719_56504181	chr12	+	56503719	56504181	4.86134e-05	0.000172598	-0.0221918
PA2G4	chr12_+_56505093_56505258	chr12	+	56505093	56505258	6.60649e-05	0.000227466	-0.0219654
RPL41	chr12_+_56510714_56510971	chr12	+	56510714	56510971	1.765e-07	1.06069e-06	-0.042474
ZC3H10	chr12_+_56512102_56512870	chr12	+	56512102	56512870	1.07705e-10	1.18461e-09	-0.735171
MYL6	chr12_+_56552495_56552684	chr12	+	56552495	56552684	1.09637e-06	5.58091e-06	-0.17518
MYL6	chr12_+_56552704_56553369	chr12	+	56552704	56553369	3.84968e-05	0.000139818	-0.110121
MYL6	chr12_+_56553514_56553757	chr12	+	56553514	56553757	0.00319703	0.0073878	-0.0110091
NABP2	chr12_+_56618305_56618616	chr12	+	56618305	56618616	0.00252988	0.00599448	-0.0434073
NABP2	chr12_+_56619479_56619961	chr12	+	56619479	56619961	9.3242e-05	0.000309809	-0.0384498
ANKRD52	chr12_-_56649768_56650797	chr12	-	56649768	56650797	6.88638e-05	0.000236007	-0.337099
ANKRD52	chr12_-_56650869_56651065	chr12	-	56650869	56651065	9.6986e-06	4.0279e-05	-0.362185
CS	chr12_-_56667038_56667369	chr12	-	56667038	56667369	1.4763e-06	7.31569e-06	-0.0791507
CS	chr12_-_56676392_56676642	chr12	-	56676392	56676642	0.000456365	0.00129253	-0.0458984
CS	chr12_-_56679807_56680377	chr12	-	56679807	56680377	0.00467348	0.0103653	-0.0642125
CNPY2	chr12_-_56708750_56708912	chr12	-	56708750	56708912	1.31619e-08	9.90742e-08	-0.0450988
CNPY2	chr12_-_56709026_56709603	chr12	-	56709026	56709603	3.20368e-06	1.47708e-05	-0.0327513
PAN2	chr12_-_56712218_56712870	chr12	-	56712218	56712870	2.04042e-05	7.87257e-05	-0.331485
PAN2	chr12_-_56716542_56716844	chr12	-	56716542	56716844	0.00520268	0.0114081	-0.156277
PAN2	chr12_-_56717382_56717589	chr12	-	56717382	56717589	1.84545e-11	2.3096e-10	-0.395286
PAN2	chr12_-_56718912_56719117	chr12	-	56718912	56719117	1.763e-11	2.2142e-10	-0.437933
PAN2	chr12_-_56719238_56720095	chr12	-	56719238	56720095	3.43261e-08	2.38274e-07	-0.424875
PAN2	chr12_-_56720743_56721146	chr12	-	56720743	56721146	0.000288797	0.000857545	-0.27615
SPRYD4	chr12_+_56862460_56862821	chr12	+	56862460	56862821	2.37351e-09	2.06117e-08	-0.319467
ATP5F1B	chr12_-_57033091_57033762	chr12	-	57033091	57033762	4.15268e-06	1.86874e-05	-0.0167331
ATP5F1B	chr12_-_57036751_57037185	chr12	-	57036751	57037185	7.91629e-09	6.219e-08	0.0282798
ATP5F1B	chr12_-_57038739_57038953	chr12	-	57038739	57038953	1.50474e-08	1.12e-07	-0.032487
ATP5F1B	chr12_-_57039137_57039386	chr12	-	57039137	57039386	0.00169729	0.00419717	0.0260653
ATP5F1B	chr12_-_57039164_57039619	chr12	-	57039164	57039619	1.88762e-10	1.9949e-09	0.175855
PTGES3	chr12_-_57058282_57058558	chr12	-	57058282	57058558	1.1501e-13	1.99512e-12	-0.1024
PTGES3	chr12_-_57060050_57064057	chr12	-	57060050	57064057	5.20736e-05	0.000183646	-0.086931
PTGES3	chr12_-_57065631_57066522	chr12	-	57065631	57066522	1.51559e-15	3.37682e-14	-0.0775875
SHMT2	chr12_+_57624783_57625262	chr12	+	57624783	57625262	2.25508e-11	2.78261e-10	-0.0933588
SHMT2	chr12_+_57625343_57625494	chr12	+	57625343	57625494	1.31668e-17	3.78104e-16	-0.105579
SHMT2	chr12_+_57626626_57626961	chr12	+	57626626	57626961	2.62366e-06	1.2319e-05	-0.0775088
SHMT2	chr12_+_57627128_57627344	chr12	+	57627128	57627344	3.77146e-18	1.15241e-16	-0.088076
MARS	chr12_+_57881982_57882800	chr12	+	57881982	57882800	1.09429e-08	8.36402e-08	-0.0727921
MARS	chr12_+_57882892_57883048	chr12	+	57882892	57883048	3.7983e-12	5.31135e-11	-0.13783
MARS	chr12_+_57883341_57883677	chr12	+	57883341	57883677	7.84401e-13	1.21447e-11	-0.138997
MARS	chr12_+_57906136_57906532	chr12	+	57906136	57906532	8.39989e-08	5.39213e-07	-0.185054
MARS	chr12_+_57909119_57909701	chr12	+	57909119	57909701	4.25612e-17	1.15085e-15	-0.281093
DDIT3	chr12_-_57911242_57911487	chr12	-	57911242	57911487	0.00236054	0.00563301	0.0643156
DDIT3	chr12_-_57911536_57914199	chr12	-	57911536	57914199	1.94061e-12	2.83613e-11	-0.464922
OS9	chr12_+_58088106_58088531	chr12	+	58088106	58088531	1.76584e-09	1.57074e-08	-0.0962325
OS9	chr12_+_58089821_58090056	chr12	+	58089821	58090056	6.84245e-05	0.000234621	-0.0378646
OS9	chr12_+_58109976_58110193	chr12	+	58109976	58110193	0.000391751	0.00112745	-0.0798234
OS9	chr12_+_58112965_58113880	chr12	+	58112965	58113880	1.97091e-06	9.50863e-06	-0.092679
TSPAN31	chr12_+_58139000_58139526	chr12	+	58139000	58139526	0.000832364	0.00221691	-0.256003
TSPAN31	chr12_+_58140039_58140370	chr12	+	58140039	58140370	2.04439e-05	7.88642e-05	-0.313895
CDK4	chr12_-_58142400_58142963	chr12	-	58142400	58142963	1.95783e-07	1.16522e-06	-0.092276
CDK4	chr12_-_58143287_58144437	chr12	-	58143287	58144437	9.42942e-07	4.86696e-06	-0.10897
CDK4	chr12_-_58144548_58144704	chr12	-	58144548	58144704	2.66309e-23	1.35955e-21	-0.21567
CDK4	chr12_-_58145125_58145281	chr12	-	58145125	58145281	4.60443e-21	1.90953e-19	-0.355386
METTL1	chr12_-_58162934_58163084	chr12	-	58162934	58163084	3.0117e-06	1.39691e-05	-0.264839
METTL1	chr12_-_58163187_58163346	chr12	-	58163187	58163346	6.56536e-05	0.00022619	-0.278748
METTL1	chr12_-_58163739_58164875	chr12	-	58163739	58164875	2.68815e-13	4.43589e-12	-0.392222
METTL1	chr12_-_58165040_58165755	chr12	-	58165040	58165755	9.00153e-12	1.18561e-10	-0.526353
TSFM	chr12_+_58186856_58189958	chr12	+	58186856	58189958	0.000966458	0.00253381	-0.0356506
LRIG3	chr12_-_59308117_59313779	chr12	-	59308117	59313779	1.13397e-10	1.2424e-09	-0.357763
MTFR1L	chr1_+_26149619_26150133	chr1	+	26149619	26150133	0.00646655	0.0138394	-0.133391
AUNIP	chr1_-_26162337_26163902	chr1	-	26162337	26163902	5.47985e-07	2.9717e-06	-0.263496
MON2	chr12_+_62887822_62888794	chr12	+	62887822	62888794	0.000786025	0.00210654	-0.280444
TNFRSF1A	chr12_-_6442313_6442531	chr12	-	6442313	6442531	1.65106e-06	8.09806e-06	-0.132111
PITRM1	chr10_-_3206077_3207428	chr10	-	3206077	3207428	0.00411492	0.00925498	-0.103019
XPOT	chr12_+_64811895_64812654	chr12	+	64811895	64812654	1.33831e-07	8.24756e-07	-0.0579303
XPOT	chr12_+_64814301_64815013	chr12	+	64814301	64815013	4.19069e-09	3.46887e-08	-0.0869315
XPOT	chr12_+_64817024_64818377	chr12	+	64817024	64818377	0.0103173	0.0209652	-0.0330349
XPOT	chr12_+_64818962_64819116	chr12	+	64818962	64819116	0.00817096	0.0170412	-0.0604099
PITRM1	chr10_-_3208572_3209126	chr10	-	3208572	3209126	0.0170293	0.0326812	-0.0746238
XPOT	chr12_+_64827383_64828285	chr12	+	64827383	64828285	2.29923e-07	1.34873e-06	-0.0564041
TBK1	chr12_+_64875801_64878081	chr12	+	64875801	64878081	2.81758e-05	0.000105462	-0.17388
TBK1	chr12_+_64878279_64879233	chr12	+	64878279	64879233	1.28668e-05	5.19731e-05	-0.155381
TBK1	chr12_+_64889869_64890145	chr12	+	64889869	64890145	0.0453957	0.0776136	-0.22391
TBK1	chr12_+_64891534_64891746	chr12	+	64891534	64891746	2.10974e-09	1.84999e-08	-0.192299
LTBR	chr12_+_6495328_6495511	chr12	+	6495328	6495511	6.0224e-09	4.83753e-08	-0.0910908
ZNF593	chr1_+_26496674_26496907	chr1	+	26496674	26496907	1.3328e-08	1.00212e-07	-0.0772149
LTBR	chr12_+_6497671_6497964	chr12	+	6497671	6497964	1.81377e-05	7.08099e-05	-0.0843615
LTBR	chr12_+_6497991_6499276	chr12	+	6497991	6499276	0.0123978	0.024668	-0.0497794
CEP85	chr1_+_26560801_26564200	chr1	+	26560801	26564200	0.00479903	0.0106127	-0.223162
LEMD3	chr12_+_65639719_65639940	chr12	+	65639719	65639940	7.07057e-05	0.000241581	-0.134035
VAMP1	chr12_-_6575166_6575389	chr12	-	6575166	6575389	3.12023e-17	8.56324e-16	-0.640765
CEP85	chr1_+_26597598_26598510	chr1	+	26597598	26598510	2.50836e-12	3.60633e-11	-0.405154
MRPL51	chr12_-_6601633_6602026	chr12	-	6601633	6602026	5.84265e-17	1.55492e-15	-0.040758
NCAPD2	chr12_+_6603409_6604240	chr12	+	6603409	6604240	0.00352567	0.00806402	-0.153125
NCAPD2	chr12_+_6618958_6619239	chr12	+	6618958	6619239	1.78162e-08	1.30838e-07	-0.130042
NCAPD2	chr12_+_6623753_6623937	chr12	+	6623753	6623937	0.000213578	0.000653512	-0.0754446
NCAPD2	chr12_+_6632168_6632426	chr12	+	6632168	6632426	1.63311e-05	6.44225e-05	-0.114448
NCAPD2	chr12_+_6634882_6635232	chr12	+	6634882	6635232	9.96069e-07	5.11738e-06	-0.121827
NCAPD2	chr12_+_6637494_6637843	chr12	+	6637494	6637843	0.0148142	0.0288789	-0.0992276
NCAPD2	chr12_+_6638759_6638939	chr12	+	6638759	6638939	0.00146769	0.00368492	-0.0619436
NOP2	chr12_-_6666808_6669262	chr12	-	6666808	6669262	0.0155206	0.0300918	-0.053293
NOP2	chr12_-_6670236_6670828	chr12	-	6670236	6670828	6.79261e-09	5.40541e-08	-0.122308
NOP2	chr12_-_6671137_6672245	chr12	-	6671137	6672245	1.08845e-16	2.80527e-15	-0.18845
NOP2	chr12_-_6675502_6675693	chr12	-	6675502	6675693	5.12224e-39	8.62946e-37	-0.613744
NOP2	chr12_-_6675988_6676980	chr12	-	6675988	6676980	7.97173e-09	6.25965e-08	-0.0892529
KIF5B	chr10_-_32300444_32304435	chr10	-	32300444	32304435	5.07165e-05	0.000179315	-0.0459082
CHD4	chr12_-_6696725_6696876	chr12	-	6696725	6696876	0.0250274	0.0459298	-0.0432741
CHD4	chr12_-_6701983_6702255	chr12	-	6701983	6702255	3.3199e-07	1.8838e-06	-0.0436146
CHD4	chr12_-_6702394_6702580	chr12	-	6702394	6702580	0.00214951	0.00518367	-0.0441022
CHD4	chr12_-_6710219_6710453	chr12	-	6710219	6710453	3.01704e-05	0.000112179	-0.0709187
CHD4	chr12_-_6711341_6711540	chr12	-	6711341	6711540	3.29825e-07	1.87291e-06	-0.154663
CHD4	chr12_-_6715617_6716464	chr12	-	6715617	6716464	4.64324e-09	3.80984e-08	-0.117283
CAND1	chr12_+_67686556_67688811	chr12	+	67686556	67688811	2.45532e-13	4.07518e-12	-0.162263
CAND1	chr12_+_67688936_67691185	chr12	+	67688936	67691185	2.61104e-07	1.51462e-06	-0.085206
CAND1	chr12_+_67691633_67692728	chr12	+	67691633	67692728	1.72303e-05	6.76109e-05	-0.0625422
CAND1	chr12_+_67700377_67701175	chr12	+	67700377	67701175	0.00030866	0.000910208	-0.0823119
KIF5B	chr10_-_32308887_32309948	chr10	-	32308887	32309948	1.4505e-07	8.87194e-07	-0.0745485
ZNF384	chr12_-_6781698_6782380	chr12	-	6781698	6782380	5.70002e-06	2.48981e-05	-0.410071
ZNF384	chr12_-_6787876_6788110	chr12	-	6787876	6788110	8.57957e-07	4.46486e-06	-0.340241
ZNF384	chr12_-_6788349_6788619	chr12	-	6788349	6788619	0.00011125	0.00036311	-0.196817
KIF5B	chr10_-_32310215_32311066	chr10	-	32310215	32311066	7.72023e-12	1.02862e-10	-0.0785787
DYRK2	chr12_+_68042962_68043575	chr12	+	68042962	68043575	1.62854e-05	6.4262e-05	-0.203803
COPS7A	chr12_+_6837167_6837387	chr12	+	6837167	6837387	1.3534e-07	8.33304e-07	-0.120042
COPS7A	chr12_+_6837477_6838411	chr12	+	6837477	6838411	1.64075e-07	9.92496e-07	-0.120301
COPS7A	chr12_+_6838615_6839566	chr12	+	6838615	6839566	9.72787e-09	7.51337e-08	-0.0954809
COPS7A	chr12_+_6839673_6839833	chr12	+	6839673	6839833	6.07767e-12	8.23455e-11	-0.162041
COPS7A	chr12_+_6839986_6840164	chr12	+	6839986	6840164	4.89936e-07	2.68369e-06	-0.177598
MLF2	chr12_-_6859173_6859341	chr12	-	6859173	6859341	1.06109e-07	6.67615e-07	-0.0641415
MLF2	chr12_-_6859471_6859877	chr12	-	6859471	6859877	9.60403e-10	8.96457e-09	-0.0839972
MLF2	chr12_-_6860842_6861089	chr12	-	6860842	6861089	0.000243576	0.000735734	-0.0250865
MDM1	chr12_-_68710033_68710359	chr12	-	68710033	68710359	0.0152333	0.0295995	0.351491
PTMS	chr12_+_6878840_6879008	chr12	+	6878840	6879008	0.000522559	0.00146028	-0.217805
KIF5B	chr10_-_32317499_32319999	chr10	-	32317499	32319999	1.69814e-23	8.81774e-22	-0.159424
KIF5B	chr10_-_32321702_32322771	chr10	-	32321702	32322771	1.48419e-09	1.33892e-08	-0.122541
NUP107	chr12_+_69082833_69083311	chr12	+	69082833	69083311	7.20918e-22	3.22195e-20	-0.190501
KIF5B	chr10_-_32322966_32323616	chr10	-	32322966	32323616	1.21407e-12	1.82826e-11	-0.0642101
NUP107	chr12_+_69084526_69085746	chr12	+	69084526	69085746	4.76005e-10	4.69057e-09	-0.144674
NUP107	chr12_+_69085892_69090597	chr12	+	69085892	69090597	2.29283e-14	4.38997e-13	-0.19042
NUP107	chr12_+_69103089_69103783	chr12	+	69103089	69103783	0.00126256	0.00321974	-0.0713024
NUP107	chr12_+_69113434_69114896	chr12	+	69113434	69114896	6.61859e-07	3.52952e-06	-0.0845234
NUP107	chr12_+_69114957_69115619	chr12	+	69114957	69115619	7.61843e-13	1.18112e-11	-0.125567
NUP107	chr12_+_69125040_69125385	chr12	+	69125040	69125385	3.74782e-08	2.58162e-07	-0.0977261
NUP107	chr12_+_69125499_69126415	chr12	+	69125499	69126415	1.61288e-15	3.58013e-14	-0.115476
KIF5B	chr10_-_32324595_32324816	chr10	-	32324595	32324816	1.3199e-14	2.61175e-13	-0.13096
NUP107	chr12_+_69126519_69127230	chr12	+	69126519	69127230	2.90317e-12	4.13644e-11	-0.104154
NUP107	chr12_+_69127392_69128486	chr12	+	69127392	69128486	4.26326e-14	7.85289e-13	-0.152528
NUP107	chr12_+_69135760_69136133	chr12	+	69135760	69136133	1.05831e-07	6.66066e-07	-0.138596
KIF5B	chr10_-_32324922_32326180	chr10	-	32324922	32326180	8.44827e-27	5.91013e-25	-0.157153
MDM2	chr12_+_69207408_69208381	chr12	+	69207408	69208381	0.000233141	0.000707247	-0.21682
MDM2	chr12_+_69209500_69210590	chr12	+	69209500	69210590	1.54541e-05	6.12958e-05	-0.438878
KIF5B	chr10_-_32326535_32327089	chr10	-	32326535	32327089	4.12623e-07	2.29455e-06	-0.07692
MDM2	chr12_+_69229764_69230450	chr12	+	69229764	69230450	2.50377e-15	5.42801e-14	-0.399027
CDCA3	chr12_-_6959760_6959995	chr12	-	6959760	6959995	2.93003e-52	9.81557e-50	-0.607163
CDCA3	chr12_-_6960173_6960384	chr12	-	6960173	6960384	5.18635e-54	1.86845e-51	-0.546327
KIF5B	chr10_-_32327754_32328253	chr10	-	32327754	32328253	1.58422e-11	2.00439e-10	-0.0903632
CPSF6	chr12_+_69645118_69646829	chr12	+	69645118	69646829	1.52689e-18	4.88288e-17	-0.198357
CPSF6	chr12_+_69646934_69650475	chr12	+	69646934	69650475	2.57358e-13	4.25777e-12	-0.151423
CPSF6	chr12_+_69650622_69651510	chr12	+	69650622	69651510	2.72338e-21	1.15357e-19	-0.303372
CPSF6	chr12_+_69651925_69652368	chr12	+	69651925	69652368	1.10849e-07	6.94827e-07	-0.282442
CPSF6	chr12_+_69652874_69653206	chr12	+	69652874	69653206	2.21521e-28	1.77062e-26	-0.197152
USP5	chr12_+_6965314_6965467	chr12	+	6965314	6965467	9.56102e-11	1.06092e-09	-0.0579719
CPSF6	chr12_+_69653323_69653822	chr12	+	69653323	69653822	2.1503e-15	4.6994e-14	-0.144883
CPSF6	chr12_+_69653977_69656148	chr12	+	69653977	69656148	1.2025e-07	7.47992e-07	-0.300453
USP5	chr12_+_6966055_6966791	chr12	+	6966055	6966791	0.00263189	0.00621022	-0.0685189
USP5	chr12_+_6968705_6969313	chr12	+	6968705	6969313	0.00583326	0.012632	-0.0793107
USP5	chr12_+_6969655_6970115	chr12	+	6969655	6970115	2.98622e-09	2.5434e-08	-0.107501
USP5	chr12_+_6970270_6970605	chr12	+	6970270	6970605	6.8763e-13	1.07197e-11	-0.110215
USP5	chr12_+_6970781_6971437	chr12	+	6970781	6971437	0.000811841	0.00216815	-0.272133
USP5	chr12_+_6972541_6972992	chr12	+	6972541	6972992	5.53335e-10	5.39073e-09	-0.425948
TPI1	chr12_+_6977673_6978026	chr12	+	6977673	6978026	0.00695067	0.0147549	-0.0112117
TPI1	chr12_+_6978937_6979198	chr12	+	6978937	6979198	4.05848e-06	1.83048e-05	-0.169565
SPSB2	chr12_-_6980483_6981400	chr12	-	6980483	6981400	2.4208e-38	3.89398e-36	-0.648062
SPSB2	chr12_-_6982161_6982408	chr12	-	6982161	6982408	0.000137183	0.000438803	-0.104158
FRS2	chr12_+_69964297_69965054	chr12	+	69964297	69965054	0.000330588	0.000967963	-0.128783
CCT2	chr12_+_69979304_69979529	chr12	+	69979304	69979529	0.000721742	0.00195181	-0.129175
CCT2	chr12_+_69979789_69980048	chr12	+	69979789	69980048	2.90075e-05	0.00010824	-0.293837
CCT2	chr12_+_69980124_69980531	chr12	+	69980124	69980531	2.39113e-11	2.93884e-10	-0.0265852
CCT2	chr12_+_69980598_69981283	chr12	+	69980598	69981283	8.19313e-06	3.45877e-05	-0.0188286
CCT2	chr12_+_69983467_69983623	chr12	+	69983467	69983623	6.98724e-08	4.55379e-07	-0.137355
CCT2	chr12_+_69985939_69986754	chr12	+	69985939	69986754	2.98482e-08	2.0982e-07	-0.0315061
CCT2	chr12_+_69987393_69990934	chr12	+	69987393	69990934	7.81722e-07	4.10549e-06	-0.0191547
CCT2	chr12_+_69992769_69993641	chr12	+	69992769	69993641	4.60774e-09	3.78382e-08	-0.16004
C12orf57	chr12_+_7053336_7053541	chr12	+	7053336	7053541	2.08516e-14	4.01793e-13	-0.119714
C12orf57	chr12_+_7053815_7054932	chr12	+	7053815	7054932	1.40737e-63	7.79045e-61	-0.311452
CNOT2	chr12_+_70695645_70704673	chr12	+	70695645	70704673	6.2953e-15	1.29598e-13	-0.518624
CNOT2	chr12_+_70704797_70713076	chr12	+	70704797	70713076	2.86523e-21	1.21101e-19	-0.34797
CNOT2	chr12_+_70713144_70723201	chr12	+	70713144	70723201	1.3798e-17	3.95483e-16	-0.479441
CNOT2	chr12_+_70723350_70724065	chr12	+	70723350	70724065	4.93167e-08	3.31305e-07	-0.394936
CNOT2	chr12_+_70724249_70726545	chr12	+	70724249	70726545	1.46855e-13	2.51022e-12	-0.505536
CNOT2	chr12_+_70726626_70729216	chr12	+	70726626	70729216	5.42633e-23	2.69565e-21	-0.484028
CNOT2	chr12_+_70729343_70731167	chr12	+	70729343	70731167	8.73646e-15	1.76651e-13	-0.225832
CNOT2	chr12_+_70731293_70731534	chr12	+	70731293	70731534	0.0347442	0.0613565	-0.0870958
CNOT2	chr12_+_70736087_70737906	chr12	+	70736087	70737906	2.65454e-09	2.2835e-08	-0.322564
CNOT2	chr12_+_70738008_70739958	chr12	+	70738008	70739958	5.02468e-16	1.18806e-14	-0.285727
PHB2	chr12_-_7074875_7075072	chr12	-	7074875	7075072	1.59549e-07	9.67486e-07	-0.0259764
PHB2	chr12_-_7075079_7075585	chr12	-	7075079	7075585	1.09079e-16	2.81087e-15	-0.0534381
PHB2	chr12_-_7075663_7076332	chr12	-	7075663	7076332	7.43367e-16	1.72079e-14	-0.0408272
PHB2	chr12_-_7077184_7077572	chr12	-	7077184	7077572	2.91161e-25	1.78011e-23	-0.0763824
PHB2	chr12_-_7078740_7079117	chr12	-	7078740	7079117	4.96549e-09	4.05307e-08	-0.226228
EMG1	chr12_+_7083855_7084223	chr12	+	7083855	7084223	4.81677e-12	6.62868e-11	0.246856
LPCAT3	chr12_-_7086053_7086294	chr12	-	7086053	7086294	6.65667e-06	2.86696e-05	-0.233806
LPCAT3	chr12_-_7086907_7087501	chr12	-	7086907	7087501	0.000418679	0.00119661	-0.225944
LPCAT3	chr12_-_7087851_7088631	chr12	-	7087851	7088631	0.00263304	0.00621256	-0.15029
LPCAT3	chr12_-_7088741_7090164	chr12	-	7088741	7090164	2.33877e-05	8.90567e-05	-0.208736
LPCAT3	chr12_-_7090344_7090754	chr12	-	7090344	7090754	4.04573e-08	2.76796e-07	-0.204406
LPCAT3	chr12_-_7091065_7091835	chr12	-	7091065	7091835	3.37114e-06	1.54733e-05	-0.158647
LPCAT3	chr12_-_7091943_7092591	chr12	-	7091943	7092591	2.9726e-06	1.38028e-05	-0.0982394
EPC1	chr10_-_32634551_32635689	chr10	-	32634551	32635689	5.92272e-13	9.30469e-12	-0.123863
ARID1A	chr1_+_27101711_27102066	chr1	+	27101711	27102066	0.00116091	0.00298565	-0.381112
ZFC3H1	chr12_-_72004537_72004836	chr12	-	72004537	72004836	1.8885e-05	7.34332e-05	-0.26627
ZFC3H1	chr12_-_72004877_72005564	chr12	-	72004877	72005564	0.00904556	0.0186526	-0.284126
ZFC3H1	chr12_-_72005667_72007113	chr12	-	72005667	72007113	3.50279e-06	1.60204e-05	-0.293608
ZFC3H1	chr12_-_72007215_72008313	chr12	-	72007215	72008313	0.00136628	0.00345601	-0.225203
ZFC3H1	chr12_-_72013189_72013704	chr12	-	72013189	72013704	0.000435258	0.00123872	-0.303862
ZFC3H1	chr12_-_72017377_72017882	chr12	-	72017377	72017882	0.000432535	0.00123175	-0.24525
ZFC3H1	chr12_-_72018072_72020038	chr12	-	72018072	72020038	3.28352e-05	0.000121106	-0.358282
ZFC3H1	chr12_-_72021714_72022696	chr12	-	72021714	72022696	0.00127028	0.00323715	-0.18237
ZFC3H1	chr12_-_72022817_72023387	chr12	-	72022817	72023387	0.00032046	0.000941509	-0.241525
ZFC3H1	chr12_-_72023490_72024378	chr12	-	72023490	72024378	1.85495e-08	1.35723e-07	-0.420951
ZFC3H1	chr12_-_72024734_72025556	chr12	-	72024734	72025556	0.00219389	0.00527847	-0.269253
ZFC3H1	chr12_-_72026797_72027042	chr12	-	72026797	72027042	1.6574e-05	6.52875e-05	-0.295377
ZFC3H1	chr12_-_72027218_72027933	chr12	-	72027218	72027933	1.23478e-09	1.13018e-08	-0.462104
ZFC3H1	chr12_-_72028084_72028482	chr12	-	72028084	72028482	0.000160163	0.000504645	-0.296698
ZFC3H1	chr12_-_72029360_72030268	chr12	-	72029360	72030268	2.94152e-08	2.0696e-07	-0.432336
ZFC3H1	chr12_-_72030839_72032196	chr12	-	72030839	72032196	2.37462e-11	2.91979e-10	-0.471857
ZFC3H1	chr12_-_72036339_72037873	chr12	-	72036339	72037873	2.47042e-07	1.43959e-06	-0.346306
ZFC3H1	chr12_-_72038098_72038655	chr12	-	72038098	72038655	1.8253e-06	8.86909e-06	-0.261805
GPN2	chr1_-_27206240_27210649	chr1	-	27206240	27210649	2.78334e-11	3.38251e-10	-0.43384
GPN2	chr1_-_27215616_27216175	chr1	-	27215616	27216175	1.55575e-13	2.64979e-12	-0.43803
RAB21	chr12_+_72163639_72164370	chr12	+	72163639	72164370	1.28153e-07	7.92864e-07	-0.100136
RAB21	chr12_+_72175865_72176348	chr12	+	72175865	72176348	1.15763e-09	1.06485e-08	-0.0866428
RAB21	chr12_+_72176438_72179309	chr12	+	72176438	72179309	1.09811e-06	5.58894e-06	-0.0511344
TBC1D15	chr12_+_72288155_72288464	chr12	+	72288155	72288464	1.19963e-06	6.05536e-06	-0.495942
TBC1D15	chr12_+_72288663_72289725	chr12	+	72288663	72289725	2.82726e-10	2.89733e-09	-0.282101
TBC1D15	chr12_+_72289855_72290455	chr12	+	72289855	72290455	2.05134e-06	9.86e-06	-0.187998
TBC1D15	chr12_+_72290560_72291625	chr12	+	72290560	72291625	1.27853e-14	2.53405e-13	-0.293757
TBC1D15	chr12_+_72291721_72300800	chr12	+	72291721	72300800	8.8156e-22	3.91033e-20	-0.326359
TBC1D15	chr12_+_72307706_72311476	chr12	+	72307706	72311476	7.27267e-07	3.84603e-06	-0.181833
TBC1D15	chr12_+_72311577_72312229	chr12	+	72311577	72312229	1.01291e-09	9.41307e-09	-0.221819
TBC1D15	chr12_+_72314627_72315146	chr12	+	72314627	72315146	2.30747e-15	5.02179e-14	-0.447243
TBC1D15	chr12_+_72315234_72316761	chr12	+	72315234	72316761	6.20514e-21	2.54103e-19	-0.45013
NUDC	chr1_+_27248420_27250578	chr1	+	27248420	27250578	2.84634e-07	1.63814e-06	-0.0794529
C1RL-AS1	chr12_+_7271273_7271493	chr12	+	7271273	7271493	0.00406033	0.00914487	-0.289417
NUDC	chr1_+_27272177_27272619	chr1	+	27272177	27272619	5.94456e-14	1.07485e-12	-0.100744
PEX5	chr12_+_7343519_7343820	chr12	+	7343519	7343820	4.20061e-12	5.8346e-11	-0.218598
KRR1	chr12_-_75895780_75897682	chr12	-	75895780	75897682	3.05558e-24	1.69544e-22	-0.187086
KRR1	chr12_-_75897854_75898976	chr12	-	75897854	75898976	1.54977e-36	2.22228e-34	-0.439127
KRR1	chr12_-_75899034_75900094	chr12	-	75899034	75900094	1.25925e-12	1.8927e-11	-0.397289
KRR1	chr12_-_75900389_75900560	chr12	-	75900389	75900560	1.04207e-06	5.331e-06	-0.264873
KRR1	chr12_-_75900696_75902052	chr12	-	75900696	75902052	1.74006e-26	1.18519e-24	-0.228999
NAP1L1	chr12_-_76441498_76442171	chr12	-	76441498	76442171	0.00086287	0.00228958	-0.0673614
NAP1L1	chr12_-_76443565_76444309	chr12	-	76443565	76444309	0.000374039	0.00108149	-0.0210491
NAP1L1	chr12_-_76447130_76447548	chr12	-	76447130	76447548	0.00044067	0.00125242	-0.0286692
NAP1L1	chr12_-_76448870_76449811	chr12	-	76448870	76449811	0.00459723	0.0102137	-0.01373
NAP1L1	chr12_-_76453658_76453916	chr12	-	76453658	76453916	0.000275883	0.000822982	-0.0263788
BBS10	chr12_-_76741567_76741940	chr12	-	76741567	76741940	7.73589e-06	3.28503e-05	-0.310819
ITGB1	chr10_-_33197462_33199149	chr10	-	33197462	33199149	1.13314e-15	2.56119e-14	-0.0648411
ZDHHC17	chr12_+_77208990_77209635	chr12	+	77208990	77209635	0.000178455	0.000556236	-0.214645
ZDHHC17	chr12_+_77235886_77236697	chr12	+	77235886	77236697	0.000602919	0.00165994	-0.327062
ZDHHC17	chr12_+_77239582_77240374	chr12	+	77239582	77240374	9.75063e-05	0.000322479	-0.272837
ZDHHC17	chr12_+_77243250_77244625	chr12	+	77243250	77244625	5.57283e-06	2.44018e-05	-0.326819
E2F7	chr12_-_77458415_77459123	chr12	-	77458415	77459123	0.00137973	0.00348617	-0.346465
PAWR	chr12_-_80008391_80014854	chr12	-	80008391	80014854	0.0188139	0.0357065	-0.186503
PPP1R12A	chr12_-_80180258_80182426	chr12	-	80180258	80182426	0.000118429	0.000384138	-0.150223
PPP1R12A	chr12_-_80190730_80190973	chr12	-	80190730	80190973	2.19321e-06	1.04748e-05	-0.164179
PPP1R12A	chr12_-_80199548_80199944	chr12	-	80199548	80199944	1.60106e-05	6.32864e-05	-0.337686
PPP1R12A	chr12_-_80200113_80201004	chr12	-	80200113	80201004	3.20406e-16	7.7773e-15	-0.494548
PPP1R12A	chr12_-_80201110_80202261	chr12	-	80201110	80202261	1.41065e-18	4.52903e-17	-0.495032
PPP1R12A	chr12_-_80222244_80226110	chr12	-	80222244	80226110	2.9893e-05	0.000111247	-0.125687
SLC2A3	chr12_-_8075620_8077004	chr12	-	8075620	8077004	0.00118235	0.00303482	0.041931
POLL	chr10_-_103345913_103347001	chr10	-	103345913	103347001	0.00220113	0.00529421	-0.363199
SLC2A3	chr12_-_8088020_8088614	chr12	-	8088020	8088614	0.00016465	0.000517323	0.0376086
PPP1R8	chr1_+_28157877_28159265	chr1	+	28157877	28159265	0.000227665	0.000692339	-0.346306
RPA2	chr1_-_28220617_28220799	chr1	-	28220617	28220799	3.9605e-07	2.2111e-06	-0.0579458
RPA2	chr1_-_28220908_28223514	chr1	-	28220908	28223514	0.00113761	0.00293172	-0.0458734
NECAP1	chr12_+_8242895_8244363	chr12	+	8242895	8244363	2.78756e-15	6.00295e-14	-0.451426
NECAP1	chr12_+_8244446_8245270	chr12	+	8244446	8245270	3.35621e-23	1.69774e-21	-0.506026
NECAP1	chr12_+_8248299_8248636	chr12	+	8248299	8248636	0.000640571	0.00175252	-0.0913019
CCDC59	chr12_-_82748373_82750737	chr12	-	82748373	82750737	2.27765e-05	8.69697e-05	-0.123683
CCDC59	chr12_-_82751048_82752000	chr12	-	82751048	82752000	3.4504e-28	2.71619e-26	-0.236415
DNAJC8	chr1_-_28530333_28531767	chr1	-	28530333	28531767	0.000721095	0.00195029	-0.0231615
DNAJC8	chr1_-_28536577_28537080	chr1	-	28536577	28537080	1.46092e-21	6.35807e-20	-0.178877
DNAJC8	chr1_-_28555534_28556640	chr1	-	28555534	28556640	0.00230614	0.00551801	-0.54042
ATP5IF1	chr1_+_28562963_28564346	chr1	+	28562963	28564346	3.45364e-06	1.58183e-05	-0.0315351
SNHG3	chr1_+_28833597_28834638	chr1	+	28833597	28834638	2.44673e-08	1.74884e-07	-0.0109088
C12orf29	chr12_+_88437492_88439357	chr12	+	88437492	88439357	2.90841e-05	0.000108506	-0.128025
C12orf29	chr12_+_88439556_88440582	chr12	+	88439556	88440582	1.06282e-09	9.8431e-09	-0.131641
C12orf29	chr12_+_88440753_88442009	chr12	+	88440753	88442009	0.0059438	0.0128456	-0.131423
RCC1	chr1_+_28856451_28857033	chr1	+	28856451	28857033	1.89962e-09	1.67972e-08	-0.508862
RCC1	chr1_+_28858502_28858681	chr1	+	28858502	28858681	0.00129609	0.00329584	-0.0536129
RCC1	chr1_+_28862538_28862772	chr1	+	28862538	28862772	1.51462e-15	3.37529e-14	-0.176022
RCC1	chr1_+_28863411_28864342	chr1	+	28863411	28864342	1.87957e-33	2.19368e-31	-0.279194
KITLG	chr12_-_88900914_88909309	chr12	-	88900914	88909309	1.94156e-06	9.38053e-06	-0.0787121
KITLG	chr12_-_88910267_88912472	chr12	-	88910267	88912472	8.16983e-06	3.44965e-05	-0.0553557
TRNAU1AP	chr1_+_28897850_28898377	chr1	+	28897850	28898377	3.51732e-12	4.94621e-11	-0.249742
RIMKLB	chr12_+_8902688_8904551	chr12	+	8902688	8904551	1.20295e-09	1.10281e-08	-0.138641
RIMKLB	chr12_+_8904639_8906484	chr12	+	8904639	8906484	0.0103187	0.0209677	-0.026211
SNHG12	chr1_-_28905192_28906043	chr1	-	28905192	28906043	2.05016e-40	3.74717e-38	-0.469109
SNHG12	chr1_-_28906493_28906935	chr1	-	28906493	28906935	1.35657e-12	2.02874e-11	-0.0503827
RIMKLB	chr12_+_8906689_8925915	chr12	+	8906689	8925915	2.59716e-29	2.22645e-27	-0.174532
SNHG12	chr1_-_28907158_28907604	chr1	-	28907158	28907604	6.29144e-45	1.46562e-42	-0.174799
RIMKLB	chr12_+_8929673_8930184	chr12	+	8929673	8930184	0.0107328	0.0217072	0.025046
RIMKLB	chr12_+_8932708_8933169	chr12	+	8932708	8933169	0.00474246	0.0105023	-0.0304013
ATP2B1	chr12_-_89993076_89995101	chr12	-	89993076	89995101	1.29914e-09	1.18495e-08	-0.144764
ATP2B1	chr12_-_89995210_89996818	chr12	-	89995210	89996818	2.5177e-11	3.08151e-10	-0.125137
ATP2B1	chr12_-_89997031_89997487	chr12	-	89997031	89997487	7.02495e-07	3.7265e-06	-0.149975
ATP2B1	chr12_-_89997702_89997930	chr12	-	89997702	89997930	9.92227e-12	1.29752e-10	-0.201618
ATP2B1	chr12_-_90003820_90004196	chr12	-	90003820	90004196	3.04867e-10	3.10534e-09	-0.0869505
ATP2B1	chr12_-_90004285_90004968	chr12	-	90004285	90004968	5.68557e-05	0.000198738	-0.0768806
ATP2B1	chr12_-_90005149_90010577	chr12	-	90005149	90010577	5.14944e-05	0.000181804	-0.0571299
ATP2B1	chr12_-_90010816_90013774	chr12	-	90010816	90013774	1.53982e-10	1.65075e-09	-0.195959
ATP2B1	chr12_-_90015568_90017958	chr12	-	90015568	90017958	9.66228e-05	0.000319915	-0.077765
ATP2B1	chr12_-_90060138_90061378	chr12	-	90060138	90061378	0.0151274	0.0294169	-0.110966
YTHDF2	chr1_+_29063659_29064168	chr1	+	29063659	29064168	1.34544e-13	2.31361e-12	-0.164004
YTHDF2	chr1_+_29064850_29068913	chr1	+	29064850	29068913	7.59035e-21	3.08115e-19	-0.196482
M6PR	chr12_-_9094536_9095010	chr12	-	9094536	9095010	1.6495e-06	8.09153e-06	-0.079321
M6PR	chr12_-_9096131_9096395	chr12	-	9096131	9096395	1.6766e-16	4.22004e-15	-0.0961443
M6PR	chr12_-_9098180_9098823	chr12	-	9098180	9098823	3.68161e-08	2.54047e-07	-0.0362139
M6PR	chr12_-_9099001_9101901	chr12	-	9099001	9101901	4.0834e-07	2.27302e-06	-0.1014
BTG1	chr12_-_92538223_92539162	chr12	-	92538223	92539162	5.84163e-27	4.14228e-25	-0.659309
NONE	chr12_+_9297669_9300057	chr12	+	9297669	9300057	2.89731e-35	3.79134e-33	-0.442527
NONE	chr12_+_9300100_9307157	chr12	+	9300100	9307157	1.60576e-14	3.14086e-13	-0.331725
NUDT4P2	chr12_+_93788495_93789263	chr12	+	93788495	93789263	0.00969815	0.0198418	-0.0680011
UBE2N	chr12_-_93803855_93804508	chr12	-	93803855	93804508	9.23698e-38	1.44127e-35	-0.188807
UBE2N	chr12_-_93804650_93804827	chr12	-	93804650	93804827	2.44648e-12	3.52405e-11	-0.156153
LOC642846	chr12_+_9451463_9451854	chr12	+	9451463	9451854	0.00284594	0.00665813	-0.239758
LOC642846	chr12_+_9462616_9462933	chr12	+	9462616	9462933	0.00220225	0.00529648	-0.3559
SRSF4	chr1_-_29492576_29493239	chr1	-	29492576	29493239	4.75533e-07	2.61268e-06	-0.259931
DDX12P	chr12_-_9574087_9574412	chr12	-	9574087	9574412	0.00308562	0.00715713	-0.222844
METAP2	chr12_+_95887993_95888731	chr12	+	95887993	95888731	1.82284e-08	1.33564e-07	-0.101908
METAP2	chr12_+_95888914_95889778	chr12	+	95888914	95889778	1.01644e-15	2.31375e-14	-0.128621
METAP2	chr12_+_95889874_95897818	chr12	+	95889874	95897818	0.00197144	0.00479807	0.291687
SNRPF	chr12_+_96259166_96259781	chr12	+	96259166	96259781	0.00223213	0.00536087	-0.0324275
LTA4H	chr12_-_96408777_96409359	chr12	-	96408777	96409359	1.31198e-06	6.5708e-06	-0.0555027
CDK17	chr12_-_96674057_96674584	chr12	-	96674057	96674584	0.00483031	0.0106748	-0.154901
CDK17	chr12_-_96691110_96691403	chr12	-	96691110	96691403	2.91636e-07	1.67457e-06	-0.265919
TMPO	chr12_+_98921790_98925456	chr12	+	98921790	98925456	2.02396e-09	1.78045e-08	-0.0550122
TMPO	chr12_+_98925616_98926599	chr12	+	98925616	98926599	1.4037e-09	1.27243e-08	-0.211127
CUL2	chr10_-_35321422_35322092	chr10	-	35321422	35322092	1.10646e-07	6.93707e-07	-0.106344
TMPO	chr12_+_98938315_98938727	chr12	+	98938315	98938727	2.24426e-09	1.95815e-08	-0.0738411
TMPO	chr12_+_98938839_98940135	chr12	+	98938839	98940135	1.20747e-06	6.09058e-06	-0.0727727
TMPO	chr12_+_98940225_98941349	chr12	+	98940225	98941349	1.33776e-13	2.30109e-12	-0.117883
SLC25A3	chr12_+_98987518_98987751	chr12	+	98987518	98987751	1.22417e-16	3.1342e-15	-0.249602
SLC25A3	chr12_+_98987913_98989209	chr12	+	98987913	98989209	6.17081e-12	8.35037e-11	0.162539
SLC25A3	chr12_+_98989626_98991632	chr12	+	98989626	98991632	2.95504e-25	1.80509e-23	-0.0686095
WNK1	chr12_+_990165_990856	chr12	+	990165	990856	0.016698	0.0321153	-0.290658
WNK1	chr12_+_992225_992559	chr12	+	992225	992559	1.5206e-05	6.04175e-05	-0.192349
WNK1	chr12_+_992734_992938	chr12	+	992734	992938	5.78528e-06	2.5231e-05	-0.202059
WNK1	chr12_+_995250_996385	chr12	+	995250	996385	0.000230234	0.000699339	-0.190756
WNK1	chr12_+_996470_998304	chr12	+	996470	998304	2.02319e-06	9.73652e-06	-0.227361
WNK1	chr12_+_998389_999617	chr12	+	998389	999617	2.19595e-08	1.58528e-07	-0.224904
TM9SF2	chr13_+_100188991_100189991	chr13	+	100188991	100189991	1.91445e-14	3.70785e-13	-0.119883
TM9SF2	chr13_+_100191811_100192966	chr13	+	100191811	100192966	1.46136e-07	8.93346e-07	-0.0501647
ZIC5	chr13_-_100622183_100622379	chr13	-	100622183	100622379	1.38949e-07	8.53269e-07	-0.396475
DPCD	chr10_+_103368801_103369122	chr10	+	103368801	103369122	0.00141687	0.00357021	0.26135
TPP2	chr13_+_103268854_103271070	chr13	+	103268854	103271070	2.13591e-06	1.02252e-05	0.268223
TPP2	chr13_+_103271196_103275225	chr13	+	103271196	103275225	0.000106184	0.000348212	-0.129453
TPP2	chr13_+_103281959_103282444	chr13	+	103281959	103282444	0.000925823	0.00243866	-0.0872856
TPP2	chr13_+_103286448_103287935	chr13	+	103286448	103287935	0.00817245	0.017044	-0.0898419
TPP2	chr13_+_103290665_103292618	chr13	+	103290665	103292618	0.000781198	0.00209529	-0.113433
TPP2	chr13_+_103297023_103297257	chr13	+	103297023	103297257	1.55341e-16	3.92413e-15	-0.26415
TPP2	chr13_+_103298740_103299555	chr13	+	103298740	103299555	9.64711e-13	1.47317e-11	-0.274576
TPP2	chr13_+_103328765_103330575	chr13	+	103328765	103330575	3.72291e-11	4.4278e-10	-0.212368
TEX30	chr13_-_103418930_103419621	chr13	-	103418930	103419621	3.06091e-05	0.000113653	-0.156656
TEX30	chr13_-_103421891_103422360	chr13	-	103421891	103422360	4.46741e-08	3.02954e-07	-0.248722
ERCC5	chr13_+_103518261_103518610	chr13	+	103518261	103518610	5.27093e-09	4.28035e-08	-0.411083
ERCC5	chr13_+_103518731_103518980	chr13	+	103518731	103518980	0.00521004	0.0114219	-0.217972
ARGLU1	chr13_-_107209479_107209905	chr13	-	107209479	107209905	1.19999e-06	6.0568e-06	-0.0327345
ARGLU1	chr13_-_107209964_107211778	chr13	-	107209964	107211778	0.000410554	0.00117595	-0.0144975
NAXD	chr13_+_111276626_111277535	chr13	+	111276626	111277535	0.00202614	0.00491688	-0.144804
NAXD	chr13_+_111287482_111287813	chr13	+	111287482	111287813	0.0162557	0.0313587	0.0447757
NAXD	chr13_+_111287935_111289292	chr13	+	111287935	111289292	0.000152553	0.000482909	-0.0545193
NAXD	chr13_+_111289596_111290723	chr13	+	111289596	111290723	1.05379e-26	7.31329e-25	-0.377914
CARS2	chr13_-_111353902_111357866	chr13	-	111353902	111357866	1.13075e-07	7.07474e-07	-0.116852
CREM	chr10_+_35500317_35500582	chr10	+	35500317	35500582	0.000128029	0.000412201	0.0120054
CARS2	chr13_-_111357918_111358215	chr13	-	111357918	111358215	7.3979e-08	4.79901e-07	-0.0859857
ING1	chr13_+_111368355_111371574	chr13	+	111368355	111371574	1.24222e-07	7.70484e-07	-0.295404
ANKRD10	chr13_-_111532459_111535456	chr13	-	111532459	111535456	0.000684439	0.00186021	-0.0851269
ARHGEF7	chr13_+_111806068_111806250	chr13	+	111806068	111806250	3.06704e-13	5.0175e-12	-0.269312
ARHGEF7	chr13_+_111857720_111862217	chr13	+	111857720	111862217	4.57426e-09	3.75832e-08	-0.187059
ARHGEF7	chr13_+_111926299_111927076	chr13	+	111926299	111927076	4.26531e-05	0.000153383	-0.226879
ARHGEF7	chr13_+_111930020_111932617	chr13	+	111930020	111932617	1.65826e-05	6.53147e-05	-0.273161
ARHGEF7	chr13_+_111933024_111935484	chr13	+	111933024	111935484	2.09383e-08	1.51753e-07	-0.342234
ARHGEF7	chr13_+_111935710_111938492	chr13	+	111935710	111938492	6.5067e-08	4.26764e-07	-0.381257
TUBGCP3	chr13_-_113170889_113173287	chr13	-	113170889	113173287	3.66928e-05	0.000133902	-0.206768
TUBGCP3	chr13_-_113202066_113202420	chr13	-	113202066	113202420	3.37713e-05	0.000124207	-0.160403
TUBGCP3	chr13_-_113209319_113210364	chr13	-	113209319	113210364	0.00618412	0.0133022	-0.101347
TUBGCP3	chr13_-_113212744_113213634	chr13	-	113212744	113213634	0.00608069	0.0131072	0.198849
PCID2	chr13_-_113832322_113832486	chr13	-	113832322	113832486	6.46392e-10	6.22326e-09	-0.0576287
PCID2	chr13_-_113832601_113833274	chr13	-	113832601	113833274	2.22665e-06	1.06199e-05	-0.102511
PCID2	chr13_-_113835544_113838099	chr13	-	113835544	113838099	0.00018304	0.000569026	-0.046303
PCID2	chr13_-_113838342_113838658	chr13	-	113838342	113838658	3.62524e-11	4.32058e-10	-0.257174
PCID2	chr13_-_113838801_113839797	chr13	-	113838801	113839797	5.84655e-47	1.50029e-44	-0.274266
PCID2	chr13_-_113839874_113840061	chr13	-	113839874	113840061	2.48491e-11	3.04402e-10	-0.092506
PCID2	chr13_-_113845289_113849383	chr13	-	113845289	113849383	7.87303e-29	6.50769e-27	-0.209896
PCID2	chr13_-_113849439_113850493	chr13	-	113849439	113850493	1.02749e-13	1.79483e-12	-0.150503
PCID2	chr13_-_113851557_113852503	chr13	-	113851557	113852503	8.88846e-09	6.9159e-08	-0.0978146
PCID2	chr13_-_113852578_113854739	chr13	-	113852578	113854739	0.000107978	0.000353456	-0.0699603
CUL4A	chr13_+_113864089_113864285	chr13	+	113864089	113864285	1.82866e-09	1.62211e-08	-0.155994
CUL4A	chr13_+_113873362_113882288	chr13	+	113873362	113882288	4.12753e-13	6.63169e-12	-0.197989
CUL4A	chr13_+_113882359_113883758	chr13	+	113882359	113883758	5.46731e-36	7.54805e-34	-0.21956
CUL4A	chr13_+_113887653_113888209	chr13	+	113887653	113888209	2.0452e-09	1.79759e-08	-0.0675849
CUL4A	chr13_+_113888300_113889375	chr13	+	113888300	113889375	3.00591e-30	2.76952e-28	-0.0839718
CUL4A	chr13_+_113889459_113891135	chr13	+	113889459	113891135	4.89952e-22	2.22594e-20	-0.0787755
CUL4A	chr13_+_113891204_113893745	chr13	+	113891204	113893745	2.5041e-26	1.68097e-24	-0.0914548
CUL4A	chr13_+_113897474_113898722	chr13	+	113897474	113898722	9.48615e-07	4.89403e-06	-0.0881757
CUL4A	chr13_+_113898828_113899261	chr13	+	113898828	113899261	1.20968e-13	2.09265e-12	-0.0751486
CUL4A	chr13_+_113899551_113900268	chr13	+	113899551	113900268	4.27815e-41	8.13488e-39	-0.147396
CUL4A	chr13_+_113900377_113907394	chr13	+	113900377	113907394	1.58941e-33	1.86313e-31	-0.184386
CUL4A	chr13_+_113907509_113909005	chr13	+	113907509	113909005	3.31655e-15	7.07484e-14	-0.0780273
LAMP1	chr13_+_113964177_113965022	chr13	+	113964177	113965022	6.08775e-12	8.24661e-11	-0.0331013
LAMP1	chr13_+_113973971_113974658	chr13	+	113973971	113974658	3.4046e-05	0.000125103	-0.0500638
ZNF248	chr10_-_38120240_38121951	chr10	-	38120240	38121951	0.000181679	0.000565275	-0.314805
TFDP1	chr13_+_114288348_114288847	chr13	+	114288348	114288847	0.000138998	0.000444016	-0.0803815
TFDP1	chr13_+_114288917_114290290	chr13	+	114288917	114290290	0.000107072	0.000350782	-0.0680087
TFDP1	chr13_+_114292211_114294433	chr13	+	114292211	114294433	1.34198e-08	1.00844e-07	-0.213602
CDC16	chr13_+_115002371_115004463	chr13	+	115002371	115004463	5.87434e-08	3.88858e-07	-0.198331
CDC16	chr13_+_115007755_115008730	chr13	+	115007755	115008730	6.2069e-08	4.08907e-07	-0.283731
CDC16	chr13_+_115008823_115009329	chr13	+	115008823	115009329	6.71583e-09	5.34919e-08	-0.365317
CDC16	chr13_+_115009464_115010363	chr13	+	115009464	115010363	5.89004e-10	5.71127e-09	-0.28709
CDC16	chr13_+_115011524_115012404	chr13	+	115011524	115012404	1.69815e-09	1.51547e-08	-0.185575
CDC16	chr13_+_115027423_115028352	chr13	+	115027423	115028352	0.002238	0.00537322	-0.17418
CHAMP1	chr13_+_115086707_115087536	chr13	+	115086707	115087536	9.50758e-06	3.95606e-05	-0.308459
PUM1	chr1_-_31423108_31425079	chr1	-	31423108	31425079	0.0011394	0.00293578	-0.144275
PUM1	chr1_-_31426828_31427789	chr1	-	31426828	31427789	2.86235e-07	1.64662e-06	-0.289881
KLF6	chr10_-_3821782_3822296	chr10	-	3821782	3822296	7.00819e-07	3.71863e-06	0.21128
KLF6	chr10_-_3822421_3823831	chr10	-	3822421	3823831	0.00143705	0.00361556	0.125183
PUM1	chr1_-_31447649_31452907	chr1	-	31447649	31452907	2.0416e-08	1.48276e-07	-0.203337
KLF6	chr10_-_3824406_3825406	chr10	-	3824406	3825406	8.03486e-12	1.06707e-10	0.168651
PUM1	chr1_-_31478878_31479839	chr1	-	31478878	31479839	0.00241236	0.0057458	-0.171267
SNRNP40	chr1_-_31734023_31734374	chr1	-	31734023	31734374	4.46655e-13	7.14414e-12	-0.657914
SNRNP40	chr1_-_31762266_31764758	chr1	-	31762266	31764758	0.000677619	0.00184335	-0.0760068
SNRNP40	chr1_-_31764853_31766064	chr1	-	31764853	31766064	2.02216e-23	1.04257e-21	-0.131345
MPHOSPH8	chr13_+_20244503_20244978	chr13	+	20244503	20244978	0.000441038	0.00125336	-0.348795
PSPC1	chr13_-_20277500_20279800	chr13	-	20277500	20279800	9.93792e-12	1.29937e-10	-0.251079
PSPC1	chr13_-_20279971_20283680	chr13	-	20279971	20283680	1.51728e-06	7.50067e-06	-0.207868
PEF1	chr1_-_32098239_32098758	chr1	-	32098239	32098758	0.0012677	0.00323125	-0.149053
XPO4	chr13_-_21361196_21361618	chr13	-	21361196	21361618	3.50872e-07	1.98108e-06	-0.258942
XPO4	chr13_-_21374464_21374968	chr13	-	21374464	21374968	6.9149e-05	0.000236891	-0.190652
XPO4	chr13_-_21382720_21383220	chr13	-	21382720	21383220	5.19232e-07	2.82933e-06	-0.169138
XPO4	chr13_-_21383364_21383928	chr13	-	21383364	21383928	4.83297e-08	3.25296e-07	-0.154102
XPO4	chr13_-_21396017_21396269	chr13	-	21396017	21396269	0.0012788	0.00325683	-0.113949
XPO4	chr13_-_21396428_21401204	chr13	-	21396428	21401204	0.000172138	0.000538418	-0.162134
XPO4	chr13_-_21417187_21417907	chr13	-	21417187	21417907	1.79223e-05	7.00536e-05	-0.12309
LATS2	chr13_-_21563443_21565409	chr13	-	21563443	21565409	8.79335e-08	5.62317e-07	-0.302964
SAP18	chr13_+_21714820_21715023	chr13	+	21714820	21715023	2.67138e-59	1.20674e-56	-0.159131
SAP18	chr13_+_21719423_21720942	chr13	+	21719423	21720942	2.16216e-06	1.03399e-05	-0.287689
MRPL57	chr13_+_21750856_21751049	chr13	+	21750856	21751049	2.05779e-14	3.96762e-13	-0.260036
PTP4A2	chr1_-_32375713_32377295	chr1	-	32375713	32377295	0.00424838	0.00952322	-0.0210918
PTP4A2	chr1_-_32377442_32381494	chr1	-	32377442	32381494	1.29149e-11	1.65814e-10	0.347914
GOT1	chr10_-_101166006_101166481	chr10	-	101166006	101166481	8.97334e-08	5.73008e-07	-0.0526828
KHDRBS1	chr1_+_32497241_32498787	chr1	+	32497241	32498787	7.98968e-06	3.38066e-05	-0.0674341
KHDRBS1	chr1_+_32502644_32503434	chr1	+	32502644	32503434	0.000404445	0.00116023	-0.0790934
KHDRBS1	chr1_+_32503720_32504151	chr1	+	32503720	32504151	0.0191103	0.0362027	0.234297
KHDRBS1	chr1_+_32505174_32508126	chr1	+	32505174	32508126	3.68102e-07	2.06921e-06	-0.111465
CENPJ	chr13_-_25458601_25459412	chr13	-	25458601	25459412	3.2642e-05	0.000120463	-0.343774
ZNF37BP	chr10_-_43047262_43047436	chr10	-	43047262	43047436	0.0036577	0.00833163	-0.200168
NUP58	chr13_+_25876018_25877238	chr13	+	25876018	25877238	0.00060482	0.00166463	-0.124237
NUP58	chr13_+_25882086_25883383	chr13	+	25882086	25883383	3.93751e-17	1.06818e-15	-0.281272
NUP58	chr13_+_25887170_25887750	chr13	+	25887170	25887750	4.94612e-18	1.48851e-16	-0.282615
NUP58	chr13_+_25887889_25889493	chr13	+	25887889	25889493	3.13455e-26	2.08135e-24	-0.331158
NUP58	chr13_+_25893488_25894666	chr13	+	25893488	25894666	2.49472e-10	2.58097e-09	-0.306591
NUP58	chr13_+_25899206_25901052	chr13	+	25899206	25901052	4.95094e-08	3.32511e-07	-0.191259
NUP58	chr13_+_25901172_25901566	chr13	+	25901172	25901566	9.5862e-09	7.41413e-08	-0.212626
NUP58	chr13_+_25911172_25912772	chr13	+	25911172	25912772	2.85147e-09	2.43738e-08	-0.26958
NUP58	chr13_+_25912869_25914101	chr13	+	25912869	25914101	1.13572e-07	7.10085e-07	-0.210628
KPNA6	chr1_+_32623962_32624999	chr1	+	32623962	32624999	4.92292e-09	4.02143e-08	-0.11892
KPNA6	chr1_+_32625132_32626214	chr1	+	32625132	32626214	3.41629e-06	1.56634e-05	-0.143102
KPNA6	chr1_+_32627647_32627960	chr1	+	32627647	32627960	4.33432e-25	2.60833e-23	-0.261866
TXLNA	chr1_+_32645377_32645913	chr1	+	32645377	32645913	1.0573e-15	2.40074e-14	-0.219721
TXLNA	chr1_+_32646115_32646841	chr1	+	32646115	32646841	2.98702e-17	8.21965e-16	-0.183681
TXLNA	chr1_+_32653725_32655654	chr1	+	32653725	32655654	2.17072e-30	2.02083e-28	-0.358236
TXLNA	chr1_+_32658031_32658256	chr1	+	32658031	32658256	2.82885e-16	6.92196e-15	-0.204264
TXLNA	chr1_+_32658332_32658807	chr1	+	32658332	32658807	1.68577e-27	1.25322e-25	-0.306565
TXLNA	chr1_+_32658901_32659664	chr1	+	32658901	32659664	2.12975e-17	5.97279e-16	-0.208091
IQCC	chr1_+_32671324_32671753	chr1	+	32671324	32671753	0.00491097	0.0108334	-0.360269
IQCC	chr1_+_32671898_32672108	chr1	+	32671898	32672108	0.00442159	0.00986778	-0.30111
RNF6	chr13_-_26792743_26793592	chr13	-	26792743	26793592	1.06295e-08	8.14376e-08	-0.169768
RNF6	chr13_-_26793804_26795383	chr13	-	26793804	26795383	1.20942e-05	4.91648e-05	-0.145649
EIF3I	chr1_+_32688231_32689633	chr1	+	32688231	32689633	3.81897e-12	5.33747e-11	-0.0630049
EIF3I	chr1_+_32689722_32690009	chr1	+	32689722	32690009	3.65504e-11	4.35292e-10	-0.068297
ZNF33B	chr10_-_43127472_43127741	chr10	-	43127472	43127741	4.93709e-05	0.000174998	-0.275773
CDK8	chr13_+_26970491_26971288	chr13	+	26970491	26971288	6.17697e-08	4.07129e-07	-0.290224
CDK8	chr13_+_26974687_26975404	chr13	+	26974687	26975404	1.01578e-06	5.2082e-06	-0.308834
CDK8	chr13_+_26975761_26978091	chr13	+	26975761	26978091	3.99154e-05	0.000144484	-0.232995
BMS1	chr10_+_43278446_43279808	chr10	+	43278446	43279808	1.01823e-07	6.43377e-07	-0.372544
RPL21	chr13_+_27828418_27829377	chr13	+	27828418	27829377	4.33736e-34	5.25568e-32	-0.0925554
RASL11A	chr13_+_27845205_27845619	chr13	+	27845205	27845619	0.000758458	0.00204057	-0.344337
HDAC1	chr1_+_32793278_32794667	chr1	+	32793278	32794667	1.70093e-07	1.02563e-06	-0.17792
HDAC1	chr1_+_32794761_32796177	chr1	+	32794761	32796177	1.28086e-11	1.64566e-10	-0.187222
HDAC1	chr1_+_32796509_32797073	chr1	+	32796509	32797073	1.65346e-14	3.22836e-13	-0.180959
HDAC1	chr1_+_32797407_32797689	chr1	+	32797407	32797689	7.64599e-15	1.55685e-13	-0.2491
HDAC1	chr1_+_32797843_32798300	chr1	+	32797843	32798300	8.17274e-20	2.9913e-18	-0.244725
HDAC1	chr1_+_32798350_32798616	chr1	+	32798350	32798616	4.61561e-26	3.02446e-24	-0.230146
GTF3A	chr13_+_28003526_28004005	chr13	+	28003526	28004005	1.44896e-09	1.30996e-08	-0.569642
BMS1	chr10_+_43281120_43282614	chr10	+	43281120	43282614	0.000306284	0.000903874	-0.120872
MARCKSL1	chr1_-_32800698_32801546	chr1	-	32800698	32801546	2.08376e-48	5.69942e-46	-0.457192
GTF3A	chr13_+_28008356_28008940	chr13	+	28008356	28008940	0.000724467	0.00195845	-0.0384966
BMS1	chr10_+_43282695_43285769	chr10	+	43282695	43285769	6.93193e-16	1.6102e-14	-0.312561
BMS1	chr10_+_43285959_43287073	chr10	+	43285959	43287073	5.65588e-09	4.56573e-08	-0.149048
BMS1	chr10_+_43287217_43287939	chr10	+	43287217	43287939	8.9517e-07	4.64023e-06	-0.193658
POLR1D	chr13_+_28195277_28195472	chr13	+	28195277	28195472	0.00137401	0.00347293	-0.332308
BSDC1	chr1_-_32832255_32834046	chr1	-	32832255	32834046	5.6266e-11	6.49753e-10	-0.422345
BMS1	chr10_+_43288062_43288403	chr10	+	43288062	43288403	1.74091e-07	1.04767e-06	-0.194009
BMS1	chr10_+_43288592_43289298	chr10	+	43288592	43289298	9.60017e-08	6.0963e-07	-0.144815
PAN3	chr13_+_28845003_28846116	chr13	+	28845003	28846116	3.84653e-05	0.000139718	-0.291931
POMP	chr13_+_29233324_29233954	chr13	+	29233324	29233954	0.000120557	0.00039037	-0.350974
BMS1	chr10_+_43292679_43292868	chr10	+	43292679	43292868	0.000761718	0.00204839	-0.126453
BMS1	chr10_+_43292971_43293914	chr10	+	43292971	43293914	0.00228901	0.00548168	-0.129821
SLC7A1	chr13_-_30088720_30090273	chr13	-	30088720	30090273	6.03377e-05	0.000209651	-0.233133
SLC7A1	chr13_-_30090383_30091279	chr13	-	30090383	30091279	0.00015868	0.000500464	-0.181943
SLC7A1	chr13_-_30091447_30091708	chr13	-	30091447	30091708	0.000743603	0.00200471	-0.163841
BMS1	chr10_+_43294073_43297583	chr10	+	43294073	43297583	1.92127e-05	7.45916e-05	-0.148976
BMS1	chr10_+_43312120_43312764	chr10	+	43312120	43312764	5.75629e-09	4.64034e-08	-0.153006
HMGB1	chr13_-_31036849_31037342	chr13	-	31036849	31037342	1.48596e-38	2.42264e-36	-0.0591818
HMGB1	chr13_-_31037489_31037666	chr13	-	31037489	31037666	2.94221e-08	2.07002e-07	-0.0309718
RBBP4	chr1_+_33133999_33134338	chr1	+	33133999	33134338	2.51121e-06	1.18444e-05	-0.148562
BMS1	chr10_+_43316136_43316380	chr10	+	43316136	43316380	4.4654e-16	1.06216e-14	-0.323525
HSPH1	chr13_-_31711677_31712542	chr13	-	31711677	31712542	8.85001e-05	0.000295659	0.175225
HSPH1	chr13_-_31712729_31712916	chr13	-	31712729	31712916	0.00640491	0.0137233	0.298707
HSPH1	chr13_-_31715396_31717927	chr13	-	31715396	31717927	2.52533e-07	1.46913e-06	-0.212686
HSPH1	chr13_-_31718060_31719698	chr13	-	31718060	31719698	2.50824e-09	2.16711e-08	-0.232363
BMS1	chr10_+_43317632_43318564	chr10	+	43317632	43318564	5.7685e-14	1.04486e-12	-0.274688
HSPH1	chr13_-_31725879_31726987	chr13	-	31725879	31726987	5.96821e-06	2.59555e-05	-0.165488
NPM3	chr10_-_103541611_103542013	chr10	-	103541611	103542013	1.88415e-14	3.6518e-13	-0.0768206
HSPH1	chr13_-_31733000_31735611	chr13	-	31733000	31735611	2.38143e-13	3.96054e-12	-0.259416
BMS1	chr10_+_43325870_43326312	chr10	+	43325870	43326312	0.000165864	0.000520752	-0.0638289
YARS	chr1_-_33245124_33245684	chr1	-	33245124	33245684	0.00260966	0.00616276	-0.0419199
YARS	chr1_-_33252048_33252539	chr1	-	33252048	33252539	0.000225991	0.000687788	-0.0705017
N4BP2L2	chr13_-_33095586_33096317	chr13	-	33095586	33096317	0.0123229	0.0245377	-0.12816
N4BP2L2	chr13_-_33111164_33112753	chr13	-	33111164	33112753	1.96906e-08	1.43404e-07	-0.310262
PDS5B	chr13_+_33223017_33225939	chr13	+	33223017	33225939	0.00267432	0.00629928	-0.238389
PDS5B	chr13_+_33261422_33262591	chr13	+	33261422	33262591	5.28873e-06	2.3275e-05	-0.314719
PDS5B	chr13_+_33271039_33273865	chr13	+	33271039	33273865	3.26568e-05	0.000120507	-0.302027
PDS5B	chr13_+_33332791_33333764	chr13	+	33332791	33333764	0.00012947	0.000416331	-0.156418
PDS5B	chr13_+_33334858_33338625	chr13	+	33334858	33338625	0.000432536	0.00123175	-0.234787
RFC3	chr13_+_34395406_34398052	chr13	+	34395406	34398052	3.94708e-14	7.30305e-13	-0.136189
RFC3	chr13_+_34398121_34399924	chr13	+	34398121	34399924	1.36615e-09	1.2411e-08	-0.109002
RFC3	chr13_+_34400023_34403971	chr13	+	34400023	34403971	7.85078e-11	8.83942e-10	-0.121797
RFC3	chr13_+_34404154_34404854	chr13	+	34404154	34404854	2.36353e-09	2.05306e-08	-0.162975
RFC3	chr13_+_34404992_34405391	chr13	+	34404992	34405391	3.7004e-13	5.98792e-12	-0.218345
RFC3	chr13_+_34405491_34409283	chr13	+	34405491	34409283	1.96351e-11	2.44658e-10	-0.201529
RFC3	chr13_+_34409354_34410239	chr13	+	34409354	34410239	2.09769e-08	1.52004e-07	-0.224699
AK2	chr1_-_33476434_33477673	chr1	-	33476434	33477673	9.19036e-09	7.13092e-08	-0.185782
AK2	chr1_-_33487304_33490041	chr1	-	33487304	33490041	0.000123539	0.000399143	-0.017441
HNRNPF	chr10_-_43890136_43891902	chr10	-	43890136	43891902	7.63926e-26	4.91435e-24	-0.0448648
AK2	chr1_-_33490168_33497143	chr1	-	33490168	33497143	4.94712e-15	1.03301e-13	-0.475959
AK2	chr1_-_33497262_33502335	chr1	-	33497262	33502335	2.26732e-10	2.36218e-09	-0.392894
CCDC169-SOHLH2	chr13_-_36743191_36744666	chr13	-	36743191	36744666	1.02137e-08	7.85588e-08	-0.218066
CCDC169-SOHLH2	chr13_-_36747947_36748611	chr13	-	36747947	36748611	8.29085e-06	3.49588e-05	-0.172235
CCDC169-SOHLH2	chr13_-_36748704_36748857	chr13	-	36748704	36748857	4.72214e-05	0.000168127	-0.0988246
SOHLH2	chr13_-_36764193_36765930	chr13	-	36764193	36765930	0.000126401	0.000407476	-0.157825
SOHLH2	chr13_-_36766031_36767756	chr13	-	36766031	36767756	0.000188365	0.000583815	-0.170224
SPART	chr13_-_36909969_36910422	chr13	-	36909969	36910422	4.30815e-11	5.07019e-10	-0.424723
ALG5	chr13_-_37567809_37569124	chr13	-	37567809	37569124	1.58807e-07	9.63492e-07	-0.124977
ALG5	chr13_-_37569172_37569560	chr13	-	37569172	37569560	3.46317e-16	8.36665e-15	-0.207067
EXOSC8	chr13_+_37576446_37576623	chr13	+	37576446	37576623	1.31263e-14	2.59796e-13	-0.165984
EXOSC8	chr13_+_37576688_37577069	chr13	+	37576688	37577069	1.71035e-19	6.06342e-18	-0.149741
EXOSC8	chr13_+_37577144_37578651	chr13	+	37577144	37578651	4.7507e-18	1.43303e-16	-0.205396
EXOSC8	chr13_+_37578698_37580055	chr13	+	37578698	37580055	4.81624e-21	1.99334e-19	-0.213554
EXOSC8	chr13_+_37580297_37581110	chr13	+	37580297	37581110	9.38241e-12	1.23233e-10	-0.209509
EXOSC8	chr13_+_37582314_37582864	chr13	+	37582314	37582864	1.3658e-09	1.24082e-08	-0.14933
EXOSC8	chr13_+_37582972_37583319	chr13	+	37582972	37583319	5.41554e-08	3.6123e-07	-0.196036
SUPT20H	chr13_-_37583946_37584687	chr13	-	37583946	37584687	2.44478e-09	2.11773e-08	-0.500271
SUPT20H	chr13_-_37591501_37593477	chr13	-	37591501	37593477	5.19089e-06	2.28866e-05	-0.369533
SUPT20H	chr13_-_37595739_37596146	chr13	-	37595739	37596146	1.74919e-06	8.53578e-06	-0.525678
NPM3	chr10_-_103542354_103542594	chr10	-	103542354	103542594	1.08786e-20	4.34911e-19	-0.131183
UFM1	chr13_+_38928433_38932228	chr13	+	38928433	38932228	1.30806e-25	8.24593e-24	-0.378477
UFM1	chr13_+_38933470_38934176	chr13	+	38933470	38934176	5.12516e-07	2.79587e-06	-0.29916
ZNF239	chr10_-_44063469_44069083	chr10	-	44063469	44069083	0.0298558	0.0536711	-0.227167
ZNF239	chr10_-_44069125_44069986	chr10	-	44069125	44069986	0.000181973	0.000566044	-0.371604
MTRF1	chr13_-_41835051_41835825	chr13	-	41835051	41835825	0.000178178	0.000555477	-0.306846
MTRF1	chr13_-_41836617_41837619	chr13	-	41836617	41837619	0.00518414	0.0113709	-0.275387
NAA16	chr13_+_41948975_41949539	chr13	+	41948975	41949539	0.0237201	0.0438063	-0.162901
NPM3	chr10_-_103542681_103543028	chr10	-	103542681	103543028	1.29695e-16	3.30695e-15	-0.139785
TSC22D1	chr13_-_45010231_45010638	chr13	-	45010231	45010638	1.04215e-12	1.58386e-11	-0.165237
NUFIP1	chr13_-_45553401_45554023	chr13	-	45553401	45554023	3.33896e-07	1.89341e-06	-0.251151
TPT1	chr13_-_45911688_45912793	chr13	-	45911688	45912793	1.35839e-07	8.36039e-07	-0.0711226
TPT1	chr13_-_45913737_45914127	chr13	-	45913737	45914127	4.06794e-08	2.78157e-07	-0.0241625
COG3	chr13_+_46039345_46039574	chr13	+	46039345	46039574	3.67555e-06	1.67335e-05	-0.34462
COG3	chr13_+_46054425_46055363	chr13	+	46054425	46055363	7.32995e-10	6.98721e-09	-0.415659
COG3	chr13_+_46055439_46056514	chr13	+	46055439	46056514	0.00010366	0.000340794	-0.328562
ZC3H13	chr13_-_46544106_46544495	chr13	-	46544106	46544495	8.97518e-08	5.73103e-07	-0.255155
ZC3H13	chr13_-_46619199_46619524	chr13	-	46619199	46619524	1.33293e-09	1.21307e-08	-0.356609
MED4	chr13_-_48651447_48653978	chr13	-	48651447	48653978	1.8326e-09	1.62535e-08	-0.30245
WASHC2C	chr10_+_46222987_46224308	chr10	+	46222987	46224308	1.27285e-06	6.39173e-06	-0.218986
FNDC3A	chr13_+_49710737_49712881	chr13	+	49710737	49712881	2.6899e-14	5.10038e-13	-0.224553
FNDC3A	chr13_+_49741439_49742747	chr13	+	49741439	49742747	3.98811e-18	1.21445e-16	-0.184681
FNDC3A	chr13_+_49742887_49746177	chr13	+	49742887	49746177	6.84723e-08	4.46998e-07	-0.217466
FNDC3A	chr13_+_49746232_49748569	chr13	+	49746232	49748569	8.59085e-08	5.50468e-07	-0.243479
FNDC3A	chr13_+_49748695_49749501	chr13	+	49748695	49749501	3.37277e-10	3.41046e-09	-0.203095
FNDC3A	chr13_+_49761326_49762649	chr13	+	49761326	49762649	2.02721e-07	1.20284e-06	-0.130515
FNDC3A	chr13_+_49772710_49775267	chr13	+	49772710	49775267	0.00232806	0.00556448	-0.148824
KPNA3	chr13_-_50279919_50280232	chr13	-	50279919	50280232	0.000234324	0.000710544	-0.0986516
KPNA3	chr13_-_50306912_50307091	chr13	-	50306912	50307091	5.76362e-05	0.000201204	-0.111129
TRIM13	chr13_+_50571352_50571801	chr13	+	50571352	50571801	8.64615e-07	4.49595e-06	-0.204428
INTS6	chr13_-_52025310_52026112	chr13	-	52025310	52026112	1.82781e-39	3.1855e-37	-0.664199
INTS6	chr13_-_52026191_52026549	chr13	-	52026191	52026549	8.74248e-49	2.44883e-46	-0.65745
VPS36	chr13_-_52990228_52991190	chr13	-	52990228	52991190	2.51143e-09	2.16959e-08	-0.319219
VPS36	chr13_-_52991276_52992125	chr13	-	52991276	52992125	8.81943e-07	4.57759e-06	-0.222506
VPS36	chr13_-_53000201_53001122	chr13	-	53000201	53001122	1.83195e-07	1.09735e-06	-0.187085
VPS36	chr13_-_53007883_53008926	chr13	-	53007883	53008926	6.5674e-08	4.30341e-07	-0.162491
CKAP2	chr13_+_53036061_53036496	chr13	+	53036061	53036496	1.77451e-10	1.8841e-09	-0.145159
CKAP2	chr13_+_53039600_53042411	chr13	+	53039600	53042411	3.63399e-09	3.04529e-08	-0.235619
SUGT1	chr13_+_53232603_53233312	chr13	+	53232603	53233312	0.000152043	0.000481455	-0.0877901
SUGT1	chr13_+_53235705_53236782	chr13	+	53235705	53236782	4.93173e-05	0.000174829	-0.261993
SUGT1	chr13_+_53236837_53237229	chr13	+	53236837	53237229	0.000396383	0.00113947	-0.0923276
SUGT1	chr13_+_53238192_53239770	chr13	+	53238192	53239770	0.0023477	0.00560595	-0.0622268
WRAP73	chr1_-_3547681_3548028	chr1	-	3547681	3548028	0.000648774	0.00177271	-0.229429
WRAP73	chr1_-_3548221_3548775	chr1	-	3548221	3548775	2.14981e-09	1.8819e-08	-0.597198
OGA	chr10_-_103550845_103551109	chr10	-	103550845	103551109	4.72497e-09	3.87207e-08	-0.239692
ZMYM6	chr1_-_35496314_35496866	chr1	-	35496314	35496866	0.00265527	0.00625991	-0.213276
SFPQ	chr1_-_35642075_35642918	chr1	-	35642075	35642918	0.000280021	0.000834098	-0.182027
SFPQ	chr1_-_35643637_35646734	chr1	-	35643637	35646734	1.4307e-14	2.81677e-13	-0.171648
SFPQ	chr1_-_35650194_35652546	chr1	-	35650194	35652546	3.34488e-08	2.32778e-07	-0.0725015
SFPQ	chr1_-_35652852_35653521	chr1	-	35652852	35653521	2.22932e-05	8.53045e-05	0.118392
SFPQ	chr1_-_35654983_35656097	chr1	-	35654983	35656097	7.82853e-33	8.7671e-31	-0.135484
ZMYM4	chr1_+_35826856_35827218	chr1	+	35826856	35827218	0.00304084	0.0070644	-0.152221
ZMYM4	chr1_+_35853205_35854509	chr1	+	35853205	35854509	0.0164966	0.0317704	-0.123718
ZMYM4	chr1_+_35862271_35862976	chr1	+	35862271	35862976	1.19978e-06	6.05594e-06	-0.213845
DIAPH3	chr13_-_60485970_60490287	chr13	-	60485970	60490287	3.22523e-08	2.25256e-07	-0.207275
DIAPH3	chr13_-_60544192_60544984	chr13	-	60544192	60544984	1.1563e-15	2.6093e-14	-0.351028
DIAPH3	chr13_-_60545294_60548484	chr13	-	60545294	60548484	7.48835e-09	5.90931e-08	-0.295736
DIAPH3	chr13_-_60548590_60554927	chr13	-	60548590	60554927	9.44076e-16	2.15926e-14	-0.314241
DIAPH3	chr13_-_60565408_60566200	chr13	-	60565408	60566200	1.62582e-06	7.98471e-06	-0.250704
DIAPH3	chr13_-_60582783_60584665	chr13	-	60582783	60584665	1.48396e-06	7.34983e-06	-0.149127
TDRD3	chr13_+_61057980_61059931	chr13	+	61057980	61059931	0.000139396	0.000445137	-0.192359
AGO3	chr1_+_36520746_36521236	chr1	+	36520746	36521236	0.00369908	0.00841562	-0.302777
ADPRHL2	chr1_+_36556941_36557217	chr1	+	36556941	36557217	1.46925e-09	1.32654e-08	-0.389623
ADPRHL2	chr1_+_36557695_36558021	chr1	+	36557695	36558021	9.52321e-10	8.89436e-09	-0.241073
ADPRHL2	chr1_+_36558123_36558696	chr1	+	36558123	36558696	1.08163e-17	3.13471e-16	-0.377365
TRAPPC3	chr1_-_36602923_36603395	chr1	-	36602923	36603395	8.48715e-07	4.42144e-06	-0.10672
TRAPPC3	chr1_-_36603579_36605319	chr1	-	36603579	36605319	2.79309e-08	1.97415e-07	-0.142042
THRAP3	chr1_+_36690106_36691011	chr1	+	36690106	36691011	1.07723e-06	5.49267e-06	-0.274914
THRAP3	chr1_+_36724568_36724981	chr1	+	36724568	36724981	0.000632456	0.00173261	-0.548951
THRAP3	chr1_+_36757147_36758197	chr1	+	36757147	36758197	2.68463e-11	3.27156e-10	-0.109795
THRAP3	chr1_+_36766685_36767152	chr1	+	36766685	36767152	0.00625578	0.0134382	-0.110154
THRAP3	chr1_+_36767297_36769395	chr1	+	36767297	36769395	0.000103464	0.00034019	-0.0622603
MRPS15	chr1_-_36923582_36926291	chr1	-	36923582	36926291	6.34243e-11	7.25639e-10	-0.103792
MRPS15	chr1_-_36926377_36926863	chr1	-	36926377	36926863	3.03094e-11	3.66033e-10	-0.126938
MRPS15	chr1_-_36927764_36929405	chr1	-	36927764	36929405	1.66699e-19	5.91511e-18	-0.108743
MRPS15	chr1_-_36929451_36929745	chr1	-	36929451	36929745	3.37608e-14	6.3041e-13	-0.0974036
LRRC47	chr1_-_3700675_3701649	chr1	-	3700675	3701649	3.39732e-06	1.55836e-05	-0.247037
MZT1	chr13_-_73293235_73295916	chr13	-	73293235	73295916	0.000323877	0.000950484	-0.267338
BORA	chr13_+_73302145_73303062	chr13	+	73302145	73303062	1.04733e-06	5.3552e-06	-0.260253
BORA	chr13_+_73303231_73305417	chr13	+	73303231	73305417	1.64387e-09	1.47061e-08	-0.430847
BORA	chr13_+_73305525_73309096	chr13	+	73305525	73309096	3.26148e-06	1.50144e-05	-0.381134
BORA	chr13_+_73309143_73312098	chr13	+	73309143	73312098	1.19712e-06	6.04382e-06	-0.362466
BORA	chr13_+_73318699_73319117	chr13	+	73318699	73319117	0.0175122	0.0335053	-0.162292
BORA	chr13_+_73319345_73320080	chr13	+	73319345	73320080	0.0246576	0.0453335	-0.150957
DIS3	chr13_-_73334016_73334665	chr13	-	73334016	73334665	2.52927e-08	1.80273e-07	-0.167009
DIS3	chr13_-_73334789_73335499	chr13	-	73334789	73335499	9.93648e-10	9.24642e-09	-0.206628
DIS3	chr13_-_73340196_73342921	chr13	-	73340196	73342921	3.28429e-06	1.51105e-05	-0.0793648
DIS3	chr13_-_73343050_73345040	chr13	-	73343050	73345040	0.00282955	0.00662358	-0.0699838
DIS3	chr13_-_73346034_73346295	chr13	-	73346034	73346295	0.00428906	0.00960452	-0.0779698
DIS3	chr13_-_73346977_73347820	chr13	-	73346977	73347820	2.26702e-08	1.63176e-07	-0.147983
DIS3	chr13_-_73349513_73350061	chr13	-	73349513	73350061	2.12556e-13	3.55604e-12	-0.157324
DIS3	chr13_-_73350230_73351556	chr13	-	73350230	73351556	1.10818e-06	5.636e-06	-0.107817
DIS3	chr13_-_73351631_73352323	chr13	-	73351631	73352323	5.44759e-05	0.000191201	-0.0809168
DIS3	chr13_-_73355494_73355741	chr13	-	73355494	73355741	2.58381e-20	9.91705e-19	-0.362919
PIBF1	chr13_+_73356487_73357559	chr13	+	73356487	73357559	1.33676e-11	1.71205e-10	-0.285129
KLF5	chr13_+_73636872_73637960	chr13	+	73636872	73637960	1.33636e-07	8.23715e-07	-0.294914
TBC1D4	chr13_-_75861161_75863068	chr13	-	75861161	75863068	0.000497716	0.00139737	-0.190149
LMO7	chr13_+_76378677_76383288	chr13	+	76378677	76383288	2.10444e-13	3.52306e-12	-0.168103
LMO7	chr13_+_76391414_76393527	chr13	+	76391414	76393527	2.12461e-18	6.68523e-17	-0.210572
LMO7	chr13_+_76393671_76395311	chr13	+	76393671	76395311	6.10855e-12	8.27157e-11	-0.127388
LMO7	chr13_+_76398009_76407185	chr13	+	76398009	76407185	0.00351835	0.00804854	-0.11543
LMO7	chr13_+_76407301_76408360	chr13	+	76407301	76408360	1.42229e-05	5.6877e-05	-0.0881316
LMO7	chr13_+_76408523_76409286	chr13	+	76408523	76409286	2.84167e-05	0.000106279	-0.148168
LMO7	chr13_+_76409475_76410531	chr13	+	76409475	76410531	0.000183123	0.000569241	-0.096917
LMO7	chr13_+_76410593_76412274	chr13	+	76410593	76412274	5.56518e-12	7.58646e-11	-0.199475
LMO7	chr13_+_76412332_76414219	chr13	+	76412332	76414219	9.09685e-05	0.000303052	-0.0982186
LMO7	chr13_+_76414246_76414525	chr13	+	76414246	76414525	4.19441e-10	4.17077e-09	-0.14093
LMO7	chr13_+_76414631_76415243	chr13	+	76414631	76415243	3.10365e-08	2.17518e-07	-0.148466
LMO7	chr13_+_76415337_76415762	chr13	+	76415337	76415762	5.69886e-12	7.75081e-11	-0.113522
LMO7	chr13_+_76427524_76429394	chr13	+	76427524	76429394	3.19198e-11	3.83978e-10	-0.182689
LMO7	chr13_+_76429504_76430640	chr13	+	76429504	76430640	1.60699e-06	7.90127e-06	-0.116706
CLN5	chr13_+_77569363_77570035	chr13	+	77569363	77570035	0.000895043	0.00236551	-0.166518
FBXL3	chr13_-_77592857_77595646	chr13	-	77592857	77595646	2.76525e-05	0.000103678	-0.143513
MAPK8	chr10_+_49514864_49516136	chr10	+	49514864	49516136	0.000254775	0.000765879	-0.221067
MYCBP2	chr13_-_77635925_77636729	chr13	-	77635925	77636729	0.00235135	0.00561345	-0.244162
MYCBP2	chr13_-_77655786_77655970	chr13	-	77655786	77655970	6.18497e-06	2.68176e-05	-0.305535
MYCBP2	chr13_-_77663166_77664239	chr13	-	77663166	77664239	0.0121076	0.0241564	-0.284999
MYCBP2	chr13_-_77667467_77669491	chr13	-	77667467	77669491	3.48704e-05	0.000127868	-0.350907
MYCBP2	chr13_-_77669737_77670445	chr13	-	77669737	77670445	2.91441e-08	2.052e-07	-0.285297
MYCBP2	chr13_-_77670616_77671503	chr13	-	77670616	77671503	5.86718e-08	3.88421e-07	-0.243583
MYCBP2	chr13_-_77714298_77714979	chr13	-	77714298	77714979	5.97302e-07	3.21435e-06	-0.362795
MYCBP2	chr13_-_77715078_77718578	chr13	-	77715078	77718578	5.77566e-09	4.65452e-08	-0.343814
MYCBP2	chr13_-_77739526_77740462	chr13	-	77739526	77740462	0.000738038	0.00199128	-0.209765
MYCBP2	chr13_-_77759512_77760004	chr13	-	77759512	77760004	4.17303e-09	3.45565e-08	-0.270899
MYCBP2	chr13_-_77834727_77835304	chr13	-	77834727	77835304	1.89038e-10	1.99757e-09	-0.31026
MYCBP2	chr13_-_77835510_77836186	chr13	-	77835510	77836186	1.61146e-10	1.72246e-09	-0.320677
MYCBP2	chr13_-_77836264_77837784	chr13	-	77836264	77837784	1.21507e-06	6.12645e-06	-0.219826
ZC3H12A	chr1_+_37946030_37947200	chr1	+	37946030	37947200	2.47306e-05	9.37027e-05	-0.251084
MAPK8	chr10_+_49634113_49634421	chr10	+	49634113	49634421	1.13284e-07	7.08564e-07	-0.308822
NONE	chr13_-_79889128_79892954	chr13	-	79889128	79892954	1.43041e-12	2.13212e-11	-0.252755
RBM26	chr13_-_79893014_79893668	chr13	-	79893014	79893668	2.08326e-11	2.58551e-10	-0.181773
MAPK8	chr10_+_49634547_49635121	chr10	+	49634547	49635121	0.000415189	0.00118768	-0.213217
RBM26	chr13_-_79908565_79911235	chr13	-	79908565	79911235	0.000153783	0.000486376	-0.150312
RBM26	chr13_-_79915362_79916797	chr13	-	79915362	79916797	1.48463e-06	7.35293e-06	-0.12944
RBM26	chr13_-_79916966_79918381	chr13	-	79916966	79918381	5.17903e-06	2.28372e-05	-0.148958
RBM26	chr13_-_79918457_79918802	chr13	-	79918457	79918802	1.47861e-05	5.88905e-05	-0.144069
RBM26	chr13_-_79927359_79928572	chr13	-	79927359	79928572	4.90285e-12	6.74127e-11	-0.480087
RBM26	chr13_-_79929519_79932407	chr13	-	79929519	79932407	2.8607e-09	2.44486e-08	-0.2434
RBM26	chr13_-_79933821_79939711	chr13	-	79933821	79939711	3.68511e-06	1.67736e-05	-0.13936
RBM26	chr13_-_79939868_79940188	chr13	-	79939868	79940188	1.1305e-07	7.0734e-07	-0.448731
RBM26	chr13_-_79940360_79940766	chr13	-	79940360	79940766	0.000984975	0.00257728	-0.290237
NDFIP2	chr13_+_80113910_80117670	chr13	+	80113910	80117670	0.000647939	0.00177069	0.255925
NDFIP2	chr13_+_80117817_80122461	chr13	+	80117817	80122461	1.12487e-09	1.03726e-08	-0.133262
NDFIP2	chr13_+_80122529_80125150	chr13	+	80122529	80125150	1.01143e-06	5.18776e-06	-0.125433
NDFIP2	chr13_+_80125257_80126649	chr13	+	80125257	80126649	3.44183e-10	3.47284e-09	-0.163208
SNIP1	chr1_-_38018348_38019605	chr1	-	38018348	38019605	1.13176e-11	1.46652e-10	-0.351947
GNL2	chr1_-_38033365_38033874	chr1	-	38033365	38033874	6.28514e-29	5.22614e-27	-0.179695
GNL2	chr1_-_38033958_38034450	chr1	-	38033958	38034450	5.30475e-18	1.59026e-16	-0.208313
GNL2	chr1_-_38040057_38040217	chr1	-	38040057	38040217	5.68737e-05	0.000198793	0.18253
GNL2	chr1_-_38053096_38054559	chr1	-	38053096	38054559	6.5938e-05	0.000227066	-0.255771
C1orf174	chr1_-_3806637_3807131	chr1	-	3806637	3807131	2.29048e-07	1.34409e-06	-0.125467
ERCC6	chr10_-_50680516_50680953	chr10	-	50680516	50680953	0.000225149	0.000685468	-0.25132
CDCA8	chr1_+_38161622_38164575	chr1	+	38161622	38164575	5.37814e-20	2.00528e-18	-0.453943
CDCA8	chr1_+_38164649_38166106	chr1	+	38164649	38166106	8.37119e-12	1.10853e-10	-0.410522
CDCA8	chr1_+_38166193_38167424	chr1	+	38166193	38167424	5.60904e-16	1.31828e-14	-0.347268
CDCA8	chr1_+_38169019_38169790	chr1	+	38169019	38169790	6.79158e-07	3.61364e-06	-0.330336
YRDC	chr1_-_38270116_38272527	chr1	-	38270116	38272527	0.000162087	0.000510118	-0.0938154
YRDC	chr1_-_38272887_38273462	chr1	-	38272887	38273462	0.000120961	0.000391575	-0.131882
OGA	chr10_-_103557911_103558597	chr10	-	103557911	103558597	7.2363e-06	3.09277e-05	-0.10446
SF3A3	chr1_-_38444499_38444658	chr1	-	38444499	38444658	2.87154e-06	1.33772e-05	-0.0643439
SF3A3	chr1_-_38444727_38445135	chr1	-	38444727	38445135	0.000106164	0.000348154	-0.0451676
SF3A3	chr1_-_38455267_38455540	chr1	-	38455267	38455540	4.30109e-08	2.9259e-07	-0.0317505
UTP11	chr1_+_38478537_38482029	chr1	+	38478537	38482029	2.89574e-26	1.9305e-24	-0.243691
UTP11	chr1_+_38482092_38483338	chr1	+	38482092	38483338	3.48928e-21	1.46236e-19	-0.199531
UTP11	chr1_+_38484249_38484729	chr1	+	38484249	38484729	1.31452e-22	6.30474e-21	-0.121673
UTP11	chr1_+_38488481_38489215	chr1	+	38488481	38489215	7.92824e-10	7.50848e-09	-0.104252
ERCC6	chr10_-_50733272_50736461	chr10	-	50733272	50736461	0.000269152	0.000804839	-0.227493
ERCC6	chr10_-_50736571_50738764	chr10	-	50736571	50738764	4.83699e-11	5.64456e-10	-0.197377
ERCC6	chr10_-_50738886_50740587	chr10	-	50738886	50740587	0.000623868	0.00171141	-0.154518
GPC5	chr13_+_92417110_92417380	chr13	+	92417110	92417380	0.00093981	0.00247162	-0.0726602
AKIRIN1	chr1_+_39466778_39469017	chr1	+	39466778	39469017	1.87722e-13	3.16578e-12	-0.161343
AKIRIN1	chr1_+_39469090_39469715	chr1	+	39469090	39469715	1.99352e-11	2.48129e-10	-0.162809
TGDS	chr13_-_95229683_95230257	chr13	-	95229683	95230257	8.37813e-11	9.3841e-10	-0.265469
TGDS	chr13_-_95230424_95230982	chr13	-	95230424	95230982	0.000933269	0.00245614	-0.213589
TGDS	chr13_-_95231027_95232146	chr13	-	95231027	95232146	7.24128e-05	0.000246841	-0.158626
TGDS	chr13_-_95244563_95246093	chr13	-	95244563	95246093	7.32336e-09	5.7913e-08	-0.162494
IPO5	chr13_+_98642476_98642685	chr13	+	98642476	98642685	6.13646e-08	4.04642e-07	-0.0448506
IPO5	chr13_+_98643950_98645144	chr13	+	98643950	98645144	0.000189897	0.000588064	-0.16132
IPO5	chr13_+_98652899_98654719	chr13	+	98652899	98654719	5.85765e-07	3.15763e-06	-0.0793491
IPO5	chr13_+_98668035_98668981	chr13	+	98668035	98668981	1.20946e-10	1.3191e-09	-0.0424812
IPO5	chr13_+_98673387_98673988	chr13	+	98673387	98673988	2.98542e-06	1.38589e-05	-0.0690551
PABPC4	chr1_-_40026794_40027355	chr1	-	40026794	40027355	3.97166e-25	2.40127e-23	-0.325666
PABPC4	chr1_-_40027459_40027743	chr1	-	40027459	40027743	4.82836e-30	4.37582e-28	-0.427208
PABPC4	chr1_-_40028088_40029284	chr1	-	40028088	40029284	1.25739e-14	2.49415e-13	-0.25458
PABPC4	chr1_-_40029594_40030093	chr1	-	40029594	40030093	8.00776e-19	2.65051e-17	-0.275855
PABPC4	chr1_-_40030445_40030776	chr1	-	40030445	40030776	9.03394e-12	1.18952e-10	-0.188255
PABPC4	chr1_-_40031067_40033421	chr1	-	40031067	40033421	0.0002613	0.000783709	0.0720139
PABPC4	chr1_-_40033518_40034472	chr1	-	40033518	40034472	2.8492e-12	4.06452e-11	-0.196145
PABPC4	chr1_-_40034630_40035265	chr1	-	40034630	40035265	0.0155094	0.0300724	0.0840876
PABPC4	chr1_-_40035361_40035533	chr1	-	40035361	40035533	1.51061e-10	1.62207e-09	-0.121206
PABPC4	chr1_-_40035674_40036767	chr1	-	40035674	40036767	0.00804313	0.0168025	-0.118565
PABPC4	chr1_-_40037021_40038063	chr1	-	40037021	40038063	4.19433e-14	7.73305e-13	-0.154356
PABPC4	chr1_-_40038258_40041429	chr1	-	40038258	40041429	2.37739e-46	5.91775e-44	-0.351134
PABPC4	chr1_-_40041895_40042222	chr1	-	40041895	40042222	3.19735e-15	6.8352e-14	-0.0606706
NONE	chr1_*_40041905_40042222	chr1	*	40041905	40042222	0.0056633	0.0123038	-0.00483588
PPIE	chr1_+_40204603_40205835	chr1	+	40204603	40205835	2.77943e-17	7.68052e-16	-0.292212
PPIE	chr1_+_40205935_40207036	chr1	+	40205935	40207036	2.31236e-13	3.85027e-12	-0.157773
PPIE	chr1_+_40207081_40207565	chr1	+	40207081	40207565	6.65905e-12	8.96236e-11	-0.10234
PPIE	chr1_+_40208969_40209494	chr1	+	40208969	40209494	5.11517e-08	3.42702e-07	-0.134664
PPIE	chr1_+_40209596_40211045	chr1	+	40209596	40211045	8.33222e-11	9.33717e-10	-0.170679
PPIE	chr1_+_40218724_40218957	chr1	+	40218724	40218957	2.5433e-06	1.19757e-05	-0.179738
TRIT1	chr1_-_40307585_40309771	chr1	-	40307585	40309771	2.81169e-05	0.000105259	-0.145207
TRIT1	chr1_-_40309890_40310201	chr1	-	40309890	40310201	1.6099e-05	6.35933e-05	-0.13686
TRIT1	chr1_-_40312969_40313218	chr1	-	40312969	40313218	7.76714e-09	6.11092e-08	-0.170981
TRIT1	chr1_-_40313419_40313656	chr1	-	40313419	40313656	6.69172e-09	5.33182e-08	-0.286573
TRIT1	chr1_-_40313769_40315789	chr1	-	40313769	40315789	1.12519e-11	1.45871e-10	-0.293588
TRIT1	chr1_-_40319740_40322947	chr1	-	40319740	40322947	2.05816e-09	1.80805e-08	-0.231663
MFSD2A	chr1_+_40432841_40433298	chr1	+	40432841	40433298	6.97013e-06	2.9889e-05	-0.574872
CAP1	chr1_+_40525130_40525737	chr1	+	40525130	40525737	0.000406909	0.00116668	-0.0167611
CAP1	chr1_+_40530231_40531885	chr1	+	40530231	40531885	3.0549e-10	3.11078e-09	-0.0543762
CAP1	chr1_+_40531992_40533210	chr1	+	40531992	40533210	2.61099e-14	4.95803e-13	-0.0766608
CAP1	chr1_+_40536651_40537120	chr1	+	40536651	40537120	0.000124218	0.000401137	-0.0376935
PPT1	chr1_-_40557844_40558068	chr1	-	40557844	40558068	1.12078e-05	4.5905e-05	-0.0497087
ZMPSTE24	chr1_+_40726657_40728504	chr1	+	40726657	40728504	0.0167783	0.0322541	-0.149062
TIMM23B-AGAP6	chr10_+_51582272_51582794	chr10	+	51582272	51582794	2.84336e-09	2.43105e-08	-0.0478853
TIMM23B-AGAP6	chr10_+_51582939_51584614	chr10	+	51582939	51584614	2.01276e-06	9.69058e-06	-0.0649469
DYNC1H1	chr14_+_102516535_102516770	chr14	+	102516535	102516770	1.70317e-05	6.68941e-05	-0.0747603
HSP90AA1	chr14_-_102548158_102548446	chr14	-	102548158	102548446	4.76322e-21	1.9728e-19	-0.0644272
HSP90AA1	chr14_-_102551335_102551633	chr14	-	102551335	102551633	7.06938e-16	1.64082e-14	-0.0452746
TIMM23B-AGAP6	chr10_+_51585599_51586243	chr10	+	51585599	51586243	0.00224434	0.00538694	0.290664
OGA	chr10_-_103567658_103569939	chr10	-	103567658	103569939	3.77818e-05	0.000137467	-0.152972
TIMM23	chr10_-_51592619_51595639	chr10	-	51592619	51595639	5.38177e-06	2.36448e-05	-0.27792
NONE	chr14_+_103590288_103590710	chr14	+	103590288	103590710	5.47676e-06	2.40243e-05	-0.317454
TNFAIP2	chr14_+_103593029_103593340	chr14	+	103593029	103593340	7.43923e-13	1.15472e-11	-0.451315
EIF5	chr14_+_103800934_103801988	chr14	+	103800934	103801988	3.55071e-32	3.80416e-30	-0.290201
EIF5	chr14_+_103802454_103803012	chr14	+	103802454	103803012	1.55065e-07	9.43053e-07	-0.124388
EIF5	chr14_+_103803186_103803451	chr14	+	103803186	103803451	1.19477e-20	4.75528e-19	-0.262722
EIF5	chr14_+_103803564_103804662	chr14	+	103803564	103804662	3.31299e-32	3.55602e-30	-0.2407
EIF5	chr14_+_103805230_103805507	chr14	+	103805230	103805507	1.00887e-11	1.31776e-10	-0.103745
EIF5	chr14_+_103805670_103805974	chr14	+	103805670	103805974	0.000101988	0.000335762	-0.0456501
EIF5	chr14_+_103806898_103807298	chr14	+	103806898	103807298	3.08454e-12	4.37661e-11	-0.131887
EIF5	chr14_+_103807462_103808494	chr14	+	103807462	103808494	2.09165e-11	2.59482e-10	0.0249591
MARK3	chr14_+_103932130_103932307	chr14	+	103932130	103932307	0.00549964	0.0119883	-0.185577
MARK3	chr14_+_103932428_103932678	chr14	+	103932428	103932678	7.75648e-08	5.01288e-07	-0.144581
CKB	chr14_-_103986648_103986804	chr14	-	103986648	103986804	2.09272e-05	8.05647e-05	-0.0472577
CKB	chr14_-_103986929_103987598	chr14	-	103986929	103987598	2.56921e-05	9.7015e-05	-0.0435034
CKB	chr14_-_103987771_103988153	chr14	-	103987771	103988153	4.47265e-16	1.06381e-14	-0.147968
CKB	chr14_-_103988842_103989101	chr14	-	103988842	103989101	3.93556e-07	2.19902e-06	-0.0532245
TRMT61A	chr14_+_103995598_103996285	chr14	+	103995598	103996285	1.17296e-15	2.64501e-14	-0.579583
TRMT61A	chr14_+_103999185_104000885	chr14	+	103999185	104000885	9.17393e-05	0.000305349	-0.225292
BAG5	chr14_-_104027529_104028435	chr14	-	104027529	104028435	2.81341e-11	3.41632e-10	-0.448894
ATP5MPL	chr14_-_104380321_104380814	chr14	-	104380321	104380814	4.92979e-08	3.31192e-07	-0.48761
ATP5MPL	chr14_-_104380970_104381401	chr14	-	104380970	104381401	1.00762e-14	2.02298e-13	-0.552408
ATP5MPL	chr14_-_104387545_104387805	chr14	-	104387545	104387805	5.77696e-08	3.83016e-07	-0.395596
INF2	chr14_+_105168093_105169440	chr14	+	105168093	105169440	1.73784e-11	2.18418e-10	-0.449158
OGA	chr10_-_103570071_103572785	chr10	-	103570071	103572785	3.42215e-08	2.37629e-07	-0.285934
SIVA1	chr14_+_105219656_105221965	chr14	+	105219656	105221965	3.63898e-06	1.65844e-05	-0.0534145
JAG2	chr14_-_105609975_105611265	chr14	-	105609975	105611265	0.000288654	0.000857169	-0.47337
JAG2	chr14_-_105611398_105612066	chr14	-	105611398	105612066	7.30021e-10	6.96115e-09	-0.487531
JAG2	chr14_-_105612310_105612720	chr14	-	105612310	105612720	1.3477e-17	3.86662e-16	-0.502744
JAG2	chr14_-_105613061_105613661	chr14	-	105613061	105613661	4.59786e-14	8.43689e-13	-0.451317
JAG2	chr14_-_105617733_105617961	chr14	-	105617733	105617961	0.0097106	0.0198649	-0.1888
JAG2	chr14_-_105618076_105618273	chr14	-	105618076	105618273	4.26117e-06	1.91299e-05	-0.196496
MTA1	chr14_+_105931200_105931429	chr14	+	105931200	105931429	0.000250949	0.000755574	-0.28069
MTA1	chr14_+_105931520_105932761	chr14	+	105931520	105932761	5.59697e-05	0.000195934	-0.382353
TEDC1	chr14_+_105958037_105958442	chr14	+	105958037	105958442	1.06415e-06	5.43314e-06	-0.39776
TEDC1	chr14_+_105959071_105960170	chr14	+	105959071	105960170	0.000922879	0.00243156	-0.219755
TEDC1	chr14_+_105963780_105964133	chr14	+	105963780	105964133	2.56369e-06	1.20611e-05	-0.301074
CTPS1	chr1_+_41449128_41450491	chr1	+	41449128	41450491	1.05872e-23	5.59268e-22	-0.250976
CTPS1	chr1_+_41450663_41453042	chr1	+	41450663	41453042	9.18184e-30	8.13935e-28	-0.281634
CTPS1	chr1_+_41454382_41456835	chr1	+	41454382	41456835	7.35882e-11	8.32718e-10	-0.188252
CTPS1	chr1_+_41461740_41463064	chr1	+	41461740	41463064	6.34992e-12	8.5731e-11	-0.246968
CTPS1	chr1_+_41463198_41465500	chr1	+	41463198	41465500	0.00269721	0.00634656	-0.044135
CTPS1	chr1_+_41466789_41467830	chr1	+	41466789	41467830	9.36859e-11	1.04109e-09	-0.252557
CTPS1	chr1_+_41467926_41468784	chr1	+	41467926	41468784	0.00029086	0.000863051	-0.117597
CTPS1	chr1_+_41471766_41473119	chr1	+	41471766	41473119	3.50435e-24	1.93154e-22	-0.287206
CTPS1	chr1_+_41473217_41474329	chr1	+	41473217	41474329	3.37518e-11	4.04328e-10	-0.326755
CTPS1	chr1_+_41474562_41475115	chr1	+	41474562	41475115	1.33395e-23	6.9826e-22	-0.252342
CTPS1	chr1_+_41475261_41475831	chr1	+	41475261	41475831	1.96934e-39	3.42361e-37	-0.42877
CTPS1	chr1_+_41475926_41477328	chr1	+	41475926	41477328	5.12083e-32	5.41646e-30	-0.374571
CCNB1IP1	chr14_-_20784009_20784384	chr14	-	20784009	20784384	0.00146888	0.00368748	-0.216844
CCNB1IP1	chr14_-_20793831_20794873	chr14	-	20793831	20794873	3.34109e-08	2.32538e-07	0.262024
CCNB1IP1	chr14_-_20794952_20797331	chr14	-	20794952	20797331	6.01602e-06	2.61455e-05	-0.12305
PARP2	chr14_+_20811846_20813089	chr14	+	20811846	20813089	4.00028e-05	0.000144769	-0.255004
PARP2	chr14_+_20813246_20813551	chr14	+	20813246	20813551	5.03895e-07	2.75319e-06	-0.20925
PARP2	chr14_+_20818781_20819204	chr14	+	20818781	20819204	5.20806e-05	0.000183662	-0.16793
PARP2	chr14_+_20822406_20822966	chr14	+	20822406	20822966	7.67107e-12	1.0225e-10	-0.364513
PARP2	chr14_+_20824593_20824747	chr14	+	20824593	20824747	0.00387573	0.00877518	-0.231505
PARP2	chr14_+_20824848_20825208	chr14	+	20824848	20825208	4.19391e-07	2.32858e-06	-0.226923
PARP2	chr14_+_20825308_20825553	chr14	+	20825308	20825553	2.51665e-06	1.18668e-05	-0.350542
OSGEP	chr14_-_20916330_20916890	chr14	-	20916330	20916890	2.02052e-07	1.19922e-06	-0.135656
OSGEP	chr14_-_20917172_20917328	chr14	-	20917172	20917328	1.07075e-05	4.40359e-05	-0.207078
APEX1	chr14_+_20923587_20923735	chr14	+	20923587	20923735	0.0186773	0.0354763	-0.0242018
APEX1	chr14_+_20924260_20924825	chr14	+	20924260	20924825	2.67971e-12	3.8367e-11	-0.0488494
PIP4P1	chr14_-_20926861_20927363	chr14	-	20926861	20927363	1.63554e-08	1.20894e-07	-0.330159
PIP4P1	chr14_-_20927599_20927785	chr14	-	20927599	20927785	3.23988e-14	6.06798e-13	-0.511518
PIP4P1	chr14_-_20927892_20928349	chr14	-	20927892	20928349	1.54915e-15	3.44655e-14	-0.518558
PIP4P1	chr14_-_20928457_20928812	chr14	-	20928457	20928812	4.94734e-06	2.19095e-05	-0.353813
PIP4P1	chr14_-_20929004_20929320	chr14	-	20929004	20929320	0.00107662	0.00279022	-0.21311
PNP	chr14_+_20937934_20940465	chr14	+	20937934	20940465	1.34251e-05	5.39987e-05	-0.103815
METTL17	chr14_+_21458236_21458387	chr14	+	21458236	21458387	2.60527e-13	4.30673e-12	-0.351237
METTL17	chr14_+_21458757_21460249	chr14	+	21458757	21460249	1.79251e-14	3.48329e-13	-0.434242
METTL17	chr14_+_21460364_21460698	chr14	+	21460364	21460698	3.22046e-09	2.72566e-08	-0.187266
METTL17	chr14_+_21460781_21461275	chr14	+	21460781	21461275	1.27636e-11	1.6403e-10	-0.183659
METTL17	chr14_+_21461350_21462126	chr14	+	21461350	21462126	2.37811e-12	3.43166e-11	-0.285239
METTL17	chr14_+_21462222_21462700	chr14	+	21462222	21462700	6.6185e-24	3.56187e-22	-0.288401
METTL17	chr14_+_21462772_21462951	chr14	+	21462772	21462951	1.21458e-07	7.54657e-07	-0.191236
METTL17	chr14_+_21463392_21464058	chr14	+	21463392	21464058	9.20693e-18	2.69066e-16	-0.206224
METTL17	chr14_+_21464110_21464366	chr14	+	21464110	21464366	1.14235e-06	5.79332e-06	-0.202986
METTL17	chr14_+_21464451_21464684	chr14	+	21464451	21464684	1.95769e-11	2.44009e-10	-0.174797
SGMS1	chr10_-_52067081_52067740	chr10	-	52067081	52067740	2.31017e-05	8.8083e-05	-0.192358
HNRNPC	chr14_-_21698525_21699115	chr14	-	21698525	21699115	3.96533e-20	1.49821e-18	-0.151213
HNRNPC	chr14_-_21702388_21704530	chr14	-	21702388	21704530	1.09166e-19	3.94546e-18	-0.238351
SGMS1	chr10_-_52067908_52071020	chr10	-	52067908	52071020	1.48964e-11	1.89297e-10	-0.327203
HNRNPC	chr14_-_21736827_21737455	chr14	-	21736827	21737455	8.07418e-13	1.24767e-11	-0.274493
SUPT16H	chr14_-_21829372_21830354	chr14	-	21829372	21830354	1.27894e-07	7.91412e-07	-0.0830729
CHD8	chr14_-_21860105_21860664	chr14	-	21860105	21860664	1.75962e-12	2.5892e-11	-0.490107
CHD8	chr14_-_21882577_21883095	chr14	-	21882577	21883095	4.979e-05	0.000176331	-0.236143
TOX4	chr14_+_21957009_21957330	chr14	+	21957009	21957330	1.0406e-05	4.29154e-05	-0.104121
METTL3	chr14_-_21966513_21967167	chr14	-	21966513	21967167	1.49048e-07	9.09724e-07	-0.229719
METTL3	chr14_-_21967281_21967448	chr14	-	21967281	21967448	0.00014835	0.00047085	-0.198018
METTL3	chr14_-_21967946_21968635	chr14	-	21967946	21968635	1.79087e-05	7.00115e-05	-0.345098
METTL3	chr14_-_21968824_21969053	chr14	-	21968824	21969053	6.48122e-07	3.46251e-06	-0.339088
METTL3	chr14_-_21969271_21969868	chr14	-	21969271	21969868	3.77713e-07	2.11849e-06	-0.378344
OXA1L	chr14_+_23235973_23236455	chr14	+	23235973	23236455	1.37454e-14	2.71308e-13	-0.204318
MRPL52	chr14_+_23302698_23303379	chr14	+	23302698	23303379	0.000418165	0.00119532	-0.310692
RBM23	chr14_-_23374662_23374813	chr14	-	23374662	23374813	1.72849e-05	6.7807e-05	-0.148931
RBM23	chr14_-_23374868_23375402	chr14	-	23374868	23375402	5.45315e-07	2.95842e-06	-0.134638
PRMT5	chr14_-_23391449_23391650	chr14	-	23391449	23391650	5.19381e-06	2.28978e-05	-0.0704787
PRMT5	chr14_-_23391768_23391949	chr14	-	23391768	23391949	2.59573e-06	1.21983e-05	-0.0612385
PRMT5	chr14_-_23392369_23393215	chr14	-	23392369	23393215	5.91075e-10	5.72972e-09	-0.0916252
PRMT5	chr14_-_23395505_23395713	chr14	-	23395505	23395713	0.00612606	0.0131927	-0.0986501
PRMT5	chr14_-_23397824_23398374	chr14	-	23397824	23398374	0.0209245	0.039237	-0.201945
AJUBA	chr14_-_23442777_23443254	chr14	-	23442777	23443254	2.27311e-09	1.98088e-08	-0.34036
AJUBA	chr14_-_23443324_23444046	chr14	-	23443324	23444046	4.79741e-06	2.13129e-05	-0.250418
AJUBA	chr14_-_23444313_23445663	chr14	-	23444313	23445663	2.56597e-10	2.64918e-09	-0.284149
ACIN1	chr14_-_23532786_23533312	chr14	-	23532786	23533312	0.000355696	0.00103388	-0.0609152
ACIN1	chr14_-_23533697_23535173	chr14	-	23533697	23535173	0.000235188	0.000712934	-0.0653505
ACIN1	chr14_-_23535217_23536521	chr14	-	23535217	23536521	0.00119835	0.00307209	-0.185983
ACIN1	chr14_-_23540395_23540634	chr14	-	23540395	23540634	0.00827325	0.0172321	-0.0778532
ACIN1	chr14_-_23548247_23548754	chr14	-	23548247	23548754	1.09078e-05	4.47901e-05	-0.186042
ACIN1	chr14_-_23559310_23559729	chr14	-	23559310	23559729	0.000575891	0.00159282	-0.234289
C14orf119	chr14_+_23565159_23566865	chr14	+	23565159	23566865	0.000327401	0.000959711	-0.10685
CSTF2T	chr10_-_53458787_53459194	chr10	-	53458787	53459194	0.0291476	0.0525511	-0.00826182
PABPN1	chr14_+_23791504_23792206	chr14	+	23791504	23792206	1.00177e-11	1.30931e-10	-0.180089
PABPN1	chr14_+_23792275_23792584	chr14	+	23792275	23792584	8.05257e-24	4.29981e-22	-0.211265
PABPN1	chr14_+_23792692_23793172	chr14	+	23792692	23793172	5.55717e-24	3.01068e-22	-0.244154
PABPN1	chr14_+_23793498_23794454	chr14	+	23793498	23794454	6.33877e-22	2.8468e-20	-0.279701
NGDN	chr14_+_23938936_23939249	chr14	+	23938936	23939249	5.56065e-10	5.41536e-09	-0.221288
NGDN	chr14_+_23944517_23944765	chr14	+	23944517	23944765	0.00242489	0.00577217	-0.132915
NGDN	chr14_+_23945616_23946407	chr14	+	23945616	23946407	1.80694e-36	2.57411e-34	-0.259931
NGDN	chr14_+_23946769_23947214	chr14	+	23946769	23947214	1.57467e-11	1.99282e-10	-0.193831
DKK1	chr10_+_54074437_54074681	chr10	+	54074437	54074681	2.15747e-35	2.85751e-33	-0.491754
DKK1	chr10_+_54075066_54076053	chr10	+	54075066	54076053	8.20904e-07	4.29034e-06	-0.308898
RNF31	chr14_+_24618085_24618613	chr14	+	24618085	24618613	1.57384e-07	9.55874e-07	-0.526583
RNF31	chr14_+_24619657_24619805	chr14	+	24619657	24619805	0.0034841	0.00797846	-0.268369
IPO4	chr14_-_24653624_24653854	chr14	-	24653624	24653854	0.000167979	0.000526717	-0.0903315
IPO4	chr14_-_24654186_24654387	chr14	-	24654186	24654387	4.75935e-07	2.61464e-06	-0.185873
IPO4	chr14_-_24656356_24656604	chr14	-	24656356	24656604	3.36775e-05	0.000123895	-0.153407
IPO4	chr14_-_24657002_24657420	chr14	-	24657002	24657420	0.00067578	0.00183895	-0.16129
TM9SF1	chr14_-_24659859_24661375	chr14	-	24659859	24661375	1.83493e-06	8.91194e-06	-0.236896
CHMP4A	chr14_-_24681035_24682613	chr14	-	24681035	24682613	0.000364464	0.00105651	-0.248463
NET1	chr10_+_5468684_5471131	chr10	+	5468684	5471131	9.60007e-07	4.94728e-06	-0.192299
GMPR2	chr14_+_24706557_24706724	chr14	+	24706557	24706724	0.00173604	0.00428222	-0.110055
GMPR2	chr14_+_24707611_24707793	chr14	+	24707611	24707793	1.13079e-09	1.04214e-08	-0.274601
RABGGTA	chr14_-_24737404_24737573	chr14	-	24737404	24737573	0.0246537	0.0453276	-0.180758
NOP9	chr14_+_24770063_24770774	chr14	+	24770063	24770774	8.26214e-06	3.48504e-05	-0.373986
NOP9	chr14_+_24770928_24771169	chr14	+	24770928	24771169	1.54736e-09	1.39116e-08	-0.250391
NOP9	chr14_+_24771630_24772186	chr14	+	24771630	24772186	0.00767406	0.0161139	-0.382699
NOP9	chr14_+_24772420_24772936	chr14	+	24772420	24772936	2.8096e-10	2.88093e-09	-0.291815
NOP9	chr14_+_24773063_24773245	chr14	+	24773063	24773245	2.28317e-14	4.37243e-13	-0.325943
NOP9	chr14_+_24773804_24774142	chr14	+	24773804	24774142	1.10362e-08	8.42899e-08	-0.181779
KHNYN	chr14_+_24900137_24900667	chr14	+	24900137	24900667	1.99737e-05	7.72407e-05	-0.260325
FOXJ3	chr1_-_42654599_42654972	chr1	-	42654599	42654972	0.0107483	0.0217356	-0.144867
NET1	chr10_+_5493900_5494319	chr10	+	5493900	5494319	1.61344e-06	7.92949e-06	-0.147819
G2E3	chr14_+_31058690_31061527	chr14	+	31058690	31061527	3.05041e-05	0.000113303	-0.211966
NET1	chr10_+_5494883_5495211	chr10	+	5494883	5495211	1.05731e-07	6.65511e-07	-0.181649
G2E3	chr14_+_31061653_31062678	chr14	+	31061653	31062678	9.38291e-09	7.26915e-08	-0.274357
G2E3	chr14_+_31066732_31067687	chr14	+	31066732	31067687	0.0198784	0.0374936	-0.179325
G2E3	chr14_+_31084745_31085482	chr14	+	31084745	31085482	0.000130089	0.000418132	-0.222962
SCFD1	chr14_+_31122794_31127287	chr14	+	31122794	31127287	1.07407e-07	6.75014e-07	-0.444942
NET1	chr10_+_5495523_5496226	chr10	+	5495523	5496226	0.000425398	0.00121369	-0.129007
SCFD1	chr14_+_31142553_31143128	chr14	+	31142553	31143128	5.43528e-06	2.38585e-05	-0.0866435
SCFD1	chr14_+_31169464_31171500	chr14	+	31169464	31171500	8.59862e-07	4.47357e-06	-0.135218
SCFD1	chr14_+_31204064_31204790	chr14	+	31204064	31204790	5.06908e-10	4.97428e-09	-0.131224
PPIH	chr1_+_43124183_43124513	chr1	+	43124183	43124513	0.00108853	0.00281814	-0.0814866
PPIH	chr1_+_43124579_43124897	chr1	+	43124579	43124897	0.000358536	0.0010413	-0.040583
STRN3	chr14_-_31381030_31381211	chr14	-	31381030	31381211	0.00067807	0.00184451	-0.144182
STRN3	chr14_-_31404510_31405699	chr14	-	31404510	31405699	0.0029995	0.00697906	-0.0987663
YBX1	chr1_+_43148402_43149072	chr1	+	43148402	43149072	2.45641e-21	1.04493e-19	-0.0413277
YBX1	chr1_+_43149137_43159159	chr1	+	43149137	43159159	2.08466e-71	1.67125e-68	-0.0750709
HECTD1	chr14_-_31581749_31582308	chr14	-	31581749	31582308	0.0054464	0.0118837	-0.0573339
HECTD1	chr14_-_31582690_31583081	chr14	-	31582690	31583081	1.77866e-07	1.0682e-06	-0.165885
HECTD1	chr14_-_31583265_31583490	chr14	-	31583265	31583490	0.000385029	0.00111021	-0.227234
HECTD1	chr14_-_31597212_31597816	chr14	-	31597212	31597816	0.00078252	0.00209844	-0.0918843
HECTD1	chr14_-_31604821_31605735	chr14	-	31604821	31605735	1.70664e-08	1.25742e-07	-0.105998
HECTD1	chr14_-_31605871_31609096	chr14	-	31605871	31609096	7.50506e-10	7.14034e-09	-0.147978
YBX1	chr1_+_43162615_43162824	chr1	+	43162615	43162824	9.83749e-11	1.08917e-09	0.157119
YBX1	chr1_+_43166717_43167650	chr1	+	43166717	43167650	7.91531e-19	2.62116e-17	-0.0456705
HECTD1	chr14_-_31675163_31676220	chr14	-	31675163	31676220	8.73077e-06	3.66277e-05	-0.439321
FAM208B	chr10_+_5754502_5754784	chr10	+	5754502	5754784	3.28175e-13	5.34718e-12	-0.310173
FAM208B	chr10_+_5759713_5762221	chr10	+	5759713	5762221	0.0423674	0.0730331	-0.127899
KIAA0391	chr14_+_35591973_35592156	chr14	+	35591973	35592156	3.03425e-06	1.40623e-05	-0.147693
PSMA6	chr14_+_35778201_35779944	chr14	+	35778201	35779944	4.51257e-06	2.01556e-05	-0.0172639
NFKBIA	chr14_-_35871266_35871598	chr14	-	35871266	35871598	9.33088e-72	7.56743e-69	-0.32792
FAM208B	chr10_+_5765740_5766391	chr10	+	5765740	5766391	5.667e-07	3.06371e-06	-0.209416
NFKBIA	chr14_-_35872065_35872354	chr14	-	35872065	35872354	3.03009e-06	1.40454e-05	-0.100106
NFKBIA	chr14_-_35872566_35872894	chr14	-	35872566	35872894	4.3501e-15	9.15472e-14	-0.196335
EBNA1BP2	chr1_-_43630492_43632495	chr1	-	43630492	43632495	0.00647961	0.0138647	0.0747372
EBNA1BP2	chr1_-_43634699_43636425	chr1	-	43634699	43636425	8.68992e-14	1.53403e-12	-0.091732
EBNA1BP2	chr1_-_43637322_43637555	chr1	-	43637322	43637555	4.98283e-40	8.92492e-38	-0.218398
MBIP	chr14_-_36777395_36780777	chr14	-	36777395	36780777	0.00332044	0.00764083	-0.208168
MBIP	chr14_-_36780931_36781163	chr14	-	36780931	36781163	4.56767e-09	3.75365e-08	-0.435194
MBIP	chr14_-_36786018_36789664	chr14	-	36786018	36789664	0.000278306	0.000829513	-0.231502
FOXA1	chr14_-_38061916_38064104	chr14	-	38061916	38064104	6.65964e-05	0.000229092	-0.45899
FAM208B	chr10_+_5782460_5784058	chr10	+	5782460	5784058	2.0568e-06	9.88311e-06	-0.145078
CDC20	chr1_+_43826632_43826789	chr1	+	43826632	43826789	1.11581e-11	1.4473e-10	-0.228967
CDC20	chr1_+_43826916_43827864	chr1	+	43826916	43827864	3.56985e-06	1.62989e-05	-0.11111
CDC20	chr1_+_43827983_43828620	chr1	+	43827983	43828620	4.28656e-18	1.3e-16	-0.142509
ELOVL1	chr1_-_43829808_43829993	chr1	-	43829808	43829993	0.000396868	0.00114072	-0.0579489
ELOVL1	chr1_-_43830679_43830855	chr1	-	43830679	43830855	0.0196734	0.0371484	-0.120698
ELOVL1	chr1_-_43831294_43831937	chr1	-	43831294	43831937	0.000363223	0.00105337	-0.339806
MED8	chr1_-_43850223_43850715	chr1	-	43850223	43850715	0.00111422	0.00287793	-0.0223987
MED8	chr1_-_43851897_43852258	chr1	-	43851897	43852258	1.89441e-09	1.67558e-08	-0.119914
MED8	chr1_-_43852341_43852527	chr1	-	43852341	43852527	1.87154e-08	1.36848e-07	-0.111242
MED8	chr1_-_43852669_43853172	chr1	-	43852669	43853172	3.45136e-12	4.86051e-11	-0.105983
MED8	chr1_-_43853318_43853979	chr1	-	43853318	43853979	3.17769e-09	2.69248e-08	-0.154764
FAM208B	chr10_+_5798701_5799481	chr10	+	5798701	5799481	1.92174e-07	1.14582e-06	-0.1103
HYI	chr1_-_43917684_43917874	chr1	-	43917684	43917874	1.25756e-08	9.50278e-08	-0.231375
GEMIN2	chr14_+_39583679_39584031	chr14	+	39583679	39584031	0.0011522	0.00296547	-0.13559
TRAPPC6B	chr14_-_39627606_39628652	chr14	-	39627606	39628652	0.000238112	0.000720908	-0.284231
PNN	chr14_+_39644596_39645280	chr14	+	39644596	39645280	3.84878e-14	7.13292e-13	-0.152928
PNN	chr14_+_39648666_39649705	chr14	+	39648666	39649705	1.43411e-05	5.73001e-05	-0.150013
GDI2	chr10_-_5808258_5808455	chr10	-	5808258	5808455	5.10558e-10	5.00799e-09	-0.0258389
GDI2	chr10_-_5808625_5810174	chr10	-	5808625	5810174	0.0115261	0.0231233	0.143204
PTPRF	chr1_+_44019308_44019469	chr1	+	44019308	44019469	5.71111e-07	3.08555e-06	-0.14039
PTPRF	chr1_+_44054671_44056641	chr1	+	44054671	44056641	0.00371415	0.00844692	-0.179824
PTPRF	chr1_+_44072129_44072483	chr1	+	44072129	44072483	0.000601565	0.0016567	-0.177118
PTPRF	chr1_+_44085529_44085764	chr1	+	44085529	44085764	4.6714e-07	2.57139e-06	-0.215273
PTPRF	chr1_+_44085892_44086123	chr1	+	44085892	44086123	6.43657e-08	4.22634e-07	-0.180197
PTPRF	chr1_+_44086903_44087604	chr1	+	44086903	44087604	9.44821e-05	0.000313506	-0.115529
KDM4A	chr1_+_44118984_44119332	chr1	+	44118984	44119332	4.94753e-06	2.191e-05	-0.40575
KDM4A	chr1_+_44154766_44156514	chr1	+	44154766	44156514	2.44827e-11	3.00315e-10	-0.283021
ZWINT	chr10_-_58117946_58118136	chr10	-	58117946	58118136	2.83725e-14	5.36226e-13	-0.253329
KDM4A	chr1_+_44169407_44169689	chr1	+	44169407	44169689	9.10988e-09	7.07351e-08	-0.262251
ZWINT	chr10_-_58118708_58119235	chr10	-	58118708	58119235	1.329e-08	9.99585e-08	-0.0899488
DPH2	chr1_+_44435994_44436266	chr1	+	44435994	44436266	3.94548e-20	1.49103e-18	-0.260044
DPH2	chr1_+_44436861_44437057	chr1	+	44436861	44437057	3.75152e-20	1.42096e-18	-0.40347
ATP6V0B	chr1_+_44440969_44441470	chr1	+	44440969	44441470	2.09503e-08	1.5183e-07	-0.180321
ATP6V0B	chr1_+_44442051_44442260	chr1	+	44442051	44442260	1.12593e-20	4.49361e-19	-0.0751143
ATP6V0B	chr1_+_44442496_44442696	chr1	+	44442496	44442696	1.57981e-06	7.78164e-06	-0.0366551
ATP6V0B	chr1_+_44442888_44443651	chr1	+	44442888	44443651	1.2513e-20	4.96777e-19	-0.116934
B4GALT2	chr1_+_44446286_44446779	chr1	+	44446286	44446779	0.000142754	0.000454772	-0.187058
ZWINT	chr10_-_58119614_58119777	chr10	-	58119614	58119777	3.41074e-19	1.17147e-17	-0.244798
B4GALT2	chr1_+_44447145_44447359	chr1	+	44447145	44447359	5.67461e-10	5.51864e-09	-0.148306
B4GALT2	chr1_+_44447596_44450535	chr1	+	44447596	44450535	0.025767	0.0471248	-0.0485701
ZWINT	chr10_-_58120144_58120955	chr10	-	58120144	58120955	1.16429e-10	1.27329e-09	-0.0831147
PRPF39	chr14_+_45576819_45577616	chr14	+	45576819	45577616	1.32188e-08	9.94634e-08	-0.209607
PRPF39	chr14_+_45577725_45578817	chr14	+	45577725	45578817	4.16877e-08	2.8438e-07	-0.127763
PRPF39	chr14_+_45579423_45579750	chr14	+	45579423	45579750	3.22721e-26	2.13937e-24	-0.399523
PRPF39	chr14_+_45581705_45583384	chr14	+	45581705	45583384	6.73236e-06	2.89625e-05	-0.176799
PRPF39	chr14_+_45583817_45584058	chr14	+	45583817	45584058	2.25872e-11	2.78625e-10	-0.419576
FANCM	chr14_+_45605742_45606270	chr14	+	45605742	45606270	4.84295e-08	3.25923e-07	-0.350469
MIS18BP1	chr14_-_45673415_45673600	chr14	-	45673415	45673600	2.64087e-08	1.87515e-07	-0.445215
GDI2	chr10_-_5836982_5838724	chr10	-	5836982	5838724	3.40832e-11	4.07976e-10	-0.0278771
MIS18BP1	chr14_-_45673656_45675284	chr14	-	45673656	45675284	1.77031e-11	2.22243e-10	-0.460616
MIS18BP1	chr14_-_45675373_45679581	chr14	-	45675373	45679581	1.40793e-09	1.27603e-08	-0.375553
MIS18BP1	chr14_-_45686382_45687483	chr14	-	45686382	45687483	5.38427e-14	9.79488e-13	-0.278547
MIS18BP1	chr14_-_45696039_45696864	chr14	-	45696039	45696864	3.92466e-06	1.7755e-05	-0.108921
MIS18BP1	chr14_-_45711721_45711962	chr14	-	45711721	45711962	0.00252217	0.00597865	-0.154129
NONE	chr1_-_44677194_44677977	chr1	-	44677194	44677977	0.00940957	0.0193164	-0.170654
DMAP1	chr1_+_44679530_44680020	chr1	+	44679530	44680020	1.02877e-06	5.26878e-06	-0.148847
GDI2	chr10_-_5842668_5844271	chr10	-	5842668	5844271	0.000238762	0.000722695	-0.198392
DMAP1	chr1_+_44684913_44685076	chr1	+	44684913	44685076	0.000135189	0.000432981	-0.0907832
DMAP1	chr1_+_44685149_44685431	chr1	+	44685149	44685431	0.000568123	0.00157355	0.200365
DMAP1	chr1_+_44685981_44686229	chr1	+	44685981	44686229	0.000118077	0.00038314	-0.201414
ERI3	chr1_-_44818597_44820562	chr1	-	44818597	44820562	3.55684e-09	2.98681e-08	-0.330132
RPS29	chr14_-_50052767_50053001	chr14	-	50052767	50053001	4.6916e-18	1.41606e-16	-0.0595951
VCPKMT	chr14_-_50576431_50579331	chr14	-	50576431	50579331	1.08655e-12	1.64617e-11	-0.446723
VCPKMT	chr14_-_50581122_50582555	chr14	-	50581122	50582555	0.000108607	0.00035533	-0.22098
VCPKMT	chr14_-_50582629_50582785	chr14	-	50582629	50582785	0.00730756	0.0154251	-0.181848
SLC25A28	chr10_-_101371123_101372298	chr10	-	101371123	101372298	0.00075275	0.00202679	-0.175212
MAP4K5	chr14_-_50895472_50895908	chr14	-	50895472	50895908	1.49016e-07	9.09577e-07	-0.299521
MAP4K5	chr14_-_50901289_50901678	chr14	-	50901289	50901678	5.3874e-10	5.26089e-09	-0.250996
MAP4K5	chr14_-_50904252_50904610	chr14	-	50904252	50904610	1.29978e-11	1.66762e-10	-0.330144
MAP4K5	chr14_-_50906791_50907078	chr14	-	50906791	50907078	9.69172e-11	1.07446e-09	-0.336002
MAP4K5	chr14_-_50907159_50909448	chr14	-	50907159	50909448	1.2822e-11	1.64726e-10	-0.279987
MAP4K5	chr14_-_50909534_50910445	chr14	-	50909534	50910445	0.000102057	0.00033597	-0.261536
MAP4K5	chr14_-_50910754_50911757	chr14	-	50910754	50911757	0.000236839	0.000717459	-0.220972
MAP4K5	chr14_-_50912839_50914130	chr14	-	50912839	50914130	0.000534472	0.00149004	-0.175025
MAP4K5	chr14_-_50919974_50923232	chr14	-	50919974	50923232	0.0342455	0.0605866	-0.156005
MAP4K5	chr14_-_50933363_50935367	chr14	-	50933363	50935367	2.33522e-10	2.4277e-09	-0.395926
MAP4K5	chr14_-_50952360_50952820	chr14	-	50952360	50952820	0.00018202	0.000566178	-0.178061
RNF220	chr1_+_45098057_45101215	chr1	+	45098057	45101215	4.55271e-12	6.28861e-11	-0.154534
MAP4K5	chr14_-_50998876_50999116	chr14	-	50998876	50999116	5.4925e-06	2.40855e-05	-0.320916
RNF220	chr1_+_45101834_45110368	chr1	+	45101834	45110368	1.72853e-06	8.44373e-06	-0.14108
RNF220	chr1_+_45110466_45110665	chr1	+	45110466	45110665	0.00114057	0.00293849	-0.0723983
RNF220	chr1_+_45111160_45115331	chr1	+	45111160	45115331	3.54458e-07	1.99938e-06	-0.0854062
SAV1	chr14_-_51132337_51134098	chr14	-	51132337	51134098	0.00183217	0.00449394	-0.229881
RNF220	chr1_+_45115629_45116374	chr1	+	45115629	45116374	4.65576e-22	2.12127e-20	-0.337138
TMX1	chr14_+_51710689_51712029	chr14	+	51710689	51712029	0.000481932	0.00135733	-0.0292469
KIF2C	chr1_+_45213157_45213322	chr1	+	45213157	45213322	3.50727e-10	3.53386e-09	-0.0757414
FBH1	chr10_+_5957534_5958195	chr10	+	5957534	5958195	0.00146098	0.0036699	-0.190419
KIF2C	chr1_+_45218926_45219403	chr1	+	45218926	45219403	8.59935e-22	3.81732e-20	-0.329948
KIF2C	chr1_+_45219505_45220420	chr1	+	45219505	45220420	4.07989e-14	7.53479e-13	-0.244219
KIF2C	chr1_+_45220517_45221599	chr1	+	45220517	45221599	1.28977e-20	5.11703e-19	-0.262563
KIF2C	chr1_+_45223318_45223578	chr1	+	45223318	45223578	2.44368e-12	3.52029e-11	-0.154311
KIF2C	chr1_+_45223812_45224876	chr1	+	45223812	45224876	1.18869e-10	1.2979e-09	-0.153569
KIF2C	chr1_+_45225020_45225950	chr1	+	45225020	45225950	8.46545e-18	2.48355e-16	-0.15579
KIF2C	chr1_+_45227655_45228016	chr1	+	45227655	45228016	7.92458e-23	3.87924e-21	-0.198136
RPS8	chr1_+_45241554_45241704	chr1	+	45241554	45241704	1.81003e-07	1.08554e-06	-0.0410149
RPS8	chr1_+_45242446_45243284	chr1	+	45242446	45243284	8.10684e-73	7.01521e-70	-0.0581114
RPS8	chr1_+_45243461_45243670	chr1	+	45243461	45243670	1.44636e-41	2.82733e-39	-0.0323983
RTRAF	chr14_+_52458159_52460439	chr14	+	52458159	52460439	4.4335e-09	3.652e-08	-0.0445725
RTRAF	chr14_+_52465298_52466424	chr14	+	52465298	52466424	4.91373e-17	1.31956e-15	-0.0927876
RTRAF	chr14_+_52466514_52468514	chr14	+	52466514	52468514	6.40472e-07	3.42568e-06	-0.0521367
RTRAF	chr14_+_52468584_52470910	chr14	+	52468584	52470910	3.79911e-07	2.12979e-06	-0.0530159
PLK3	chr1_+_45266345_45266510	chr1	+	45266345	45266510	0.000859648	0.00228176	-0.145749
PLK3	chr1_+_45267604_45268430	chr1	+	45267604	45268430	0.00270129	0.0063552	-0.224906
PLK3	chr1_+_45269063_45269270	chr1	+	45269063	45269270	0.00876932	0.0181425	-0.214588
PLK3	chr1_+_45269363_45269601	chr1	+	45269363	45269601	0.000250746	0.000755042	-0.252171
PLK3	chr1_+_45270451_45270936	chr1	+	45270451	45270936	1.10125e-05	4.51796e-05	-0.218868
PSMC6	chr14_+_53174247_53175025	chr14	+	53174247	53175025	0.0188931	0.0358379	-0.198717
PSMC6	chr14_+_53175534_53176291	chr14	+	53175534	53176291	1.0675e-09	9.88247e-09	-0.330997
PSMC6	chr14_+_53177886_53178126	chr14	+	53177886	53178126	1.0588e-14	2.1195e-13	-0.122111
PSMC6	chr14_+_53185070_53185693	chr14	+	53185070	53185693	6.62471e-21	2.70649e-19	-0.186353
PSMC6	chr14_+_53185756_53187577	chr14	+	53185756	53187577	9.17253e-23	4.46424e-21	-0.155167
GNPNAT1	chr14_-_53245567_53247395	chr14	-	53245567	53247395	0.0177062	0.0338341	-0.187375
GNPNAT1	chr14_-_53250203_53251213	chr14	-	53250203	53251213	4.37215e-12	6.05599e-11	-0.11344
GNPNAT1	chr14_-_53254589_53258144	chr14	-	53254589	53258144	4.36262e-05	0.000156504	-0.348758
UROD	chr1_+_45479026_45479245	chr1	+	45479026	45479245	1.17958e-07	7.35001e-07	-0.227745
UROD	chr1_+_45479742_45480109	chr1	+	45479742	45480109	4.016e-06	1.81304e-05	-0.181236
UROD	chr1_+_45480248_45480406	chr1	+	45480248	45480406	1.78795e-20	6.987e-19	-0.20995
UROD	chr1_+_45480678_45481007	chr1	+	45480678	45481007	1.71711e-10	1.82777e-09	-0.116246
CNIH1	chr14_-_54894559_54896977	chr14	-	54894559	54896977	3.17736e-05	0.000117551	-0.0819894
CNIH1	chr14_-_54897122_54898824	chr14	-	54897122	54898824	7.84394e-06	3.32598e-05	-0.0673448
CNIH1	chr14_-_54898938_54902795	chr14	-	54898938	54902795	0.000144399	0.000459502	-0.200238
CNIH1	chr14_-_54903155_54907963	chr14	-	54903155	54907963	9.97647e-09	7.68903e-08	-0.0863502
GMFB	chr14_-_54944877_54946502	chr14	-	54944877	54946502	3.66652e-12	5.14068e-11	-0.115802
GMFB	chr14_-_54946577_54947590	chr14	-	54946577	54947590	2.57227e-12	3.69031e-11	-0.132401
GMFB	chr14_-_54947674_54948125	chr14	-	54947674	54948125	1.01115e-12	1.53977e-11	-0.191501
NONE	chr14_*_54947677_54948125	chr14	*	54947677	54948125	5.86098e-07	3.15927e-06	-0.259746
GMFB	chr14_-_54948176_54948838	chr14	-	54948176	54948838	0.00359812	0.00821078	-0.11809
GMFB	chr14_-_54948920_54950387	chr14	-	54948920	54950387	3.1621e-16	7.68241e-15	-0.174974
NONE	chr14_+_55034056_55034212	chr14	+	55034056	55034212	0.000106876	0.000350215	-0.1584
WDHD1	chr14_-_55493521_55493744	chr14	-	55493521	55493744	5.32461e-09	4.32082e-08	-0.491577
LGALS3	chr14_+_55609467_55611811	chr14	+	55609467	55611811	2.04661e-07	1.21334e-06	0.36722
DLGAP5	chr14_-_55642190_55642610	chr14	-	55642190	55642610	2.54277e-14	4.83612e-13	-0.235919
DLGAP5	chr14_-_55649150_55650276	chr14	-	55649150	55650276	9.00763e-05	0.000300396	-0.0655945
DLGAP5	chr14_-_55657894_55658179	chr14	-	55657894	55658179	0.00816327	0.0170265	-0.148084
ATG14	chr14_-_55862700_55864088	chr14	-	55862700	55864088	0.000169138	0.000529976	-0.168426
UBE2D1	chr10_+_60123446_60124529	chr10	+	60123446	60124529	5.99421e-08	3.96071e-07	-0.32759
KTN1	chr14_+_56083372_56084680	chr14	+	56083372	56084680	1.92662e-06	9.31507e-06	-0.0516117
KTN1	chr14_+_56094746_56096673	chr14	+	56094746	56096673	5.70877e-14	1.03496e-12	-0.0618606
KTN1	chr14_+_56100059_56101242	chr14	+	56100059	56101242	2.44846e-07	1.42772e-06	-0.0446045
KTN1	chr14_+_56101376_56103165	chr14	+	56101376	56103165	5.08435e-18	1.52734e-16	-0.0607303
KTN1	chr14_+_56103254_56103914	chr14	+	56103254	56103914	1.65933e-05	6.53519e-05	-0.051309
UBE2D1	chr10_+_60127776_60128478	chr10	+	60127776	60128478	6.43049e-10	6.19407e-09	-0.350008
KTN1	chr14_+_56104565_56105901	chr14	+	56104565	56105901	3.97205e-19	1.3559e-17	-0.0985989
KTN1	chr14_+_56105940_56106629	chr14	+	56105940	56106629	5.17064e-13	8.19105e-12	-0.0765401
KTN1	chr14_+_56106721_56107090	chr14	+	56106721	56107090	8.31794e-08	5.34523e-07	-0.0549893
KTN1	chr14_+_56107688_56107843	chr14	+	56107688	56107843	2.26378e-12	3.27738e-11	-0.115188
KTN1	chr14_+_56113725_56114741	chr14	+	56113725	56114741	1.87879e-07	1.12278e-06	-0.0531821
KTN1	chr14_+_56114833_56115518	chr14	+	56114833	56115518	5.49125e-11	6.34984e-10	-0.0635409
KTN1	chr14_+_56117136_56117285	chr14	+	56117136	56117285	0.0005539	0.00153825	-0.0426498
KTN1	chr14_+_56120314_56122758	chr14	+	56120314	56122758	1.72756e-05	6.77726e-05	-0.0437559
KTN1	chr14_+_56122850_56125262	chr14	+	56122850	56125262	1.4473e-12	2.1551e-11	-0.0735754
KTN1	chr14_+_56125332_56126382	chr14	+	56125332	56126382	6.10911e-14	1.10272e-12	-0.0822639
KTN1	chr14_+_56126421_56128238	chr14	+	56126421	56128238	6.85637e-10	6.57116e-09	-0.0805474
KTN1	chr14_+_56132444_56133957	chr14	+	56132444	56133957	0.012219	0.0243553	-0.0517804
KTN1	chr14_+_56138595_56139346	chr14	+	56138595	56139346	4.00286e-08	2.74099e-07	-0.0783906
KTN1	chr14_+_56139419_56139645	chr14	+	56139419	56139645	2.91165e-13	4.78011e-12	-0.0587066
KTN1	chr14_+_56139730_56139888	chr14	+	56139730	56139888	6.11699e-14	1.10397e-12	-0.169899
KTN1	chr14_+_56139973_56142551	chr14	+	56139973	56142551	8.59279e-09	6.7065e-08	-0.116309
KTN1	chr14_+_56145162_56146281	chr14	+	56145162	56146281	0.000150209	0.000476196	-0.0529773
KTN1	chr14_+_56146403_56147402	chr14	+	56146403	56147402	1.70912e-05	6.71044e-05	-0.288164
TFAM	chr10_+_60146098_60147948	chr10	+	60146098	60147948	1.29805e-16	3.3095e-15	-0.08676
EXOC5	chr14_-_57675515_57676283	chr14	-	57675515	57676283	2.14804e-05	8.24775e-05	-0.070156
EXOC5	chr14_-_57676500_57676669	chr14	-	57676500	57676669	1.05394e-08	8.08204e-08	-0.154276
EXOC5	chr14_-_57713576_57714334	chr14	-	57713576	57714334	7.50008e-06	3.19443e-05	-0.139763
AP5M1	chr14_+_57748946_57749650	chr14	+	57748946	57749650	5.95262e-11	6.84161e-10	-0.329684
AP5M1	chr14_+_57749948_57752939	chr14	+	57749948	57752939	2.24528e-10	2.34061e-09	-0.391734
NAA30	chr14_+_57857423_57857673	chr14	+	57857423	57857673	1.53167e-11	1.9422e-10	-0.319655
TFAM	chr10_+_60148579_60150523	chr10	+	60148579	60150523	1.09716e-22	5.30529e-21	-0.115872
MUTYH	chr1_-_45797521_45797693	chr1	-	45797521	45797693	6.63612e-09	5.29122e-08	-0.524208
TOE1	chr1_+_45807779_45808054	chr1	+	45807779	45808054	1.70683e-25	1.0673e-23	-0.372525
PSMA3-AS1	chr14_-_58758425_58759782	chr14	-	58758425	58759782	0.00303417	0.00705032	-0.33187
JKAMP	chr14_+_59951834_59953429	chr14	+	59951834	59953429	1.76006e-05	6.89122e-05	-0.249556
AKR1A1	chr1_+_46016827_46018106	chr1	+	46016827	46018106	8.17289e-05	0.000275156	-0.28396
AKR1A1	chr1_+_46032360_46032539	chr1	+	46032360	46032539	9.86183e-12	1.29005e-10	-0.14451
AKR1A1	chr1_+_46032692_46033652	chr1	+	46032692	46033652	3.03117e-08	2.12789e-07	-0.20996
AKR1A1	chr1_+_46033849_46034155	chr1	+	46033849	46034155	0.000687343	0.00186743	-0.103047
PCNX4	chr14_+_60582179_60582435	chr14	+	60582179	60582435	0.000472198	0.00133272	-0.224615
BICC1	chr10_+_60548183_60549020	chr10	+	60548183	60549020	7.5566e-06	3.21587e-05	-0.303543
PCNX4	chr14_+_60600503_60600686	chr14	+	60600503	60600686	0.000245638	0.000741342	-0.277294
BICC1	chr10_+_60549216_60549440	chr10	+	60549216	60549440	2.42433e-05	9.19955e-05	-0.24073
NASP	chr1_+_46070688_46072152	chr1	+	46070688	46072152	2.02183e-07	1.19981e-06	-0.0448776
NASP	chr1_+_46072263_46072991	chr1	+	46072263	46072991	1.58733e-09	1.42419e-08	-0.276673
PPM1A	chr14_+_60756632_60758113	chr14	+	60756632	60758113	6.90666e-06	2.96423e-05	-0.237297
BICC1	chr10_+_60556286_60558157	chr10	+	60556286	60558157	1.13094e-06	5.74068e-06	-0.300863
NASP	chr1_+_46080038_46080683	chr1	+	46080038	46080683	4.52173e-06	2.0191e-05	-0.0482394
BICC1	chr10_+_60558320_60558814	chr10	+	60558320	60558814	4.48514e-08	3.0405e-07	-0.443124
NASP	chr1_+_46083263_46083713	chr1	+	46083263	46083713	7.44038e-05	0.000252906	0.261362
GPBP1L1	chr1_-_46099319_46099766	chr1	-	46099319	46099766	2.90506e-09	2.47941e-08	-0.271986
BICC1	chr10_+_60559012_60559952	chr10	+	60559012	60559952	0.000580137	0.00160323	-0.373656
GPBP1L1	chr1_-_46120501_46120860	chr1	-	46120501	46120860	9.48897e-06	3.94935e-05	-0.0948475
GPBP1L1	chr1_-_46124814_46125854	chr1	-	46124814	46125854	0.00410425	0.00923272	-0.100159
MNAT1	chr14_+_61263087_61264803	chr14	+	61263087	61264803	4.02564e-11	4.75972e-10	-0.164807
TRMT5	chr14_-_61442844_61444230	chr14	-	61442844	61444230	1.03267e-07	6.51509e-07	-0.193232
TRMT5	chr14_-_61444356_61445947	chr14	-	61444356	61445947	7.19063e-06	3.07517e-05	-0.276396
GPBP1L1	chr1_-_46151292_46152082	chr1	-	46151292	46152082	0.000111973	0.000365219	-0.281457
BICC1	chr10_+_60580228_60582984	chr10	+	60580228	60582984	1.87354e-06	9.08097e-06	-0.455383
TMEM69	chr1_+_46153947_46156644	chr1	+	46153947	46156644	5.25381e-29	4.39372e-27	-0.563087
TMEM69	chr1_+_46156782_46158874	chr1	+	46156782	46158874	1.943e-25	1.20589e-23	-0.406284
HIF1A	chr14_+_62199242_62200854	chr14	+	62199242	62200854	3.28924e-07	1.8681e-06	-0.249588
HIF1A	chr14_+_62203827_62204803	chr14	+	62203827	62204803	5.5424e-14	1.00647e-12	-0.247584
HIF1A	chr14_+_62212535_62213650	chr14	+	62212535	62213650	0.00229975	0.00550454	-0.0670827
SNAPC1	chr14_+_62244858_62245564	chr14	+	62244858	62245564	0.0369057	0.0646979	-0.10738
RBM17	chr10_+_6143350_6146892	chr10	+	6143350	6146892	2.39867e-11	2.94728e-10	-0.132747
RBM17	chr10_+_6147060_6148102	chr10	+	6147060	6148102	3.33299e-06	1.53147e-05	-0.124242
RBM17	chr10_+_6150705_6151947	chr10	+	6150705	6151947	4.79533e-10	4.7232e-09	-0.204926
RBM17	chr10_+_6152090_6154171	chr10	+	6152090	6154171	2.46812e-13	4.09553e-12	-0.152436
PLEKHG3	chr14_+_65195811_65196959	chr14	+	65195811	65196959	0.00394255	0.00890825	-0.168711
RBM17	chr10_+_6155031_6155469	chr10	+	6155031	6155469	2.90593e-05	0.00010842	-0.278382
PLEKHG3	chr14_+_65205573_65207752	chr14	+	65205573	65207752	2.45911e-07	1.43335e-06	-0.160132
RBM17	chr10_+_6155544_6156010	chr10	+	6155544	6156010	2.52047e-14	4.79633e-13	-0.305518
MAX	chr14_-_65543381_65544629	chr14	-	65543381	65544629	9.3367e-11	1.03774e-09	-0.213081
RBM17	chr10_+_6156110_6157200	chr10	+	6156110	6157200	1.20802e-10	1.3176e-09	-0.129618
POMGNT1	chr1_-_46654652_46654912	chr1	-	46654652	46654912	0.000728794	0.00196905	0.0456239
POMGNT1	chr1_-_46661749_46662401	chr1	-	46661749	46662401	0.00799015	0.0167057	-0.131512
RAD54L	chr1_+_46724418_46725634	chr1	+	46724418	46725634	3.9426e-08	2.70371e-07	-0.419049
RAD54L	chr1_+_46738474_46739025	chr1	+	46738474	46739025	3.90859e-06	1.76883e-05	-0.354221
RAD54L	chr1_+_46739137_46739294	chr1	+	46739137	46739294	1.35395e-06	6.76119e-06	-0.327683
RAD54L	chr1_+_46739419_46739808	chr1	+	46739419	46739808	6.18468e-07	3.3174e-06	-0.37563
LRRC41	chr1_-_46746232_46746795	chr1	-	46746232	46746795	3.42604e-06	1.57015e-05	-0.289537
SLC25A28	chr10_-_101372356_101373451	chr10	-	101372356	101373451	1.81929e-05	7.10023e-05	-0.286223
MPP5	chr14_+_67768183_67768687	chr14	+	67768183	67768687	7.10182e-08	4.62234e-07	-0.200479
MPP5	chr14_+_67787114_67787772	chr14	+	67787114	67787772	0.00321942	0.00743397	-0.0883597
EIF2S1	chr14_+_67827451_67831482	chr14	+	67827451	67831482	0.0148779	0.0289894	-0.0836387
EIF2S1	chr14_+_67831725_67841183	chr14	+	67831725	67841183	9.12239e-07	4.72134e-06	-0.0616798
EIF2S1	chr14_+_67841264_67843154	chr14	+	67841264	67843154	4.26898e-14	7.86152e-13	-0.0679748
EIF2S1	chr14_+_67847482_67848308	chr14	+	67847482	67848308	1.09776e-13	1.91051e-12	-0.0471287
RDH11	chr14_-_68157138_68157855	chr14	-	68157138	68157855	2.99909e-07	1.7182e-06	-0.0839961
RDH11	chr14_-_68157961_68159153	chr14	-	68157961	68159153	1.54752e-09	1.39127e-08	-0.160428
RDH11	chr14_-_68159310_68159649	chr14	-	68159310	68159649	0.000169855	0.000532037	-0.104958
CDK1	chr10_+_62538426_62539897	chr10	+	62538426	62539897	1.19231e-22	5.74627e-21	-0.362001
SRSF5	chr14_+_70234097_70234853	chr14	+	70234097	70234853	9.6791e-28	7.34588e-26	-0.282846
SRSF5	chr14_+_70235613_70235897	chr14	+	70235613	70235897	1.03539e-124	7.68245e-121	-0.503388
SRSF5	chr14_+_70235968_70236226	chr14	+	70235968	70236226	0.00111961	0.00289031	0.0219993
CDK1	chr10_+_62539960_62540519	chr10	+	62539960	62540519	7.48377e-05	0.000254235	-0.0967329
SRSF5	chr14_+_70237257_70237710	chr14	+	70237257	70237710	7.90131e-47	2.00835e-44	-0.382761
CDK1	chr10_+_62540607_62544461	chr10	+	62540607	62544461	5.77669e-07	3.1173e-06	-0.139451
CDK1	chr10_+_62544619_62545420	chr10	+	62544619	62545420	4.02025e-06	1.81476e-05	-0.0743669
MED6	chr14_-_71051660_71052471	chr14	-	71051660	71052471	3.28804e-07	1.86745e-06	-0.290364
MED6	chr14_-_71058098_71059595	chr14	-	71058098	71059595	8.54511e-10	8.05223e-09	-0.297117
MED6	chr14_-_71060095_71063326	chr14	-	71060095	71063326	2.89165e-12	4.12086e-11	-0.25077
MED6	chr14_-_71064494_71065870	chr14	-	71064494	71065870	0.000142874	0.000455132	-0.362762
PCNX1	chr14_+_71434960_71435736	chr14	+	71434960	71435736	9.77155e-08	6.19487e-07	-0.162037
CDK1	chr10_+_62547988_62551646	chr10	+	62547988	62551646	5.7784e-41	1.09103e-38	-0.195818
PCNX1	chr14_+_71476441_71478207	chr14	+	71476441	71478207	1.83956e-07	1.10147e-06	-0.219284
PCNX1	chr14_+_71485879_71489915	chr14	+	71485879	71489915	1.33128e-08	1.00108e-07	-0.150469
PCNX1	chr14_+_71495508_71500144	chr14	+	71495508	71500144	2.24417e-09	1.95811e-08	-0.224264
CDK1	chr10_+_62552047_62553633	chr10	+	62552047	62553633	3.75572e-26	2.47636e-24	-0.136011
PCNX1	chr14_+_71512000_71513655	chr14	+	71512000	71513655	3.74963e-07	2.10452e-06	0.303609
PCNX1	chr14_+_71513822_71514522	chr14	+	71513822	71514522	2.44857e-16	6.04103e-15	-0.316317
PCNX1	chr14_+_71522279_71524224	chr14	+	71522279	71524224	0.00514641	0.0112973	-0.127128
EFCAB14	chr1_-_47154216_47155257	chr1	-	47154216	47155257	0.000360871	0.00104731	-0.241789
PCNX1	chr14_+_71555147_71555907	chr14	+	71555147	71555907	0.0119075	0.0238016	-0.205336
PCNX1	chr14_+_71570386_71571950	chr14	+	71570386	71571950	4.98669e-05	0.000176582	-0.174068
PCNX1	chr14_+_71575763_71576167	chr14	+	71575763	71576167	1.71223e-09	1.52687e-08	-0.242515
PFKFB3	chr10_+_6261656_6262619	chr10	+	6261656	6262619	5.55592e-09	4.4919e-08	-0.267573
RBM25	chr14_+_73563808_73566086	chr14	+	73563808	73566086	6.05533e-08	3.99723e-07	-0.135891
RBM25	chr14_+_73566141_73566373	chr14	+	73566141	73566373	2.8689e-17	7.9146e-16	-0.167748
RBM25	chr14_+_73566458_73567007	chr14	+	73566458	73567007	3.44325e-05	0.000126412	-0.128922
RBM25	chr14_+_73572993_73574532	chr14	+	73572993	73574532	3.96362e-06	1.79178e-05	-0.0857219
RBM25	chr14_+_73574607_73576048	chr14	+	73574607	73576048	1.04388e-10	1.15128e-09	-0.0771383
PFKFB3	chr10_+_6263708_6264816	chr10	+	6263708	6264816	0.00033983	0.000992209	-0.192734
ZNF410	chr14_+_74387808_74388767	chr14	+	74387808	74388767	1.75617e-06	8.56591e-06	-0.339474
ZNF410	chr14_+_74388909_74390096	chr14	+	74388909	74390096	5.24709e-11	6.0883e-10	-0.322418
COQ6	chr14_+_74422212_74422506	chr14	+	74422212	74422506	0.000644534	0.0017624	-0.135809
COQ6	chr14_+_74424980_74425672	chr14	+	74424980	74425672	4.74108e-07	2.60575e-06	-0.328263
ABCD4	chr14_-_74753232_74753402	chr14	-	74753232	74753402	0.022311	0.0415161	-0.115953
ABCD4	chr14_-_74754962_74755417	chr14	-	74754962	74755417	5.32837e-10	5.20733e-09	-0.65712
ABCD4	chr14_-_74759572_74759855	chr14	-	74759572	74759855	2.63609e-05	9.92618e-05	-0.510515
AREL1	chr14_-_75134297_75136350	chr14	-	75134297	75136350	2.7269e-08	1.93177e-07	-0.381876
AREL1	chr14_-_75136477_75136648	chr14	-	75136477	75136648	7.85938e-10	7.44812e-09	-0.321449
AREL1	chr14_-_75136829_75137463	chr14	-	75136829	75137463	2.55827e-16	6.29164e-15	-0.502967
AREL1	chr14_-_75137574_75138109	chr14	-	75137574	75138109	2.71028e-10	2.78655e-09	-0.415979
AREL1	chr14_-_75150236_75151155	chr14	-	75150236	75151155	0.000428717	0.00122207	-0.312322
FCF1	chr14_+_75179962_75180186	chr14	+	75179962	75180186	6.54363e-06	2.82267e-05	-0.465164
FCF1	chr14_+_75200873_75201583	chr14	+	75200873	75201583	7.841e-06	3.32497e-05	-0.111819
YLPM1	chr14_+_75279485_75282904	chr14	+	75279485	75282904	2.53981e-05	9.60056e-05	-0.343236
YLPM1	chr14_+_75282968_75283272	chr14	+	75282968	75283272	0.00691357	0.0146844	-0.213391
YLPM1	chr14_+_75283393_75283632	chr14	+	75283393	75283632	3.97801e-06	1.79768e-05	-0.336896
LDB1	chr10_-_103868080_103868784	chr10	-	103868080	103868784	2.2465e-05	8.59007e-05	-0.151968
YLPM1	chr14_+_75283980_75284932	chr14	+	75283980	75284932	7.41596e-05	0.000252164	-0.227306
YLPM1	chr14_+_75287840_75290957	chr14	+	75287840	75290957	3.01331e-06	1.39753e-05	-0.36753
YLPM1	chr14_+_75302150_75302476	chr14	+	75302150	75302476	1.06546e-07	6.70085e-07	-0.409824
DLST	chr14_+_75348719_75349292	chr14	+	75348719	75349292	1.63139e-23	8.48629e-22	-0.404585
DLST	chr14_+_75349327_75352287	chr14	+	75349327	75352287	2.02828e-14	3.91504e-13	-0.335864
DLST	chr14_+_75356052_75356598	chr14	+	75356052	75356598	1.37967e-10	1.49195e-09	-0.226436
DLST	chr14_+_75357870_75359535	chr14	+	75357870	75359535	1.67075e-05	6.57535e-05	-0.181096
DLST	chr14_+_75359689_75360049	chr14	+	75359689	75360049	0.00103819	0.00270113	-0.093208
DLST	chr14_+_75360127_75361013	chr14	+	75360127	75361013	3.05611e-07	1.74814e-06	-0.124596
DLST	chr14_+_75361112_75365070	chr14	+	75361112	75365070	1.82179e-07	1.09186e-06	-0.187014
DLST	chr14_+_75365202_75366624	chr14	+	75365202	75366624	2.55876e-12	3.67228e-11	-0.171724
DLST	chr14_+_75367075_75367767	chr14	+	75367075	75367767	2.19056e-07	1.29041e-06	-0.152002
DLST	chr14_+_75367936_75368897	chr14	+	75367936	75368897	7.9533e-11	8.94618e-10	-0.223221
EIF2B2	chr14_+_75470098_75470252	chr14	+	75470098	75470252	0.000382039	0.0011024	-0.129959
EIF2B2	chr14_+_75472664_75473278	chr14	+	75472664	75473278	0.000184901	0.000574209	-0.111192
MLH3	chr14_-_75508403_75509080	chr14	-	75508403	75509080	0.00246863	0.00586553	-0.258107
MLH3	chr14_-_75516421_75518081	chr14	-	75516421	75518081	6.04437e-11	6.93951e-10	-0.441191
ACYP1	chr14_-_75530264_75530655	chr14	-	75530264	75530655	9.13214e-07	4.72604e-06	-0.314924
ARID5B	chr10_+_63817077_63819000	chr10	+	63817077	63819000	0.0225432	0.0418954	-0.190185
FOS	chr14_+_75745826_75746578	chr14	+	75745826	75746578	1.09281e-50	3.39057e-48	-0.20784
FOS	chr14_+_75746831_75747261	chr14	+	75746831	75747261	7.26758e-47	1.85538e-44	-0.239042
GPATCH2L	chr14_+_76618334_76620695	chr14	+	76618334	76620695	1.18483e-07	7.37947e-07	-0.303955
GPATCH2L	chr14_+_76638362_76639887	chr14	+	76638362	76639887	1.12646e-09	1.03858e-08	-0.217524
STIL	chr1_-_47759216_47761435	chr1	-	47759216	47761435	0.0147878	0.0288341	-0.149209
STIL	chr1_-_47767420_47767904	chr1	-	47767420	47767904	2.02899e-07	1.20379e-06	-0.322923
AHSA1	chr14_+_77926149_77928501	chr14	+	77926149	77928501	1.34918e-07	8.30883e-07	-0.0473302
AHSA1	chr14_+_77928585_77928983	chr14	+	77928585	77928983	4.15893e-11	4.90816e-10	-0.044643
AHSA1	chr14_+_77929102_77930939	chr14	+	77929102	77930939	1.31034e-12	1.96356e-11	-0.0687533
AHSA1	chr14_+_77931029_77931880	chr14	+	77931029	77931880	3.38455e-10	3.42148e-09	-0.0847545
AHSA1	chr14_+_77932010_77934424	chr14	+	77932010	77934424	0.000380924	0.00109956	-0.0559979
LDB1	chr10_-_103869800_103870284	chr10	-	103869800	103870284	0.000945069	0.00248384	-0.228585
JMJD1C	chr10_-_64936233_64937475	chr10	-	64936233	64937475	1.27632e-10	1.38693e-09	-0.288623
SNW1	chr14_-_78184873_78187052	chr14	-	78184873	78187052	5.16e-05	0.00018213	-0.0637444
JMJD1C	chr10_-_64944498_64945321	chr10	-	64944498	64945321	6.65748e-11	7.58771e-10	-0.261773
DIO2	chr14_-_80672681_80677592	chr14	-	80672681	80677592	4.35556e-11	5.12115e-10	-0.227207
JMJD1C	chr10_-_64949206_64950652	chr10	-	64949206	64950652	7.7613e-06	3.29426e-05	-0.211855
GTF2A1	chr14_-_81668002_81670242	chr14	-	81668002	81670242	5.34573e-13	8.44962e-12	-0.300566
JMJD1C	chr10_-_64954135_64957169	chr10	-	64954135	64957169	2.53855e-05	9.5963e-05	-0.225077
ZC3H14	chr14_+_89038569_89038920	chr14	+	89038569	89038920	4.71526e-06	2.09762e-05	-0.0925281
JMJD1C	chr10_-_64957323_64958271	chr10	-	64957323	64958271	8.04817e-05	0.000271383	-0.279822
ZC3H14	chr14_+_89077284_89078087	chr14	+	89077284	89078087	8.53519e-09	6.66527e-08	-0.1553
JMJD1C	chr10_-_64958487_64960234	chr10	-	64958487	64960234	0.000314762	0.000926399	-0.224485
PSMC1	chr14_+_90722944_90725502	chr14	+	90722944	90725502	0.00121503	0.00311034	-0.0552793
PSMC1	chr14_+_90730191_90730383	chr14	+	90730191	90730383	9.33513e-05	0.000310149	-0.0583583
PSMC1	chr14_+_90735892_90736540	chr14	+	90735892	90736540	5.77997e-14	1.04672e-12	-0.121025
NRDE2	chr14_-_90769469_90770277	chr14	-	90769469	90770277	2.15904e-07	1.27375e-06	-0.428996
CALM1	chr14_+_90864832_90865333	chr14	+	90864832	90865333	1.34152e-07	8.26529e-07	-0.141337
CALM1	chr14_+_90866439_90867601	chr14	+	90866439	90867601	2.4297e-13	4.03562e-12	-0.0639482
CALM1	chr14_+_90867746_90870204	chr14	+	90867746	90870204	0.000946162	0.0024863	-0.0640064
CALM1	chr14_+_90870312_90870721	chr14	+	90870312	90870721	0.000362981	0.00105277	-0.0422728
PPP4R3A	chr14_-_91928583_91929077	chr14	-	91928583	91929077	0.000720404	0.00194862	-0.11028
PPP4R3A	chr14_-_91931763_91932603	chr14	-	91931763	91932603	3.8824e-09	3.23542e-08	-0.384615
LDB1	chr10_-_103871293_103874161	chr10	-	103871293	103874161	4.09742e-07	2.28012e-06	-0.50738
PPP4R3A	chr14_-_91937339_91939375	chr14	-	91937339	91939375	3.74614e-06	1.70236e-05	-0.138519
PPP4R3A	chr14_-_91939714_91942153	chr14	-	91939714	91942153	0.00121093	0.00310092	-0.163197
PPP4R3A	chr14_-_91942310_91942750	chr14	-	91942310	91942750	1.69304e-05	6.65475e-05	-0.110961
PPP4R3A	chr14_-_91976048_91976417	chr14	-	91976048	91976417	1.51161e-06	7.47499e-06	-0.0649605
CPSF2	chr14_+_92624228_92625325	chr14	+	92624228	92625325	9.81988e-06	4.07391e-05	-0.111329
CPSF2	chr14_+_92625626_92627454	chr14	+	92625626	92627454	0.0020318	0.00492894	-0.0658045
DDX24	chr14_-_94521545_94524166	chr14	-	94521545	94524166	0.0090381	0.0186391	0.0526843
DDX24	chr14_-_94526959_94527257	chr14	-	94526959	94527257	2.98577e-30	2.75242e-28	-0.215261
DDX24	chr14_-_94527412_94528441	chr14	-	94527412	94528441	2.08245e-11	2.5846e-10	-0.132423
DDX24	chr14_-_94546093_94547463	chr14	-	94546093	94547463	1.20755e-10	1.31713e-09	-0.165752
DICER1	chr14_-_95557702_95560223	chr14	-	95557702	95560223	0.000118122	0.000383261	-0.302599
DICER1	chr14_-_95560493_95562160	chr14	-	95560493	95562160	1.1398e-08	8.68292e-08	-0.294229
DICER1	chr14_-_95571583_95572013	chr14	-	95571583	95572013	2.10116e-06	1.00753e-05	-0.292656
DICER1	chr14_-_95574430_95574659	chr14	-	95574430	95574659	0.000313376	0.000922673	-0.226563
DICER1	chr14_-_95574840_95577652	chr14	-	95574840	95577652	0.000388048	0.00111804	-0.261646
DICER1	chr14_-_95577793_95578507	chr14	-	95577793	95578507	0.000121501	0.000393155	-0.154063
DICER1	chr14_-_95578584_95579427	chr14	-	95578584	95579427	0.00141595	0.0035682	-0.169145
DICER1	chr14_-_95582158_95582788	chr14	-	95582158	95582788	7.14715e-05	0.000243911	-0.240493
DICER1	chr14_-_95583032_95583957	chr14	-	95583032	95583957	0.00286683	0.00670145	-0.139306
DICER1	chr14_-_95584091_95590531	chr14	-	95584091	95590531	0.0121319	0.0242005	-0.21109
DICER1	chr14_-_95596529_95597844	chr14	-	95596529	95597844	0.00158686	0.00395076	-0.176819
DICER1	chr14_-_95597976_95598850	chr14	-	95597976	95598850	5.24881e-05	0.000184947	-0.196987
PAPOLA	chr14_+_96986565_96987341	chr14	+	96986565	96987341	6.11551e-05	0.000212182	-0.0474919
PAPOLA	chr14_+_96987409_96991645	chr14	+	96987409	96991645	3.44478e-09	2.89962e-08	-0.0892346
PAPOLA	chr14_+_96993876_96994288	chr14	+	96993876	96994288	5.17773e-06	2.28318e-05	-0.0865084
PAPOLA	chr14_+_96997923_96998666	chr14	+	96997923	96998666	0.00248625	0.00590297	-0.0841083
PAPOLA	chr14_+_96998986_97000826	chr14	+	96998986	97000826	2.82555e-15	6.07988e-14	-0.354057
PAPOLA	chr14_+_97000900_97002214	chr14	+	97000900	97002214	2.31729e-10	2.41078e-09	-0.320277
PAPOLA	chr14_+_97002336_97003311	chr14	+	97002336	97003311	4.67553e-26	3.06028e-24	-0.370938
PAPOLA	chr14_+_97003397_97008578	chr14	+	97003397	97008578	3.91135e-09	3.25736e-08	-0.263122
PAPOLA	chr14_+_97008633_97009109	chr14	+	97008633	97009109	2.41527e-27	1.76988e-25	-0.376843
PAPOLA	chr14_+_97009230_97010484	chr14	+	97009230	97010484	7.0978e-21	2.89029e-19	-0.301782
PAPOLA	chr14_+_97010595_97014132	chr14	+	97010595	97014132	7.87309e-25	4.60596e-23	-0.266082
PAPOLA	chr14_+_97018959_97022182	chr14	+	97018959	97022182	7.38901e-07	3.9014e-06	-0.114976
PAPOLA	chr14_+_97022284_97022510	chr14	+	97022284	97022510	0.00395225	0.00892774	-0.149758
PAPOLA	chr14_+_97027048_97029154	chr14	+	97027048	97029154	2.88343e-07	1.65752e-06	-0.186532
PAPOLA	chr14_+_97029230_97031290	chr14	+	97029230	97031290	9.20874e-20	3.35429e-18	-0.233339
VRK1	chr14_+_97319503_97321559	chr14	+	97319503	97321559	1.26416e-05	5.11601e-05	-0.116824
VRK1	chr14_+_97322587_97322863	chr14	+	97322587	97322863	0.000907768	0.0023959	-0.12606
VRK1	chr14_+_97343910_97347512	chr14	+	97343910	97347512	0.000222232	0.000677394	-0.265138
CCNK	chr14_+_99969321_99969946	chr14	+	99969321	99969946	0.00702616	0.0148963	-0.311882
SIRT1	chr10_+_69647291_69648638	chr10	+	69647291	69648638	4.56677e-06	2.03724e-05	-0.291148
LINS1	chr15_-_101110322_101112097	chr15	-	101110322	101112097	8.28871e-09	6.48936e-08	-0.350695
LINS1	chr15_-_101113505_101113854	chr15	-	101113505	101113854	0.00713355	0.0150963	-0.111301
SIRT1	chr10_+_69666694_69667801	chr10	+	69666694	69667801	1.934e-09	1.70777e-08	-0.248368
SNRPA1	chr15_-_101825265_101825929	chr15	-	101825265	101825929	1.5812e-15	3.51371e-14	-0.177899
SNRPA1	chr15_-_101826006_101826417	chr15	-	101826006	101826417	1.37603e-10	1.48819e-09	-0.17821
SNRPA1	chr15_-_101826498_101827111	chr15	-	101826498	101827111	1.30121e-08	9.80626e-08	-0.161365
TM2D3	chr15_-_102185365_102186926	chr15	-	102185365	102186926	0.00729238	0.0153967	-0.125054
TM2D3	chr15_-_102187102_102190205	chr15	-	102187102	102190205	0.00136975	0.00346372	-0.117756
TM2D3	chr15_-_102190364_102191897	chr15	-	102190364	102191897	8.48586e-05	0.000284604	-0.340051
TM2D3	chr15_-_102191976_102192472	chr15	-	102191976	102192472	3.25213e-07	1.84901e-06	-0.473748
FAF1	chr1_-_51049387_51050355	chr1	-	51049387	51050355	3.20574e-06	1.47801e-05	-0.0708747
CDKN2C	chr1_+_51435571_51436028	chr1	+	51435571	51436028	0.00903601	0.0186353	-0.257764
CDKN2C	chr1_+_51436169_51439563	chr1	+	51436169	51439563	0.00514405	0.011293	-0.146998
HERC2P3	chr15_-_20644376_20644759	chr15	-	20644376	20644759	0.00907833	0.0187123	-0.319285
HERC4	chr10_-_69714495_69714718	chr10	-	69714495	69714718	2.53655e-11	3.10293e-10	-0.121514
OSBPL9	chr1_+_52249697_52249934	chr1	+	52249697	52249934	0.000574695	0.00158986	-0.0827083
OSBPL9	chr1_+_52251558_52252196	chr1	+	52251558	52252196	2.76383e-05	0.000103628	-0.0562984
NRDC	chr1_-_52255329_52256203	chr1	-	52255329	52256203	0.00227483	0.00545178	-0.0922107
NRDC	chr1_-_52256321_52256570	chr1	-	52256321	52256570	0.000292025	0.000866044	-0.0884315
NRDC	chr1_-_52258096_52260142	chr1	-	52258096	52260142	0.00153681	0.00383893	-0.0605688
NRDC	chr1_-_52260282_52260493	chr1	-	52260282	52260493	0.0244785	0.0450374	-0.0455013
HERC4	chr10_-_69714887_69716633	chr10	-	69714887	69716633	0.0125974	0.0250174	-0.0482137
NRDC	chr1_-_52283807_52285470	chr1	-	52283807	52285470	2.36891e-05	9.00903e-05	-0.0777548
NRDC	chr1_-_52285545_52287168	chr1	-	52285545	52287168	0.000150619	0.000477373	-0.0950303
HERC4	chr10_-_69716733_69718868	chr10	-	69716733	69718868	0.000736152	0.00198678	-0.360172
NIPA2	chr15_-_23033413_23033892	chr15	-	23033413	23033892	0.000984724	0.00257668	-0.239341
MKRN3	chr15_+_23811234_23811953	chr15	+	23811234	23811953	1.46337e-07	8.94447e-07	-0.12437
BTF3L4	chr1_+_52551843_52552382	chr1	+	52551843	52552382	6.72353e-11	7.65724e-10	-0.104554
UBE3A	chr15_-_25599830_25601037	chr15	-	25599830	25601037	1.19849e-08	9.09112e-08	-0.232632
UBE3A	chr15_-_25601203_25601836	chr15	-	25601203	25601836	2.91362e-11	3.53034e-10	-0.22018
UBE3A	chr15_-_25602043_25605528	chr15	-	25602043	25605528	1.68838e-07	1.01868e-06	-0.17459
UBE3A	chr15_-_25616959_25620610	chr15	-	25616959	25620610	1.01607e-05	4.20056e-05	-0.126767
UBE3A	chr15_-_25654354_25657053	chr15	-	25654354	25657053	1.374e-05	5.51286e-05	-0.215424
HERC4	chr10_-_69750157_69750659	chr10	-	69750157	69750659	3.65095e-13	5.91119e-12	-0.255144
CC2D1B	chr1_-_52818895_52819188	chr1	-	52818895	52819188	0.0055319	0.0120511	-0.200478
HERC4	chr10_-_69750956_69751954	chr10	-	69750956	69751954	2.21203e-14	4.24505e-13	-0.151707
ORC1	chr1_-_52839047_52840480	chr1	-	52839047	52840480	9.97985e-05	0.000329304	-0.24022
HERC2	chr15_-_28421914_28422094	chr15	-	28421914	28422094	1.86067e-06	9.02513e-06	-0.329863
HERC4	chr10_-_69752080_69752361	chr10	-	69752080	69752361	6.59198e-14	1.18412e-12	-0.0951367
HERC4	chr10_-_69752439_69755801	chr10	-	69752439	69755801	0.00625867	0.0134438	-0.285491
ORC1	chr1_-_52849241_52849500	chr1	-	52849241	52849500	7.60746e-10	7.22804e-09	-0.282959
ORC1	chr1_-_52849609_52850220	chr1	-	52849609	52850220	2.31353e-07	1.35618e-06	-0.255881
HERC2	chr15_-_28519593_28520049	chr15	-	28519593	28520049	0.00530713	0.0116107	-0.259982
ORC1	chr1_-_52854309_52854887	chr1	-	52854309	52854887	0.0171627	0.0329097	-0.0700541
HERC2	chr15_-_28565610_28566506	chr15	-	28565610	28566506	7.70923e-05	0.000261095	-0.540982
ORC1	chr1_-_52867161_52867799	chr1	-	52867161	52867799	1.27393e-07	7.88497e-07	-0.0936789
PRPF38A	chr1_+_52870551_52870930	chr1	+	52870551	52870930	1.30843e-08	9.85432e-08	-0.366059
PRPF38A	chr1_+_52870985_52871350	chr1	+	52870985	52871350	0.00011186	0.00036489	-0.299936
PRPF38A	chr1_+_52876872_52878184	chr1	+	52876872	52878184	3.17187e-12	4.49121e-11	-0.168225
PRPF38A	chr1_+_52878296_52879549	chr1	+	52878296	52879549	8.06011e-06	3.40785e-05	-0.112577
PRPF38A	chr1_+_52879663_52880291	chr1	+	52879663	52880291	3.33344e-13	5.42659e-12	-0.181255
PRPF38A	chr1_+_52880531_52881008	chr1	+	52880531	52881008	5.30393e-07	2.8837e-06	-0.114949
HERC4	chr10_-_69785433_69792533	chr10	-	69785433	69792533	8.55149e-14	1.5112e-12	-0.193869
ARHGAP11B	chr15_+_30925789_30926371	chr15	+	30925789	30926371	5.12499e-05	0.000181045	-0.285152
HERC4	chr10_-_69792626_69793720	chr10	-	69792626	69793720	5.25107e-16	1.23941e-14	-0.231349
ARHGAP11B	chr15_+_30933820_30936840	chr15	+	30933820	30936840	0.000473185	0.00133514	-0.399318
ARHGAP11B	chr15_+_30936905_30938315	chr15	+	30936905	30938315	2.58563e-05	9.75661e-05	-0.34812
LOC100288637	chr15_+_30938498_30939869	chr15	+	30938498	30939869	5.53738e-06	2.42609e-05	-0.47493
WHAMMP1	chr15_-_32814768_32815228	chr15	-	32814768	32815228	0.0037138	0.00844618	-0.278098
ARHGAP11A	chr15_+_32915789_32916372	chr15	+	32915789	32916372	5.41389e-08	3.61148e-07	-0.161895
ARHGAP11A	chr15_+_32917444_32917686	chr15	+	32917444	32917686	5.21883e-06	2.29991e-05	-0.140983
ARHGAP11A	chr15_+_32925309_32926132	chr15	+	32925309	32926132	0.00228125	0.00546529	-0.128343
ZYG11A	chr1_+_53332239_53333209	chr1	+	53332239	53333209	0.000914638	0.00241206	-0.273307
ECHDC2	chr1_-_53363156_53364844	chr1	-	53363156	53364844	0.00251731	0.00596842	-0.325563
HERC4	chr10_-_69830360_69832638	chr10	-	69830360	69832638	0.00307092	0.0071272	-0.0235193
AQR	chr15_-_35163123_35166027	chr15	-	35163123	35166027	1.18553e-10	1.29474e-09	-0.415895
AQR	chr15_-_35166200_35166876	chr15	-	35166200	35166876	4.13804e-10	4.1193e-09	-0.32184
AQR	chr15_-_35176935_35178725	chr15	-	35176935	35178725	4.66304e-14	8.55071e-13	-0.23196
AQR	chr15_-_35178862_35182414	chr15	-	35178862	35182414	3.07558e-07	1.75835e-06	-0.142449
AQR	chr15_-_35233200_35234211	chr15	-	35233200	35234211	0.000226759	0.000689938	-0.199994
ZNF770	chr15_-_35279874_35280315	chr15	-	35279874	35280315	1.57192e-18	5.01529e-17	-0.396202
MYPN	chr10_+_69865940_69866295	chr10	+	69865940	69866295	0.030906	0.0553332	-0.0258031
FAM98B	chr15_+_38756378_38757468	chr15	+	38756378	38757468	1.00627e-06	5.16425e-06	-0.226042
THBS1	chr15_+_39873429_39874028	chr15	+	39873429	39874028	2.2285e-14	4.27547e-13	-0.414264
THBS1	chr15_+_39874125_39874392	chr15	+	39874125	39874392	2.95578e-12	4.20504e-11	-0.310661
THBS1	chr15_+_39874953_39875816	chr15	+	39874953	39875816	2.23151e-10	2.32744e-09	-0.3408
THBS1	chr15_+_39875893_39876187	chr15	+	39875893	39876187	4.2698e-09	3.52766e-08	-0.243659
THBS1	chr15_+_39876623_39877669	chr15	+	39876623	39877669	1.00179e-10	1.10783e-09	-0.258624
THBS1	chr15_+_39877764_39879546	chr15	+	39877764	39879546	0.0020333	0.00493214	-0.114423
PPRC1	chr10_+_103902855_103904005	chr10	+	103902855	103904005	9.64125e-23	4.68277e-21	-0.489482
THBS1	chr15_+_39879721_39880241	chr15	+	39879721	39880241	0.00632677	0.0135736	-0.231577
THBS1	chr15_+_39880419_39880725	chr15	+	39880419	39880725	0.00215676	0.00519897	-0.174541
THBS1	chr15_+_39880900_39881158	chr15	+	39880900	39881158	0.000202727	0.000623662	-0.227783
THBS1	chr15_+_39881555_39882004	chr15	+	39881555	39882004	3.80793e-05	0.000138441	-0.207981
THBS1	chr15_+_39882824_39883390	chr15	+	39882824	39883390	9.60154e-12	1.25889e-10	-0.31713
THBS1	chr15_+_39883551_39883704	chr15	+	39883551	39883704	6.40402e-09	5.1199e-08	-0.184841
THBS1	chr15_+_39885428_39885596	chr15	+	39885428	39885596	0.000613189	0.00168526	-0.159485
THBS1	chr15_+_39886641_39887561	chr15	+	39886641	39887561	0.00276633	0.00649098	-0.17198
SRP14	chr15_-_40329219_40329508	chr15	-	40329219	40329508	1.20633e-05	4.90524e-05	-0.520324
SRP14	chr15_-_40329556_40330481	chr15	-	40329556	40330481	0.00305321	0.00709002	-0.579449
SRP14	chr15_-_40330595_40331075	chr15	-	40330595	40331075	2.35272e-20	9.07202e-19	-0.0625
BUB1B	chr15_+_40453456_40457252	chr15	+	40453456	40457252	1.13237e-12	1.71136e-11	-0.171296
BUB1B	chr15_+_40462322_40462736	chr15	+	40462322	40462736	2.58082e-07	1.49856e-06	-0.113606
BUB1B	chr15_+_40491928_40492443	chr15	+	40491928	40492443	4.28505e-05	0.000154005	-0.110294
BUB1B	chr15_+_40501976_40502309	chr15	+	40501976	40502309	4.93177e-09	4.02791e-08	-0.158263
BUB1B	chr15_+_40504849_40505531	chr15	+	40504849	40505531	2.26545e-05	8.65476e-05	-0.306247
KNSTRN	chr15_+_40675245_40675427	chr15	+	40675245	40675427	2.11501e-09	1.85404e-08	-0.206733
KNSTRN	chr15_+_40678695_40679358	chr15	+	40678695	40679358	2.4891e-09	2.15212e-08	-0.143853
IVD	chr15_+_40702996_40703457	chr15	+	40702996	40703457	0.000917122	0.00241799	-0.175265
IVD	chr15_+_40703890_40705188	chr15	+	40703890	40705188	8.31989e-05	0.000279588	-0.157048
RPUSD2	chr15_+_40864099_40865724	chr15	+	40864099	40865724	0.00241219	0.00574547	-0.282661
PPRC1	chr10_+_103904064_103904775	chr10	+	103904064	103904775	8.39362e-19	2.7706e-17	-0.51839
ZFYVE19	chr15_+_41100066_41101315	chr15	+	41100066	41101315	2.05931e-06	9.89339e-06	-0.349832
INO80	chr15_-_41279391_41280012	chr15	-	41279391	41280012	0.000356471	0.00103585	-0.136595
INO80	chr15_-_41340474_41341483	chr15	-	41340474	41341483	2.32247e-07	1.36087e-06	-0.396211
INO80	chr15_-_41346212_41347443	chr15	-	41346212	41347443	8.66416e-05	0.000290034	-0.177457
INO80	chr15_-_41362745_41364045	chr15	-	41362745	41364045	0.000555687	0.00154269	-0.154315
INO80	chr15_-_41365693_41366566	chr15	-	41365693	41366566	9.79281e-07	5.03878e-06	-0.185203
INO80	chr15_-_41377781_41379758	chr15	-	41377781	41379758	2.56703e-18	7.99795e-17	-0.496884
OIP5	chr15_-_41624179_41624436	chr15	-	41624179	41624436	5.90214e-06	2.56928e-05	-0.146841
RTF1	chr15_+_41766900_41767721	chr15	+	41766900	41767721	9.03717e-09	7.02166e-08	-0.260148
PPRC1	chr10_+_103904847_103906427	chr10	+	103904847	103906427	1.76137e-19	6.23224e-18	-0.400674
MGA	chr15_+_42000057_42000300	chr15	+	42000057	42000300	1.85433e-05	7.22454e-05	-0.164352
MGA	chr15_+_42000406_42002887	chr15	+	42000406	42002887	1.46488e-10	1.57642e-09	-0.312701
MGA	chr15_+_42003547_42005347	chr15	+	42003547	42005347	2.46263e-08	1.75934e-07	-0.137303
HNRNPH3	chr10_+_70097090_70097613	chr10	+	70097090	70097613	1.31122e-12	1.9648e-11	-0.166348
MGA	chr15_+_42026792_42028377	chr15	+	42026792	42028377	4.71116e-19	1.59788e-17	-0.218492
MGA	chr15_+_42041125_42041307	chr15	+	42041125	42041307	3.3969e-10	3.43277e-09	-0.281459
MGA	chr15_+_42042816_42046633	chr15	+	42042816	42046633	7.86087e-06	3.33198e-05	-0.283642
MGA	chr15_+_42046765_42049984	chr15	+	42046765	42049984	0.000697073	0.00189138	-0.0888212
MGA	chr15_+_42050037_42052519	chr15	+	42050037	42052519	2.15359e-07	1.27082e-06	-0.14433
MGA	chr15_+_42052727_42053935	chr15	+	42052727	42053935	0.000334701	0.00097883	-0.181612
MGA	chr15_+_42054048_42054325	chr15	+	42054048	42054325	0.00497492	0.0109598	-0.0958132
TMEM87A	chr15_-_42511840_42512258	chr15	-	42511840	42512258	1.44316e-11	1.8386e-10	-0.157259
TMEM87A	chr15_-_42519107_42519907	chr15	-	42519107	42519907	1.89889e-17	5.35592e-16	-0.255076
TMEM87A	chr15_-_42519967_42520908	chr15	-	42519967	42520908	2.22677e-07	1.30984e-06	-0.167313
TMEM87A	chr15_-_42521018_42523388	chr15	-	42521018	42523388	1.73942e-05	6.81821e-05	-0.168409
TMEM87A	chr15_-_42528617_42529628	chr15	-	42528617	42529628	2.36004e-11	2.90278e-10	-0.207573
PPRC1	chr10_+_103907149_103908127	chr10	+	103907149	103908127	0.00720188	0.0152262	-0.292351
TMEM87A	chr15_-_42551188_42553154	chr15	-	42551188	42553154	0.000205096	0.000630235	-0.427238
TMEM87A	chr15_-_42553200_42553392	chr15	-	42553200	42553392	2.6163e-06	1.22868e-05	-0.105994
[truncated: 11,764 more rows]

## Sheet: cassette exon
Gene	AS_event_ID	chromosome	strand	upstream_exon_end_coor	cassette_exon_start_coor	cassette_exon_end_coor	downstream_exon_start_coor	pvalue	qvalue	deltaPSI_NC-siX
WBP11	chr12_-_14947670_14947904_14948038_14949739	chr12	-	14947670	14947904	14948038	14949739	6.16111e-17	1.6349e-15	0.0493966
ECE1	chr1_-_21599404_21605683_21605825_21616561	chr1	-	21599404	21605683	21605825	21616561	0.017945	0.0342369	-0.0176965
EPRS	chr1_-_220197798_220198473_220198600_220203726	chr1	-	220197798	220198473	220198600	220203726	0.00149353	0.00374272	0.00748887
MLLT10	chr10_+_21884369_21901276_21901380_21903758	chr10	+	21884369	21901276	21901380	21903758	0.000386205	0.00111328	0.0191554
IARS2	chr1_+_220287816_220298578_220298681_220300090	chr1	+	220287816	220298578	220298681	220300090	1.61096e-08	1.19234e-07	0.00675816
RAB3GAP2	chr1_-_220368719_220369591_220369740_220375616	chr1	-	220368719	220369591	220369740	220375616	1.27634e-09	1.16565e-08	0.109701
RAB3GAP2	chr1_-_220379348_220383729_220383831_220384141	chr1	-	220379348	220383729	220383831	220384141	0.000153201	0.000484725	0.0281295
RAB3GAP2	chr1_-_220406205_220444969_220445009_220445563	chr1	-	220406205	220444969	220445009	220445563	2.31559e-08	1.6639e-07	-0.202869
USP48	chr1_-_22074764_22075278_22075376_22077998	chr1	-	22074764	22075278	22075376	22077998	0.0349266	0.0616436	0.0450855
PDE3A	chr12_+_20792891_20795920_20796014_20799422	chr12	+	20792891	20795920	20796014	20799422	0.00528201	0.0115624	0.0183375
PYROXD1	chr12_+_21602625_21605014_21605088_21608064	chr12	+	21602625	21605014	21605088	21608064	1.51889e-12	2.25467e-11	0.0789553
MLLT10	chr10_+_22022016_22022432_22022521_22022695	chr10	+	22022016	22022432	22022521	22022695	0.00208527	0.00504554	0.162841
ETNK1	chr12_+_22826594_22831202_22831248_22837415	chr12	+	22826594	22831202	22831248	22837415	0.0161051	0.0310976	0.0332269
AIDA	chr1_-_222861000_222867130_222867185_222867550	chr1	-	222861000	222867130	222867185	222867550	0.0121545	0.024241	0.0225163
BROX	chr1_+_222892701_222895760_222895856_222897432	chr1	+	222892701	222895760	222895856	222897432	3.74863e-07	2.104e-06	0.0775278
CAPN2	chr1_+_223934867_223936740_223936824_223938590	chr1	+	223934867	223936740	223936824	223938590	0.00125469	0.00320165	0.00405913
CDC42	chr1_+_22405076_22405198_22405374_22408213	chr1	+	22405076	22405198	22405374	22408213	2.08593e-06	1.00078e-05	-0.0138794
NVL	chr1_-_224505632_224514092_224514166_224517771	chr1	-	224505632	224514092	224514166	224517771	1.10618e-07	6.93565e-07	0.100038
LBR	chr1_-_225592228_225592327_225592408_225594364	chr1	-	225592228	225592327	225592408	225594364	8.12311e-08	5.22967e-07	0.0344217
LBR	chr1_-_225600347_225602979_225603034_225605684	chr1	-	225600347	225602979	225603034	225605684	4.22064e-05	0.000151913	0.0100507
ENAH	chr1_-_225688772_225692692_225692755_225695651	chr1	-	225688772	225692692	225692755	225695651	5.50962e-08	3.66944e-07	0.0992354
ENAH	chr1_-_225755116_225787909_225788064_225840386	chr1	-	225755116	225787909	225788064	225840386	0.0311616	0.0557379	0.0441822
TMEM63A	chr1_-_226050278_226050470_226050551_226053595	chr1	-	226050278	226050470	226050551	226053595	6.46083e-07	3.45288e-06	0.120361
RASSF8-AS1	chr12_-_26108174_26109159_26109280_26109570	chr12	-	26108174	26109159	26109280	26109570	0.0314008	0.0561088	0.291388
PYCR2	chr1_-_226109344_226109557_226109779_226109902	chr1	-	226109344	226109557	226109779	226109902	0.00262889	0.00620379	-0.0169718
LIN9	chr1_-_226454033_226455657_226455791_226465474	chr1	-	226454033	226455657	226455791	226465474	2.19872e-11	2.71798e-10	0.0879682
LIN9	chr1_-_226475498_226483542_226483647_226485418	chr1	-	226475498	226483542	226483647	226485418	1.50455e-09	1.35582e-08	0.269767
FGFR1OP2	chr12_+_27091643_27107077_27107226_27109474	chr12	+	27091643	27107077	27107226	27109474	5.03827e-05	0.000178247	0.0255076
ARHGAP21	chr10_-_24878231_24880153_24880259_24880569	chr10	-	24878231	24880153	24880259	24880569	0.00690732	0.0146736	0.0159371
FGFR1OP2	chr12_+_27110676_27113447_27113561_27116273	chr12	+	27110676	27113447	27113561	27116273	4.29243e-33	4.89029e-31	0.398154
CDC42BPA	chr1_-_227300123_227300371_227300614_227307503	chr1	-	227300123	227300371	227300614	227307503	0.0103302	0.0209885	0.0751649
CDC42BPA	chr1_-_227400920_227441764_227441856_227504704	chr1	-	227400920	227441764	227441856	227504704	0.000147944	0.000469674	0.0749309
STK38L	chr12_+_27450787_27453486_27453534_27455068	chr12	+	27450787	27453486	27453534	27455068	0.0036981	0.00841365	0.0934005
STK38L	chr12_+_27455121_27461271_27461394_27462045	chr12	+	27455121	27461271	27461394	27462045	0.00275767	0.00647286	0.0545252
PPFIBP1	chr12_+_27809663_27813816_27813878_27817293	chr12	+	27809663	27813816	27813878	27817293	0.00107327	0.00278272	0.0462638
PPFIBP1	chr12_+_27829532_27829996_27830029_27832420	chr12	+	27829532	27829996	27830029	27832420	0.0334365	0.0593298	0.0899688
PPFIBP1	chr12_+_27832994_27834478_27834629_27835318	chr12	+	27832994	27834478	27834629	27835318	2.53237e-13	4.19596e-12	0.130003
KLHL42	chr12_+_27944834_27950179_27950282_27950646	chr12	+	27944834	27950179	27950282	27950646	0.0281361	0.0509303	-0.0861726
C1orf35	chr1_-_228289866_228290010_228290083_228290177	chr1	-	228289866	228290010	228290083	228290177	1.94874e-14	3.77028e-13	0.144366
CCDC91	chr12_+_28460682_28515370_28515448_28544235	chr12	+	28460682	28515370	28515448	28544235	0.000770952	0.00207063	0.0380111
TRIM11	chr1_-_228584866_228588664_228588895_228589765	chr1	-	228584866	228588664	228588895	228589765	0.0333817	0.0592438	0.0389004
URB2	chr1_+_229779440_229781605_229781716_229783255	chr1	+	229779440	229781605	229781716	229783255	0.0148972	0.0290225	-0.0254247
ZMYND11	chr10_+_255988_267134_267296_282776	chr10	+	255988	267134	267296	282776	0.00243505	0.00579407	-0.0506565
GPR158	chr10_+_25755648_25769765_25769839_25839903	chr10	+	25755648	25769765	25769839	25839903	0.00325436	0.00750531	0.28849
COG2	chr1_+_230795371_230796503_230796569_230798885	chr1	+	230795371	230796503	230796569	230798885	1.67435e-11	2.11092e-10	0.0568677
COG2	chr1_+_230807386_230810743_230810870_230814657	chr1	+	230807386	230810743	230810870	230814657	1.01504e-08	7.81084e-08	0.0474353
IPO8	chr12_-_30814200_30815260_30815421_30816421	chr12	-	30814200	30815260	30815421	30816421	0.0207144	0.0388884	0.0815819
CAPRIN2	chr12_-_30884444_30886562_30886645_30887900	chr12	-	30884444	30886562	30886645	30887900	0.0121158	0.0241706	0.188386
DENND5B	chr12_-_31648853_31652539_31652605_31743638	chr12	-	31648853	31652539	31652605	31743638	0.0017598	0.00433494	0.149516
MORN1	chr1_-_2319776_2321363_2321435_2322895	chr1	-	2319776	2321363	2321435	2322895	0.0134923	0.0265876	-0.120123
DNM1L	chr12_+_32832399_32835807_32835988_32854347	chr12	+	32832399	32835807	32835988	32854347	6.72706e-06	2.89431e-05	-0.0288523
DNM1L	chr12_+_32863949_32866142_32866305_32871575	chr12	+	32863949	32866142	32866305	32871575	0.0121051	0.0241518	0.0197305
PCNX2	chr1_-_233397067_233397790_233397911_233398702	chr1	-	233397067	233397790	233397911	233398702	0.000967325	0.00253593	0.340158
MAP3K21	chr1_+_233507906_233508384_233508528_233511660	chr1	+	233507906	233508384	233508528	233511660	0.0322394	0.0574421	-0.163428
KDM1A	chr1_+_23357127_23370919_23370979_23376878	chr1	+	23357127	23370919	23370979	23376878	0.0143974	0.0281597	0.0798567
KDM1A	chr1_+_23377013_23380253_23380332_23381560	chr1	+	23377013	23380253	23380332	23381560	0.00594017	0.012839	0.0127245
ANKRD26	chr10_-_27337908_27339987_27342030_27342247	chr10	-	27337908	27339987	27342030	27342247	0.0256864	0.0469969	0.0389555
TBCE	chr1_+_235543464_235564817_235564902_235577746	chr1	+	235543464	235564817	235564902	235577746	0.000159906	0.000503913	0.0800617
B3GALNT2	chr1_-_235658138_235659495_235659618_235667439	chr1	-	235658138	235659495	235659618	235667439	5.315e-07	2.889e-06	0.177582
YME1L1	chr10_-_27403536_27404988_27405062_27405146	chr10	-	27403536	27404988	27405062	27405146	1.09186e-05	4.48305e-05	0.00567854
HEATR1	chr1_-_236737633_236737960_236738203_236739517	chr1	-	236737633	236737960	236738203	236739517	1.35573e-05	5.44719e-05	0.0275676
HEATR1	chr1_-_236746172_236746312_236746496_236748323	chr1	-	236746172	236746312	236746496	236748323	9.05204e-14	1.59376e-12	0.0576845
MTR	chr1_+_237023222_237024424_237024577_237025534	chr1	+	237023222	237024424	237024577	237025534	0.00446397	0.00995125	-0.0367914
KIF21A	chr12_-_39735926_39745578_39745782_39750632	chr12	-	39735926	39745578	39745782	39750632	8.66611e-07	4.50552e-06	0.0788911
PITHD1	chr1_+_24105203_24105927_24105971_24106352	chr1	+	24105203	24105927	24105971	24106352	1.50332e-08	1.11908e-07	0.0556544
GALE	chr1_-_24122755_24122998_24123076_24123185	chr1	-	24122755	24122998	24123076	24123185	0.0392053	0.0682263	0.0277058
FH	chr1_-_241663890_241665742_241665870_241667340	chr1	-	241663890	241665742	241665870	241667340	1.07198e-21	4.72491e-20	0.0128237
FH	chr1_-_241669468_241671902_241672085_241675265	chr1	-	241669468	241671902	241672085	241675265	0.00108975	0.00282102	0.00309778
EXO1	chr1_+_242024804_242029886_242030033_242030130	chr1	+	242024804	242029886	242030033	242030130	4.43266e-14	8.1479e-13	-0.123102
ANO6	chr12_+_45761576_45764618_45764727_45771834	chr12	+	45761576	45764618	45764727	45771834	0.0108791	0.0219683	0.040292
SMYD3	chr1_-_245912966_245927342_245927451_246021796	chr1	-	245912966	245927342	245927451	246021796	0.0225498	0.0419067	0.0346696
AHCTF1	chr1_-_247055221_247057960_247058050_247059135	chr1	-	247055221	247057960	247058050	247059135	8.38465e-14	1.48322e-12	0.0439116
AMIGO2	chr12_-_47472848_47472924_47473031_47473243	chr12	-	47472848	47472924	47473031	47473243	0.00566321	0.0123037	0.46505
RPAP3	chr12_-_48064128_48073275_48073377_48073485	chr12	-	48064128	48073275	48073377	48073485	1.59331e-18	5.08084e-17	0.228513
HDAC7	chr12_-_48189550_48189688_48189799_48189988	chr12	-	48189550	48189688	48189799	48189988	0.0439249	0.0753829	0.150508
HDAC7	chr12_-_48192755_48196006_48196057_48213548	chr12	-	48192755	48196006	48196057	48213548	0.00142224	0.0035823	0.215453
SENP1	chr12_-_48459463_48460709_48460748_48465448	chr12	-	48459463	48460709	48460748	48465448	0.000104137	0.000342243	0.0681389
PFKM	chr12_+_48528821_48529073_48529166_48531502	chr12	+	48528821	48529073	48529166	48531502	0.0125228	0.0248869	0.015515
PFKM	chr12_+_48534654_48535093_48535164_48535521	chr12	+	48534654	48535093	48535164	48535521	1.65335e-09	1.47845e-08	0.0098521
ZNF641	chr12_-_48738495_48739127_48739257_48741033	chr12	-	48738495	48739127	48739257	48741033	1.65664e-05	6.52614e-05	0.271369
KANSL2	chr12_-_49065745_49072818_49072933_49073436	chr12	-	49065745	49072818	49072933	49073436	2.88505e-07	1.65837e-06	0.129751
ZNF692	chr1_-_249144715_249144880_249144980_249148134	chr1	-	249144715	249144880	249144980	249148134	8.46553e-05	0.000283998	0.0395028
ZNF692	chr1_-_249149657_249149756_249149834_249149922	chr1	-	249149657	249149756	249149834	249149922	1.34111e-05	5.39497e-05	0.111588
PRKAG1	chr12_-_49399326_49399525_49399635_49406843	chr12	-	49399326	49399525	49399635	49406843	8.9334e-05	0.00029818	0.0293847
RHEBL1	chr12_-_49460484_49460750_49460818_49462816	chr12	-	49460484	49460750	49460818	49462816	0.00023925	0.000724007	0.272848
LMBR1L	chr12_-_49498334_49498528_49498668_49499705	chr12	-	49498334	49498528	49498668	49499705	0.048901	0.0828308	0.0577108
SRRM1	chr1_+_24973280_24973569_24973699_24975348	chr1	+	24973280	24973569	24973699	24975348	0.00353225	0.00807674	0.0576757
SPATS2	chr12_+_49761370_49765010_49765073_49854551	chr12	+	49761370	49765010	49765073	49854551	0.001304	0.00331368	0.187397
SRRM1	chr1_+_24989295_24989673_24989715_24993304	chr1	+	24989295	24989673	24989715	24993304	0.00103945	0.00270405	0.328703
MCRS1	chr12_-_49957329_49958263_49958373_49958518	chr12	-	49957329	49958263	49958373	49958518	0.000666977	0.00181737	0.00800069
RACGAP1	chr12_-_50386438_50387913_50388112_50388195	chr12	-	50386438	50387913	50388112	50388195	1.2962e-08	9.77233e-08	0.015894
RACGAP1	chr12_-_50393054_50393398_50393516_50394953	chr12	-	50393054	50393398	50393516	50394953	0.00787147	0.016484	0.00975913
RACGAP1	chr12_-_50395035_50395723_50395843_50396028	chr12	-	50395035	50395723	50395843	50396028	0.0153287	0.0297633	0.0146541
SMARCD1	chr12_+_50480661_50481145_50481268_50482302	chr12	+	50480661	50481145	50481268	50482302	0.00707769	0.0149934	0.103484
CERS5	chr12_-_50537840_50538551_50538752_50560882	chr12	-	50537840	50538551	50538752	50560882	0.000265211	0.000794238	0.0731672
LARP4	chr12_+_50829407_50831517_50831621_50834220	chr12	+	50829407	50831517	50831621	50834220	5.22872e-05	0.000184303	0.0121849
WAC	chr10_+_28899750_28900183_28900410_28900701	chr10	+	28899750	28900183	28900410	28900701	0.00104686	0.00272124	-0.0288588
LETMD1	chr12_+_51450285_51451814_51451911_51453142	chr12	+	51450285	51451814	51451911	51453142	0.00961284	0.0196855	0.0508672
TFCP2	chr12_-_51489823_51492558_51492701_51493436	chr12	-	51489823	51492558	51492701	51493436	0.0014667	0.00368272	0.0539848
TFCP2	chr12_-_51512555_51540194_51540239_51566082	chr12	-	51512555	51540194	51540239	51566082	0.0141807	0.027784	0.0865255
ZMYND11	chr10_+_292913_293337_293406_294274	chr10	+	292913	293337	293406	294274	6.28569e-07	3.36635e-06	0.0361719
EIF4B	chr12_+_53400280_53402380_53402427_53410255	chr12	+	53400280	53402380	53402427	53410255	5.55797e-32	5.85575e-30	-0.0879022
CSAD	chr12_-_53554628_53554910_53554975_53555055	chr12	-	53554628	53554910	53554975	53555055	0.0113121	0.022739	0.221456
ESPL1	chr12_+_53677951_53679707_53680696_53681754	chr12	+	53677951	53679707	53680696	53681754	2.03972e-10	2.1415e-09	0.471518
PCBP2	chr12_+_53849154_53849244_53849277_53849667	chr12	+	53849154	53849244	53849277	53849667	0.000436421	0.00124169	0.00602953
TARBP2	chr12_+_53898599_53898918_53899046_53899431	chr12	+	53898599	53898918	53899046	53899431	6.56133e-06	2.82976e-05	0.298303
HOTAIR	chr12_-_54360161_54361052_54361178_54362399	chr12	-	54360161	54361052	54361178	54362399	0.0210446	0.0394371	0.339206
MTPAP	chr10_-_30602900_30604891_30604965_30605045	chr10	-	30602900	30604891	30604965	30605045	0.0310964	0.0556366	0.00982578
SARNP	chr12_-_56194413_56194637_56194684_56197411	chr12	-	56194413	56194637	56194684	56197411	1.75135e-10	1.86109e-09	0.00924034
CDK2	chr12_+_56360908_56361640_56361718_56361831	chr12	+	56360908	56361640	56361718	56361831	2.92143e-09	2.49236e-08	0.0565142
PA2G4	chr12_+_56500500_56500773_56500879_56500969	chr12	+	56500500	56500773	56500879	56500969	1.80346e-06	8.77433e-06	0.0035563
RNF41	chr12_-_56604352_56606779_56606922_56607740	chr12	-	56604352	56606779	56606922	56607740	1.40919e-08	1.05516e-07	0.228618
CS	chr12_-_56676775_56677575_56677641_56679698	chr12	-	56676775	56677575	56677641	56679698	0.00913701	0.0188205	0.0109248
PAN2	chr12_-_56711427_56712020_56712218_56712870	chr12	-	56711427	56712020	56712218	56712870	0.00112403	0.00290046	0.126417
ATP5F1B	chr12_-_57033091_57033763_57033976_57036240	chr12	-	57033091	57033763	57033976	57036240	0.013038	0.0257934	0.00169498
NAB2	chr12_+_57486978_57487189_57487381_57488393	chr12	+	57486978	57487189	57487381	57488393	2.21766e-10	2.31431e-09	0.249262
SHMT2	chr12_+_57624783_57625263_57625343_57625494	chr12	+	57624783	57625263	57625343	57625494	3.76546e-06	1.7104e-05	0.0226424
SHMT2	chr12_+_57626358_57626486_57626626_57626961	chr12	+	57626358	57626486	57626626	57626961	2.53493e-16	6.23894e-15	0.0160941
OS9	chr12_+_58112965_58113881_58114046_58114187	chr12	+	58112965	58113881	58114046	58114187	0.000134301	0.000430395	0.114263
CDK4	chr12_-_58142400_58142964_58143100_58143235	chr12	-	58142400	58142964	58143100	58143235	4.59014e-10	4.53416e-09	0.0262335
METTL1	chr12_-_58163461_58163554_58163739_58164875	chr12	-	58163461	58163554	58163739	58164875	0.0417827	0.0721481	0.0435792
MTFR1L	chr1_+_26146520_26149509_26149619_26150133	chr1	+	26146520	26149509	26149619	26150133	1.872e-05	7.28573e-05	0.0622611
USP15	chr12_+_62749256_62768170_62768316_62775269	chr12	+	62749256	62768170	62768316	62775269	9.37935e-05	0.000311473	-0.104363
USP15	chr12_+_62786982_62790074_62790178_62794965	chr12	+	62786982	62790074	62790178	62794965	0.000514737	0.00144043	0.0242233
MON2	chr12_+_62959160_62959793_62959811_62960100	chr12	+	62959160	62959793	62959811	62960100	0.00016728	0.000524763	0.221214
TNFRSF1A	chr12_-_6439877_6440018_6440092_6442233	chr12	-	6439877	6440018	6440092	6442233	0.000116707	0.000379095	0.0352075
RASSF3	chr12_+_65078674_65081995_65082233_65085248	chr12	+	65078674	65081995	65082233	65085248	0.04016	0.069695	0.0256633
GNS	chr12_-_65115485_65116785_65116893_65122734	chr12	-	65115485	65116785	65116893	65122734	3.93003e-05	0.000142458	0.0224449
CEP85	chr1_+_26560801_26564201_26564379_26566251	chr1	+	26560801	26564201	26564379	26566251	0.0330844	0.0587807	-0.0564744
MSRB3	chr12_+_65672645_65702308_65702435_65720604	chr12	+	65672645	65702308	65702435	65720604	0.000508309	0.00142405	0.237743
CEP85	chr1_+_26597598_26598511_26598562_26601453	chr1	+	26597598	26598511	26598562	26601453	0.000494844	0.00138999	0.0418654
NCAPD2	chr12_+_6618958_6619240_6619299_6619793	chr12	+	6618958	6619240	6619299	6619793	9.93356e-08	6.29129e-07	0.0172529
NCAPD2	chr12_+_6623753_6623938_6624086_6625992	chr12	+	6623753	6623938	6624086	6625992	0.00819133	0.0170786	0.0150026
NCAPD2	chr12_+_6627125_6630151_6630276_6630962	chr12	+	6627125	6630151	6630276	6630962	1.37653e-05	5.52204e-05	0.0183158
NOP2	chr12_-_6669492_6669612_6669735_6669862	chr12	-	6669492	6669612	6669735	6669862	5.25824e-09	4.27084e-08	0.0254319
CHD4	chr12_-_6680198_6682239_6682435_6686949	chr12	-	6680198	6682239	6682435	6686949	0.0130488	0.0258123	0.0066813
CHD4	chr12_-_6697115_6697463_6697588_6700630	chr12	-	6697115	6697463	6697588	6700630	0.000109889	0.000359113	0.0105896
ING4	chr12_-_6760551_6761436_6761584_6761826	chr12	-	6760551	6761436	6761584	6761826	3.65842e-09	3.06355e-08	0.138289
CAND1	chr12_+_67703850_67703931_67704096_67705471	chr12	+	67703850	67703931	67704096	67705471	2.00061e-10	2.10404e-09	0.011244
ZNF384	chr12_-_6780004_6781515_6781698_6782380	chr12	-	6780004	6781515	6781698	6782380	9.20053e-08	5.86142e-07	0.34336
ZNF384	chr12_-_6782606_6786332_6786425_6787291	chr12	-	6782606	6786332	6786425	6787291	1.12383e-07	7.03588e-07	0.171023
NUP107	chr12_+_69113434_69114897_69114957_69115619	chr12	+	69113434	69114897	69114957	69115619	0.00523992	0.0114803	0.00791694
CDCA3	chr12_-_6959760_6959996_6960173_6960384	chr12	-	6959760	6959996	6960173	6960384	0.000104507	0.000343319	0.0709722
USP5	chr12_+_6965314_6965468_6965614_6965869	chr12	+	6965314	6965468	6965614	6965869	7.07919e-06	3.03149e-05	0.0110993
FRS2	chr12_+_69924740_69925294_69925549_69925792	chr12	+	69924740	69925294	69925549	69925792	2.17781e-08	1.57343e-07	-0.157619
CCT2	chr12_+_69981396_69981510_69981623_69981708	chr12	+	69981396	69981510	69981623	69981708	6.27864e-08	4.13221e-07	-0.00616275
EPC1	chr10_-_32562209_32562849_32562966_32573624	chr10	-	32562209	32562849	32562966	32573624	0.0020203	0.00490406	-0.142419
CNOT2	chr12_+_70735948_70736037_70736087_70737906	chr12	+	70735948	70736037	70736087	70737906	2.45166e-08	1.75208e-07	0.0311991
PHB2	chr12_-_7074875_7075073_7075079_7075585	chr12	-	7074875	7075073	7075079	7075585	0.000233108	0.000707157	0.00216471
NUDC	chr1_+_27250657_27260739_27260910_27267946	chr1	+	27250657	27260739	27260910	27267946	0.00100706	0.00262838	0.0492146
PEX5	chr12_+_7342346_7342617_7342812_7342956	chr12	+	7342346	7342617	7342812	7342956	0.0131518	0.0259926	-0.115721
PEX5	chr12_+_7344296_7351606_7351709_7354345	chr12	+	7344296	7351606	7351709	7354345	3.61721e-15	7.67516e-14	0.0925143
PEX5	chr12_+_7354437_7354836_7354947_7355206	chr12	+	7354437	7354836	7354947	7355206	0.00115747	0.00297774	-0.126679
KRR1	chr12_-_75899034_75900095_75900179_75900262	chr12	-	75899034	75900095	75900179	75900262	1.49253e-09	1.34575e-08	0.0442437
ZDHHC17	chr12_+_77209799_77214837_77214947_77216184	chr12	+	77209799	77214837	77214947	77216184	0.0474005	0.0806098	0.117976
PAWR	chr12_-_80007389_80008314_80008391_80014854	chr12	-	80007389	80008314	80008391	80014854	0.00656042	0.0140171	-0.0299663
PPP1R12A	chr12_-_80175642_80180153_80180258_80182426	chr12	-	80175642	80180153	80180258	80182426	0.000683629	0.0018582	0.0435577
PPP1R12A	chr12_-_80239200_80266587_80266718_80328473	chr12	-	80239200	80266587	80266718	80328473	1.1699e-08	8.89083e-08	0.0430439
FAM76A	chr1_+_28071322_28075578_28075665_28081704	chr1	+	28071322	28075578	28075665	28081704	0.00161827	0.00402068	0.280698
RPA2	chr1_-_28223632_28224143_28224218_28233437	chr1	-	28223632	28224143	28224218	28233437	7.79065e-10	7.38861e-09	0.0639568
EYA3	chr1_-_28343750_28354299_28354437_28362053	chr1	-	28343750	28354299	28354437	28362053	0.0168972	0.0324586	0.251782
EYA3	chr1_-_28365416_28369081_28369161_28374892	chr1	-	28365416	28369081	28369161	28374892	0.00147023	0.00369045	0.0608795
DNAJC8	chr1_-_28534924_28536482_28536577_28537080	chr1	-	28534924	28536482	28536577	28537080	2.28096e-19	7.9736e-18	0.0491366
CEP290	chr12_-_88447523_88448116_88448190_88449351	chr12	-	88447523	88448116	88448190	88449351	8.97656e-05	0.000299474	0.165689
TMTC3	chr12_+_88542281_88547067_88547286_88548063	chr12	+	88542281	88547067	88547286	88548063	0.00169895	0.00420058	-0.0497782
TRNAU1AP	chr1_+_28891346_28893805_28893925_28897686	chr1	+	28891346	28893805	28893925	28897686	0.00354162	0.00809557	-0.0118034
ATP2B1	chr12_-_89993076_89995102_89995210_89996818	chr12	-	89993076	89995102	89995210	89996818	0.00163382	0.00405547	0.0135897
ATP2B1	chr12_-_89997031_89997488_89997702_89997930	chr12	-	89997031	89997488	89997702	89997930	1.77905e-11	2.23268e-10	0.0317946
ATP2B1	chr12_-_90003820_90004197_90004285_90004968	chr12	-	90003820	90004197	90004285	90004968	1.07272e-10	1.18048e-09	0.0100832
YTHDF2	chr1_+_29063659_29064169_29064194_29064769	chr1	+	29063659	29064169	29064194	29064769	7.74035e-05	0.00026205	0.0064555
PARD3	chr10_-_34690845_34739244_34739376_34759011	chr10	-	34690845	34739244	34739376	34759011	1.82401e-05	7.11707e-05	0.142024
CEP83	chr12_-_94806367_94829050_94829103_94853331	chr12	-	94806367	94829050	94829103	94853331	8.76133e-10	8.23617e-09	0.296395
NR2C1	chr12_-_95452265_95453681_95453760_95456282	chr12	-	95452265	95453681	95453760	95456282	2.19639e-08	1.58557e-07	0.114495
NR2C1	chr12_-_95456514_95456625_95456663_95461105	chr12	-	95456514	95456625	95456663	95461105	0.0336821	0.0597097	-0.0712635
LTA4H	chr12_-_96396842_96397615_96397698_96400090	chr12	-	96396842	96397615	96397698	96400090	4.57102e-07	2.52091e-06	0.0377719
CDK17	chr12_-_96691499_96692646_96692761_96694080	chr12	-	96691499	96692646	96692761	96694080	2.08244e-06	9.99293e-06	0.0498668
TMPO	chr12_+_98925616_98926600_98926696_98931251	chr12	+	98925616	98926600	98926696	98931251	3.19717e-15	6.8352e-14	-0.246225
APAF1	chr12_+_99093347_99097148_99097277_99100261	chr12	+	99093347	99097148	99097277	99100261	8.54478e-09	6.67246e-08	0.483196
TPP2	chr13_+_103288742_103289044_103289113_103289430	chr13	+	103288742	103289044	103289113	103289430	0.000540768	0.00150554	-0.140813
TPP2	chr13_+_103301836_103303708_103303747_103309404	chr13	+	103301836	103303708	103303747	103309404	0.0416719	0.0719828	0.106157
TEX30	chr13_-_103418930_103419622_103419828_103420608	chr13	-	103418930	103419622	103419828	103420608	0.00437904	0.00978416	0.0809566
TEX30	chr13_-_103421891_103422361_103422436_103426030	chr13	-	103421891	103422361	103422436	103426030	0.000283029	0.000842072	0.0703125
CARS2	chr13_-_111294868_111296411_111296529_111296730	chr13	-	111294868	111296411	111296529	111296730	0.0411379	0.071185	0.0528775
ARHGEF7	chr13_+_111938587_111940700_111940790_111953093	chr13	+	111938587	111940700	111940790	111953093	7.4124e-05	0.000252053	0.0503871
TUBGCP3	chr13_-_113173357_113174199_113174335_113176632	chr13	-	113173357	113174199	113174335	113176632	0.000338177	0.000987862	0.0398578
CCNY	chr10_+_35805551_35814891_35814927_35818899	chr10	+	35805551	35814891	35814927	35818899	0.000152798	0.000483577	0.0279592
CUL4A	chr13_+_113887653_113888210_113888300_113889375	chr13	+	113887653	113888210	113888300	113889375	4.62372e-05	0.000164946	0.00660597
CUL4A	chr13_+_113891204_113893746_113893865_113897280	chr13	+	113891204	113893746	113893865	113897280	5.5827e-05	0.000195472	0.00596615
CUL4A	chr13_+_113899551_113900269_113900377_113907394	chr13	+	113899551	113900269	113900377	113907394	1.22528e-33	1.44309e-31	0.0394711
DCUN1D2	chr13_-_114115451_114117054_114117206_114128437	chr13	-	114115451	114117054	114117206	114128437	0.00161142	0.0040057	-0.149402
TMCO3	chr13_+_114164739_114170357_114170422_114174929	chr13	+	114164739	114170357	114170422	114174929	0.0414744	0.0716861	-0.0233379
KLF6	chr10_-_3824406_3825407_3825473_3827103	chr10	-	3824406	3825407	3825473	3827103	4.27209e-12	5.92681e-11	-0.393891
SNRNP40	chr1_-_31734479_31740717_31740779_31742003	chr1	-	31734479	31740717	31740779	31742003	1.591e-09	1.42712e-08	0.0279874
SNRNP40	chr1_-_31762266_31764759_31764853_31766064	chr1	-	31762266	31764759	31764853	31766064	0.000260433	0.000781365	0.00567661
ZCCHC17	chr1_+_31783011_31791013_31791083_31791954	chr1	+	31783011	31791013	31791083	31791954	0.00723061	0.0152814	0.126948
ZNF33A	chr10_+_38299711_38301225_38301278_38305797	chr10	+	38299711	38301225	38301278	38305797	0.000235046	0.000712535	0.0513074
ZMYM5	chr13_-_20411961_20412839_20413125_20425493	chr13	-	20411961	20412839	20413125	20425493	0.0175269	0.0335295	-0.169384
TINAGL1	chr1_+_32051086_32051353_32051477_32052309	chr1	+	32051086	32051353	32051477	32052309	0.00251985	0.00597376	-0.0497959
ZMYM2	chr13_+_20534166_20544164_20544211_20567201	chr13	+	20534166	20544164	20544211	20567201	7.81902e-07	4.10625e-06	0.349444
PEF1	chr1_-_32098915_32100822_32101123_32110440	chr1	-	32098915	32100822	32101123	32110440	6.1908e-06	2.68395e-05	0.0506716
IFT88	chr13_+_21141395_21141808_21142136_21148517	chr13	+	21141395	21141808	21142136	21148517	0.0301079	0.054068	-0.0962409
IFT88	chr13_+_21157158_21163949_21164006_21165104	chr13	+	21157158	21163949	21164006	21165104	0.0121194	0.0241775	0.180029
XPO4	chr13_-_21375129_21381595_21381773_21382573	chr13	-	21375129	21381595	21381773	21382573	6.56173e-07	3.50176e-06	0.0790821
XPO4	chr13_-_21418025_21429765_21429904_21436854	chr13	-	21418025	21429765	21429904	21436854	0.0353972	0.062375	0.0382074
ZDHHC20	chr13_-_21974632_21975791_21975824_21976934	chr13	-	21974632	21975791	21975824	21976934	8.63482e-05	0.000289127	0.0593695
SACS	chr13_-_23930146_23932473_23932620_23939303	chr13	-	23930146	23932473	23932620	23939303	3.39528e-07	1.92253e-06	0.0535562
SPATA13	chr13_+_24735071_24796956_24798720_24823613	chr13	+	24735071	24796956	24798720	24823613	7.30364e-05	0.000248724	0.210882
MTMR6	chr13_-_25823630_25825786_25825913_25825989	chr13	-	25823630	25825786	25825913	25825989	0.0229504	0.0425575	0.0602063
NUP58	chr13_+_25905696_25911073_25911172_25912772	chr13	+	25905696	25911073	25911172	25912772	9.13458e-05	0.00030419	0.0754238
KPNA6	chr1_+_32623962_32625000_32625132_32626214	chr1	+	32623962	32625000	32625132	32626214	4.11793e-06	1.85459e-05	0.0184569
KPNA6	chr1_+_32632897_32635482_32635661_32636306	chr1	+	32632897	32635482	32635661	32636306	0.0066016	0.0140962	0.0267437
CDK8	chr13_+_26828906_26911703_26911779_26923207	chr13	+	26828906	26911703	26911779	26923207	0.0206353	0.0387594	0.0445762
MTMR9LP	chr1_-_32700714_32704895_32705026_32705468	chr1	-	32700714	32704895	32705026	32705468	0.038368	0.0669644	-0.196551
USP12	chr13_-_27643521_27645207_27645286_27649326	chr13	-	27643521	27645207	27645286	27649326	1.04866e-13	1.82998e-12	0.0871441
HDAC1	chr1_+_32793278_32794668_32794761_32796177	chr1	+	32793278	32794668	32794761	32796177	7.89634e-10	7.4805e-09	0.0337741
GTF3A	chr13_+_28001329_28003308_28003526_28004005	chr13	+	28001329	28003308	28003526	28004005	1.30038e-05	5.24735e-05	0.0334156
PAN3	chr13_+_28854678_28855451_28855516_28862119	chr13	+	28854678	28855451	28855516	28862119	8.38702e-07	4.37411e-06	0.0773949
POMP	chr13_+_29233324_29233955_29234056_29236545	chr13	+	29233324	29233955	29234056	29236545	0.00144849	0.00364174	-0.00939068
RBBP4	chr1_+_33133999_33134339_33134455_33134571	chr1	+	33133999	33134339	33134455	33134571	8.05898e-07	4.21956e-06	0.020569
HSPH1	chr13_-_31715396_31717928_31718060_31719698	chr13	-	31715396	31717928	31718060	31719698	1.42236e-09	1.28813e-08	0.044011
NPM3	chr10_-_103541611_103542014_103542108_103542233	chr10	-	103541611	103542014	103542108	103542233	1.612e-16	4.06506e-15	0.0368172
RFC3	chr13_+_34398121_34399925_34400023_34403971	chr13	+	34398121	34399925	34400023	34403971	4.64076e-08	3.13514e-07	0.0184785
AK2	chr1_-_33476434_33477674_33477723_33478806	chr1	-	33476434	33477674	33477723	33478806	0.00269049	0.0063327	0.0275422
SOHLH2	chr13_-_36744924_36747828_36747947_36748611	chr13	-	36744924	36747828	36747947	36748611	2.55404e-05	9.64902e-05	0.0288169
EXOSC8	chr13_+_37580162_37580251_37580297_37581110	chr13	+	37580162	37580251	37580297	37581110	5.66185e-05	0.000198	0.0139658
EXOSC8	chr13_+_37582314_37582865_37582972_37583319	chr13	+	37582314	37582865	37582972	37583319	1.79752e-05	7.02386e-05	0.0154789
SUPT20H	chr13_-_37598579_37599456_37599574_37600339	chr13	-	37598579	37599456	37599574	37600339	5.23426e-05	0.000184479	0.0750919
PHC2	chr1_-_33799893_33800766_33800960_33815196	chr1	-	33799893	33800766	33800960	33815196	6.4585e-07	3.45212e-06	-0.364997
NHLRC3	chr13_+_39613848_39616241_39616442_39618225	chr13	+	39613848	39616241	39616442	39618225	0.00295658	0.00688948	0.110068
COG6	chr13_+_40251716_40253674_40253757_40254110	chr13	+	40251716	40253674	40253757	40254110	4.517e-08	3.05977e-07	0.106875
VWA8	chr13_-_42352192_42357930_42358037_42361571	chr13	-	42352192	42357930	42358037	42361571	0.0071645	0.0151559	0.0305041
AKAP11	chr13_+_42869878_42871183_42871318_42872667	chr13	+	42869878	42871183	42871318	42872667	0.0030238	0.00702889	0.161786
2018-03-08	chr10_-_46028737_46048559_46048652_46089681	chr10	-	46028737	46048559	46048652	46089681	0.000127995	0.00041211	0.303887
NUFIP1	chr13_-_45523973_45533515_45533709_45539977	chr13	-	45523973	45533515	45533709	45539977	1.69758e-10	1.80825e-09	0.0810781
NUFIP1	chr13_-_45554955_45556206_45556289_45563158	chr13	-	45554955	45556206	45556289	45563158	7.46582e-05	0.000253677	0.0539773
LRCH1	chr13_+_47224480_47243164_47243291_47255874	chr13	+	47224480	47243164	47243291	47255874	0.00702199	0.0148883	0.11528
SPRYD7	chr13_-_50502221_50505153_50505270_50510264	chr13	-	50502221	50505153	50505270	50510264	0.0410803	0.0710973	-0.0309395
DLEU2	chr13_-_50642299_50649694_50649789_50655957	chr13	-	50642299	50649694	50649789	50655957	0.0205607	0.0386353	0.0600234
DLEU1	chr13_+_50656693_50657277_50657330_50678838	chr13	+	50656693	50657277	50657330	50678838	0.000434865	0.00123768	0.163475
INTS6	chr13_-_51957597_51957724_51957877_51961520	chr13	-	51957597	51957724	51957877	51961520	7.41161e-08	4.80745e-07	0.0666835
WDFY2	chr13_+_52234799_52249305_52249379_52277730	chr13	+	52234799	52249305	52249379	52277730	0.000584687	0.00161464	0.294986
ALG11	chr13_+_52593279_52598141_52599073_52602453	chr13	+	52593279	52598141	52599073	52602453	0.0303408	0.0544395	0.0355123
VPS36	chr13_-_53000201_53001123_53001201_53001320	chr13	-	53000201	53001123	53001201	53001320	2.29029e-10	2.38433e-09	0.075265
VPS36	chr13_-_53001354_53003370_53003567_53007795	chr13	-	53001354	53003370	53003567	53007795	0.0421473	0.0726954	-0.102388
CKAP2	chr13_+_53039600_53042412_53042482_53047962	chr13	+	53039600	53042412	53042482	53047962	9.34051e-11	1.03813e-09	0.0350704
SUGT1	chr13_+_53231757_53232233_53232361_53232532	chr13	+	53231757	53232233	53232361	53232532	0.0170388	0.0326979	-0.0309584
WRAP73	chr1_-_3551638_3551723_3551858_3552506	chr1	-	3551638	3551723	3551858	3552506	0.00319938	0.00739234	0.209501
ZMYM4	chr1_+_35851193_35851674_35851790_35852602	chr1	+	35851193	35851674	35851790	35852602	1.76425e-05	6.90597e-05	0.0267418
C1orf216	chr1_-_36181927_36182101_36182276_36184306	chr1	-	36181927	36182101	36182276	36184306	0.0245938	0.0452302	-0.149857
CLSPN	chr1_-_36202676_36202939_36203022_36203591	chr1	-	36202676	36202939	36203022	36203591	9.73784e-06	4.04305e-05	0.0535888
ADPRHL2	chr1_+_36554716_36556844_36556941_36557217	chr1	+	36554716	36556844	36556941	36557217	4.67583e-09	3.83486e-08	0.103204
MAP7D1	chr1_+_36639079_36640498_36640609_36641798	chr1	+	36639079	36640498	36640609	36641798	0.0103524	0.0210272	-0.0870139
PIBF1	chr13_+_73356487_73357560_73357859_73366583	chr13	+	73356487	73357560	73357859	73366583	8.34827e-06	3.51788e-05	0.0772042
PIBF1	chr13_+_73409506_73421498_73421585_73428193	chr13	+	73409506	73421498	73421585	73428193	0.0178155	0.0340204	0.044389
PIBF1	chr13_+_73482819_73489709_73489828_73491212	chr13	+	73482819	73489709	73489828	73491212	0.002529	0.00599272	-0.175754
TBC1D4	chr13_-_75930387_75933904_75933994_75936160	chr13	-	75930387	75933904	75933994	75936160	0.000295036	0.000873949	0.0238663
LMO7	chr13_+_76378677_76383289_76383319_76391295	chr13	+	76378677	76383289	76383319	76391295	3.54351e-07	1.99885e-06	0.0584228
LMO7	chr13_+_76393671_76395312_76395745_76397699	chr13	+	76393671	76395312	76395745	76397699	7.55116e-07	3.97852e-06	0.0146873
LMO7	chr13_+_76414631_76415244_76415337_76415762	chr13	+	76414631	76415244	76415337	76415762	0.00259739	0.00613681	0.00960648
LMO7	chr13_+_76417052_76419462_76419515_76423213	chr13	+	76417052	76419462	76419515	76423213	1.60427e-20	6.30169e-19	0.0369429
MYCBP2	chr13_-_77834727_77835305_77835510_77836186	chr13	-	77834727	77835305	77835510	77836186	2.19149e-09	1.91574e-08	0.0502735
RBM26	chr13_-_79918929_79927287_79927359_79928572	chr13	-	79918929	79927287	79927359	79928572	0.000903237	0.00238502	0.183146
CDCA8	chr1_+_38158705_38161581_38161622_38164575	chr1	+	38158705	38161581	38161622	38164575	1.02018e-08	7.84816e-08	0.0468377
CDCA8	chr1_+_38166193_38167425_38167490_38168922	chr1	+	38166193	38167425	38167490	38168922	5.02555e-05	0.00017784	0.0206307
ERCC6	chr10_-_50691562_50701162_50701298_50708582	chr10	-	50691562	50701162	50701298	50708582	0.0130655	0.0258421	0.152797
INPP5B	chr1_-_38409341_38409467_38409565_38411426	chr1	-	38409341	38409467	38409565	38411426	0.00941667	0.0193291	0.0861189
SF3A3	chr1_-_38423935_38425791_38425847_38433714	chr1	-	38423935	38425791	38425847	38433714	3.90778e-06	1.76853e-05	0.0106826
SF3A3	chr1_-_38442625_38444391_38444499_38444658	chr1	-	38442625	38444391	38444499	38444658	0.0008528	0.00226551	0.00736288
UTP11	chr1_+_38484824_38484924_38485055_38488369	chr1	+	38484824	38484924	38485055	38488369	3.193e-14	5.98659e-13	0.0203128
OGA	chr10_-_103559212_103559998_103560157_103563490	chr10	-	103559212	103559998	103560157	103563490	0.0322151	0.0574044	0.00728137
ABCC4	chr13_-_95818621_95822785_95822882_95829959	chr13	-	95818621	95822785	95822882	95829959	0.0187688	0.0356317	0.0127059
ABCC4	chr13_-_95839146_95840706_95840796_95847088	chr13	-	95839146	95840706	95840796	95847088	0.00826486	0.0172167	0.0244521
NONE	chr13_+_95953517_95954199_95954319_95963087	chr13	+	95953517	95954199	95954319	95963087	0.00683428	0.0145369	-0.431281
MACF1	chr1_+_39898326_39898719_39898827_39900084	chr1	+	39898326	39898719	39898827	39900084	5.21684e-06	2.2992e-05	0.0564837
MACF1	chr1_+_39929358_39930766_39930784_39934285	chr1	+	39929358	39930766	39930784	39934285	3.54058e-07	1.99735e-06	0.178668
PABPC4	chr1_-_40027875_40027994_40028088_40029284	chr1	-	40027875	40027994	40028088	40029284	3.67509e-12	5.15166e-11	0.046712
RLF	chr1_+_40627308_40654726_40654881_40656442	chr1	+	40627308	40654726	40654881	40656442	0.000669634	0.00182375	-0.0346069
ZMPSTE24	chr1_+_40737707_40745791_40745984_40747013	chr1	+	40737707	40745791	40745984	40747013	0.00261144	0.00616656	-0.0193911
EML1	chr14_+_100380641_100380902_100381034_100384117	chr14	+	100380641	100380902	100381034	100384117	5.37898e-05	0.000189083	0.162022
MOK	chr14_-_102695994_102698043_102698158_102698870	chr14	-	102695994	102698043	102698158	102698870	0.00258334	0.00610714	0.311599
ANKRD9	chr14_-_102974886_102974977_102975183_102975864	chr14	-	102974886	102974977	102975183	102975864	0.0284669	0.0514612	0.156187
EIF5	chr14_+_103802269_103802372_103802454_103803012	chr14	+	103802269	103802372	103802454	103803012	0.00157302	0.00391972	0.0090202
MARK3	chr14_+_103852417_103871412_103871604_103894722	chr14	+	103852417	103871412	103871604	103894722	0.00115589	0.00297413	0.0462634
CKB	chr14_-_103986648_103986805_103986929_103987598	chr14	-	103986648	103986805	103986929	103987598	4.65251e-10	4.59199e-09	0.0129616
ZFYVE21	chr14_+_104195519_104196129_104196183_104198955	chr14	+	104195519	104196129	104196183	104198955	0.03788	0.0662115	0.0915909
TDRD9	chr14_+_104441890_104452553_104452657_104457495	chr14	+	104441890	104452553	104452657	104457495	0.00188007	0.00459859	0.0355921
TDRD9	chr14_+_104482425_104484428_104484529_104488492	chr14	+	104482425	104484428	104484529	104488492	0.033264	0.0590601	0.067185
CTPS1	chr1_+_41471766_41473120_41473217_41474329	chr1	+	41471766	41473120	41473217	41474329	2.11745e-11	2.62421e-10	0.0916911
SCMH1	chr1_-_41494398_41499654_41499720_41503032	chr1	-	41494398	41499654	41499720	41503032	0.0206095	0.0387171	0.258321
DUXAP9	chr14_+_19650126_19652243_19652354_19653623	chr14	+	19650126	19652243	19652354	19653623	0.000482099	0.00135774	0.554563
PARP2	chr14_+_20818781_20819205_20819281_20820402	chr14	+	20818781	20819205	20819281	20820402	1.7596e-05	6.8897e-05	0.0451501
PARP2	chr14_+_20825308_20825554_20825679_20825795	chr14	+	20825308	20825554	20825679	20825795	0.000818409	0.00218367	0.106896
METTL17	chr14_+_21460364_21460699_21460781_21461275	chr14	+	21460364	21460699	21460781	21461275	4.68809e-13	7.47724e-12	0.0482033
CHD8	chr14_-_21863278_21863456_21863511_21863974	chr14	-	21863278	21863456	21863511	21863974	4.41315e-07	2.44052e-06	0.0827521
RBM23	chr14_-_23374662_23374814_23374868_23375402	chr14	-	23374662	23374814	23374868	23375402	8.45555e-05	0.000283707	0.0626303
ACIN1	chr14_-_23559842_23562687_23562753_23564182	chr14	-	23559842	23562687	23562753	23564182	0.0043497	0.00972507	0.010728
PABPN1	chr14_+_23792692_23793173_23793261_23793345	chr14	+	23792692	23793173	23793261	23793345	7.37187e-16	1.70762e-14	0.0276984
PCK2	chr14_+_24568929_24569203_24569422_24571960	chr14	+	24568929	24569203	24569422	24571960	0.01685	0.0323776	0.0464573
PSME2	chr14_-_24613677_24614266_24614364_24614450	chr14	-	24613677	24614266	24614364	24614450	0.000554672	0.00154021	0.00605458
IPO4	chr14_-_24656785_24656872_24657002_24657420	chr14	-	24656785	24656872	24657002	24657420	0.000104207	0.000342441	0.037763
GMPR2	chr14_+_24705346_24706276_24706358_24706449	chr14	+	24705346	24706276	24706358	24706449	3.94526e-07	2.20363e-06	0.0183123
G2E3	chr14_+_31028478_31050281_31050322_31055922	chr14	+	31028478	31050281	31050322	31055922	0.00140994	0.00355458	0.0663172
NET1	chr10_+_5494883_5495212_5495309_5495445	chr10	+	5494883	5495212	5495309	5495445	6.83525e-09	5.43686e-08	0.0274635
G2E3	chr14_+_31071337_31074710_31075018_31077092	chr14	+	31071337	31074710	31075018	31077092	0.0159737	0.0308707	0.0406243
EAPP	chr14_-_34994013_34998563_34998681_35002648	chr14	-	34994013	34998563	34998681	35002648	0.000715215	0.00193577	0.0325451
SNX6	chr14_-_35045048_35050766_35050806_35055434	chr14	-	35045048	35050766	35050806	35055434	9.89376e-05	0.000326748	0.0270274
BAZ1A	chr14_-_35255207_35255331_35255427_35261979	chr14	-	35255207	35255331	35255427	35261979	1.10233e-05	4.52201e-05	0.169186
SRP54	chr14_+_35468855_35470141_35470226_35476487	chr14	+	35468855	35470141	35470226	35476487	1.75697e-12	2.58573e-11	0.034569
SRP54	chr14_+_35488280_35492115_35492286_35497292	chr14	+	35488280	35492115	35492286	35497292	0.0105471	0.0213753	0.0112683
PPP2R3C	chr14_-_35560413_35564253_35564390_35565762	chr14	-	35560413	35564253	35564390	35565762	0.000827436	0.0022052	0.128274
KIAA0391	chr14_+_35596817_35649875_35649983_35735931	chr14	+	35596817	35649875	35649983	35735931	0.0020578	0.00498556	0.0197467
RALGAPA1	chr14_-_36211771_36217790_36218030_36219686	chr14	-	36211771	36217790	36218030	36219686	0.00279237	0.00654572	-0.0446143
MBIP	chr14_-_36780931_36781164_36781230_36783716	chr14	-	36780931	36781164	36781230	36783716	1.07383e-12	1.62796e-11	0.232314
FAM208B	chr10_+_5773166_5777266_5777509_5781579	chr10	+	5773166	5777266	5777509	5781579	0.00447041	0.00996417	-0.0415234
GEMIN2	chr14_+_39587292_39587743_39587803_39591632	chr14	+	39587292	39587743	39587803	39591632	3.06625e-07	1.75356e-06	0.0501906
GEMIN2	chr14_+_39591747_39594195_39594240_39597482	chr14	+	39591747	39594195	39594240	39597482	9.08262e-09	7.05407e-08	0.156624
PNN	chr14_+_39648450_39648527_39648666_39649705	chr14	+	39648450	39648527	39648666	39649705	2.11725e-05	8.14109e-05	0.00644957
PTPRF	chr1_+_44044591_44048752_44048764_44054400	chr1	+	44044591	44048752	44048764	44054400	0.015352	0.0298051	0.0586714
ATP6V0B	chr1_+_44442051_44442261_44442331_44442443	chr1	+	44442051	44442261	44442331	44442443	6.50518e-13	1.01657e-11	0.0113593
PRPF39	chr14_+_45576819_45577617_45577725_45578817	chr14	+	45576819	45577617	45577725	45578817	0.0152254	0.029586	0.0115117
MIS18BP1	chr14_-_45706924_45711236_45711721_45711962	chr14	-	45706924	45711236	45711721	45711962	7.58868e-07	3.99666e-06	0.084395
MIS18BP1	chr14_-_45716580_45719233_45719341_45722236	chr14	-	45716580	45719233	45719341	45722236	0.0314365	0.056166	0.110953
POLE2	chr14_-_50120932_50121501_50121556_50121721	chr14	-	50120932	50121501	50121556	50121721	6.16535e-06	2.67421e-05	0.0914945
VCPKMT	chr14_-_50576431_50579332_50579437_50581001	chr14	-	50576431	50579332	50579437	50581001	0.000731755	0.00197629	0.178179
MAP4K5	chr14_-_50904726_50904809_50904812_50906729	chr14	-	50904726	50904809	50904812	50906729	0.0249386	0.0457863	0.13725
MAP4K5	chr14_-_50949134_50952295_50952360_50952820	chr14	-	50949134	50952295	50952360	50952820	0.00253561	0.00600661	0.0212359
RNF220	chr1_+_45115441_45115554_45115629_45116374	chr1	+	45115441	45115554	45115629	45116374	1.9228e-05	7.46441e-05	0.0185394
NIN	chr14_-_51230682_51233024_51233114_51233496	chr14	-	51230682	51233024	51233114	51233496	0.0158849	0.0307185	-0.0622662
NIN	chr14_-_51273536_51288591_51288795_51297180	chr14	-	51273536	51288591	51288795	51297180	0.00188559	0.00461065	-0.0527124
PYGL	chr14_-_51401903_51404453_51404555_51410877	chr14	-	51401903	51404453	51404555	51410877	0.0436445	0.0749574	0.0164171
TMX1	chr14_+_51712076_51713809_51713938_51716042	chr14	+	51712076	51713809	51713938	51716042	2.37627e-05	9.03368e-05	0.0049913
KIF2C	chr1_+_45216236_45218803_45218926_45219403	chr1	+	45216236	45218803	45218926	45219403	5.26768e-08	3.52184e-07	0.231067
KIF2C	chr1_+_45223318_45223579_45223643_45223719	chr1	+	45223318	45223579	45223643	45223719	0.000654587	0.00178689	0.014657
RTRAF	chr14_+_52460540_52465211_52465298_52466424	chr14	+	52460540	52465211	52465298	52466424	3.03239e-16	7.38838e-15	0.0141706
PLK3	chr1_+_45270173_45270321_45270451_45270936	chr1	+	45270173	45270321	45270451	45270936	0.0173188	0.0331755	0.12521
ERO1A	chr14_-_53113179_53118956_53119026_53119785	chr14	-	53113179	53118956	53119026	53119785	0.00269456	0.00634107	0.00560097
ERO1A	chr14_-_53124868_53128010_53128022_53130517	chr14	-	53124868	53128010	53128022	53130517	0.00105335	0.0027365	0.0177013
STYX	chr14_+_53217498_53223268_53223329_53224035	chr14	+	53217498	53223268	53223329	53224035	0.00267692	0.00630467	0.0527774
STYX	chr14_+_53224500_53224591_53224642_53226398	chr14	+	53224500	53224591	53224642	53226398	0.000466904	0.00131919	0.0424227
FERMT2	chr14_-_53327183_53327731_53327752_53331117	chr14	-	53327183	53327731	53327752	53331117	0.00121307	0.00310589	0.0711918
CISD1	chr10_+_60029064_60035877_60035972_60036875	chr10	+	60029064	60035877	60035972	60036875	2.2098e-05	8.46178e-05	-0.0223481
SOCS4	chr14_+_55494189_55498580_55498709_55509668	chr14	+	55494189	55498580	55498709	55509668	0.00110736	0.00286214	0.242205
DLGAP5	chr14_-_55621524_55625239_55625459_55629687	chr14	-	55621524	55625239	55625459	55629687	0.00537978	0.0117534	0.0210972
ATG14	chr14_-_55848909_55852576_55852814_55857627	chr14	-	55848909	55852576	55852814	55857627	3.07721e-05	0.000114203	0.0293506
KTN1	chr14_+_56117136_56117286_56117355_56118606	chr14	+	56117136	56117286	56117355	56118606	2.57237e-08	1.83057e-07	0.0101004
KTN1	chr14_+_56125332_56126383_56126421_56128238	chr14	+	56125332	56126383	56126421	56128238	3.56721e-11	4.25549e-10	0.00708888
KTN1	chr14_+_56139730_56139889_56139973_56142551	chr14	+	56139730	56139889	56139973	56142551	0.00162486	0.00403537	0.0704774
EXOC5	chr14_-_57706377_57710882_57711077_57713427	chr14	-	57706377	57710882	57711077	57713427	0.0305919	0.0548367	0.0186186
MUTYH	chr1_-_45798506_45798589_45798842_45798955	chr1	-	45798506	45798589	45798842	45798955	3.66619e-09	3.06956e-08	0.294303
L3HYPDH	chr14_-_59942724_59942809_59942932_59945898	chr14	-	59942724	59942809	59942932	59945898	3.59679e-09	3.01752e-08	0.0493974
JKAMP	chr14_+_59965626_59967908_59967985_59970570	chr14	+	59965626	59967908	59967985	59970570	1.47999e-06	7.33151e-06	0.0421035
AKR1A1	chr1_+_46033849_46034156_46034356_46034597	chr1	+	46033849	46034156	46034356	46034597	3.51644e-08	2.43609e-07	0.127965
PCNX4	chr14_+_60559137_60574303_60575045_60581416	chr14	+	60559137	60574303	60575045	60581416	3.08859e-07	1.76499e-06	0.323797
NASP	chr1_+_46072263_46072992_46074009_46078839	chr1	+	46072263	46072992	46074009	46078839	0.00479929	0.0106132	0.0440885
PPM1A	chr14_+_60752459_60756523_60756632_60758113	chr14	+	60752459	60756523	60756632	60758113	5.62558e-06	2.4606e-05	0.0648587
BICC1	chr10_+_60558320_60558815_60559012_60559952	chr10	+	60558320	60558815	60559012	60559952	2.11301e-05	8.12713e-05	0.13871
GPBP1L1	chr1_-_46120501_46120861_46120991_46124698	chr1	-	46120501	46120861	46120991	46124698	0.000785438	0.00210523	0.0278293
TMEM69	chr1_+_46153947_46156645_46156782_46158874	chr1	+	46153947	46156645	46156782	46158874	4.00994e-07	2.23598e-06	0.100262
BICC1	chr10_+_60580228_60582985_60583064_60588519	chr10	+	60580228	60582985	60583064	60588519	0.000305154	0.000900859	0.210043
HIF1A	chr14_+_62211531_62212408_62212535_62213650	chr14	+	62211531	62212408	62212535	62213650	0.010625	0.0215146	0.0180201
SNAPC1	chr14_+_62235458_62242812_62242971_62244788	chr14	+	62235458	62242812	62242971	62244788	0.00393048	0.00888467	0.0374032
WDR89	chr14_-_64091751_64108016_64108125_64108520	chr14	-	64091751	64108016	64108125	64108520	0.0184265	0.0350525	0.141249
SGPP1	chr14_-_64153374_64165286_64165376_64193977	chr14	-	64153374	64165286	64165376	64193977	0.0486113	0.0824041	0.0256993
SYNE2	chr14_+_64453335_64457128_64457287_64457658	chr14	+	64453335	64457128	64457287	64457658	0.0164538	0.0316982	0.100619
SYNE2	chr14_+_64681188_64682003_64682072_64682964	chr14	+	64681188	64682003	64682072	64682964	0.0240006	0.0442653	0.219393
MTHFD1	chr14_+_64891649_64892447_64892545_64892735	chr14	+	64891649	64892447	64892545	64892735	8.45169e-09	6.60613e-08	0.0164242
NSUN4	chr1_+_46810816_46812592_46812747_46818538	chr1	+	46810816	46812592	46812747	46818538	0.040802	0.0706773	0.0447188
ACTN1	chr14_-_69349309_69349589_69349772_69350883	chr14	-	69349309	69349589	69349772	69350883	0.0474154	0.0806328	0.0124829
EXD2	chr14_+_69658308_69670633_69670717_69676139	chr14	+	69658308	69670633	69670717	69676139	0.00465925	0.0103372	0.0975403
MED6	chr14_-_71051660_71052472_71052500_71057981	chr14	-	71051660	71052472	71052500	71057981	1.57557e-32	1.72948e-30	0.193503
SIPA1L1	chr14_+_71979562_71995415_71995457_71996027	chr14	+	71979562	71995415	71995457	71996027	0.0104813	0.0212579	0.160263
RHOBTB1	chr10_-_62631409_62631942_62632048_62634710	chr10	-	62631409	62631942	62632048	62634710	0.0075872	0.0159523	0.0687412
NUMB	chr14_-_73744001_73745988_73746132_73749065	chr14	-	73744001	73745988	73746132	73749065	0.0346292	0.0611776	0.175818
NUMB	chr14_-_73763993_73783097_73783130_73789836	chr14	-	73763993	73783097	73783130	73789836	0.0110073	0.0221966	0.181013
NUMB	chr14_-_73822474_73833604_73833689_73876643	chr14	-	73822474	73833604	73833689	73876643	0.0450955	0.0771542	0.0939479
ZNF410	chr14_+_74387808_74388768_74388909_74390096	chr14	+	74387808	74388768	74388909	74390096	0.040626	0.0704103	0.0770299
COQ6	chr14_+_74420272_74422153_74422212_74422506	chr14	+	74420272	74422153	74422212	74422506	0.000511001	0.00143092	0.0507684
COQ6	chr14_+_74428273_74428439_74428606_74429671	chr14	+	74428273	74428439	74428606	74429671	6.02965e-05	0.000209534	0.0482141
NPC2	chr14_-_74947482_74951117_74951290_74953030	chr14	-	74947482	74951117	74951290	74953030	0.0230947	0.0427928	-0.00318915
AREL1	chr14_-_75150236_75151156_75151383_75152301	chr14	-	75150236	75151156	75151383	75152301	0.0289755	0.0522753	0.0513399
YLPM1	chr14_+_75287840_75290958_75291010_75295914	chr14	+	75287840	75290958	75291010	75295914	1.48419e-14	2.91517e-13	0.173938
DLST	chr14_+_75356052_75356599_75356655_75357757	chr14	+	75356052	75356599	75356655	75357757	8.85889e-10	8.32138e-09	0.0450786
MLH3	chr14_-_75498882_75500121_75500193_75505041	chr14	-	75498882	75500121	75500193	75505041	0.0350378	0.0618179	0.153164
TTLL5	chr14_+_76135865_76147010_76147110_76147886	chr14	+	76135865	76147010	76147110	76147886	0.0443498	0.0760223	0.103675
CIPC	chr14_+_77564704_77566226_77566304_77571998	chr14	+	77564704	77566226	77566304	77571998	1.20989e-05	4.91813e-05	0.339327
SPTLC2	chr14_-_78023489_78028738_78028832_78036725	chr14	-	78023489	78028738	78028832	78036725	1.63235e-10	1.74324e-09	0.0897947
CMPK1	chr1_+_47838779_47840580_47840657_47840867	chr1	+	47838779	47840580	47840657	47840867	2.03136e-05	7.83996e-05	0.0100482
TTC8	chr14_+_89307540_89307768_89307858_89310148	chr14	+	89307540	89307768	89307858	89310148	0.0118003	0.0236097	0.251748
PPP4R3A	chr14_-_91931763_91932604_91932760_91937179	chr14	-	91931763	91932604	91932760	91937179	0.0414185	0.0716058	0.0826371
GOLGA5	chr14_+_93275864_93276598_93276722_93277894	chr14	+	93275864	93276598	93276722	93277894	1.00844e-07	6.37882e-07	0.132005
ITPK1	chr14_-_93483146_93542939_93542964_93581412	chr14	-	93483146	93542939	93542964	93581412	9.23723e-08	5.88297e-07	0.0628434
UBR7	chr14_+_93677054_93678377_93678473_93681273	chr14	+	93677054	93678377	93678473	93681273	0.00501402	0.0110376	0.0842317
IFI27L1	chr14_+_94563311_94563840_94564024_94567083	chr14	+	94563311	94563840	94564024	94567083	0.032878	0.058459	0.0856099
DICER1	chr14_-_95596529_95597845_95597976_95598850	chr14	-	95596529	95597845	95597976	95598850	0.00195862	0.00477017	0.0553006
DICER1	chr14_-_95607096_95607490_95607524_95608018	chr14	-	95607096	95607490	95607524	95608018	0.014415	0.0281908	-0.251885
PAPOLA	chr14_+_97010595_97014133_97014255_97018815	chr14	+	97010595	97014133	97014255	97018815	0.00484856	0.010711	0.0150899
SETD3	chr14_-_99925522_99927528_99927677_99929821	chr14	-	99925522	99927528	99927677	99929821	0.000960887	0.00252083	0.0108876
CCNK	chr14_+_99967208_99967692_99967750_99968542	chr14	+	99967208	99967692	99967750	99968542	4.99306e-10	4.90617e-09	0.320182
SNRPA1	chr15_-_101821987_101825171_101825265_101825929	chr15	-	101821987	101825171	101825265	101825929	1.56108e-07	9.48815e-07	0.0147265
SNRPA1	chr15_-_101826006_101826418_101826498_101827111	chr15	-	101826006	101826418	101826498	101827111	1.52592e-07	9.29276e-07	0.075308
FAF1	chr1_-_51267349_51323600_51323669_51425437	chr1	-	51267349	51323600	51323669	51425437	9.97782e-07	5.12506e-06	0.0141419
NRDC	chr1_-_52257333_52257717_52257770_52258047	chr1	-	52257333	52257717	52257770	52258047	5.0539e-05	0.000178751	0.00896987
CYFIP1	chr15_+_22925899_22925975_22926065_22928127	chr15	+	22925899	22925975	22926065	22928127	4.88111e-06	2.16434e-05	0.0270644
HERC4	chr10_-_69716733_69718869_69718893_69726438	chr10	-	69716733	69718869	69718893	69726438	0.00815481	0.0170107	0.0569425
HERC2P2	chr15_-_23318711_23325023_23325215_23326005	chr15	-	23318711	23325023	23325215	23326005	0.000642918	0.00175827	0.207818
BTF3L4	chr1_+_52522051_52525506_52525573_52530495	chr1	+	52522051	52525506	52525573	52530495	0.00115447	0.0029708	0.0670069
BTF3L4	chr1_+_52530610_52549011_52549213_52551782	chr1	+	52530610	52549011	52549213	52551782	0.000667595	0.00181881	0.0760637
UBE3A	chr15_-_25599573_25599674_25599830_25601037	chr15	-	25599573	25599674	25599830	25601037	0.0382508	0.0667812	0.00927636
ZFYVE9	chr1_+_52729544_52732326_52732503_52734133	chr1	+	52729544	52732326	52732503	52734133	0.00124364	0.00317661	0.103745
ORC1	chr1_-_52849241_52849501_52849609_52850220	chr1	-	52849241	52849501	52849609	52850220	1.99941e-21	8.57432e-20	0.27557
HERC2	chr15_-_28518150_28519436_28520151_28525212	chr15	-	28518150	28519436	28520151	28525212	0.0137065	0.0269604	0.0701318
TUT4	chr1_-_52992045_52995439_52995545_53018601	chr1	-	52992045	52995439	52995545	53018601	0.00111751	0.00288534	0.160616
ARHGAP11B	chr15_+_30927391_30927511_30927610_30927688	chr15	+	30927391	30927511	30927610	30927688	0.000249023	0.000750456	0.339693
ARHGAP11B	chr15_+_30931023_30933724_30933820_30936840	chr15	+	30931023	30933724	30933820	30936840	0.0384564	0.0671023	0.288606
EMC4	chr15_+_34520047_34520629_34520790_34521952	chr15	+	34520047	34520629	34520790	34521952	0.0262724	0.0479407	0.0410203
LPCAT4	chr15_-_34652410_34653600_34653733_34654395	chr15	-	34652410	34653600	34653733	34654395	5.88795e-08	3.89675e-07	0.456106
MAGOH	chr1_-_53694626_53699213_53699324_53701247	chr1	-	53694626	53699213	53699324	53701247	2.9826e-12	4.24147e-11	0.19564
MEIS2	chr15_-_37387815_37388489_37388631_37390166	chr15	-	37387815	37388489	37388631	37390166	0.00366578	0.00834742	0.157672
KNSTRN	chr15_+_40682130_40683693_40683755_40684148	chr15	+	40682130	40683693	40683755	40684148	1.01147e-28	8.30741e-27	0.0874776
MYPN	chr10_+_69905283_69908109_69908224_69909795	chr10	+	69905283	69908109	69908224	69909795	0.0288467	0.05207	0.084112
RAD51	chr15_+_41021832_41022050_41022172_41023251	chr15	+	41021832	41022050	41022172	41023251	1.20974e-12	1.82213e-11	0.146154
INO80	chr15_-_41297885_41308285_41308413_41313096	chr15	-	41297885	41308285	41308413	41313096	0.00110949	0.00286692	0.0442459
CHP1	chr15_+_41549188_41554953_41555081_41562753	chr15	+	41549188	41554953	41555081	41562753	0.000343079	0.00100072	0.0150683
NDC1	chr1_-_54298264_54301172_54301293_54303876	chr1	-	54298264	54301172	54301293	54303876	1.50368e-06	7.43986e-06	-0.0406166
CCNDBP1	chr15_+_43481478_43482252_43482349_43482521	chr15	+	43481478	43482252	43482349	43482521	0.000155554	0.000491445	0.0612052
TP53BP1	chr15_-_43720366_43724391_43724875_43730520	chr15	-	43720366	43724391	43724875	43730520	0.00043001	0.00122536	0.0430208
PDIA3	chr15_+_44038904_44046021_44046100_44048845	chr15	+	44038904	44046021	44046100	44048845	0.00098155	0.00256926	0.00282448
CASC4	chr15_+_44673174_44695084_44695252_44705532	chr15	+	44673174	44695084	44695252	44705532	0.00693287	0.0147212	0.124138
CTDSPL2	chr15_+_44792011_44795621_44796048_44806794	chr15	+	44792011	44795621	44796048	44806794	0.00271818	0.00638997	-0.051412
CTDSPL2	chr15_+_44806858_44806962_44807042_44811365	chr15	+	44806858	44806962	44807042	44811365	8.86641e-07	4.59992e-06	0.0215782
DNA2	chr10_-_70204840_70206052_70206170_70209783	chr10	-	70204840	70206052	70206170	70209783	1.99706e-06	9.62377e-06	0.0916154
EIF3J	chr15_+_44846865_44849686_44849848_44852445	chr15	+	44846865	44849686	44849848	44852445	0.00631992	0.0135611	0.0108938
DNA2	chr10_-_70218992_70225423_70225569_70227878	chr10	-	70218992	70225423	70225569	70227878	8.09076e-06	3.41962e-05	0.0361615
SLC25A16	chr10_-_70276600_70276840_70276942_70287001	chr10	-	70276600	70276840	70276942	70287001	0.0304938	0.0546843	0.126303
SECISBP2L	chr15_-_49293294_49301412_49301575_49303926	chr15	-	49293294	49301412	49301575	49303926	4.15281e-06	1.86877e-05	0.0693426
SECISBP2L	chr15_-_49309825_49311614_49311749_49319560	chr15	-	49309825	49311614	49311749	49319560	0.000897367	0.00237101	0.115178
COPS2	chr15_-_49423013_49425955_49426008_49426125	chr15	-	49423013	49425955	49426008	49426125	3.02401e-11	3.65296e-10	0.0186641
GABPB1	chr15_-_50593565_50595125_50595320_50596161	chr15	-	50593565	50595125	50595320	50596161	0.00167277	0.00414265	0.0245552
USP8	chr15_+_50731374_50733545_50733690_50741595	chr15	+	50731374	50733545	50733690	50741595	1.18042e-05	4.81009e-05	0.0655144
USP8	chr15_+_50763992_50769045_50769190_50769471	chr15	+	50763992	50769045	50769190	50769471	7.93628e-12	1.05519e-10	0.069194
USP8	chr15_+_50774262_50776471_50776558_50781996	chr15	+	50774262	50776471	50776558	50781996	4.36341e-08	2.9649e-07	0.204082
TRPM7	chr15_-_50916497_50920345_50920446_50923612	chr15	-	50916497	50920345	50920446	50923612	0.0011301	0.00291458	0.0389908
TRPM7	chr15_-_50929790_50931620_50931745_50935535	chr15	-	50929790	50931620	50931745	50935535	0.0108706	0.0219528	0.00965088
SPPL2A	chr15_-_51017520_51018269_51018323_51018516	chr15	-	51017520	51018269	51018323	51018516	0.0330988	0.0588034	0.118517
CCAR1	chr10_+_70515293_70516029_70516240_70517049	chr10	+	70515293	70516029	70516240	70517049	0.000959921	0.00251862	0.0644464
MYO5A	chr15_-_52646211_52652164_52652278_52656749	chr15	-	52646211	52652164	52652278	52656749	0.00408562	0.00919502	0.0436213
PCSK9	chr1_+_55518084_55518322_55518464_55521664	chr1	+	55518084	55518322	55518464	55521664	8.29776e-11	9.30304e-10	0.0268718
USP24	chr1_-_55544324_55545210_55545332_55546993	chr1	-	55544324	55545210	55545332	55546993	1.10967e-21	4.88239e-20	0.127711
TCF12	chr15_+_57356021_57364850_57364912_57383985	chr15	+	57356021	57364850	57364912	57383985	0.0237008	0.0437754	0.0752663
SLTM	chr15_-_59181753_59182479_59182660_59185094	chr15	-	59181753	59182479	59182660	59185094	4.00442e-07	2.23319e-06	0.0982625
SLTM	chr15_-_59186392_59186631_59186781_59189312	chr15	-	59186392	59186631	59186781	59189312	0.000270308	0.000807897	0.046881
MYO1E	chr15_-_59517022_59519657_59519789_59523899	chr15	-	59517022	59519657	59519789	59523899	0.00305614	0.00709636	-0.00529351
ANXA2	chr15_-_60656722_60674540_60674640_60678225	chr15	-	60656722	60674540	60674640	60678225	1.08636e-06	5.53427e-06	0.00407392
CSNK1G1	chr15_-_64472653_64480573_64480684_64495279	chr15	-	64472653	64480573	64480684	64495279	0.0321947	0.0573748	0.142896
TRIP4	chr15_+_64702027_64706283_64706410_64710738	chr15	+	64702027	64706283	64706410	64710738	0.000704128	0.00190847	0.176012
PIF1	chr15_-_65113480_65113565_65113719_65114463	chr15	-	65113480	65113565	65113719	65114463	0.0362247	0.0636464	0.10836
DPP8	chr15_-_65759561_65766546_65766626_65771216	chr15	-	65759561	65766546	65766626	65771216	1.9763e-05	7.65117e-05	0.0597697
HACD3	chr15_+_65847298_65849076_65849241_65851016	chr15	+	65847298	65849076	65849241	65851016	0.00032147	0.000944199	0.0135412
VPS26A	chr10_+_70892803_70915567_70915643_70916761	chr10	+	70892803	70915567	70915643	70916761	1.75113e-06	8.54429e-06	0.0201929
INTS14	chr15_-_65877226_65883935_65884069_65885764	chr15	-	65877226	65883935	65884069	65885764	6.81587e-05	0.000233786	0.0267537
INTS14	chr15_-_65888163_65890658_65890801_65891208	chr15	-	65888163	65890658	65890801	65891208	3.25848e-07	1.85226e-06	0.0257739
DENND4A	chr15_-_65989721_65992881_65993013_65993387	chr15	-	65989721	65992881	65993013	65993387	0.000902397	0.00238303	-0.319083
TIPIN	chr15_-_66641775_66643862_66643938_66644465	chr15	-	66641775	66643862	66643938	66644465	3.2575e-10	3.30099e-09	0.044365
ZWILCH	chr15_+_66839043_66840169_66840267_66840687	chr15	+	66839043	66840169	66840267	66840687	0.00467941	0.0103771	0.0380397
KIF23	chr15_+_69714091_69714330_69714467_69714663	chr15	+	69714091	69714330	69714467	69714663	1.25991e-13	2.17447e-12	0.0740953
KIF23	chr15_+_69715668_69717620_69717662_69718407	chr15	+	69715668	69717620	69717662	69718407	9.41033e-06	3.91957e-05	0.194009
TLE3	chr15_-_70343806_70344712_70344863_70345564	chr15	-	70343806	70344712	70344863	70345564	3.58247e-06	1.63514e-05	0.0596025
MYO9A	chr15_-_72231268_72244117_72244237_72252240	chr15	-	72231268	72244117	72244237	72252240	0.02779	0.0503827	0.125894
ADPGK	chr15_-_73047995_73048591_73048788_73052746	chr15	-	73047995	73048591	73048788	73052746	0.0238176	0.0439652	0.0233011
STOML1	chr15_-_74281143_74281448_74281598_74282690	chr15	-	74281143	74281448	74281598	74282690	0.000159559	0.000502952	0.411643
SCAPER	chr15_-_77067458_77087620_77087781_77092587	chr15	-	77067458	77087620	77087781	77092587	1.45241e-05	5.79579e-05	0.268562
SCAPER	chr15_-_77134272_77150149_77150220_77154755	chr15	-	77134272	77150149	77150220	77154755	0.000534537	0.00149017	0.0873044
PPA1	chr10_-_71964671_71966019_71966089_71968959	chr10	-	71964671	71966019	71966089	71968959	0.0330498	0.0587267	0.00381851
IDH3A	chr15_+_78456122_78457333_78457418_78458490	chr15	+	78456122	78457333	78457418	78458490	0.00984958	0.020117	0.0220616
WDR61	chr15_-_78578475_78580630_78580724_78581959	chr15	-	78578475	78580630	78580724	78581959	0.0255658	0.046802	0.00624877
IREB2	chr15_+_78758831_78762873_78762943_78764081	chr15	+	78758831	78762873	78762943	78764081	0.000263137	0.000788615	0.0378059
BTBD1	chr15_-_83710677_83718824_83718930_83725139	chr15	-	83710677	83718824	83718930	83725139	0.00252286	0.00598	0.0157029
POLG	chr15_-_89864243_89864355_89864491_89864965	chr15	-	89864243	89864355	89864491	89864965	4.97591e-09	4.06092e-08	0.144565
POLG	chr15_-_89873507_89875448_89875605_89876325	chr15	-	89873507	89875448	89875605	89876325	0.00416183	0.00934904	-0.129461
PEX11A	chr15_-_90227179_90229661_90229777_90233806	chr15	-	90227179	90229661	90229777	90233806	0.000738962	0.00199343	-0.127385
FURIN	chr15_+_91420441_91420756_91420845_91421360	chr15	+	91420441	91420756	91420845	91421360	1.60783e-06	7.90492e-06	0.0337564
PSAP	chr10_-_73578481_73578787_73578868_73579220	chr10	-	73578481	73578787	73578868	73579220	1.01087e-05	4.18115e-05	0.00386489
MAN2A2	chr15_+_91452734_91453319_91453522_91453729	chr15	+	91452734	91453319	91453522	91453729	0.0133294	0.0263034	-0.0485313
UNC45A	chr15_+_91483703_91485666_91485835_91486140	chr15	+	91483703	91485666	91485835	91486140	1.85583e-08	1.35785e-07	0.0357402
PRC1	chr15_-_91512853_91513633_91513744_91517364	chr15	-	91512853	91513633	91513744	91517364	7.69903e-19	2.55313e-17	0.0689363
MYSM1	chr1_-_59160879_59165294_59165344_59165655	chr1	-	59160879	59165294	59165344	59165655	0.0142383	0.0278834	-0.116332
FGGY	chr1_+_59787422_59805629_59805741_59811917	chr1	+	59787422	59805629	59805741	59811917	0.00507641	0.0111598	0.0517718
SNRNP25	chr16_+_105882_106320_106420_106537	chr16	+	105882	106320	106420	106537	0.048601	0.0823895	0.0130048
TXNDC11	chr16_-_11815526_11824500_11824630_11827836	chr16	-	11815526	11824500	11824630	11827836	0.0324684	0.0578086	0.0489856
ZC3H7A	chr16_-_11852395_11855261_11855367_11855764	chr16	-	11852395	11855261	11855367	11855764	2.74779e-09	2.35633e-08	0.123093
ZC3H7A	chr16_-_11862357_11862886_11862951_11864637	chr16	-	11862357	11862886	11862951	11864637	2.92802e-13	4.80518e-12	0.285176
TSR3	chr16_-_1399609_1399889_1399953_1400057	chr16	-	1399609	1399889	1399953	1400057	2.63966e-08	1.87437e-07	0.0618297
GNPTG	chr16_+_1411956_1412038_1412132_1412205	chr16	+	1411956	1412038	1412132	1412205	1.64818e-09	1.47405e-08	0.0723111
PKD1P3-NPIPA1	chr16_+_15013285_15013719_15013940_15014127	chr16	+	15013285	15013719	15013940	15014127	0.0408121	0.0706921	-0.180556
PDXDC1	chr16_+_15092262_15095632_15095713_15098042	chr16	+	15092262	15095632	15095713	15098042	0.0198165	0.0373873	0.0414761
NTAN1	chr16_-_15141777_15141853_15141956_15149746	chr16	-	15141777	15141853	15141956	15149746	0.0344275	0.0608675	-0.0424928
RRN3	chr16_-_15173953_15177369_15177439_15178497	chr16	-	15173953	15177369	15177439	15178497	2.73095e-16	6.69414e-15	0.0546977
RRN3	chr16_-_15180115_15180221_15180311_15185170	chr16	-	15180115	15180221	15180311	15185170	2.2484e-17	6.28481e-16	0.191126
PKD1P6-NPIPP1	chr16_-_15228202_15228886_15229058_15229135	chr16	-	15228202	15228886	15229058	15229135	0.00225385	0.00540692	-0.255385
TELO2	chr16_+_1550700_1551420_1551500_1551662	chr16	+	1550700	1551420	1551500	1551662	0.000212324	0.000650032	0.0850785
HAGH	chr16_-_1867272_1869115_1869224_1869896	chr16	-	1867272	1869115	1869224	1869896	0.0477267	0.0810961	0.020811
NFIA	chr1_+_61872399_61892136_61892228_61920973	chr1	+	61872399	61892136	61892228	61920973	0.000362811	0.00105231	0.375068
HAGH	chr16_-_1873038_1876507_1876603_1876711	chr16	-	1873038	1876507	1876603	1876711	0.0318803	0.0568756	-0.123578
SMG1	chr16_-_18887715_18888452_18888554_18890815	chr16	-	18887715	18888452	18888554	18890815	0.000280018	0.000834097	0.0272644
CCP110	chr16_+_19553386_19553942_19554082_19554198	chr16	+	19553386	19553942	19554082	19554198	0.000173988	0.000543707	0.114403
DCUN1D3	chr16_-_20873965_20907629_20907703_20911524	chr16	-	20873965	20907629	20907703	20911524	1.16384e-07	7.26052e-07	0.459141
TMEM159	chr16_+_21172599_21178160_21178232_21181756	chr16	+	21172599	21178160	21178232	21181756	0.0205584	0.0386317	0.119286
TRAF7	chr16_+_2218169_2220614_2220731_2221263	chr16	+	2218169	2220614	2220731	2221263	2.62676e-10	2.70689e-09	0.0445613
TRAF7	chr16_+_2224049_2224251_2224334_2225110	chr16	+	2224049	2224251	2224334	2225110	0.000849503	0.00225768	0.0686789
MLST8	chr16_+_2257346_2258210_2258335_2258449	chr16	+	2257346	2258210	2258335	2258449	0.00734109	0.0154891	-0.0147117
PATJ	chr1_+_62293255_62299325_62299457_62321700	chr1	+	62293255	62299325	62299457	62321700	0.00122344	0.00312962	0.0383901
RNPS1	chr16_-_2304064_2305585_2305727_2312277	chr16	-	2304064	2305585	2305727	2312277	1.35808e-10	1.47024e-09	0.0303035
GGA2	chr16_-_23491208_23491965_23492091_23494242	chr16	-	23491208	23491965	23492091	23494242	3.33413e-21	1.40037e-19	0.20501
LUC7L	chr16_-_240134_240539_240569_242924	chr16	-	240134	240539	240569	242924	0.0342698	0.060624	0.0138379
RBBP6	chr16_+_24578826_24579112_24579214_24580064	chr16	+	24578826	24579112	24579214	24580064	0.0271734	0.0493911	0.272065
TNRC6A	chr16_+_24803138_24804793_24804970_24805863	chr16	+	24803138	24804793	24804970	24805863	1.18132e-07	7.35969e-07	0.291916
TNRC6A	chr16_+_24806040_24807227_24807260_24808809	chr16	+	24806040	24807227	24807260	24808809	0.000330381	0.000967463	0.159737
CCNF	chr16_+_2481285_2482961_2483068_2485805	chr16	+	2481285	2482961	2483068	2485805	0.000528528	0.00147519	0.0819549
TNRC6A	chr16_+_24815640_24816025_24816172_24816333	chr16	+	24815640	24816025	24816172	24816333	5.26037e-07	2.86287e-06	-0.310409
ARHGAP17	chr16_-_24946960_24950684_24950918_24953306	chr16	-	24946960	24950684	24950918	24953306	0.00576064	0.0124917	0.250244
ARHGAP17	chr16_-_24990326_25025183_25025277_25026528	chr16	-	24990326	25025183	25025277	25026528	0.00205531	0.0049802	-0.243055
ANXA7	chr10_-_75143448_75147446_75147541_75148068	chr10	-	75143448	75147446	75147541	75148068	0.0378911	0.0662278	0.00438547
AMDHD2	chr16_+_2570542_2570769_2570906_2570983	chr16	+	2570542	2570769	2570906	2570983	0.00604085	0.0130326	-0.0217567
PDPK1	chr16_+_2588137_2588619_2588772_2607702	chr16	+	2588137	2588619	2588772	2607702	0.0493218	0.0834572	-0.0720528
GTF3C1	chr16_-_27472883_27473614_27473807_27474860	chr16	-	27472883	27473614	27473807	27474860	3.40321e-05	0.000125054	0.0546672
SRRM2	chr16_+_2809662_2809747_2810009_2810300	chr16	+	2809662	2809747	2810009	2810300	2.73332e-09	2.34519e-08	0.314937
XPO6	chr16_-_28124371_28128638_28128783_28132989	chr16	-	28124371	28128638	28128783	28132989	0.00256566	0.00607024	0.0347373
XPO6	chr16_-_28146645_28157414_28157524_28163978	chr16	-	28146645	28157414	28157524	28163978	7.73173e-10	7.33712e-09	0.0244522
FAM234A	chr16_+_284856_298242_298396_299546	chr16	+	284856	298242	298396	299546	0.00508231	0.0111711	0.131468
FLYWCH2	chr16_+_2946772_2948776_2948959_2949048	chr16	+	2946772	2948776	2948959	2949048	0.0408121	0.0706921	-0.0256481
FLYWCH1	chr16_+_2962155_2963006_2963251_2964175	chr16	+	2962155	2963006	2963251	2964175	0.000184304	0.000572523	-0.343864
KIF22	chr16_+_29816347_29816435_29816495_29816582	chr16	+	29816347	29816435	29816495	29816582	2.55277e-05	9.64484e-05	0.0207296
MAZ	chr16_+_29818214_29818298_29819149_29819549	chr16	+	29818214	29818298	29819149	29819549	0.000505242	0.00141642	0.0125411
MAZ	chr16_+_29820062_29820860_29821085_29821396	chr16	+	29820062	29820860	29821085	29821396	1.17148e-05	4.77724e-05	-0.108461
INO80E	chr16_+_30007938_30008128_30008181_30012077	chr16	+	30007938	30008128	30008181	30012077	0.000615452	0.00169074	0.0199108
DOCK7	chr1_-_63009416_63010617_63010710_63018401	chr1	-	63009416	63010617	63010710	63018401	0.0200355	0.0377565	0.161489
DOCK7	chr1_-_63044637_63048854_63048925_63052176	chr1	-	63044637	63048854	63048925	63052176	5.43474e-05	0.00019082	0.0743579
SEC24C	chr10_+_75504195_75506387_75506474_75506561	chr10	+	75504195	75506387	75506474	75506561	3.69761e-06	1.6825e-05	-0.294292
PRR14	chr16_+_30665660_30665949_30666535_30666670	chr16	+	30665660	30665949	30666535	30666670	1.35017e-05	5.4271e-05	0.488702
SEC24C	chr10_+_75525347_75525557_75525673_75525842	chr10	+	75525347	75525557	75525673	75525842	1.01679e-09	9.44663e-09	0.0338779
BCL7C	chr16_-_30904068_30904160_30904269_30904531	chr16	-	30904068	30904160	30904269	30904531	0.0416688	0.07198	-0.00627646
SEC24C	chr10_+_75525968_75526107_75526299_75526516	chr10	+	75525968	75526107	75526299	75526516	1.50597e-07	9.18315e-07	0.0842834
BCKDK	chr16_+_31121820_31122008_31122082_31122410	chr16	+	31121820	31122008	31122082	31122410	5.70076e-08	3.78511e-07	0.085184
FUS	chr16_+_31196500_31198122_31198157_31199644	chr16	+	31196500	31198122	31198157	31199644	3.61856e-07	2.03725e-06	0.0277078
ZNF267	chr16_+_31896577_31901527_31901571_31925795	chr16	+	31896577	31901527	31901571	31925795	7.71246e-07	4.05561e-06	0.170074
ZSWIM8	chr10_+_75550934_75551081_75551257_75551615	chr10	+	75550934	75551081	75551257	75551615	0.0001997	0.000615273	0.127926
AXIN1	chr16_-_339607_341189_341297_343486	chr16	-	339607	341189	341297	343486	0.0411147	0.0711507	0.079934
NAA60	chr16_+_3493827_3497481_3497620_3498469	chr16	+	3493827	3497481	3497620	3498469	1.42519e-05	5.69797e-05	0.372378
CLUAP1	chr16_+_3573299_3576411_3576484_3580566	chr16	+	3573299	3576411	3576484	3580566	0.00124736	0.00318502	0.0369191
TRAP1	chr16_-_3740986_3760385_3760454_3767420	chr16	-	3740986	3760385	3760454	3767420	0.0288854	0.0521302	0.00383824
EFCAB7	chr1_+_63991430_63997490_63997702_63998339	chr1	+	63991430	63997490	63997702	63998339	4.86916e-05	0.000172853	0.0935777
CAMK2G	chr10_-_75597269_75599296_75599359_75601925	chr10	-	75597269	75599296	75599359	75601925	0.0134595	0.0265294	0.103744
VPS35	chr16_-_46706384_46708225_46708374_46708474	chr16	-	46706384	46708225	46708374	46708474	1.04332e-06	5.33665e-06	0.00617342
ORC6	chr16_+_46726457_46727004_46727094_46729472	chr16	+	46726457	46727004	46727094	46729472	3.0033e-06	1.39338e-05	0.0183596
C16orf87	chr16_-_46836982_46843514_46843697_46858296	chr16	-	46836982	46843514	46843697	46858296	0.00711906	0.01507	-0.0637441
N4BP1	chr16_-_48582025_48585296_48585393_48587448	chr16	-	48582025	48585296	48585393	48587448	2.80615e-07	1.61688e-06	0.17117
GLYR1	chr16_-_4862249_4863737_4863839_4864536	chr16	-	4862249	4863737	4863839	4864536	1.52322e-09	1.37109e-08	0.0705433
UBN1	chr16_+_4927112_4927385_4927475_4930082	chr16	+	4927112	4927385	4927475	4930082	0.0154219	0.0299232	0.132113
NAGPA	chr16_-_5078186_5078297_5078366_5078879	chr16	-	5078186	5078297	5078366	5078879	0.00033571	0.000981493	-0.193808
ALG1	chr16_+_5129808_5130946_5131057_5132558	chr16	+	5129808	5130946	5131057	5132558	3.50409e-08	2.42822e-07	0.0764047
EEF2KMT	chr16_-_5139257_5140084_5140350_5140431	chr16	-	5139257	5140084	5140350	5140431	0.0144739	0.0282947	-0.0420833
EEF2KMT	chr16_-_5145515_5147280_5147354_5147643	chr16	-	5145515	5147280	5147354	5147643	0.000609517	0.00167631	-0.235695
CHD9	chr16_+_53261376_53261459_53261515_53262893	chr16	+	53261376	53261459	53261515	53262893	0.011862	0.0237195	0.0574273
AMFR	chr16_-_56419934_56423096_56423287_56435643	chr16	-	56419934	56423096	56423287	56435643	0.000507884	0.001423	0.0207288
NUDT21	chr16_-_56473658_56480537_56480601_56481699	chr16	-	56473658	56480537	56480601	56481699	3.74815e-09	3.13274e-08	0.00657722
ADK	chr10_+_76158337_76285013_76285184_76349038	chr10	+	76158337	76285013	76285184	76349038	3.17618e-07	1.80984e-06	0.038531
ADK	chr10_+_76349075_76360136_76360251_76429939	chr10	+	76349075	76360136	76360251	76429939	0.033773	0.0598504	0.00878595
KAT6B	chr10_+_76586543_76598440_76598510_76602356	chr10	+	76586543	76598440	76598510	76602356	6.52214e-12	8.79064e-11	0.28404
ADGRG1	chr16_+_57662714_57675502_57675620_57684163	chr16	+	57662714	57675502	57675620	57684163	2.3684e-05	9.00719e-05	0.306755
KIFC3	chr16_-_57796182_57798054_57798159_57799369	chr16	-	57796182	57798054	57798159	57799369	0.00291383	0.00679968	0.0163333
CNOT1	chr16_-_58564251_58565861_58565979_58566134	chr16	-	58564251	58565861	58565979	58566134	1.95113e-10	2.05629e-09	0.0247478
GOT2	chr16_-_58750083_58750566_58750717_58752098	chr16	-	58750083	58750566	58750717	58752098	1.89037e-07	1.12892e-06	0.00986262
GOT2	chr16_-_58752592_58753099_58753159_58756052	chr16	-	58752592	58753099	58753159	58756052	6.47132e-05	0.000223312	0.00606191
NAE1	chr16_-_66850575_66850867_66850931_66851326	chr16	-	66850575	66850867	66850931	66851326	1.83867e-11	2.30178e-10	0.0196021
E2F4	chr16_+_67226773_67226911_67227418_67228299	chr16	+	67226773	67226911	67227418	67228299	0.0108429	0.021904	0.0409056
DUS2	chr16_+_68087558_68088476_68088520_68090265	chr16	+	68087558	68088476	68088520	68090265	0.000999657	0.00261091	0.0282924
ESRP2	chr16_-_68266191_68266273_68266406_68266478	chr16	-	68266191	68266273	68266406	68266478	0.00811522	0.0169376	0.0657505
ATP5F1C	chr10_+_7844817_7848936_7848973_7849620	chr10	+	7844817	7848936	7848973	7849620	0.0323675	0.0576476	0.00546948
TANGO6	chr16_+_69056882_69074210_69074324_69117386	chr16	+	69056882	69074210	69074324	69117386	0.0218718	0.0407889	-0.0364016
UTP4	chr16_+_69187583_69188295_69188360_69189772	chr16	+	69187583	69188295	69188360	69189772	1.37229e-13	2.35686e-12	0.122904
SNTB2	chr16_+_69304188_69317950_69318147_69333491	chr16	+	69304188	69317950	69318147	69333491	7.80679e-05	0.000264076	0.0625602
CYB5B	chr16_+_69482047_69492995_69493024_69496331	chr16	+	69482047	69492995	69493024	69496331	0.00606263	0.0130736	0.00366947
NFAT5	chr16_+_69600277_69602397_69602451_69660304	chr16	+	69600277	69602397	69602451	69660304	5.34547e-05	0.000188037	0.358785
NOB1	chr16_-_69783533_69786143_69786274_69788495	chr16	-	69783533	69786143	69786274	69788495	0.00718527	0.0151948	0.0180192
PDXDC2P-NPIPB14P	chr16_-_70010635_70010713_70011906_70011978	chr16	-	70010635	70010713	70011906	70011978	0.0137847	0.0270966	0.707707
PDPR	chr16_+_70148343_70148723_70148833_70154362	chr16	+	70148343	70148723	70148833	70154362	0.00541271	0.0118175	0.196479
PDPR	chr16_+_70164447_70165204_70165322_70166052	chr16	+	70164447	70165204	70165322	70166052	1.94181e-08	1.41597e-07	0.370067
DDX19B	chr16_+_70350007_70351398_70351491_70358486	chr16	+	70350007	70351398	70351491	70358486	3.92026e-05	0.000142129	0.0599869
SF3B3	chr16_+_70582345_70584552_70584581_70588347	chr16	+	70582345	70584552	70584581	70588347	1.48337e-24	8.4873e-23	-0.240146
POLR3A	chr10_-_79760852_79761954_79762066_79764472	chr10	-	79760852	79761954	79762066	79764472	6.14786e-08	4.05341e-07	0.0619469
PHLPP2	chr16_-_71715808_71718378_71718504_71724420	chr16	-	71715808	71718378	71718504	71724420	0.0244795	0.045039	0.129673
POLR3A	chr10_-_79767624_79769294_79769433_79769620	chr10	-	79767624	79769294	79769433	79769620	4.61844e-09	3.79145e-08	0.122426
RHOT2	chr16_+_718411_718487_718569_718654	chr16	+	718411	718487	718569	718654	0.00298162	0.0069419	0.0237576
RHOT2	chr16_+_718699_719552_719606_720121	chr16	+	718699	719552	719606	720121	0.00200174	0.00486379	0.0262887
DHODH	chr16_+_72048571_72049582_72049757_72050921	chr16	+	72048571	72049582	72049757	72050921	0.000379572	0.00109608	-0.103143
LINC01572	chr16_-_72461356_72556451_72556522_72557229	chr16	-	72461356	72556451	72556522	72557229	0.0462638	0.0789096	0.0222872
GLG1	chr16_-_74501746_74502843_74502961_74503881	chr16	-	74501746	74502843	74502961	74503881	3.88533e-05	0.000140986	0.0597851
WDR59	chr16_-_74922217_74923600_74923713_74926380	chr16	-	74922217	74923600	74923713	74926380	7.49418e-13	1.16263e-11	0.265038
ADAT1	chr16_-_75651170_75652483_75652538_75654162	chr16	-	75651170	75652483	75652538	75654162	3.9773e-08	2.72499e-07	0.24591
KARS	chr16_-_75664406_75665065_75665151_75665312	chr16	-	75664406	75665065	75665151	75665312	4.10475e-08	2.8041e-07	0.00604783
FAM173A	chr16_+_771436_771597_771702_771799	chr16	+	771436	771597	771702	771799	0.000502618	0.0014098	-0.0164092
CDYL2	chr16_-_80638443_80641988_80642132_80646521	chr16	-	80638443	80641988	80642132	80646521	0.0114397	0.0229672	-0.0264287
MBTPS1	chr16_-_84104381_84108201_84108346_84115350	chr16	-	84104381	84108201	84108346	84115350	0.0101063	0.0205816	0.0191731
USP10	chr16_+_84801964_84806146_84806291_84808764	chr16	+	84801964	84806146	84806291	84808764	0.0294925	0.0530917	0.00851784
GSE1	chr16_+_85647004_85667519_85667738_85682156	chr16	+	85647004	85667519	85667738	85682156	0.00813198	0.0169686	0.308924
METTL22	chr16_+_8722967_8728895_8728936_8729023	chr16	+	8722967	8728895	8728936	8729023	0.000403056	0.00115668	0.311042
FBXO31	chr16_-_87380856_87392016_87392103_87393899	chr16	-	87380856	87392016	87392103	87393899	0.00112712	0.00290764	0.15479
BANP	chr16_+_88052273_88061088_88061256_88066713	chr16	+	88052273	88061088	88061256	88066713	0.00161224	0.00400749	0.0381444
BANP	chr16_+_88071617_88098872_88098938_88105673	chr16	+	88071617	88098872	88098938	88105673	1.4885e-11	1.89159e-10	0.420921
ZC3H18	chr16_+_88653092_88653949_88654021_88664584	chr16	+	88653092	88653949	88654021	88664584	0.00118768	0.0030473	0.117993
CTU2	chr16_+_88781334_88781455_88781514_88781588	chr16	+	88781334	88781455	88781514	88781588	1.36291e-05	5.47282e-05	0.052954
PIEZO1	chr16_-_88790379_88791416_88791488_88791822	chr16	-	88790379	88791416	88791488	88791822	0.0169908	0.0326144	0.0158404
PIEZO1	chr16_-_88802816_88803046_88803147_88803965	chr16	-	88802816	88803046	88803147	88803965	0.0036396	0.00829572	0.0244132
ANKRD11	chr16_-_89371752_89379724_89379997_89383339	chr16	-	89371752	89379724	89379997	89383339	0.000491081	0.0013804	0.093812
SPG7	chr16_+_89579445_89580753_89580871_89590412	chr16	+	89579445	89580753	89580871	89590412	4.01625e-05	0.000145279	0.115246
FANCA	chr16_-_89807274_89809207_89809346_89811365	chr16	-	89807274	89809207	89809346	89811365	0.0165722	0.0318982	0.0947928
FANCA	chr16_-_89818630_89824984_89825113_89828355	chr16	-	89818630	89824984	89825113	89828355	0.0069221	0.0147001	0.221272
GAS8	chr16_+_90099332_90102040_90102095_90102787	chr16	+	90099332	90102040	90102095	90102787	0.0260785	0.0476276	0.0640133
USP7	chr16_-_9017270_9023225_9023400_9024148	chr16	-	9017270	9023225	9023400	9024148	6.21449e-05	0.000215235	-0.0527524
LRRC40	chr1_-_70644676_70646768_70646892_70650466	chr1	-	70644676	70646768	70646892	70650466	0.0144053	0.0281736	0.0144552
ANKRD13C	chr1_-_70781249_70790535_70790640_70801739	chr1	-	70781249	70790535	70790640	70801739	9.66933e-05	0.000320118	0.0278682
MAP2K4	chr17_+_11999011_12011106_12011226_12013690	chr17	+	11999011	12011106	12011226	12013690	1.98226e-08	1.44284e-07	0.0618617
WAPL	chr10_-_88277848_88278339_88278422_88281120	chr10	-	88277848	88278339	88278422	88281120	0.0413565	0.0715138	0.0406591
ELAC2	chr17_-_12897820_12898080_12898201_12898278	chr17	-	12897820	12898080	12898201	12898278	6.95771e-07	3.69437e-06	0.021855
RILP	chr17_-_1549913_1550199_1550283_1551127	chr17	-	1549913	1550199	1550283	1551127	0.00441583	0.00985682	-0.0629721
PRPF8	chr17_-_1564121_1564286_1564456_1564563	chr17	-	1564121	1564286	1564456	1564563	5.01786e-06	2.21911e-05	0.0140951
PRPF8	chr17_-_1564700_1564904_1565084_1565198	chr17	-	1564700	1564904	1565084	1565198	3.47525e-07	1.96392e-06	0.0172492
NCOR1	chr17_-_15969008_15971207_15971435_15973477	chr17	-	15969008	15971207	15971435	15973477	2.21923e-05	8.495e-05	0.142024
NCOR1	chr17_-_16052831_16054903_16054930_16055258	chr17	-	16052831	16054903	16054930	16055258	5.3735e-05	0.000188908	0.196676
NCOR1	chr17_-_16097953_16101914_16102033_16118674	chr17	-	16097953	16101914	16102033	16118674	1.29208e-06	6.48146e-06	0.280876
MIR22HG	chr17_-_1617308_1617664_1617747_1619422	chr17	-	1617308	1617664	1617747	1619422	0.00686032	0.0145848	0.435266
MPRIP	chr17_+_17046079_17046869_17046983_17049348	chr17	+	17046079	17046869	17046983	17049348	0.0328254	0.0583752	0.0743665
MPRIP	chr17_+_17064670_17067422_17071229_17075030	chr17	+	17064670	17067422	17071229	17075030	0.00480149	0.0106175	-0.0330582
MPRIP	chr17_+_17083402_17083920_17083983_17088135	chr17	+	17083402	17083920	17083983	17088135	2.3666e-07	1.38418e-06	0.239671
FLCN	chr17_-_17118630_17119693_17119817_17120381	chr17	-	17118630	17119693	17119817	17120381	1.57603e-10	1.68723e-09	0.490255
FLCN	chr17_-_17125975_17127235_17127457_17129488	chr17	-	17125975	17127235	17127457	17129488	0.0386354	0.0673694	0.0500438
GLUD1	chr10_-_88811627_88813098_88813161_88817446	chr10	-	88811627	88813098	88813161	88817446	0.00217614	0.00524132	0.00805765
DRG2	chr17_+_18007995_18009746_18009800_18010466	chr17	+	18007995	18009746	18009800	18010466	2.98194e-05	0.000111001	0.0469474
TOP3A	chr17_-_18198099_18202872_18202947_18205197	chr17	-	18198099	18202872	18202947	18205197	3.53878e-05	0.000129574	0.0568146
SHMT1	chr17_-_18243569_18244045_18244127_18250808	chr17	-	18243569	18244045	18244127	18250808	1.38909e-05	5.568e-05	0.0286514
SHMT1	chr17_-_18250970_18251638_18251754_18256984	chr17	-	18250970	18251638	18251754	18256984	0.000208098	0.000638562	0.0288667
SHMT1	chr17_-_18259314_18263727_18263866_18266684	chr17	-	18259314	18263727	18263866	18266684	0.0400772	0.0695699	0.0936419
TRIM16L	chr17_+_18625645_18627082_18627144_18630836	chr17	+	18625645	18627082	18627144	18630836	3.52126e-09	2.95957e-08	0.0949229
TVP23B	chr17_+_18694353_18700891_18700981_18702123	chr17	+	18694353	18700891	18700981	18702123	0.000112037	0.000365409	0.00676819
PRPSAP2	chr17_+_18769265_18770594_18770647_18775894	chr17	+	18769265	18770594	18770647	18775894	0.000217686	0.000664762	0.0492679
AKAP10	chr17_-_19823431_19827720_19827830_19835116	chr17	-	19823431	19827720	19827830	19835116	5.00758e-06	2.21495e-05	0.0597298
AKAP10	chr17_-_19843162_19844199_19844323_19845137	chr17	-	19843162	19844199	19844323	19845137	9.33814e-05	0.000310225	0.113623
WSB1	chr17_+_25636298_25637086_25637200_25638533	chr17	+	25636298	25637086	25637200	25638533	1.20803e-11	1.55747e-10	0.268403
PAFAH1B1	chr17_+_2577582_2579798_2579900_2583456	chr17	+	2577582	2579798	2579900	2583456	0.00905864	0.0186759	0.00822979
KIAA0100	chr17_-_26942264_26942681_26942816_26943112	chr17	-	26942264	26942681	26942816	26943112	0.00197606	0.00480825	0.00600979
SUPT6H	chr17_+_27009874_27009959_27010110_27010284	chr17	+	27009874	27009959	27010110	27010284	5.58687e-07	3.02409e-06	0.0377872
SUPT6H	chr17_+_27017247_27017938_27018081_27020712	chr17	+	27017247	27017938	27018081	27020712	4.51348e-06	2.01589e-05	0.0293832
SUPT6H	chr17_+_27024751_27024923_27025048_27026797	chr17	+	27024751	27024923	27025048	27026797	2.4436e-16	6.03005e-15	0.0683189
MINPP1	chr10_+_89272978_89280792_89280926_89311837	chr10	+	89272978	89280792	89280926	89311837	0.00858844	0.0178106	0.0264827
MYO18A	chr17_-_27409456_27412621_27412666_27413454	chr17	-	27409456	27412621	27412666	27413454	0.00691572	0.0146883	0.224386
PAPSS2	chr10_+_89475600_89481512_89481527_89487039	chr10	+	89475600	89481512	89481527	89487039	2.66158e-07	1.54106e-06	0.149394
GOSR1	chr17_+_28811788_28817143_28817235_28819695	chr17	+	28811788	28817143	28817235	28819695	1.23214e-13	2.12929e-12	0.0715128
GOSR1	chr17_+_28819771_28837897_28837927_28846955	chr17	+	28819771	28837897	28837927	28846955	4.99806e-12	6.86163e-11	0.12559
ATAD5	chr17_+_29187630_29192721_29192818_29195349	chr17	+	29187630	29192721	29192818	29195349	0.00012691	0.00040892	0.0535997
NF1	chr17_+_29679432_29683477_29683600_29683976	chr17	+	29679432	29683477	29683600	29683976	1.00872e-05	4.17312e-05	0.065311
UTP6	chr17_-_30207773_30211442_30211524_30212997	chr17	-	30207773	30211442	30211524	30212997	2.40506e-06	1.13872e-05	0.0241825
SUZ12	chr17_+_30267505_30274635_30274704_30293164	chr17	+	30267505	30274635	30274704	30293164	0.00236127	0.00563465	0.0558217
SUZ12	chr17_+_30300250_30302500_30302732_30303538	chr17	+	30300250	30302500	30302732	30303538	4.5141e-14	8.28887e-13	0.100637
SUZ12	chr17_+_30303633_30310017_30310123_30315337	chr17	+	30303633	30310017	30310123	30315337	2.18981e-17	6.12989e-16	0.109402
RHOT1	chr17_+_30498120_30499955_30500079_30500848	chr17	+	30498120	30499955	30500079	30500848	0.00239771	0.00571383	0.152372
RHOT1	chr17_+_30534048_30534530_30534582_30535124	chr17	+	30534048	30534530	30534582	30535124	0.0275532	0.0500027	0.0587613
AP2B1	chr17_+_33984810_33997875_33997917_33998771	chr17	+	33984810	33997875	33997917	33998771	0.00139608	0.00352333	0.142799
TAF15	chr17_+_34171372_34171480_34172042_34173908	chr17	+	34171372	34171480	34172042	34173908	7.1136e-07	3.76951e-06	0.0609755
MYO19	chr17_-_34852250_34854109_34854403_34854917	chr17	-	34852250	34854109	34854403	34854917	0.0171363	0.0328643	0.0447559
GGNBP2	chr17_+_34900946_34901467_34901666_34910659	chr17	+	34900946	34901467	34901666	34910659	2.76531e-05	0.000103679	-0.0381643
AATF	chr17_+_35311207_35343915_35344030_35345816	chr17	+	35311207	35343915	35344030	35345816	0.0120618	0.024076	0.00869028
ACACA	chr17_-_35564714_35567380_35567404_35578643	chr17	-	35564714	35567380	35567404	35578643	2.04643e-06	9.83775e-06	0.148412
TADA2A	chr17_+_35800763_35802664_35802753_35804796	chr17	+	35800763	35802664	35802753	35804796	5.21749e-05	0.000183953	0.10906
DDX52	chr17_-_35984480_35985940_35986144_35986832	chr17	-	35984480	35985940	35986144	35986832	0.0470805	0.0801312	0.0165328
SOCS7	chr17_+_36517658_36520634_36520739_36522168	chr17	+	36517658	36520634	36520739	36522168	0.00798983	0.0167051	0.268908
PIP4K2B	chr17_-_36936857_36940495_36940592_36943074	chr17	-	36936857	36940495	36940592	36943074	0.00311199	0.00721167	-0.0327175
CWC25	chr17_-_36959114_36962549_36962648_36963016	chr17	-	36959114	36962549	36962648	36963016	2.87026e-06	1.33714e-05	0.0870788
NCBP3	chr17_-_3732662_3743393_3743499_3746378	chr17	-	3732662	3743393	3743499	3746378	3.38787e-07	1.91868e-06	0.049179
FBXL20	chr17_-_37439108_37441730_37441826_37453378	chr17	-	37439108	37441730	37441826	37453378	0.000102782	0.000338178	0.120841
MED1	chr17_-_37571592_37575969_37576171_37579578	chr17	-	37571592	37575969	37576171	37579578	0.00041399	0.00118469	0.0622372
MED1	chr17_-_37599881_37601663_37601822_37604049	chr17	-	37599881	37601663	37601822	37604049	0.00269571	0.00634335	0.048433
STAMBPL1	chr10_+_90674415_90676436_90676574_90681038	chr10	+	90674415	90676436	90676574	90681038	2.04562e-13	3.43151e-12	0.0932248
PSMD3	chr17_+_38151321_38151428_38151548_38151675	chr17	+	38151321	38151428	38151548	38151675	3.14567e-09	2.66807e-08	0.0126455
MED24	chr17_-_38189709_38191168_38191225_38191368	chr17	-	38189709	38191168	38191225	38191368	0.000779262	0.00209071	-0.208078
MSL1	chr17_+_38285880_38287789_38287837_38288285	chr17	+	38285880	38287789	38287837	38288285	0.0135244	0.0266428	0.0732175
JUP	chr17_-_39919573_39920964_39921068_39921173	chr17	-	39919573	39920964	39921068	39921173	4.55715e-06	2.03328e-05	0.0260933
FKBP10	chr17_+_39969531_39973309_39973455_39974339	chr17	+	39969531	39973309	39973455	39974339	5.53e-34	6.65e-32	0.0764044
KAT2A	chr17_-_40269832_40269924_40270035_40270313	chr17	-	40269832	40269924	40270035	40270313	0.0237142	0.0437966	-0.0218862
RAB5C	chr17_-_40282608_40289779_40289896_40306909	chr17	-	40282608	40289779	40289896	40306909	5.91598e-05	0.000206028	0.0695377
STAT5B	chr17_-_40370348_40370740_40370896_40371328	chr17	-	40370348	40370740	40370896	40371328	0.000536932	0.00149622	0.0847825
STAT5A	chr17_+_40442040_40443989_40444079_40447635	chr17	+	40442040	40443989	40444079	40447635	1.23049e-05	4.99322e-05	0.230718
RETREG3	chr17_-_40744180_40748550_40748645_40761102	chr17	-	40744180	40748550	40748645	40761102	0.037998	0.0663877	0.0496479
KIF20B	chr10_+_91470902_91473803_91473840_91474710	chr10	+	91470902	91473803	91473840	91474710	2.58616e-14	4.91275e-13	0.088522
EZH1	chr17_-_40874933_40876322_40876442_40879651	chr17	-	40874933	40876322	40876442	40879651	0.0158229	0.0306124	0.135404
NBR1	chr17_+_41342793_41343388_41343598_41345109	chr17	+	41342793	41343388	41343598	41345109	0.0365566	0.0641584	0.0243468
HDAC5	chr17_-_42162043_42162389_42162523_42163938	chr17	-	42162043	42162389	42162523	42163938	1.74708e-10	1.85695e-09	0.222213
UBTF	chr17_-_42287841_42288159_42288315_42288405	chr17	-	42287841	42288159	42288315	42288405	0.00055709	0.00154621	0.0223982
GPATCH8	chr17_-_42483419_42501716_42501860_42512431	chr17	-	42483419	42501716	42501860	42512431	0.0056475	0.0122738	0.0461476
EFTUD2	chr17_-_42929930_42930663_42930758_42930883	chr17	-	42929930	42930663	42930758	42930883	0.00910741	0.0187656	0.0123518
KIF18B	chr17_-_43009097_43009423_43009610_43010039	chr17	-	43009097	43009423	43009610	43010039	1.50812e-08	1.12228e-07	0.0900538
NMT1	chr17_+_43173653_43174495_43174612_43175748	chr17	+	43173653	43174495	43174612	43175748	2.02225e-11	2.51481e-10	0.0283852
RPP30	chr10_+_92654648_92655210_92655240_92655635	chr10	+	92654648	92655210	92655240	92655635	1.93962e-06	9.37246e-06	0.0857862
FMNL1	chr17_+_43311567_43312198_43312216_43313501	chr17	+	43311567	43312198	43312216	43313501	7.92132e-05	0.000267527	0.49766
NPEPPS	chr17_+_45656877_45660107_45660215_45662864	chr17	+	45656877	45660107	45660215	45662864	0.000379949	0.00109704	0.035702
PCGF5	chr10_+_93024277_93031394_93031454_93038024	chr10	+	93024277	93031394	93031454	93038024	4.05624e-06	1.82969e-05	0.160162
KPNB1	chr17_+_45745776_45747043_45747235_45748066	chr17	+	45745776	45747043	45747235	45748066	0.000380814	0.00109926	0.00452092
KPNB1	chr17_+_45750531_45750855_45750927_45752002	chr17	+	45750531	45750855	45750927	45752002	0.0282684	0.0511442	0.00296942
CDK5RAP3	chr17_+_46055276_46056194_46056283_46057957	chr17	+	46055276	46056194	46056283	46057957	1.81413e-06	8.82115e-06	0.0137562
ARRB2	chr17_+_4614039_4618307_4618338_4619266	chr17	+	4614039	4618307	4618338	4619266	0.00227256	0.0054468	0.255511
TNKS2	chr10_+_93582119_93586773_93586960_93588040	chr10	+	93582119	93586773	93586960	93588040	1.69455e-06	8.29179e-06	0.0403302
ACSF2	chr17_+_48540913_48541178_48541270_48541577	chr17	+	48540913	48541178	48541270	48541577	0.0187898	0.0356668	-0.0487246
ACSF2	chr17_+_48541655_48541886_48541960_48548387	chr17	+	48541655	48541886	48541960	48548387	0.0392874	0.0683533	-0.0707429
SPAG7	chr17_-_4863406_4863528_4863613_4863752	chr17	-	4863406	4863528	4863613	4863752	8.66507e-10	8.1547e-09	0.0469866
SPAG9	chr17_-_49084687_49091592_49091714_49097518	chr17	-	49084687	49091592	49091714	49097518	4.31671e-07	2.39115e-06	0.0319661
MBTD1	chr17_-_49279057_49279382_49279438_49280060	chr17	-	49279057	49279382	49279438	49280060	4.87577e-06	2.16227e-05	0.0918975
MBTD1	chr17_-_49284366_49286674_49286791_49294693	chr17	-	49284366	49286674	49286791	49294693	0.0120425	0.0240418	0.165845
UTP18	chr17_+_49353352_49354490_49354665_49357364	chr17	+	49353352	49354490	49354665	49357364	0.000914265	0.00241118	0.017874
CRYZ	chr1_-_75172678_75172786_75172888_75175780	chr1	-	75172678	75172786	75172888	75175780	0.0347431	0.0613552	0.0530821
BTAF1	chr10_+_93713630_93716284_93716414_93716980	chr10	+	93713630	93716284	93716414	93716980	7.72845e-08	4.99578e-07	0.0268109
DHX33	chr17_-_5353726_5354126_5354254_5356898	chr17	-	5353726	5354126	5354254	5356898	6.97259e-06	2.98977e-05	0.0501898
DHX33	chr17_-_5357300_5358479_5358591_5359315	chr17	-	5357300	5358479	5358591	5359315	2.252e-09	1.96416e-08	0.0419598
DERL2	chr17_-_5378109_5381167_5381319_5383372	chr17	-	5378109	5381167	5381319	5383372	0.0106778	0.0216086	0.0341829
TRIM25	chr17_-_54972802_54972881_54972965_54973285	chr17	-	54972802	54972881	54972965	54973285	1.18102e-05	4.81241e-05	0.0873448
CUEDC1	chr17_-_55943905_55944717_55945604_55946481	chr17	-	55943905	55944717	55945604	55946481	4.47892e-05	0.000160251	0.159654
MKS1	chr17_-_56283741_56283825_56283908_56284444	chr17	-	56283741	56283825	56283908	56284444	0.0414272	0.0716176	-0.142602
BTAF1	chr10_+_93757508_93767879_93768032_93768584	chr10	+	93757508	93767879	93768032	93768584	0.0433203	0.0744607	0.0096318
BTAF1	chr10_+_93768965_93770829_93770907_93771041	chr10	+	93768965	93770829	93770907	93771041	5.80216e-11	6.68476e-10	0.0385148
RAD51C	chr17_+_56798173_56801400_56801461_56809843	chr17	+	56798173	56801400	56801461	56809843	9.9227e-05	0.000327612	0.075522
TRIM37	chr17_-_57158580_57161362_57161450_57165650	chr17	-	57158580	57161362	57161450	57165650	9.47574e-08	6.02398e-07	0.0501469
CLTC	chr17_+_57739004_57741202_57741355_57742146	chr17	+	57739004	57741202	57741355	57742146	0.00027734	0.000826902	0.00436335
CLTC	chr17_+_57763169_57764361_57764382_57767995	chr17	+	57763169	57764361	57764382	57767995	0.0481793	0.0817676	0.0318333
VMP1	chr17_+_57895134_57911372_57911411_57915654	chr17	+	57895134	57911372	57911411	57915654	0.0373843	0.0654378	0.0270868
TUBD1	chr17_-_57944110_57951899_57952064_57955462	chr17	-	57944110	57951899	57952064	57955462	6.2847e-11	7.19578e-10	0.462603
RPS6KB1	chr17_+_57970686_57971156_57971285_57987921	chr17	+	57970686	57971156	57971285	57987921	2.11361e-09	1.85291e-08	-0.160759
2018-03-05	chr10_+_94071094_94100429_94100560_94109104	chr10	+	94071094	94100429	94100560	94109104	0.0082047	0.0171031	0.0204981
RPS6KB1	chr17_+_58012661_58013575_58013638_58013823	chr17	+	58012661	58013575	58013638	58013823	8.80161e-09	6.8541e-08	0.0477754
IDE	chr10_-_94221009_94223487_94223760_94225431	chr10	-	94221009	94223487	94223760	94225431	0.0467714	0.079667	-0.00927768
BRIP1	chr17_-_59763526_59770790_59770873_59793310	chr17	-	59763526	59770790	59770873	59793310	1.04332e-06	5.33665e-06	0.234112
BRIP1	chr17_-_59924581_59926489_59926617_59934417	chr17	-	59924581	59926489	59926617	59934417	2.96623e-08	2.08587e-07	0.21313
IDE	chr10_-_94250352_94264550_94264654_94266197	chr10	-	94250352	94264550	94264654	94266197	2.03918e-07	1.20938e-06	0.0322282
MED13	chr17_-_60111345_60112823_60112969_60129896	chr17	-	60111345	60112823	60112969	60129896	0.0116916	0.0234198	-0.0186416
MRC2	chr17_+_60749198_60749358_60749513_60751422	chr17	+	60749198	60749358	60749513	60751422	0.0463935	0.0791004	-0.0874318
MRC2	chr17_+_60758490_60759197_60759298_60759594	chr17	+	60758490	60759197	60759298	60759594	0.00032578	0.000955464	0.133553
CCDC47	chr17_-_61843554_61850136_61850223_61850770	chr17	-	61843554	61850136	61850223	61850770	0.00187604	0.0045899	0.0362079
FTSJ3	chr17_-_61898298_61898389_61898475_61898712	chr17	-	61898298	61898389	61898475	61898712	3.82676e-06	1.73526e-05	0.0263573
PSMC5	chr17_+_61907309_61907492_61907549_61907629	chr17	+	61907309	61907492	61907549	61907629	2.61411e-08	1.85808e-07	0.0170866
ACADM	chr1_+_76198607_76199212_76199313_76200474	chr1	+	76198607	76199212	76199313	76200474	0.00252101	0.0059762	0.0146485
POLG2	chr17_-_62487086_62488783_62488889_62489010	chr17	-	62487086	62488783	62488889	62489010	5.60908e-05	0.000196318	0.0206897
KIF11	chr10_+_94397302_94399550_94399657_94405118	chr10	+	94397302	94399550	94399657	94405118	1.23112e-06	6.20002e-06	0.0161472
MED31	chr17_-_6547979_6553301_6553398_6553674	chr17	-	6547979	6553301	6553398	6553674	6.63283e-17	1.75301e-15	0.227441
NOL11	chr17_+_65732139_65732781_65732870_65733185	chr17	+	65732139	65732781	65732870	65733185	3.4912e-06	1.59723e-05	0.0281726
BPTF	chr17_+_65955991_65959448_65959622_65960326	chr17	+	65955991	65959448	65959622	65960326	0.00772002	0.0162001	-0.291981
SLC16A6	chr17_-_66265487_66266304_66266374_66266978	chr17	-	66265487	66266304	66266374	66266978	0.0117774	0.0235687	0.023086
COG1	chr17_+_71199932_71201691_71201819_71202291	chr17	+	71199932	71201691	71201819	71202291	0.00957207	0.0196099	0.0728746
MYOF	chr10_-_95148911_95152673_95152712_95155897	chr10	-	95148911	95152673	95152712	95155897	0.00661643	0.0141232	0.0619196
CTDNEP1	chr17_-_7147954_7149344_7149456_7149571	chr17	-	7147954	7149344	7149456	7149571	4.06366e-20	1.53353e-18	0.127296
NEURL4	chr17_-_7230328_7230483_7230549_7230757	chr17	-	7230328	7230483	7230549	7230757	0.0404582	0.0701512	0.121591
GRB2	chr17_-_73328878_73389631_73389846_73401568	chr17	-	73328878	73389631	73389846	73401568	4.41367e-12	6.10987e-11	0.0182609
LLGL2	chr17_+_73570341_73570533_73570576_73570689	chr17	+	73570341	73570533	73570576	73570689	0.0394406	0.0685917	0.283319
MRPL38	chr17_-_73898235_73900302_73900394_73900619	chr17	-	73898235	73900302	73900394	73900619	8.23287e-05	0.000276952	-0.12243
SRP68	chr17_-_74057300_74057572_74057655_74060055	chr17	-	74057300	74057572	74057655	74060055	3.18881e-11	3.83623e-10	0.0474567
SPHK1	chr17_+_74382396_74382473_74382589_74382885	chr17	+	74382396	74382473	74382589	74382885	3.84966e-10	3.85534e-09	0.0388819
NOC3L	chr10_-_96100104_96100189_96100253_96101428	chr10	-	96100104	96100189	96100253	96101428	5.22264e-08	3.49345e-07	0.0223172
NOC3L	chr10_-_96101502_96104171_96104272_96104608	chr10	-	96101502	96104171	96104272	96104608	1.42773e-05	5.70747e-05	0.0584039
JMJD6	chr17_-_74718015_74719853_74720140_74721547	chr17	-	74718015	74719853	74720140	74721547	0.0176545	0.0337486	0.0100896
SENP3	chr17_+_7474082_7474200_7474251_7474689	chr17	+	7474082	7474200	7474251	7474689	0.000597301	0.00164596	0.0168177
NOC3L	chr10_-_96117972_96121075_96121198_96121420	chr10	-	96117972	96121075	96121198	96121420	4.07481e-05	0.000147177	-0.0711675
SYNGR2	chr17_+_76167135_76167590_76167730_76167818	chr17	+	76167135	76167590	76167730	76167818	0.023591	0.0435964	0.0159064
USP36	chr17_-_76816094_76817072_76817143_76818017	chr17	-	76816094	76817072	76817143	76818017	4.32672e-07	2.39614e-06	0.0428727
C1QTNF1	chr17_+_77030615_77040036_77040205_77042635	chr17	+	77030615	77040036	77040205	77042635	0.0367685	0.0644858	-0.094494
NT5C2	chr10_-_104855737_104857047_104857131_104858686	chr10	-	104855737	104857047	104857131	104858686	6.80211e-08	4.44402e-07	0.015691
CARD14	chr17_+_78152454_78152902_78153100_78155216	chr17	+	78152454	78152902	78153100	78155216	0.0308266	0.0552104	0.249397
SGSH	chr17_-_78188564_78188831_78188937_78190829	chr17	-	78188564	78188831	78188937	78190829	0.00103681	0.00269801	0.24993
HELLS	chr10_+_96342816_96343744_96343882_96347984	chr10	+	96342816	96343744	96343882	96347984	0.00109682	0.00283767	0.0320106
RNF213	chr17_+_78351596_78353419_78353514_78354629	chr17	+	78351596	78353419	78353514	78354629	8.23791e-07	4.30413e-06	0.0672631
HELLS	chr10_+_96350309_96350394_96350533_96351984	chr10	+	96350309	96350394	96350533	96351984	1.64563e-05	6.48744e-05	0.0160643
RPTOR	chr17_+_78599593_78617527_78617610_78681639	chr17	+	78599593	78617527	78617610	78681639	7.69317e-11	8.67653e-10	0.116695
RPTOR	chr17_+_78897473_78899169_78899280_78914294	chr17	+	78897473	78899169	78899280	78914294	0.000286505	0.000851361	0.117105
TEPSIN	chr17_-_79205821_79206114_79206318_79207230	chr17	-	79205821	79206114	79206318	79207230	0.00079013	0.0021165	0.286282
ACTG1	chr17_-_79478652_79478788_79478829_79478927	chr17	-	79478652	79478788	79478829	79478927	4.25966e-08	2.90038e-07	-0.00648392
NPLOC4	chr17_-_79526442_79527587_79531005_79532529	chr17	-	79526442	79527587	79531005	79532529	0.0121139	0.0241674	0.0287019
PDLIM1	chr10_-_97028619_97031389_97031541_97050575	chr10	-	97028619	97031389	97031541	97050575	0.0313171	0.0559798	-0.0129913
HGS	chr17_+_79655857_79657211_79657264_79657702	chr17	+	79655857	79657211	79657264	79657702	0.00496218	0.0109346	0.0250002
ARHGDIA	chr17_-_79827282_79827417_79827501_79827615	chr17	-	79827282	79827417	79827501	79827615	0.00141779	0.00357226	0.00582099
SIRT7	chr17_-_79872406_79872479_79872578_79873314	chr17	-	79872406	79872479	79872578	79873314	4.52581e-12	6.25392e-11	0.327091
NOTUM	chr17_-_79916269_79916810_79916871_79917345	chr17	-	79916269	79916810	79916871	79917345	7.20908e-07	3.81547e-06	0.0962966
ALDH18A1	chr10_-_97386533_97387198_97387343_97388123	chr10	-	97386533	97387198	97387343	97388123	2.95304e-11	3.57318e-10	0.0347292
ALDH18A1	chr10_-_97393406_97396849_97396954_97397042	chr10	-	97393406	97396849	97396954	97397042	0.00620393	0.0133401	0.0061991
DUS1L	chr17_-_80020849_80021343_80021394_80022000	chr17	-	80020849	80021343	80021394	80022000	0.00207591	0.00502485	0.0148636
FASN	chr17_-_80041767_80041850_80042029_80042108	chr17	-	80041767	80041850	80042029	80042108	1.25179e-05	5.07166e-05	0.0131756
CCDC57	chr17_-_80136481_80136902_80137065_80141648	chr17	-	80136481	80136902	80137065	80141648	5.98371e-08	3.95438e-07	0.223931
CCDC57	chr17_-_80151706_80151857_80152015_80153137	chr17	-	80151706	80151857	80152015	80153137	2.12555e-10	2.22538e-09	0.259584
CCDC57	chr17_-_80159828_80164156_80165924_80170659	chr17	-	80159828	80164156	80165924	80170659	0.00448881	0.0100003	0.0994427
NT5C2	chr10_-_104861083_104865114_104865138_104865461	chr10	-	104861083	104865114	104865138	104865461	0.000424906	0.00121241	0.150526
FOXK2	chr17_+_80521424_80525929_80526077_80529598	chr17	+	80521424	80525929	80526077	80529598	2.18757e-09	1.9127e-08	0.0448928
RAB40B	chr17_-_80616010_80616366_80616589_80617454	chr17	-	80616010	80616366	80616589	80617454	5.79845e-05	0.000202313	0.118635
PFAS	chr17_+_8158450_8158819_8159009_8159121	chr17	+	8158450	8158819	8159009	8159121	0.0452038	0.0773182	0.0143088
CCNJ	chr10_+_97804219_97810012_97810223_97816456	chr10	+	97804219	97810012	97810223	97816456	7.18517e-07	3.80438e-06	0.250819
RANGRF	chr17_+_8192732_8192820_8192906_8193129	chr17	+	8192732	8192820	8192906	8193129	0.000589551	0.00162658	0.0752557
MIGA1	chr1_+_78324741_78324998_78325071_78325723	chr1	+	78324741	78324998	78325071	78325723	0.00689862	0.014657	0.0570165
NDEL1	chr17_+_8363478_8366637_8366672_8370246	chr17	+	8363478	8366637	8366672	8370246	0.024624	0.0452819	0.153791
FUBP1	chr1_-_78422385_78425868_78425948_78426027	chr1	-	78422385	78425868	78425948	78426027	7.70111e-15	1.56762e-13	0.014363
PER3	chr1_+_7863908_7868952_7869058_7869951	chr1	+	7863908	7868952	7869058	7869951	1.50769e-07	9.19221e-07	0.629808
PIEZO2	chr18_-_10731519_10735229_10735328_10736600	chr18	-	10731519	10735229	10735328	10736600	0.00171382	0.00423353	0.140332
PIEZO2	chr18_-_10773627_10780322_10780364_10784780	chr18	-	10773627	10780322	10780364	10784780	0.000687951	0.00186884	0.133582
AFG3L2	chr18_-_12353157_12356692_12356830_12358667	chr18	-	12353157	12356692	12356830	12358667	0.0311954	0.0557903	0.00975721
AFG3L2	chr18_-_12360050_12363780_12363855_12366962	chr18	-	12360050	12363780	12363855	12366962	0.0210078	0.0393746	0.00471651
SPIRE1	chr18_-_12454482_12459753_12459927_12463348	chr18	-	12454482	12459753	12459927	12463348	0.00246784	0.00586388	-0.159255
LCOR	chr10_+_98667504_98703869_98704002_98708763	chr10	+	98667504	98703869	98704002	98708763	0.00788115	0.0165021	0.12831
SEH1L	chr18_+_12951904_12955461_12955608_12963157	chr18	+	12951904	12955461	12955608	12963157	0.00572161	0.012416	0.022906
CEP192	chr18_+_13056697_13057583_13057732_13059079	chr18	+	13056697	13057583	13057732	13059079	2.70549e-05	0.00010164	0.14282
ARHGAP19-SLIT1	chr10_-_99006094_99016074_99016161_99019157	chr10	-	99006094	99016074	99016161	99019157	0.00194595	0.0047429	0.120029
USP14	chr18_+_180339_192841_192900_196635	chr18	+	180339	192841	192900	196635	2.45178e-08	1.75213e-07	0.0870343
MIB1	chr18_+_19378189_19379801_19379935_19383866	chr18	+	19378189	19379801	19379935	19383866	0.00438941	0.0098049	0.0225409
RRP12	chr10_-_99126666_99126797_99126889_99129180	chr10	-	99126666	99126797	99126889	99129180	5.96341e-08	3.94263e-07	0.0402201
USP14	chr18_+_203190_204563_204692_209969	chr18	+	203190	204563	204692	209969	0.00453406	0.0100895	0.0160521
RBBP8	chr18_+_20529676_20548768_20548881_20555114	chr18	+	20529676	20548768	20548881	20555114	0.000422713	0.00120687	0.0247529
TMEM241	chr18_-_20965031_20979529_20979611_21001329	chr18	-	20965031	20979529	20979611	21001329	0.00896884	0.0185106	0.138438
RRP12	chr10_-_99131923_99132492_99132560_99132801	chr10	-	99131923	99132492	99132560	99132801	3.36493e-12	4.74742e-11	0.0649575
RIOK3	chr18_+_21046240_21047362_21047490_21053391	chr18	+	21046240	21047362	21047490	21053391	4.45034e-07	2.45976e-06	0.101235
RIOK3	chr18_+_21057050_21057142_21057232_21059279	chr18	+	21057050	21057142	21057232	21059279	1.04196e-06	5.33062e-06	0.0828551
RMC1	chr18_+_21084411_21086933_21087018_21087947	chr18	+	21084411	21086933	21087018	21087947	1.06138e-07	6.67746e-07	0.0750742
LAMA3	chr18_+_21438793_21441609_21441771_21444747	chr18	+	21438793	21441609	21441771	21444747	3.42071e-05	0.000125644	0.0568446
TTC39C	chr18_+_21710381_21711845_21711884_21712447	chr18	+	21710381	21711845	21711884	21712447	2.67888e-07	1.54991e-06	0.0603614
OSBPL1A	chr18_-_21752447_21757976_21758159_21759700	chr18	-	21752447	21757976	21758159	21759700	0.0312008	0.0557976	-0.025083
TAF4B	chr18_+_23873495_23875158_23875278_23895191	chr18	+	23873495	23875158	23875278	23895191	5.36136e-05	0.000188539	-0.209631
THOC1	chr18_-_252612_254272_254355_259178	chr18	-	252612	254272	254355	259178	7.37089e-05	0.000250786	0.0305028
THOC1	chr18_-_259275_259681_259730_260184	chr18	-	259275	259681	259730	260184	2.00714e-07	1.19204e-06	0.0471828
ZDHHC16	chr10_+_99206110_99210113_99210293_99211426	chr10	+	99206110	99210113	99210293	99211426	0.0205271	0.0385801	0.0695118
SMCHD1	chr18_+_2747645_2750040_2750120_2750346	chr18	+	2747645	2750040	2750120	2750346	1.38091e-09	1.25341e-08	0.109432
SMCHD1	chr18_+_2750505_2751275_2751391_2752484	chr18	+	2750505	2751275	2751391	2752484	1.61712e-10	1.72825e-09	0.0400886
SMCHD1	chr18_+_2772370_2775731_2775922_2777802	chr18	+	2772370	2775731	2775922	2777802	6.17756e-11	7.08147e-10	0.0659342
SMCHD1	chr18_+_2777913_2778166_2778237_2784446	chr18	+	2777913	2778166	2778237	2784446	9.06965e-11	1.01017e-09	0.0746597
LPIN2	chr18_-_2927809_2928588_2928658_2929061	chr18	-	2927809	2928588	2928658	2929061	0.00103993	0.00270513	0.220886
TRAPPC8	chr18_-_29489723_29493331_29493485_29496233	chr18	-	29489723	29493331	29493485	29496233	0.00024637	0.000743366	0.0464176
ELP2	chr18_+_33747185_33750025_33750159_33751008	chr18	+	33747185	33750025	33750159	33751008	2.64882e-08	1.88033e-07	0.123862
MMS19	chr10_-_99236501_99236591_99236720_99237102	chr10	-	99236501	99236591	99236720	99237102	0.044225	0.0758333	0.0304462
MMS19	chr10_-_99240799_99243859_99243908_99258028	chr10	-	99240799	99243859	99243908	99258028	1.0046e-08	7.73849e-08	0.127468
PIK3C3	chr18_+_39600669_39607406_39607512_39609287	chr18	+	39600669	39607406	39607512	39609287	1.07962e-07	6.78185e-07	0.0391957
PIK3C3	chr18_+_39609405_39613789_39613921_39617654	chr18	+	39609405	39613789	39613921	39617654	2.0613e-06	9.90091e-06	0.0258403
PIK3C3	chr18_+_39629569_39637846_39638015_39644702	chr18	+	39629569	39637846	39638015	39644702	2.63832e-05	9.93383e-05	0.0886299
EPG5	chr18_-_43496547_43497643_43497784_43502305	chr18	-	43496547	43497643	43497784	43502305	0.0188386	0.0357481	0.191486
C18orf25	chr18_+_43796561_43819970_43820153_43833661	chr18	+	43796561	43819970	43820153	43833661	0.0190679	0.0361321	0.0637639
PIAS2	chr18_-_44471017_44483489_44483598_44497283	chr18	-	44471017	44483489	44483598	44497283	0.000208096	0.000638562	-0.193307
PI4K2A	chr10_+_99422725_99424641_99424741_99426193	chr10	+	99422725	99424641	99424741	99426193	4.57612e-06	2.04104e-05	0.0499973
HDHD2	chr18_-_44662820_44663605_44663667_44676747	chr18	-	44662820	44663605	44663667	44676747	0.0483877	0.082073	0.243277
SMAD2	chr18_-_45375058_45375270_45375351_45377643	chr18	-	45375058	45375270	45375351	45377643	4.81023e-08	3.23915e-07	-0.0362251
SMAD2	chr18_-_45377698_45391429_45391504_45394692	chr18	-	45377698	45391429	45391504	45394692	6.23389e-06	2.70132e-05	0.0199735
AVPI1	chr10_-_99439672_99446522_99446715_99446871	chr10	-	99439672	99446522	99446715	99446871	7.31992e-11	8.2872e-10	0.0477491
MBD1	chr18_-_47800233_47800555_47800723_47801345	chr18	-	47800233	47800555	47800723	47801345	0.000811643	0.0021677	0.223226
MBD1	chr18_-_47802098_47802204_47802351_47802746	chr18	-	47802098	47802204	47802351	47802746	5.25739e-05	0.000185218	0.0802058
ZFYVE27	chr10_+_99512939_99514483_99514615_99517020	chr10	+	99512939	99514483	99514615	99517020	0.00544273	0.0118764	-0.173606
SMAD4	chr18_+_48575230_48575664_48575694_48581149	chr18	+	48575230	48575664	48575694	48581149	9.69693e-12	1.27058e-10	0.168515
SSX2IP	chr1_-_85128213_85130099_85130235_85131803	chr1	-	85128213	85130099	85130235	85131803	0.000343721	0.00100244	0.015415
MBD2	chr18_-_51691070_51692445_51692536_51715242	chr18	-	51691070	51692445	51692536	51715242	1.16327e-05	4.74702e-05	0.0178563
EPB41L3	chr18_-_5406967_5410564_5410618_5419708	chr18	-	5406967	5410564	5410618	5419708	4.09766e-12	5.70024e-11	0.0708489
MALT1	chr18_+_56377304_56378152_56378185_56381313	chr18	+	56377304	56378152	56378185	56381313	0.0236163	0.0436364	0.0346531
RELCH	chr18_+_59931378_59931961_59932085_59933932	chr18	+	59931378	59931961	59932085	59933932	0.0209057	0.039207	0.0682339
VPS4B	chr18_-_61071059_61074664_61074732_61077521	chr18	-	61071059	61074664	61074732	61077521	5.06274e-08	3.39404e-07	0.0291646
TMX3	chr18_-_66365268_66367641_66367722_66368980	chr18	-	66365268	66367641	66367722	66368980	2.2803e-08	1.64047e-07	0.0657262
TMX3	chr18_-_66369027_66377257_66377381_66378599	chr18	-	66369027	66377257	66377381	66378599	0.00255364	0.00604433	0.0282765
RTTN	chr18_-_67776953_67781680_67781835_67788790	chr18	-	67776953	67781680	67781835	67788790	0.0347899	0.0614263	0.128404
LAMA1	chr18_-_6983233_6985235_6985399_6985524	chr18	-	6983233	6985235	6985399	6985524	4.18683e-24	2.29069e-22	0.0229209
LAMA1	chr18_-_7007275_7008486_7008607_7009236	chr18	-	7007275	7008486	7008607	7009236	1.05223e-09	9.75279e-09	0.00620559
YES1	chr18_-_724632_732833_732965_736806	chr18	-	724632	732833	732965	736806	7.83581e-12	1.04274e-10	0.0491512
ATP9B	chr18_+_76967012_76973961_76974038_77013379	chr18	+	76967012	76973961	76974038	77013379	0.0419088	0.0723345	0.208565
CTDP1	chr18_+_77475528_77477534_77477676_77477808	chr18	+	77475528	77477534	77477676	77477808	0.00062853	0.00172293	0.0580594
CTDP1	chr18_+_77478016_77488906_77489069_77496353	chr18	+	77478016	77488906	77489069	77496353	3.37088e-11	4.03827e-10	0.337567
PQLC1	chr18_-_77703462_77709518_77709655_77710722	chr18	-	77703462	77709518	77709655	77710722	0.00725966	0.015336	0.0875978
ADNP2	chr18_+_77875533_77890072_77890260_77890984	chr18	+	77875533	77890072	77890260	77890984	0.0103571	0.0210357	-0.103252
SASS6	chr1_-_100551186_100553694_100553792_100568509	chr1	-	100551186	100553694	100553792	100568509	2.28934e-07	1.34358e-06	0.0740308
MTCL1	chr18_+_8796460_8798094_8798289_8806889	chr18	+	8796460	8798094	8798289	8806889	0.00399225	0.00900695	0.0303892
SASS6	chr1_-_100588040_100588765_100588845_100591436	chr1	-	100588040	100588765	100588845	100591436	2.48368e-05	9.40716e-05	0.0586851
PKN2	chr1_+_89271354_89271573_89271700_89272994	chr1	+	89271354	89271573	89271700	89272994	2.45503e-13	4.07498e-12	0.14592
PPP4R1	chr18_-_9562073_9562919_9563044_9563374	chr18	-	9562073	9562919	9563044	9563374	0.0121646	0.0242588	-0.12234
DBT	chr1_-_100671857_100672000_100672192_100676248	chr1	-	100671857	100672000	100672192	100676248	0.0335815	0.0595511	-0.0306543
ZNF326	chr1_+_90486481_90487808_90487904_90492911	chr1	+	90486481	90487808	90487904	90492911	0.000993488	0.00259671	0.0365561
RTCA	chr1_+_100739008_100740379_100740521_100741153	chr1	+	100739008	100740379	100740521	100741153	5.21761e-11	6.05632e-10	0.109661
KRI1	chr19_-_10668736_10668839_10668915_10670033	chr19	-	10668736	10668839	10668915	10670033	0.0165291	0.0318249	0.0150948
ILF3	chr19_+_10787986_10789288_10789380_10789771	chr19	+	10787986	10789288	10789380	10789771	6.498e-13	1.01558e-11	0.0255222
ILF3	chr19_+_10789868_10790491_10790603_10791020	chr19	+	10789868	10790491	10790603	10791020	9.42702e-10	8.81255e-09	0.0137276
SMARCA4	chr19_+_11144193_11144442_11144541_11144797	chr19	+	11144193	11144442	11144541	11144797	0.0331278	0.0588487	0.0780756
LDLR	chr19_+_11230909_11231045_11231198_11233848	chr19	+	11230909	11231045	11231198	11233848	3.24199e-06	1.49323e-05	0.0431414
LDLR	chr19_+_11234020_11238683_11238761_11240187	chr19	+	11234020	11238683	11238761	11240187	2.73233e-10	2.80747e-09	0.101742
KANK2	chr19_-_11306496_11306725_11306903_11308159	chr19	-	11306496	11306725	11306903	11308159	0.024843	0.0456353	0.238022
CIRBP	chr19_+_1271035_1271138_1271245_1271326	chr19	+	1271035	1271138	1271245	1271326	0.0144906	0.0283232	0.00822997
ZNF791	chr19_+_12721896_12723039_12723179_12734512	chr19	+	12721896	12723039	12723179	12734512	0.0163095	0.031452	0.117944
TRMT1	chr19_-_13220652_13220728_13220815_13220970	chr19	-	13220652	13220728	13220815	13220970	4.71566e-12	6.49979e-11	0.284559
MRI1	chr19_+_13879862_13880391_13880520_13882933	chr19	+	13879862	13880391	13880520	13882933	0.0095479	0.0195671	0.0352595
GIPC1	chr19_-_14590336_14591116_14591297_14591403	chr19	-	14590336	14591116	14591297	14591403	9.50039e-05	0.000315051	0.0168537
TECR	chr19_+_14640523_14655925_14655992_14673335	chr19	+	14640523	14655925	14655992	14673335	0.0270554	0.0492011	0.0291896
AKAP8	chr19_-_15479133_15479877_15480035_15480955	chr19	-	15479133	15479877	15480035	15480955	0.000812164	0.00216891	-0.0704377
AKAP8	chr19_-_15485446_15487786_15487825_15490522	chr19	-	15485446	15487786	15487825	15490522	0.00349087	0.00799233	0.0167327
AKAP8L	chr19_-_15508666_15509440_15509577_15510111	chr19	-	15508666	15509440	15509577	15510111	0.0306785	0.054973	0.0641776
AKAP8L	chr19_-_15514526_15514820_15514853_15521329	chr19	-	15514526	15514820	15514853	15521329	0.000313505	0.000923004	0.00971402
GPR157	chr1_-_9164693_9165544_9165739_9171333	chr1	-	9164693	9165544	9165739	9171333	0.00619587	0.0133251	0.256742
DDA1	chr19_+_17425198_17426742_17426804_17430353	chr19	+	17425198	17426742	17426804	17430353	0.000384539	0.00110894	0.0120963
COLGALT1	chr19_+_17670230_17671156_17671274_17678213	chr19	+	17670230	17671156	17671274	17678213	2.22276e-05	8.50712e-05	0.0199195
COLGALT1	chr19_+_17679522_17683291_17683411_17688002	chr19	+	17679522	17683291	17683411	17688002	0.00285502	0.00667702	0.0179238
ELL	chr19_-_18583692_18586623_18586743_18632729	chr19	-	18583692	18586623	18586743	18632729	0.0116674	0.0233761	-0.205965
COPE	chr19_-_19016438_19017768_19017921_19021778	chr19	-	19016438	19017768	19017921	19021778	0.000226034	0.000687911	0.022492
TMEM161A	chr19_-_19244019_19245592_19245696_19249233	chr19	-	19244019	19245592	19245696	19249233	0.0101441	0.0206498	0.0463052
NR2C2AP	chr19_-_19313207_19313278_19313384_19313598	chr19	-	19313207	19313278	19313384	19313598	3.83773e-06	1.73963e-05	0.159425
GATAD2A	chr19_+_19612225_19612777_19612852_19613138	chr19	+	19612225	19612777	19612852	19613138	0.0322943	0.0575315	0.0155556
CSNK1G2	chr19_+_1969958_1975107_1976113_1978302	chr19	+	1969958	1975107	1976113	1978302	0.0400704	0.0695606	0.0123289
CDC7	chr1_+_91977480_91978614_91978864_91979503	chr1	+	91977480	91978614	91978864	91979503	1.10064e-05	4.51571e-05	0.10892
CDC7	chr1_+_91981433_91985686_91985836_91989596	chr1	+	91981433	91985686	91985836	91989596	8.95907e-06	3.74971e-05	0.0570759
ZNF430	chr19_+_21203609_21205594_21205687_21216260	chr19	+	21203609	21205594	21205687	21216260	0.00036205	0.00105037	0.169347
PDCD11	chr10_+_105158285_105159490_105159587_105160152	chr10	+	105158285	105159490	105159587	105160152	0.0358771	0.0631151	0.0484407
VAV3	chr1_-_108185377_108226109_108226155_108231001	chr1	-	108185377	108226109	108226155	108231001	0.0146875	0.0286626	0.127282
GLMN	chr1_-_92732049_92732256_92732298_92733468	chr1	-	92732049	92732256	92732298	92733468	0.0111059	0.0223708	0.114188
GLMN	chr1_-_92737209_92752046_92752149_92754469	chr1	-	92737209	92752046	92752149	92754469	2.87473e-06	1.33906e-05	0.0352262
SLC25A24	chr1_-_108728576_108738053_108738102_108742576	chr1	-	108728576	108738053	108738102	108742576	0.00799076	0.0167066	0.053077
CUTC	chr10_+_101507147_101510125_101510153_101514284	chr10	+	101507147	101510125	101510153	101514284	0.0178105	0.0340122	0.060795
THOP1	chr19_+_2808442_2810301_2810488_2810636	chr19	+	2808442	2810301	2810488	2810636	0.0148693	0.0289746	0.00763374
LOC101927151	chr19_+_28284558_28288661_28289084_28296511	chr19	+	28284558	28288661	28289084	28296511	0.0236614	0.0437103	-0.283333
POP4	chr19_+_30099616_30101315_30101539_30102767	chr19	+	30099616	30101315	30101539	30102767	6.2678e-16	1.46295e-14	0.0666506
CCNE1	chr19_+_30303059_30303438_30303485_30303594	chr19	+	30303059	30303438	30303485	30303594	0.0103692	0.0210571	0.121081
CCNE1	chr19_+_30312724_30312902_30313037_30313145	chr19	+	30312724	30312902	30313037	30313145	0.0147357	0.0287446	0.0308252
EVI5	chr1_-_93169176_93169293_93169478_93170110	chr1	-	93169176	93169293	93169478	93170110	0.0258214	0.0472126	-0.0794501
FAM102B	chr1_+_109143308_109148844_109148874_109154798	chr1	+	109143308	109148844	109148874	109154798	3.35757e-05	0.000123562	0.0166521
ZNF507	chr19_+_32836689_32838150_32838244_32843733	chr19	+	32836689	32838150	32838244	32843733	0.0223698	0.0416136	0.103405
ANKRD27	chr19_-_33116872_33117617_33117733_33118987	chr19	-	33116872	33117617	33117733	33118987	0.00227531	0.00545278	0.0574862
ANKRD27	chr19_-_33140698_33149819_33149951_33165975	chr19	-	33140698	33149819	33149951	33165975	0.000119042	0.000385925	0.0284361
LSM14A	chr19_+_34699956_34706028_34706205_34706499	chr19	+	34699956	34706028	34706205	34706499	2.00143e-08	1.45579e-07	0.102607
GPI	chr19_+_34872424_34884152_34884213_34884631	chr19	+	34872424	34884152	34884213	34884631	4.92095e-06	2.18054e-05	0.00285236
PRPF38B	chr1_+_109235489_109236211_109236264_109238322	chr1	+	109235489	109236211	109236264	109238322	1.11031e-08	8.47696e-08	0.17392
MFSD12	chr19_-_3548028_3548120_3548265_3550980	chr19	-	3548028	3548120	3548265	3550980	0.0121201	0.0241787	-0.00697149
GRAMD1A	chr19_+_35502458_35504159_35504272_35504443	chr19	+	35502458	35504159	35504272	35504443	7.70079e-06	3.2716e-05	0.313301
FXYD5	chr19_+_35657074_35657153_35657228_35660467	chr19	+	35657074	35657153	35657228	35660467	5.71519e-05	0.000199678	0.0290213
MTF2	chr1_+_93580645_93581026_93581175_93583900	chr1	+	93580645	93581026	93581175	93583900	1.9277e-14	3.73225e-13	0.0486865
CCDC18	chr1_+_93667545_93671066_93671188_93672662	chr1	+	93667545	93671066	93671188	93672662	0.0124271	0.0247194	0.0521126
ACTN4	chr19_+_39207956_39208566_39208714_39212176	chr19	+	39207956	39208566	39208714	39212176	5.16384e-06	2.27763e-05	0.00616944
HNRNPL	chr19_-_39331199_39332252_39332322_39334480	chr19	-	39331199	39332252	39332322	39334480	0.00238945	0.00569606	0.0204705
DAPK3	chr19_-_3961159_3963640_3963667_3963867	chr19	-	3961159	3963640	3963667	3963867	0.00373838	0.00849548	0.0298065
EEF2	chr19_-_3983289_3984133_3984348_3985374	chr19	-	3983289	3984133	3984348	3985374	9.42791e-11	1.04718e-09	0.000993892
SUPT5H	chr19_+_39948380_39948933_39948945_39949456	chr19	+	39948380	39948933	39948945	39949456	1.77239e-13	2.99841e-12	0.0694489
ZNF780A	chr19_-_40590705_40596072_40596142_40596811	chr19	-	40590705	40596072	40596142	40596811	1.131e-06	5.74085e-06	0.234608
AKT2	chr19_-_40742011_40742163_40742292_40743874	chr19	-	40742011	40742163	40742292	40743874	5.04323e-05	0.000178397	0.0628095
AKT2	chr19_-_40744880_40745951_40746017_40747843	chr19	-	40744880	40745951	40746017	40747843	1.46284e-08	1.09177e-07	0.0287901
HNRNPUL1	chr19_+_41785081_41787067_41787180_41798148	chr19	+	41785081	41787067	41787180	41798148	2.30088e-14	4.40344e-13	0.05543
EXOSC5	chr19_-_41897867_41898771_41898885_41903084	chr19	-	41897867	41898771	41898885	41903084	0.000423766	0.00120951	0.0118347
DMAC2	chr19_-_41938313_41939176_41939339_41939440	chr19	-	41938313	41939176	41939339	41939440	5.23476e-05	0.000184495	0.17189
ARHGEF1	chr19_+_42410177_42410608_42410772_42410853	chr19	+	42410177	42410608	42410772	42410853	0.00658084	0.0140566	-0.0473265
MEGF8	chr19_+_42862459_42862938_42863106_42863248	chr19	+	42862459	42862938	42863106	42863248	0.0184519	0.0350964	0.333764
GCLM	chr1_-_94360284_94362173_94362376_94363393	chr1	-	94360284	94362173	94362376	94363393	0.00647482	0.0138551	0.0156971
GCLM	chr1_-_94367225_94370078_94370144_94374592	chr1	-	94367225	94370078	94370144	94374592	0.000325513	0.000954748	0.0461445
ZNF428	chr19_-_44112259_44112656_44112755_44118379	chr19	-	44112259	44112656	44112755	44118379	0.00103843	0.00270167	0.0722532
ZNF45	chr19_-_44426369_44427450_44427501_44428388	chr19	-	44426369	44427450	44427501	44428388	0.00165387	0.0041001	0.346923
UBXN6	chr19_-_4446194_4446279_4446410_4446495	chr19	-	4446194	4446279	4446410	4446495	0.000125473	0.000404819	0.0617419
TOMM40	chr19_+_45395717_45396093_45396186_45397035	chr19	+	45395717	45396093	45396186	45397035	7.37671e-05	0.000250969	0.00301842
PPP1R37	chr19_+_45645716_45646778_45646891_45648110	chr19	+	45645716	45646778	45646891	45648110	0.00168145	0.00416205	0.0821744
ERCC2	chr19_-_45864900_45867000_45867169_45867242	chr19	-	45864900	45867000	45867169	45867242	3.36974e-08	2.34344e-07	0.149908
ERCC1	chr19_-_45923685_45924435_45924651_45926526	chr19	-	45923685	45924435	45924651	45926526	0.00757913	0.0159365	0.0187261
VASP	chr19_+_46021352_46024579_46024664_46025424	chr19	+	46021352	46024579	46024664	46025424	0.000422598	0.0012066	0.0232264
PPP5C	chr19_+_46879831_46886667_46886733_46887035	chr19	+	46879831	46886667	46886733	46887035	0.00160488	0.00399085	0.0166839
SAE1	chr19_+_47706997_47708360_47708386_47712414	chr19	+	47706997	47708360	47708386	47712414	0.000124389	0.000401642	0.0601712
NOP53	chr19_+_48249040_48250223_48250288_48253433	chr19	+	48249040	48250223	48250288	48253433	7.74242e-30	6.90195e-28	0.0352891
SBF2	chr11_-_10052717_10064390_10064528_10215447	chr11	-	10052717	10064390	10064528	10215447	1.95053e-05	7.56208e-05	0.0315456
RASIP1	chr19_-_49224254_49224362_49224516_49225109	chr19	-	49224254	49224362	49224516	49225109	0.034181	0.0604856	-0.0300086
ABCD3	chr1_+_94933563_94939321_94939391_94940697	chr1	+	94933563	94939321	94939391	94940697	8.48991e-05	0.00028472	0.00571029
GYS1	chr19_-_49490642_49494558_49494740_49496250	chr19	-	49490642	49494558	49494740	49496250	0.00845735	0.0175718	-0.0183588
SNRNP70	chr19_+_49588893_49589661_49589818_49593546	chr19	+	49588893	49589661	49589818	49593546	2.66893e-05	0.000100385	0.00540074
SNRNP70	chr19_+_49604728_49605370_49605430_49607889	chr19	+	49604728	49605370	49605430	49607889	0.00331658	0.00763283	0.02347
GNAI3	chr1_+_110121983_110125058_110125187_110128836	chr1	+	110121983	110125058	110125187	110128836	1.27407e-05	5.15201e-05	0.00398844
PDCD11	chr10_+_105187148_105191885_105191991_105193703	chr10	+	105187148	105191885	105191991	105193703	4.00536e-13	6.44789e-12	0.0655768
PTOV1	chr19_+_50358145_50358226_50358334_50360230	chr19	+	50358145	50358226	50358334	50360230	1.73806e-05	6.81356e-05	0.0365162
AMPD2	chr1_+_110173028_110173304_110173415_110173563	chr1	+	110173028	110173304	110173415	110173563	7.08333e-05	0.00024197	0.0490417
EMC10	chr19_+_50984234_50985117_50985204_50985404	chr19	+	50984234	50985117	50985204	50985404	0.0442382	0.0758548	0.157629
PTPRS	chr19_-_5218543_5218797_5218809_5219319	chr19	-	5218543	5218797	5218809	5219319	0.0472242	0.0803444	0.148726
ZNF614	chr19_-_52520612_52520828_52520950_52521259	chr19	-	52520612	52520828	52520950	52521259	0.00474095	0.0104992	0.205973
ZNF468	chr19_-_53345404_53348431_53348549_53352338	chr19	-	53345404	53348431	53348549	53352338	0.000473951	0.00133709	0.345999
ZNF160	chr19_-_53589574_53594665_53594782_53594888	chr19	-	53589574	53594665	53594782	53594888	0.0106157	0.0214976	0.14234
PRPF31	chr19_+_54631575_54631679_54631752_54632430	chr19	+	54631575	54631679	54631752	54632430	0.000151434	0.000479729	0.0150422
BIRC3	chr11_+_102188302_102190607_102190737_102192566	chr11	+	102188302	102190607	102190737	102192566	0.0223575	0.041593	0.120124
LENG8	chr19_+_54963931_54964724_54964835_54965607	chr19	+	54963931	54964724	54964835	54965607	0.0182414	0.0347353	0.18979
KMT5C	chr19_+_55853414_55853582_55853748_55854108	chr19	+	55853414	55853582	55853748	55854108	0.00347404	0.00795815	0.242092
SAFB2	chr19_-_5587991_5590288_5590419_5591757	chr19	-	5587991	5590288	5590419	5591757	1.48426e-08	1.10639e-07	0.0609153
UBE2S	chr19_-_55913130_55915428_55915515_55915654	chr19	-	55913130	55915428	55915515	55915654	0.00607201	0.0130911	0.0166219
SAFB2	chr19_-_5610699_5611130_5611641_5612549	chr19	-	5610699	5611130	5611641	5612549	2.18032e-06	1.04188e-05	0.126724
U2AF2	chr19_+_56166519_56170227_56170347_56170574	chr19	+	56166519	56170227	56170347	56170574	0.00526985	0.011539	0.013978
U2AF2	chr19_+_56170711_56171542_56171587_56171880	chr19	+	56170711	56171542	56171587	56171880	2.74106e-33	3.16314e-31	0.0413522
SAFB	chr19_+_5648054_5648999_5649510_5649935	chr19	+	5648054	5648999	5649510	5649935	1.99801e-05	7.72631e-05	0.0419646
SAFB	chr19_+_5651083_5653125_5653275_5653347	chr19	+	5651083	5653125	5653275	5653347	1.15013e-05	4.69837e-05	0.0171402
ZNF530	chr19_+_58111502_58112095_58112147_58115643	chr19	+	58111502	58112095	58112147	58115643	0.0266852	0.0486082	-0.217593
GSTM3	chr1_-_110282115_110282454_110282530_110282860	chr1	-	110282115	110282454	110282530	110282860	6.56498e-08	4.30191e-07	0.0389128
ZNF134	chr19_+_58125871_58130779_58130876_58131526	chr19	+	58125871	58130779	58130876	58131526	0.000426211	0.00121578	-0.179858
ZNF544	chr19_+_58740936_58741318_58741597_58741758	chr19	+	58740936	58741318	58741597	58741758	0.000197638	0.000609568	-0.131606
NDUFA11	chr19_-_5897008_5901345_5901465_5903621	chr19	-	5897008	5901345	5901465	5903621	0.00125675	0.00320637	0.0291042
RANBP3	chr19_-_5941846_5951403_5951607_5957927	chr19	-	5941846	5951403	5951607	5957927	0.0197697	0.0373096	0.0786434
SLC25A33	chr1_+_9627419_9630315_9630416_9633402	chr1	+	9627419	9630315	9630416	9633402	0.000546627	0.00152019	0.0540394
TNFSF9	chr19_+_6531314_6532796_6532827_6534609	chr19	+	6531314	6532796	6532827	6534609	0.000303762	0.000897197	0.0166497
TRIP10	chr19_+_6745005_6746039_6746207_6746461	chr19	+	6745005	6746039	6746207	6746461	4.81054e-07	2.64006e-06	0.207187
ZNF557	chr19_+_7081466_7081980_7082063_7082887	chr19	+	7081466	7081980	7082063	7082887	0.000186114	0.000577521	0.0930535
PET100	chr19_+_7695732_7696117_7696207_7696357	chr19	+	7695732	7696117	7696207	7696357	7.4022e-09	5.84794e-08	0.0255708
CLSTN1	chr1_-_9796100_9797555_9797612_9801150	chr1	-	9796100	9797555	9797612	9801150	5.83368e-06	2.5424e-05	0.208893
MAP2K7	chr19_+_7968953_7970692_7970740_7974638	chr19	+	7968953	7970692	7970740	7974638	0.00500916	0.0110281	0.224852
TIMM44	chr19_-_7996073_7997511_7997636_7997723	chr19	-	7996073	7997511	7997636	7997723	3.28163e-07	1.86426e-06	0.0310631
TIMM44	chr19_-_7997817_7998369_7998455_7998747	chr19	-	7997817	7998369	7998455	7998747	4.65735e-06	2.07425e-05	0.0225334
PTBP1	chr19_+_806556_807868_807902_808358	chr19	+	806556	807868	807902	808358	5.72138e-05	0.000199866	0.0162537
HNRNPM	chr19_+_8520458_8527412_8527465_8528379	chr19	+	8520458	8527412	8527465	8528379	5.11153e-07	2.78927e-06	0.0111835
HNRNPM	chr19_+_8530246_8530363_8530399_8531117	chr19	+	8530246	8530363	8530399	8531117	0.0285945	0.0516645	0.0067749
ZNF317	chr19_+_9268070_9268655_9268751_9269500	chr19	+	9268070	9268655	9268751	9269500	4.3456e-06	1.94771e-05	0.212411
PIN1	chr19_+_9946078_9947498_9947551_9949110	chr19	+	9946078	9947498	9947551	9949110	0.0148565	0.0289516	-0.0290624
PSMF1	chr20_+_1106293_1108068_1108151_1115762	chr20	+	1106293	1108068	1108151	1115762	0.000127511	0.000410683	0.0391532
ESF1	chr20_-_13698161_13699554_13699631_13709023	chr20	-	13698161	13699554	13699631	13709023	6.20566e-05	0.000214955	0.0272862
SNRPB2	chr20_+_16718046_16719496_16719547_16720968	chr20	+	16718046	16719496	16719547	16720968	0.000282529	0.000840787	0.011474
RRBP1	chr20_-_17641173_17660643_17660720_17662671	chr20	-	17641173	17660643	17660720	17662671	0.0193018	0.0365258	0.124228
SNX5	chr20_-_17929620_17929707_17929747_17930774	chr20	-	17929620	17929707	17929747	17930774	1.07467e-07	6.75331e-07	0.0297315
AHCYL1	chr1_+_110562248_110563352_110563473_110564294	chr1	+	110562248	110563352	110563473	110564294	0.027355	0.0496834	0.0121034
RBBP9	chr20_-_18474707_18476481_18476524_18477711	chr20	-	18474707	18476481	18476524	18477711	0.0091494	0.018843	0.0678725
XRN2	chr20_+_21309308_21311118_21311177_21311252	chr20	+	21309308	21311118	21311177	21311252	6.55297e-05	0.000225815	0.00888638
XRN2	chr20_+_21314256_21314341_21314475_21314573	chr20	+	21314256	21314341	21314475	21314573	0.00199152	0.00484165	0.0320852
STRIP1	chr1_+_110587700_110589301_110589373_110590162	chr1	+	110587700	110589301	110589373	110590162	1.37657e-08	1.03258e-07	0.0681334
XRN2	chr20_+_21336815_21337223_21337303_21338372	chr20	+	21336815	21337223	21337303	21338372	8.13532e-17	2.12977e-15	0.0695611
GZF1	chr20_+_23349566_23350220_23350378_23350726	chr20	+	23349566	23350220	23350378	23350726	0.00260664	0.00615624	0.175991
SNRPB	chr20_-_2446465_2447837_2447961_2448251	chr20	-	2446465	2447837	2447961	2448251	5.52541e-12	7.5346e-11	-0.027263
ABHD12	chr20_-_25297714_25300834_25300954_25303959	chr20	-	25297714	25300834	25300954	25303959	0.0226096	0.0420018	0.0213886
NINL	chr20_-_25485714_25490305_25490425_25491308	chr20	-	25485714	25490305	25490425	25491308	0.0465437	0.0793291	-0.274691
IDH3B	chr20_-_2644212_2644305_2644404_2644569	chr20	-	2644212	2644305	2644404	2644569	1.0582e-08	8.11159e-08	0.0229252
PTPRA	chr20_+_2945848_2955860_2955887_2967409	chr20	+	2945848	2955860	2955887	2967409	0.0269839	0.0490893	0.13444
HM13	chr20_+_30149539_30154012_30154098_30156921	chr20	+	30149539	30154012	30154098	30156921	6.58894e-06	2.84018e-05	0.0986205
UBOX5	chr20_-_3090960_3095950_3096112_3102028	chr20	-	3090960	3095950	3096112	3102028	0.00750651	0.0157999	0.356303
ASXL1	chr20_+_31017234_31017703_31017856_31019122	chr20	+	31017234	31017703	31017856	31019122	7.14793e-28	5.48937e-26	0.597424
CWF19L2	chr11_-_107304475_107309815_107309909_107312227	chr11	-	107304475	107309815	107309909	107312227	3.35617e-11	4.02203e-10	0.109155
ITCH	chr20_+_33001685_33012285_33012331_33026277	chr20	+	33001685	33012285	33012331	33026277	2.72185e-05	0.000102187	0.038044
ALKBH8	chr11_-_107403132_107420478_107420549_107422532	chr11	-	107403132	107420478	107420549	107422532	0.018295	0.0348271	0.158577
CPNE1	chr20_-_34219947_34220084_34220156_34220231	chr20	-	34219947	34220084	34220156	34220231	2.06175e-07	1.22146e-06	0.127099
CTR9	chr11_+_10776744_10777224_10777342_10778294	chr11	+	10776744	10777224	10777342	10778294	2.54572e-15	5.51519e-14	0.073451
RBL1	chr20_-_35695524_35695635_35695700_35696387	chr20	-	35695524	35695635	35695700	35696387	0.00284242	0.00665053	0.0970597
SH3PXD2A	chr10_-_105377071_105382226_105382310_105386844	chr10	-	105377071	105382226	105382310	105386844	0.015274	0.0296689	0.123849
TTI1	chr20_-_36642259_36647406_36647546_36661804	chr20	-	36642259	36647406	36647546	36661804	0.0205996	0.0387011	0.051937
SNHG11	chr20_+_37076266_37076572_37076736_37077303	chr20	+	37076266	37076572	37076736	37077303	1.77611e-05	6.9485e-05	0.257803
CUL5	chr11_+_107925682_107940822_107940916_107943057	chr11	+	107925682	107940822	107940916	107943057	3.56876e-14	6.6461e-13	0.0778478
DHX35	chr20_+_37597857_37601201_37601294_37612340	chr20	+	37597857	37601201	37601294	37612340	2.34392e-08	1.68218e-07	0.105123
DHX35	chr20_+_37654002_37657060_37657142_37659345	chr20	+	37654002	37657060	37657142	37659345	0.0462747	0.0789266	0.0806321
TOP1	chr20_+_39706277_39708724_39708820_39709803	chr20	+	39706277	39708724	39708820	39709803	1.00123e-10	1.1073e-09	0.0867931
CHD6	chr20_-_40086068_40101961_40102157_40111947	chr20	-	40086068	40101961	40102157	40111947	0.00536935	0.0117324	0.0831112
CHD6	chr20_-_40141634_40143443_40143591_40161687	chr20	-	40141634	40143443	40143591	40161687	0.0483041	0.0819521	0.0328235
CHD6	chr20_-_40162209_40179943_40179999_40246977	chr20	-	40162209	40179943	40179999	40246977	0.00117471	0.00301739	0.092073
ACAT1	chr11_+_107992405_107998612_107998706_108002632	chr11	+	107992405	107998612	107998706	108002632	0.0119403	0.0238592	0.0142422
SERINC3	chr20_-_43132636_43133441_43133532_43135466	chr20	-	43132636	43133441	43133532	43135466	2.82019e-09	2.41296e-08	0.0253864
ACAT1	chr11_+_108005043_108005868_108005969_108009623	chr11	+	108005043	108005868	108005969	108009623	0.000394718	0.00113519	0.00485443
ADA	chr20_-_43249788_43251228_43251293_43251468	chr20	-	43249788	43251228	43251293	43251468	0.0176367	0.0337183	0.116168
TOMM34	chr20_-_43572220_43577370_43577518_43580472	chr20	-	43572220	43577370	43577518	43580472	2.95678e-14	5.57317e-13	0.0951475
STK4	chr20_+_43653771_43681726_43681821_43703657	chr20	+	43653771	43681726	43681821	43703657	0.00613136	0.013202	0.0860076
NPAT	chr11_-_108056221_108057208_108057296_108058823	chr11	-	108056221	108057208	108057296	108058823	2.52902e-05	9.56382e-05	0.0533988
ZMYND8	chr20_-_45839542_45841286_45841370_45848907	chr20	-	45839542	45841286	45841370	45848907	0.0445642	0.0763481	0.239151
ZMYND8	chr20_-_45938948_45976599_45976670_45985399	chr20	-	45938948	45976599	45976670	45985399	7.35602e-05	0.000250334	0.0709561
CSNK2A1	chr20_-_478424_479898_479949_480475	chr20	-	478424	479898	479949	480475	3.75203e-08	2.58436e-07	0.0124089
DDX27	chr20_+_47859218_47860165_47860240_47860351	chr20	+	47859218	47860165	47860240	47860351	4.20939e-11	4.96351e-10	0.0273953
DPM1	chr20_-_49558663_49562273_49562299_49562382	chr20	-	49558663	49562273	49562299	49562382	0.00546568	0.0119218	0.0124274
PCNA	chr20_-_5098310_5099255_5099323_5099413	chr20	-	5098310	5099255	5099323	5099413	7.81156e-07	4.10326e-06	0.00373811
ATM	chr11_+_108186638_108186737_108186840_108188098	chr11	+	108186638	108186737	108186840	108188098	7.47522e-06	3.18505e-05	0.0566273
GPCPD1	chr20_-_5564968_5566839_5566915_5573971	chr20	-	5564968	5566839	5566915	5573971	1.10262e-10	1.21063e-09	0.416446
GPCPD1	chr20_-_5585086_5590285_5590457_5591486	chr20	-	5585086	5590285	5590457	5591486	0.0016087	0.00399962	0.0848581
RAE1	chr20_+_55943868_55948530_55948637_55948717	chr20	+	55943868	55948530	55948637	55948717	3.88039e-06	1.75727e-05	0.0410428
RAB22A	chr20_+_56886178_56918773_56918855_56928327	chr20	+	56886178	56918773	56918855	56928327	1.47968e-13	2.52837e-12	0.157043
STX16	chr20_+_57243183_57244346_57244509_57245566	chr20	+	57243183	57244346	57244509	57245566	1.61394e-09	1.4458e-08	0.346022
TRMT6	chr20_-_5921785_5921888_5921991_5922595	chr20	-	5921785	5921888	5921991	5922595	4.46649e-10	4.41872e-09	0.0512694
TRMT6	chr20_-_5924899_5925450_5925560_5927050	chr20	-	5924899	5925450	5925560	5927050	8.84052e-16	2.02895e-14	0.107585
MCM8	chr20_+_5939372_5943919_5944005_5948080	chr20	+	5939372	5943919	5944005	5948080	3.03262e-14	5.70585e-13	0.151526
EIF4G2	chr11_-_10821895_10821978_10822194_10822276	chr11	-	10821895	10821978	10822194	10822276	2.35649e-07	1.37882e-06	0.00167495
SLCO4A1	chr20_+_61288602_61290028_61290119_61291762	chr20	+	61288602	61290028	61290119	61291762	2.88699e-09	2.46521e-08	0.0737976
SLCO4A1	chr20_+_61296440_61297731_61297927_61299095	chr20	+	61296440	61297731	61297927	61299095	0.0493888	0.0835498	0.040214
EIF4G2	chr11_-_10825137_10825445_10825597_10825682	chr11	-	10825137	10825445	10825597	10825682	0.000227395	0.000691661	0.00203845
COL9A3	chr20_+_61467305_61467538_61467685_61467828	chr20	+	61467305	61467538	61467685	61467828	0.0462594	0.0789032	0.0628959
YTHDF1	chr20_-_61828086_61833638_61835159_61845214	chr20	-	61828086	61833638	61835159	61845214	2.7288e-06	1.27709e-05	-0.0406669
ARFGAP1	chr20_+_61908003_61908556_61908657_61909467	chr20	+	61908003	61908556	61908657	61909467	7.11698e-13	1.10721e-11	0.108059
SLC2A4RG	chr20_+_62372832_62373221_62373409_62373481	chr20	+	62372832	62373221	62373409	62373481	3.37702e-05	0.000124204	0.154151
DNAJC5	chr20_+_62562375_62562461_62562535_62562816	chr20	+	62562375	62562461	62562535	62562816	0.0390286	0.0679551	0.0529038
PRPF6	chr20_+_62659089_62659830_62659922_62660728	chr20	+	62659089	62659830	62659922	62660728	1.76325e-13	2.98339e-12	0.0358842
REV1	chr2_-_100022568_100022786_100022952_100024489	chr2	-	100022568	100022786	100022952	100024489	1.8979e-08	1.38613e-07	0.160873
REV1	chr2_-_100024593_100027156_100027329_100029191	chr2	-	100024593	100027156	100027329	100029191	8.27476e-09	6.47916e-08	0.0890304
REV1	chr2_-_100055772_100058778_100058931_100065796	chr2	-	100055772	100058778	100058931	100065796	0.0039385	0.00890077	0.0843685
MAP4K4	chr2_+_102315000_102407181_102407238_102440388	chr2	+	102315000	102407181	102407238	102440388	2.43917e-05	9.25142e-05	0.0338179
MAP4K4	chr2_+_102450925_102452361_102452440_102456279	chr2	+	102450925	102452361	102452440	102456279	5.35378e-06	2.35334e-05	0.0357628
DDX10	chr11_+_108712203_108717158_108718855_108722878	chr11	+	108712203	108717158	108718855	108722878	0.0113848	0.0228702	0.0602321
NOL10	chr2_-_10808849_10811679_10811816_10813644	chr2	-	10808849	10811679	10811816	10813644	3.26848e-05	0.000120597	0.0577184
PDIA6	chr2_-_10937333_10937825_10937883_10942623	chr2	-	10937333	10937825	10937883	10942623	3.15876e-09	2.6778e-08	0.00395005
RANBP2	chr2_+_109375004_109378556_109378651_109379691	chr2	+	109375004	109378556	109378651	109379691	7.35671e-05	0.00025035	0.0131127
BCL2L11	chr2_+_111907724_111911356_111911481_111921708	chr2	+	111907724	111911356	111911481	111921708	0.0366727	0.0643405	-0.231013
ANAPC1	chr2_-_112561416_112563378_112563470_112566522	chr2	-	112561416	112563378	112563470	112566522	0.0125406	0.024917	0.0153202
LAMTOR5	chr1_-_110949001_110949654_110949750_110950206	chr1	-	110949001	110949654	110949750	110950206	1.20331e-05	4.89437e-05	0.0455389
POLR1B	chr2_+_113305144_113306843_113306976_113308441	chr2	+	113305144	113306843	113306976	113308441	9.67303e-10	9.02366e-09	0.053404
ROCK2	chr2_-_11338711_11338806_11338900_11341081	chr2	-	11338711	11338806	11338900	11341081	1.37614e-13	2.36257e-12	0.0315984
ROCK2	chr2_-_11361483_11362208_11362300_11364446	chr2	-	11361483	11362208	11362300	11364446	0.0353606	0.0623197	0.0110055
ACTR3	chr2_+_114647900_114670748_114670804_114674459	chr2	+	114647900	114670748	114670804	114674459	2.45516e-06	1.16022e-05	0.00455655
C2orf76	chr2_-_120075079_120078729_120078780_120097401	chr2	-	120075079	120078729	120078780	120097401	0.00517317	0.0113503	0.076283
SIK2	chr11_+_111558886_111571609_111571734_111572174	chr11	+	111558886	111571609	111571734	111572174	0.00870075	0.0180155	0.0659472
CLASP1	chr2_-_122165291_122166599_122166623_122168440	chr2	-	122165291	122166599	122166623	122168440	0.000110602	0.000361202	0.363318
NIFK	chr2_-_122485932_122486052_122486112_122488467	chr2	-	122485932	122486052	122486112	122488467	9.31571e-25	5.42083e-23	0.0267976
SLK	chr10_+_105768114_105770573_105770666_105777916	chr10	+	105768114	105770573	105770666	105777916	0.000325997	0.000956039	0.129298
PPP2R1B	chr11_-_111623056_111624166_111624301_111625221	chr11	-	111623056	111624166	111624301	111625221	0.00405395	0.00913181	0.0362681
PPP2R1B	chr11_-_111625293_111625703_111625818_111626017	chr11	-	111625293	111625703	111625818	111626017	1.3245e-06	6.62734e-06	0.0152416
SLK	chr10_+_105778047_105778541_105778666_105779490	chr10	+	105778047	105778541	105778666	105779490	2.85934e-14	5.39992e-13	0.0399206
IWS1	chr2_-_128247519_128249546_128249664_128250855	chr2	-	128247519	128249546	128249664	128250855	0.0289749	0.0522746	0.0192126
UGGT1	chr2_+_128878872_128880759_128880820_128884933	chr2	+	128878872	128880759	128880820	128884933	1.20512e-05	4.90094e-05	0.018375
UGGT1	chr2_+_128913161_128913965_128913989_128914824	chr2	+	128913161	128913965	128913989	128914824	0.00131904	0.00334813	0.0283862
UGGT1	chr2_+_128932432_128934387_128934472_128935404	chr2	+	128932432	128934387	128934472	128935404	4.32668e-07	2.39614e-06	0.0206482
UGGT1	chr2_+_128939864_128941248_128941363_128944255	chr2	+	128939864	128941248	128941363	128944255	4.3614e-07	2.41389e-06	0.031426
N6AMT1	chr21_-_30250655_30252191_30252275_30254480	chr21	-	30250655	30252191	30252275	30254480	0.00730591	0.0154222	0.233137
CCDC115	chr2_-_131096805_131097132_131097335_131098479	chr2	-	131096805	131097132	131097335	131098479	0.00406874	0.00916193	-0.226665
FAM168B	chr2_-_131829511_131836922_131837020_131840148	chr2	-	131829511	131836922	131837020	131840148	0.0106978	0.0216427	0.0289031
URB1	chr21_-_33717065_33717682_33720120_33721611	chr21	-	33717065	33717682	33720120	33721611	6.4893e-06	2.80155e-05	0.0600547
CFAP298	chr21_-_33976593_33979958_33980026_33982146	chr21	-	33976593	33979958	33980026	33982146	3.31076e-05	0.000122013	0.00867401
PAXBP1	chr21_-_34121009_34123227_34123343_34123428	chr21	-	34121009	34123227	34123343	34123428	7.25867e-20	2.67273e-18	0.0901407
GART	chr21_-_34889915_34892670_34892869_34893211	chr21	-	34889915	34892670	34892869	34893211	1.79674e-09	1.59619e-08	0.0198343
DONSON	chr21_-_34958487_34959827_34959908_34960625	chr21	-	34958487	34959827	34959908	34960625	0.00313286	0.00725594	0.0441596
ITSN1	chr21_+_35138316_35140016_35140132_35144363	chr21	+	35138316	35140016	35140132	35144363	0.00803331	0.0167847	0.0424496
SDHD	chr11_+_111958697_111959590_111959735_111965527	chr11	+	111958697	111959590	111959735	111965527	0.00480314	0.0106205	0.0100593
UBXN4	chr2_+_136513261_136519387_136519481_136527337	chr2	+	136513261	136519387	136519481	136527337	4.17973e-11	4.93137e-10	0.119008
UBXN4	chr2_+_136528305_136529989_136530117_136533817	chr2	+	136528305	136529989	136530117	136533817	6.49949e-09	5.19123e-08	0.0402122
MCM6	chr2_-_136605758_136608971_136609133_136610355	chr2	-	136605758	136608971	136609133	136610355	0.000443052	0.00125859	0.0129761
DARS	chr2_-_136682068_136690352_136690412_136691478	chr2	-	136682068	136690352	136690412	136691478	0.000960712	0.00252043	-0.00881102
MORC3	chr21_+_37732556_37734480_37734526_37736389	chr21	+	37732556	37734480	37734526	37736389	4.03674e-05	0.000145944	0.0520725
TTC3	chr21_+_38522470_38523119_38523184_38524191	chr21	+	38522470	38523119	38523184	38524191	2.21605e-05	8.48396e-05	0.0407685
WRB-SH3BGR	chr21_+_40763762_40765091_40765206_40768790	chr21	+	40763762	40765091	40765206	40768790	0.00781881	0.0163869	-0.0116863
BACE2	chr21_+_42622828_42629084_42629253_42647296	chr21	+	42622828	42629084	42629253	42647296	0.000802782	0.00214629	0.0113457
PRDM15	chr21_-_43242393_43243673_43243805_43246314	chr21	-	43242393	43243673	43243805	43246314	0.00114195	0.0029418	0.114589
ZW10	chr11_-_113619142_113628383_113628575_113629274	chr11	-	113619142	113628383	113628575	113629274	0.00664998	0.0141873	-0.0445846
CBSL	chr21_-_44474093_44475313_44476209_44476911	chr21	-	44474093	44475313	44476209	44476911	0.0278099	0.050414	0.0264502
SIK1	chr21_-_44839358_44839738_44839885_44840112	chr21	-	44839358	44839738	44839885	44840112	2.49715e-08	1.78196e-07	0.0293304
RRP1B	chr21_+_45106816_45107396_45108121_45110167	chr21	+	45106816	45107396	45108121	45110167	5.44684e-07	2.95522e-06	0.0125313
PDXK	chr21_+_45139262_45152019_45152323_45153948	chr21	+	45139262	45152019	45152323	45153948	0.000455658	0.00129067	0.0239412
PDXK	chr21_+_45161652_45163604_45163688_45165958	chr21	+	45161652	45163604	45163688	45165958	0.0432197	0.0743105	0.0042081
EXOSC10	chr1_-_11137005_11137421_11137500_11137656	chr1	-	11137005	11137421	11137500	11137656	3.675e-16	8.85326e-15	0.140125
TRAPPC10	chr21_+_45483666_45494204_45494351_45494918	chr21	+	45483666	45494204	45494351	45494918	0.000832247	0.00221665	0.0709399
TRAPPC10	chr21_+_45503183_45504002_45504144_45506681	chr21	+	45503183	45504002	45504144	45506681	7.81055e-14	1.38828e-12	0.322772
PWP2	chr21_+_45533728_45534059_45534159_45534504	chr21	+	45533728	45534059	45534159	45534504	8.96618e-10	8.41536e-09	0.0271282
PWP2	chr21_+_45537844_45538643_45538714_45539266	chr21	+	45537844	45538643	45538714	45539266	1.92179e-08	1.40255e-07	0.0209763
EXOSC10	chr1_-_11137708_11139767_11139879_11140554	chr1	-	11137708	11139767	11139879	11140554	1.01384e-07	6.40995e-07	0.0521603
CFAP410	chr21_-_45753145_45755640_45755687_45757530	chr21	-	45753145	45755640	45755687	45757530	0.0487117	0.0825532	-0.0710882
TRPM2	chr21_+_45846619_45846892_45846994_45855012	chr21	+	45846619	45846892	45846994	45855012	0.0220412	0.0410711	0.181942
PCNT	chr21_+_47842038_47845744_47845885_47847534	chr21	+	47842038	47845744	47845885	47847534	1.13375e-08	8.64115e-08	0.377927
DIP2A	chr21_+_47918746_47924273_47924402_47929168	chr21	+	47918746	47924273	47924402	47929168	9.54544e-06	3.97049e-05	0.157577
DIP2A	chr21_+_47957452_47958395_47958515_47959788	chr21	+	47957452	47958395	47958515	47959788	0.000118667	0.000384827	0.12476
RIF1	chr2_+_152276893_152279463_152279556_152285296	chr2	+	152276893	152279463	152279556	152285296	0.00011198	0.000365237	0.0419019
RIF1	chr2_+_152318980_152319397_152319452_152322366	chr2	+	152318980	152319397	152319452	152322366	9.57247e-07	4.93466e-06	-0.0124222
RIF1	chr2_+_152325270_152325567_152325621_152326223	chr2	+	152325270	152325567	152325621	152326223	0.0211157	0.039556	0.0374387
NBAS	chr2_-_15307447_15319111_15319240_15326864	chr2	-	15307447	15319111	15319240	15326864	0.0114576	0.0229993	0.0968085
FMNL2	chr2_+_153415337_153417396_153417549_153431648	chr2	+	153415337	153417396	153417549	153431648	0.00363092	0.00827815	0.0295431
LRIF1	chr1_-_111492745_111493909_111495437_111506241	chr1	-	111492745	111493909	111495437	111506241	0.0338417	0.0599569	-0.0947383
PRPF40A	chr2_-_153537850_153547475_153547492_153549550	chr2	-	153537850	153547475	153547492	153549550	5.68162e-07	3.07099e-06	0.0115197
BUD13	chr11_-_116627943_116628481_116628666_116628983	chr11	-	116627943	116628481	116628666	116628983	0.000228493	0.000694595	0.0889065
2018-03-07	chr2_+_160619504_160621136_160621185_160623793	chr2	+	160619504	160621136	160621185	160623793	2.94071e-10	3.00344e-09	0.0598541
RBMS1	chr2_-_161137875_161138767_161138815_161141284	chr2	-	161137875	161138767	161138815	161141284	0.0311618	0.055738	0.0874408
PSMD14	chr2_+_162242082_162247614_162247689_162251587	chr2	+	162242082	162247614	162247689	162251587	3.40904e-05	0.00012525	0.00443157
PXDN	chr2_-_1687923_1691403_1691475_1695698	chr2	-	1687923	1691403	1691475	1695698	0.0483963	0.0820856	0.112502
SPC25	chr2_-_169733894_169745735_169745801_169745895	chr2	-	169733894	169745735	169745801	169745895	0.000181514	0.00056482	0.040837
FASTKD1	chr2_-_170393850_170394522_170394651_170396559	chr2	-	170393850	170394522	170394651	170396559	0.000107854	0.000353093	0.184327
FASTKD1	chr2_-_170419860_170425693_170425762_170428161	chr2	-	170419860	170425693	170425762	170428161	1.27256e-06	6.39043e-06	0.293868
SIK3	chr11_-_116734534_116738661_116738805_116741045	chr11	-	116734534	116738661	116738805	116741045	0.0402208	0.0697892	0.139746
SIK3	chr11_-_116746167_116746581_116746725_116746967	chr11	-	116746167	116746581	116746725	116746967	0.00329479	0.0075877	0.2018
SIK3	chr11_-_116798096_116824759_116824823_116827662	chr11	-	116798096	116824759	116824823	116827662	0.000841407	0.00223838	0.0681575
METTL8	chr2_-_172182416_172182551_172182658_172187067	chr2	-	172182416	172182551	172182658	172187067	0.000806358	0.00215498	-0.0408295
DCAF17	chr2_+_172300123_172303895_172304247_172305189	chr2	+	172300123	172303895	172304247	172305189	0.0182274	0.0347113	0.149376
PDK1	chr2_+_173451116_173455036_173455082_173457661	chr2	+	173451116	173455036	173455082	173457661	0.0418241	0.0722102	0.0369433
CDCA7	chr2_+_174231160_174231877_174232014_174232360	chr2	+	174231160	174231877	174232014	174232360	0.0153554	0.0298109	0.0473211
OLA1	chr2_-_175094179_175111442_175111543_175113178	chr2	-	175094179	175111442	175111543	175113178	1.52905e-13	2.60685e-12	0.0672709
PRKRA	chr2_-_179312313_179314968_179315138_179315691	chr2	-	179312313	179314968	179315138	179315691	0.00116753	0.00300101	0.0625976
MIR548N	chr2_+_179350484_179353694_179353741_179355384	chr2	+	179350484	179353694	179353741	179355384	2.46791e-08	1.76289e-07	0.24316
GEN1	chr2_+_17950078_17952262_17952365_17952461	chr2	+	17950078	17952262	17952365	17952461	0.00853002	0.0177029	-0.178588
ITPRID2	chr2_+_182757387_182760756_182760806_182761633	chr2	+	182757387	182760756	182760806	182761633	2.20964e-21	9.43179e-20	0.0685673
PCSK7	chr11_-_117095471_117096646_117096737_117097871	chr11	-	117095471	117096646	117096737	117097871	0.00805131	0.016818	0.0345398
ITPRID2	chr2_+_182783402_182783481_182783609_182784021	chr2	+	182783402	182783481	182783609	182784021	1.20852e-07	7.51278e-07	0.0228696
NCKAP1	chr2_-_183866771_183866854_183866997_183867700	chr2	-	183866771	183866854	183866997	183867700	3.73742e-08	2.57542e-07	0.0241187
NUP35	chr2_+_183998351_184016235_184016377_184022170	chr2	+	183998351	184016235	184016377	184022170	7.95819e-06	3.36922e-05	0.0427266
ZC3H15	chr2_+_187368941_187370177_187370324_187370465	chr2	+	187368941	187370177	187370324	187370465	3.22918e-13	5.26596e-12	0.0249833
ITGAV	chr2_+_187529368_187529852_187529945_187531429	chr2	+	187529368	187529852	187529945	187531429	5.64964e-06	2.47006e-05	0.0235117
TFPI	chr2_-_188349714_188353063_188353102_188361606	chr2	-	188349714	188353063	188353102	188361606	2.6748e-05	0.000100585	0.0120074
CEP164	chr11_+_117198924_117206320_117206396_117209280	chr11	+	117198924	117206320	117206396	117209280	0.0174145	0.0333401	0.19867
HIBCH	chr2_-_191155211_191159271_191159356_191161537	chr2	-	191155211	191159271	191159356	191161537	7.68159e-07	4.04035e-06	0.0360439
GLS	chr2_+_191788709_191789268_191789319_191792030	chr2	+	191788709	191789268	191789319	191792030	2.33679e-12	3.37524e-11	0.04657
NABP1	chr2_+_192546743_192547217_192547321_192548453	chr2	+	192546743	192547217	192547321	192548453	0.000538111	0.00149913	0.113841
CCDC150	chr2_+_197590823_197593916_197594111_197594515	chr2	+	197590823	197593916	197594111	197594515	0.0204598	0.0384691	0.222078
GTF3C3	chr2_-_197637877_197639839_197639975_197640732	chr2	-	197637877	197639839	197639975	197640732	0.000774385	0.00207904	0.0374453
GTF3C3	chr2_-_197640835_197641150_197641353_197643618	chr2	-	197640835	197641150	197641353	197643618	0.000364769	0.00105734	0.0340521
UBE4A	chr11_+_118230389_118234862_118235418_118235753	chr11	+	118230389	118234862	118235418	118235753	0.00459887	0.0102171	0.0843745
PGAP1	chr2_-_197712761_197729710_197729804_197735663	chr2	-	197712761	197729710	197729804	197735663	0.000661427	0.00180384	0.303517
SF3B1	chr2_-_198273305_198274493_198274731_198281463	chr2	-	198273305	198274493	198274731	198281463	1.33876e-13	2.3027e-12	0.0189255
WDR35	chr2_-_20146331_20147924_20147978_20151174	chr2	-	20146331	20147924	20147978	20151174	2.24081e-11	2.76638e-10	0.0863876
WDR35	chr2_-_20153739_20160314_20160375_20166483	chr2	-	20153739	20160314	20160375	20166483	1.31686e-14	2.60588e-13	0.414269
KMT2A	chr11_+_118352807_118353136_118353210_118354896	chr11	+	118352807	118353136	118353210	118354896	1.456e-06	7.22478e-06	0.081357
TRAK2	chr2_-_202257769_202259520_202259595_202260035	chr2	-	202257769	202259520	202259595	202260035	8.82275e-06	3.69807e-05	0.11279
TMEM237	chr2_-_202490870_202492043_202492137_202492797	chr2	-	202490870	202492043	202492137	202492797	0.000791941	0.00212081	0.0433828
WDR12	chr2_-_203757425_203759303_203759349_203760786	chr2	-	203757425	203759303	203759349	203760786	1.46607e-06	7.27079e-06	0.0305499
WDR12	chr2_-_203760942_203762022_203762138_203764252	chr2	-	203760942	203762022	203762138	203764252	0.0192844	0.0364968	0.0254359
PUM2	chr2_-_20508345_20511254_20511424_20511995	chr2	-	20508345	20511254	20511424	20511995	5.40416e-07	2.9338e-06	0.102728
PARD3B	chr2_+_205830046_205912303_205912413_205969148	chr2	+	205830046	205912303	205912413	205969148	0.0161391	0.0311582	-0.230769
NDUFS1	chr2_-_207003338_207006664_207006793_207007408	chr2	-	207003338	207006664	207006793	207007408	0.0447292	0.0765971	0.00306648
CPS1	chr2_+_211465436_211466040_211466130_211466924	chr2	+	211465436	211466040	211466130	211466924	1.89672e-06	9.18259e-06	-0.00926828
CPS1	chr2_+_211503939_211504719_211504783_211507206	chr2	+	211503939	211504719	211504783	211507206	1.2101e-15	2.72489e-14	0.00375453
MREG	chr2_-_216811836_216861028_216861188_216877954	chr2	-	216811836	216861028	216861188	216877954	9.9816e-06	4.13343e-05	0.117316
IL17RA	chr22_+_17579777_17581244_17581371_17582884	chr22	+	17579777	17581244	17581371	17582884	4.8032e-09	3.93073e-08	0.435148
MICAL3	chr22_-_18293579_18295272_18295323_18299454	chr22	-	18293579	18295272	18295323	18299454	9.95879e-05	0.000328671	0.644152
MICAL3	chr22_-_18374398_18376573_18376670_18378048	chr22	-	18374398	18376573	18376670	18378048	3.98526e-06	1.80049e-05	0.108359
MICAL3	chr22_-_18383763_18384643_18384745_18385395	chr22	-	18383763	18384643	18384745	18385395	0.0418509	0.0722495	0.0332642
ARPC2	chr2_+_219093573_219099074_219099120_219103385	chr2	+	219093573	219099074	219099120	219103385	0.00281601	0.00659524	0.00392754
TMBIM1	chr2_-_219146904_219150485_219150661_219157187	chr2	-	219146904	219150485	219150661	219157187	0.0274687	0.0498682	0.0682813
SLC25A1	chr22_-_19164007_19164090_19164206_19164357	chr22	-	19164007	19164090	19164206	19164357	1.1462e-07	7.16032e-07	0.0289391
HIRA	chr22_-_19363315_19365391_19365589_19371141	chr22	-	19363315	19365391	19365589	19371141	0.00675987	0.0143955	0.0362561
USP37	chr2_-_219394763_219399331_219399429_219410942	chr2	-	219394763	219399331	219399429	219410942	0.00077047	0.0020694	0.0466891
CNOT9	chr2_+_219447809_219449334_219449444_219452307	chr2	+	219447809	219449334	219449444	219452307	1.70558e-06	8.33978e-06	0.0708361
CDC45	chr22_+_19468568_19470212_19470350_19471383	chr22	+	19468568	19470212	19470350	19471383	3.73358e-05	0.000136005	0.0511918
TTLL4	chr2_+_219575760_219591991_219592070_219602300	chr2	+	219575760	219591991	219592070	219602300	0.0177235	0.0338631	0.074691
TTLL4	chr2_+_219605307_219609831_219609956_219610412	chr2	+	219605307	219609831	219609956	219610412	2.10331e-06	1.00848e-05	0.105889
ANKZF1	chr2_+_220100034_220100195_220100307_220100428	chr2	+	220100034	220100195	220100307	220100428	0.013502	0.0266045	0.0745196
TRMT2A	chr22_-_20100530_20100640_20100757_20100953	chr22	-	20100530	20100640	20100757	20100953	0.012823	0.0254144	0.0681568
VPS11	chr11_+_118941107_118942305_118942553_118943906	chr11	+	118941107	118942305	118942553	118943906	1.34607e-12	2.01407e-11	0.223136
DGCR6L	chr22_-_20302999_20303641_20303742_20307160	chr22	-	20302999	20303641	20303742	20307160	0.0414441	0.0716419	0.045073
P2RX6P	chr22_-_21396703_21398437_21398588_21399171	chr22	-	21396703	21398437	21398588	21399171	0.000329335	0.000964748	-0.286413
UBE2L3	chr22_+_21965332_21968845_21968954_21975802	chr22	+	21965332	21968845	21968954	21975802	0.0080543	0.0168235	0.0106464
ACSL3	chr2_+_223783920_223785997_223786148_223787424	chr2	+	223783920	223785997	223786148	223787424	1.24397e-13	2.14813e-12	0.0279712
AP1S3	chr2_-_224623467_224629929_224630067_224640616	chr2	-	224623467	224629929	224630067	224640616	0.0147473	0.0287641	-0.0170128
SPECC1L	chr22_+_24666951_24672667_24672771_24698161	chr22	+	24666951	24672667	24672771	24698161	0.00019697	0.000607709	0.293197
SPECC1L	chr22_+_24698352_24707961_24708099_24709279	chr22	+	24698352	24707961	24708099	24709279	0.0111275	0.0224111	0.108824
SRRD	chr22_+_26884254_26884355_26884454_26886008	chr22	+	26884254	26884355	26884454	26886008	5.21394e-07	2.84022e-06	0.0274894
USP47	chr11_+_11913653_11919143_11919240_11924260	chr11	+	11913653	11919143	11919240	11924260	0.000740525	0.00199706	0.0105283
PITPNB	chr22_-_28256229_28269725_28269803_28290541	chr22	-	28256229	28269725	28269803	28290541	5.05796e-07	2.76258e-06	0.0206683
CHEK2	chr22_-_29091861_29092888_29092975_29095824	chr22	-	29091861	29092888	29092975	29095824	3.32443e-09	2.80631e-08	0.0836531
CHEK2	chr22_-_29095925_29099492_29099554_29105992	chr22	-	29095925	29099492	29099554	29105992	0.0071525	0.0151331	0.0465635
EWSR1	chr22_+_29692358_29693816_29693939_29694721	chr22	+	29692358	29693816	29693939	29694721	0.000239594	0.000724899	0.00959358
MTMR3	chr22_+_30412687_30413915_30414061_30415467	chr22	+	30412687	30413915	30414061	30415467	1.453e-08	1.08506e-07	0.118292
MTMR3	chr22_+_30418686_30419445_30419472_30421617	chr22	+	30418686	30419445	30419472	30421617	3.87558e-05	0.000140662	0.21024
TRIP12	chr2_-_230724290_230725121_230725247_230744696	chr2	-	230724290	230725121	230725247	230744696	0.027917	0.050582	0.0853334
USP47	chr11_+_11952298_11954550_11954663_11955376	chr11	+	11952298	11954550	11954663	11955376	0.000130667	0.000419786	0.0168724
OSBP2	chr22_+_31289720_31289803_31289988_31301822	chr22	+	31289720	31289803	31289988	31301822	0.00190834	0.00466005	0.07067
SP100	chr2_+_231314425_231314886_231314970_231325975	chr2	+	231314425	231314886	231314970	231325975	0.00150341	0.00376502	0.116428
SP100	chr2_+_231327233_231328781_231328865_231331014	chr2	+	231327233	231328781	231328865	231331014	1.04986e-06	5.36696e-06	0.158124
PATZ1	chr22_-_31723295_31724772_31724845_31731676	chr22	-	31723295	31724772	31724845	31731676	0.00108632	0.00281286	0.374265
USP47	chr11_+_11974418_11976443_11976491_11976579	chr11	+	11974418	11976443	11976491	11976579	1.44145e-05	5.75651e-05	0.0368865
PSMD1	chr2_+_232026223_232028348_232028441_232029912	chr2	+	232026223	232028348	232028441	232029912	9.05093e-19	2.97518e-17	0.0412039
WDR77	chr1_-_111984011_111984120_111984226_111984645	chr1	-	111984011	111984120	111984226	111984645	0.00184998	0.00453211	0.0592545
COPS7B	chr2_+_232653442_232656442_232656518_232658971	chr2	+	232653442	232656442	232656518	232658971	5.9386e-09	4.77539e-08	0.134147
EIF4E2	chr2_+_233421240_233422593_233422728_233428955	chr2	+	233421240	233422593	233422728	233428955	5.34921e-29	4.46601e-27	0.128017
GIGYF2	chr2_+_233697803_233704558_233704681_233708754	chr2	+	233697803	233704558	233704681	233708754	0.000141225	0.000450425	0.0212693
ATG16L1	chr2_+_234181698_234182366_234182423_234183320	chr2	+	234181698	234182366	234182423	234183320	1.17434e-09	1.07888e-08	0.222803
HMGXB4	chr22_+_35653550_35658315_35658414_35659069	chr22	+	35653550	35658315	35658414	35659069	0.0226687	0.0421017	0.152079
RBFOX2	chr22_-_36142608_36152151_36152191_36155933	chr22	-	36142608	36152151	36152191	36155933	0.0494463	0.0836357	-0.0466629
RBFOX2	chr22_-_36161530_36164303_36164396_36174070	chr22	-	36161530	36164303	36164396	36174070	0.000299179	0.000884875	0.0237232
ARHGEF12	chr11_+_120300226_120300420_120300540_120302478	chr11	+	120300226	120300420	120300540	120302478	3.08969e-11	3.72534e-10	0.204925
TXN2	chr22_-_36863964_36872779_36872903_36876620	chr22	-	36863964	36872779	36872903	36876620	0.000132786	0.000426019	-0.0326864
ARHGEF12	chr11_+_120302620_120308016_120308091_120310836	chr11	+	120302620	120308016	120308091	120310836	8.05078e-11	9.04708e-10	0.0413075
ARHGEF12	chr11_+_120327959_120328429_120328465_120328787	chr11	+	120327959	120328429	120328465	120328787	1.88537e-08	1.37784e-07	0.0192991
EIF3L	chr22_+_38259045_38259278_38259352_38266181	chr22	+	38259045	38259278	38259352	38266181	2.90956e-08	2.04888e-07	0.00274598
PICK1	chr22_+_38461137_38463710_38463777_38465038	chr22	+	38461137	38463710	38463777	38465038	0.00180692	0.00443896	0.0552252
LRRFIP1	chr2_+_238678635_238680723_238680841_238681507	chr2	+	238678635	238680723	238680841	238681507	0.00873119	0.0180709	0.140237
UBE2F	chr2_+_238903451_238925207_238925275_238933981	chr2	+	238903451	238925207	238925275	238933981	2.44356e-09	2.11699e-08	0.108429
ILKAP	chr2_-_239090827_239092293_239092381_239092659	chr2	-	239090827	239092293	239092381	239092659	0.0034703	0.00795021	0.0279955
SUN2	chr22_-_39148670_39150646_39150711_39151766	chr22	-	39148670	39150646	39150711	39151766	8.63505e-06	3.62663e-05	0.377041
ASB1	chr2_+_239342336_239344351_239344654_239352981	chr2	+	239342336	239344351	239344654	239352981	1.15845e-08	8.81386e-08	0.362332
MRTFA	chr22_-_40948371_40990677_40990739_41032480	chr22	-	40948371	40990677	40990739	41032480	0.0331674	0.058909	0.138872
ST13	chr22_-_41226960_41228572_41228675_41231562	chr22	-	41226960	41228572	41228675	41231562	0.0222487	0.0414113	0.00326508
ST13	chr22_-_41244373_41246826_41246884_41252433	chr22	-	41244373	41246826	41246884	41252433	3.16478e-05	0.000117128	0.00173587
MICAL2	chr11_+_12261132_12270730_12270793_12278330	chr11	+	12261132	12270730	12270793	12278330	0.0256888	0.0470002	-0.19326
PMM1	chr22_-_41980062_41980284_41980376_41980529	chr22	-	41980062	41980284	41980376	41980529	6.17698e-05	0.000214081	0.109229
HDLBP	chr2_-_242189395_242192371_242192450_242192806	chr2	-	242189395	242192371	242192450	242192806	5.07972e-08	3.40504e-07	0.00601441
2018-09-02	chr2_+_242283312_242285580_242285664_242287547	chr2	+	242283312	242285580	242285664	242287547	0.00160933	0.00400105	0.00916666
CENPM	chr22_-_42335200_42339613_42339705_42341227	chr22	-	42335200	42339613	42339705	42341227	0.0306704	0.0549603	0.0356435
STK25	chr2_-_242437102_242437649_242437764_242438052	chr2	-	242437102	242437649	242437764	242438052	0.0122102	0.0243391	0.0186745
XPNPEP1	chr10_-_111646099_111647806_111647950_111648259	chr10	-	111646099	111647806	111647950	111648259	0.015993	0.0309046	0.0147285
POLDIP3	chr22_-_42988090_42991542_42991620_42992190	chr22	-	42988090	42991542	42991620	42992190	6.86036e-07	3.64696e-06	0.0142991
POLDIP3	chr22_-_42995799_42997975_42998062_42998774	chr22	-	42995799	42997975	42998062	42998774	8.46823e-22	3.76295e-20	0.337081
TP53I3	chr2_-_24300631_24302313_24302510_24303687	chr2	-	24300631	24302313	24302510	24303687	0.0433628	0.0745278	-0.0216563
PACSIN2	chr22_-_43289619_43308026_43308163_43411025	chr22	-	43289619	43308026	43308163	43411025	0.0120645	0.0240806	0.0227477
TTLL12	chr22_-_43576946_43578985_43579155_43582897	chr22	-	43576946	43578985	43579155	43582897	0.00775937	0.0162745	-0.0120537
DDX20	chr1_+_112305629_112307023_112307072_112308357	chr1	+	112305629	112307023	112307072	112308357	0.0129912	0.0257122	-0.0144764
PARVB	chr22_+_44420331_44435715_44435837_44489806	chr22	+	44420331	44435715	44435837	44489806	0.0109865	0.0221589	0.0407403
NUP50	chr22_+_45564127_45566868_45567058_45567479	chr22	+	45564127	45566868	45567058	45567479	2.34584e-05	8.92967e-05	-0.100847
NUP50	chr22_+_45567564_45571774_45571961_45574117	chr22	+	45567564	45571774	45571961	45574117	3.12499e-06	1.44437e-05	0.0277068
FAM118A	chr22_+_45706064_45717922_45718096_45718250	chr22	+	45706064	45717922	45718096	45718250	3.31946e-06	1.5259e-05	-0.229507
TRMU	chr22_+_46751485_46751886_46751969_46752737	chr22	+	46751485	46751886	46751969	46752737	4.46942e-08	3.03072e-07	0.159047
CRELD2	chr22_+_50316355_50316881_50316965_50318006	chr22	+	50316355	50316881	50316965	50318006	7.28978e-10	6.95234e-09	0.0290891
ADCY3	chr2_-_25042983_25043252_25043320_25043591	chr2	-	25042983	25043252	25043320	25043591	0.0218059	0.040681	0.142199
ZNF202	chr11_-_123601693_123610824_123611244_123612255	chr11	-	123601693	123610824	123611244	123612255	0.00640506	0.0137235	0.216946
SELENOO	chr22_+_50640019_50643347_50643453_50644744	chr22	+	50640019	50643347	50643453	50644744	0.00102713	0.00267553	-0.135731
TUBGCP6	chr22_-_50658444_50658679_50660303_50660455	chr22	-	50658444	50658679	50660303	50660455	7.93358e-06	3.36027e-05	0.305717
HDAC10	chr22_-_50685395_50686120_50686205_50686317	chr22	-	50685395	50686120	50686205	50686317	0.00203885	0.00494433	0.402797
PLXNB2	chr22_-_50724716_50725539_50725693_50726094	chr22	-	50724716	50725539	50725693	50726094	6.50048e-18	1.93013e-16	0.146049
PPP6R2	chr22_+_50874881_50875416_50875497_50875933	chr22	+	50874881	50875416	50875497	50875933	0.0317785	0.0567146	0.157119
LMF2	chr22_-_50943413_50943485_50943582_50943656	chr22	-	50943413	50943485	50943582	50943656	0.0439426	0.0754095	-0.0388744
DNAJC27	chr2_-_25180843_25181415_25181470_25186272	chr2	-	25180843	25181415	25181470	25186272	0.000269551	0.000805869	0.370246
SLC35F6	chr2_+_26998544_26999239_26999350_27000908	chr2	+	26998544	26999239	26999350	27000908	0.0157753	0.030529	0.0377079
CENPA	chr2_+_27015108_27015623_27015701_27016011	chr2	+	27015108	27015623	27015701	27016011	0.0317029	0.056597	0.0364909
SLC5A6	chr2_-_27423447_27423865_27423981_27424216	chr2	-	27423447	27423865	27423981	27424216	3.33674e-06	1.53301e-05	0.0168934
SLC5A6	chr2_-_27430658_27431481_27431554_27434333	chr2	-	27430658	27431481	27431554	27434333	0.0497432	0.084069	-0.0375031
CAD	chr2_+_27444215_27445061_27445204_27445385	chr2	+	27444215	27445061	27445204	27445385	0.000402518	0.00115531	0.0684369
CAD	chr2_+_27462339_27462564_27462666_27463131	chr2	+	27462339	27462564	27462666	27463131	0.000581946	0.00160772	0.046456
MEMO1	chr2_-_32168452_32175666_32175786_32235254	chr2	-	32168452	32175666	32175786	32235254	0.0130549	0.0258229	0.0284825
SLC30A6	chr2_+_32419052_32422412_32422461_32422774	chr2	+	32419052	32422412	32422461	32422774	0.0407617	0.0706178	0.087244
BIRC6	chr2_+_32626453_32626530_32626691_32631565	chr2	+	32626453	32626530	32626691	32631565	0.000100323	0.000330884	0.0163039
BIRC6	chr2_+_32664754_32666396_32666530_32667131	chr2	+	32664754	32666396	32666530	32667131	0.00562465	0.0122302	0.00817082
CHEK1	chr11_+_125505428_125507343_125507439_125513685	chr11	+	125505428	125507343	125507439	125513685	0.00185833	0.00455068	0.0169105
BIRC6	chr2_+_32710826_32712713_32712868_32713653	chr2	+	32710826	32712713	32712868	32713653	5.66442e-06	2.47562e-05	0.0304578
TTC27	chr2_+_32897451_32903922_32903989_32927872	chr2	+	32897451	32903922	32903989	32927872	6.0554e-09	4.86181e-08	0.0307823
FAM98A	chr2_-_33812387_33813401_33813586_33817145	chr2	-	33812387	33813401	33813586	33817145	3.15984e-06	1.45885e-05	0.0323933
CRIM1	chr2_+_36739537_36740698_36740908_36744468	chr2	+	36739537	36740698	36740908	36744468	2.22229e-13	3.70879e-12	0.0947246
HEATR5B	chr2_-_37227956_37229448_37229715_37230683	chr2	-	37227956	37229448	37229715	37230683	1.10521e-05	4.53282e-05	0.138767
EIF2AK2	chr2_-_37334538_37334616_37334670_37336335	chr2	-	37334538	37334616	37334670	37336335	0.00511465	0.0112347	0.0292693
CEBPZ	chr2_-_37429046_37429926_37430008_37430091	chr2	-	37429046	37429926	37430008	37430091	2.87832e-06	1.34061e-05	0.00460014
ATL2	chr2_-_38526469_38527413_38527470_38536519	chr2	-	38526469	38527413	38527470	38536519	0.00751939	0.0158243	0.023227
SRPRA	chr11_-_126137607_126137897_126137981_126138581	chr11	-	126137607	126137897	126137981	126138581	0.00589567	0.0127511	0.0154426
SOS1	chr2_-_39284007_39285813_39285945_39294767	chr2	-	39284007	39285813	39285945	39294767	4.81517e-06	2.13834e-05	0.123466
MAP4K3	chr2_-_39526942_39535083_39535146_39536600	chr2	-	39526942	39535083	39535146	39536600	0.000133358	0.000427677	0.236822
MAP4K3	chr2_-_39583480_39605206_39605264_39664031	chr2	-	39583480	39605206	39605264	39664031	3.53392e-08	2.44718e-07	0.0842314
THUMPD2	chr2_-_39983100_39984387_39984508_39988469	chr2	-	39983100	39984387	39984508	39988469	0.0002468	0.000744534	-0.202136
EML4	chr2_+_42491871_42492058_42492091_42507988	chr2	+	42491871	42492058	42492091	42507988	0.0377236	0.0659705	0.0373634
LRPPRC	chr2_-_44117015_44117361_44117501_44121682	chr2	-	44117015	44117361	44117501	44121682	5.0239e-15	1.0481e-13	-0.0726606
LRPPRC	chr2_-_44184590_44184864_44186359_44187678	chr2	-	44184590	44184864	44186359	44187678	0.00283219	0.00662904	-0.0113683
PREPL	chr2_-_44556251_44559597_44559795_44565488	chr2	-	44556251	44559597	44559795	44565488	4.06679e-07	2.26464e-06	0.060257
PREPL	chr2_-_44571090_44571658_44571725_44573405	chr2	-	44571090	44571658	44571725	44573405	0.00347182	0.00795342	0.0240698
PSME4	chr2_-_54115949_54117240_54117345_54119943	chr2	-	54115949	54117240	54117345	54119943	0.0162528	0.0313538	0.0215966
PSME4	chr2_-_54120936_54122143_54122213_54122718	chr2	-	54120936	54122143	54122213	54122718	1.83213e-05	7.14674e-05	0.0268458
PSME4	chr2_-_54164677_54167092_54167137_54175556	chr2	-	54164677	54167092	54167137	54175556	1.21323e-05	4.92985e-05	0.0496514
SPTBN1	chr2_+_54877126_54880745_54880990_54882205	chr2	+	54877126	54880745	54880990	54882205	5.83506e-07	3.14627e-06	0.00931634
ARHGAP32	chr11_-_128868363_128910822_128910904_128932173	chr11	-	128868363	128910822	128910904	128932173	1.92728e-06	9.318e-06	0.306544
CCDC88A	chr2_-_55529208_55530204_55530288_55535943	chr2	-	55529208	55530204	55530288	55535943	0.00649273	0.0138885	0.180682
PPP4R3B	chr2_-_55804492_55805382_55805478_55806813	chr2	-	55804492	55805382	55805478	55806813	2.58514e-05	9.75519e-05	0.216023
PNPT1	chr2_-_55870560_55871771_55871855_55872482	chr2	-	55870560	55871771	55871855	55872482	0.0108377	0.0218951	0.00839398
PNPT1	chr2_-_55883355_55883439_55883506_55887290	chr2	-	55883355	55883439	55883506	55887290	0.00118667	0.00304486	0.0189865
PNPT1	chr2_-_55899181_55900027_55900214_55906815	chr2	-	55899181	55900027	55900214	55906815	6.0965e-06	2.64642e-05	0.0159167
PNPT1	chr2_-_55906930_55907846_55907894_55907988	chr2	-	55906930	55907846	55907894	55907988	7.86662e-13	1.21775e-11	0.0462703
FANCL	chr2_-_58388773_58390000_58390209_58390567	chr2	-	58388773	58390000	58390209	58390567	0.0473485	0.0805323	0.0798075
PAPOLG	chr2_+_60997646_60998653_60998765_61002167	chr2	+	60997646	60998653	60998765	61002167	2.05217e-10	2.15341e-09	0.315171
REL	chr2_+_61147244_61147708_61147777_61148896	chr2	+	61147244	61147708	61147777	61148896	1.26661e-05	5.12512e-05	0.19186
USP34	chr2_-_61433259_61433894_61434021_61436032	chr2	-	61433259	61433894	61434021	61436032	2.38695e-15	5.18442e-14	0.124875
USP34	chr2_-_61439064_61441194_61441829_61447443	chr2	-	61439064	61441194	61441829	61447443	0.000812755	0.00217034	0.0554277
USP34	chr2_-_61463208_61463295_61463371_61463458	chr2	-	61463208	61463295	61463371	61463458	7.06321e-10	6.75362e-09	0.0621583
USP34	chr2_-_61539045_61541135_61541288_61541718	chr2	-	61539045	61541135	61541288	61541718	0.0122504	0.0244095	-0.0128502
USP34	chr2_-_61546462_61552509_61552592_61558409	chr2	-	61546462	61552509	61552592	61558409	4.24268e-11	4.99938e-10	0.0509921
CCT4	chr2_-_62100428_62103229_62103369_62104053	chr2	-	62100428	62103229	62103369	62104053	3.43478e-08	2.38402e-07	0.00348974
MXI1	chr10_+_111988079_112004585_112004615_112038936	chr10	+	111988079	112004585	112004615	112038936	0.0023459	0.00560213	0.0538757
ACTR2	chr2_+_65482828_65488380_65488526_65492175	chr2	+	65482828	65488380	65488526	65492175	0.0016205	0.00402551	0.00475344
MEIS1	chr2_+_66691352_66739280_66739426_66775073	chr2	+	66691352	66739280	66739426	66775073	2.41308e-05	9.16103e-05	0.165418
ETAA1	chr2_+_67626429_67626681_67626758_67629992	chr2	+	67626429	67626681	67626758	67629992	0.022758	0.0422493	0.0342982
C1D	chr2_-_68273175_68273475_68273542_68274303	chr2	-	68273175	68273475	68273542	68274303	3.39828e-05	0.000124886	0.00497735
TIA1	chr2_-_70451761_70452459_70452525_70454865	chr2	-	70451761	70452459	70452525	70454865	0.0310461	0.0555552	0.0444338
TEX261	chr2_-_71216946_71218959_71219113_71220824	chr2	-	71216946	71218959	71219113	71220824	2.3927e-06	1.13342e-05	0.152559
APLP2	chr11_+_129992408_129993506_129993674_129996593	chr11	+	129992408	129993506	129993674	129996593	0.00181123	0.00444814	0.0551027
CCT7	chr2_+_73470257_73471124_73471177_73471670	chr2	+	73470257	73471124	73471177	73471670	0.0056883	0.0123524	0.00112281
DUSP11	chr2_-_73994030_73994287_73994334_73996390	chr2	-	73994030	73994287	73994334	73996390	6.60536e-11	7.53521e-10	0.0888601
PCGF1	chr2_-_74732546_74732678_74732897_74733077	chr2	-	74732546	74732678	74732897	74733077	0.00581518	0.0125976	0.0271467
AUP1	chr2_-_74754490_74754597_74754717_74754861	chr2	-	74754490	74754597	74754717	74754861	0.00168316	0.00416576	0.00494494
HTRA2	chr2_+_74759052_74759745_74759841_74759945	chr2	+	74759052	74759745	74759841	74759945	2.37783e-10	2.46883e-09	0.104895
RETSAT	chr2_-_85576704_85577162_85577364_85577901	chr2	-	85576704	85577162	85577364	85577901	0.0213144	0.0398828	0.0241306
RNF181	chr2_+_85822972_85823641_85823677_85824028	chr2	+	85822972	85823641	85823677	85824028	1.09975e-10	1.20786e-09	0.0605177
USP39	chr2_+_85846412_85848329_85848449_85848606	chr2	+	85846412	85848329	85848449	85848606	0.0132958	0.0262432	-0.018644
POLR1A	chr2_-_86315792_86315907_86315993_86316943	chr2	-	86315792	86315907	86315993	86316943	2.21472e-05	8.47929e-05	0.051726
IMMT	chr2_-_86380697_86385714_86385844_86386657	chr2	-	86380697	86385714	86385844	86386657	0.0307718	0.0551215	0.00946573
RPIA	chr2_+_89028855_89034068_89034133_89035184	chr2	+	89028855	89034068	89034133	89035184	0.00212822	0.005138	0.0104979
MRPS5	chr2_-_95753326_95756130_95756267_95766217	chr2	-	95753326	95756130	95756267	95766217	7.97614e-06	3.37575e-05	0.0221796
ANKRD36C	chr2_-_96601392_96604576_96604649_96604733	chr2	-	96601392	96604576	96604649	96604733	0.0441816	0.075768	0.133947
CIAO1	chr2_+_96934396_96935005_96935093_96936847	chr2	+	96934396	96935005	96935093	96936847	0.00101935	0.00265716	0.00994375
SNRNP200	chr2_-_96941087_96942641_96942723_96942817	chr2	-	96941087	96942641	96942723	96942817	9.97413e-14	1.74518e-12	0.0210791
SNRNP200	chr2_-_96963458_96964021_96964158_96964339	chr2	-	96963458	96964021	96964158	96964339	0.000183875	0.000571318	0.00932174
LMAN2L	chr2_-_97377762_97399255_97399338_97400144	chr2	-	97377762	97399255	97399338	97400144	0.0399377	0.0693604	0.0554319
CNNM3	chr2_+_97493932_97494303_97494437_97494731	chr2	+	97493932	97494303	97494437	97494731	0.000609923	0.00167721	0.147056
ANKRD36	chr2_+_97808405_97808499_97808572_97810253	chr2	+	97808405	97808499	97808572	97810253	0.00112327	0.0028988	0.157769
ANKRD36	chr2_+_97869833_97869927_97870000_97871675	chr2	+	97869833	97869927	97870000	97871675	0.00241685	0.00575521	0.0932943
ANKRD36	chr2_+_97871705_97871799_97871872_97873546	chr2	+	97871705	97871799	97871872	97873546	1.01229e-05	4.18621e-05	0.109558
ARNTL	chr11_+_13331606_13347959_13348014_13371490	chr11	+	13331606	13347959	13348014	13371490	0.00385676	0.00873632	0.252103
LIPT1	chr2_+_99771514_99772763_99772889_99778418	chr2	+	99771514	99772763	99772889	99778418	0.0234784	0.0434169	0.371983
TBC1D23	chr3_+_100029386_100030676_100030721_100034941	chr3	+	100029386	100030676	100030721	100034941	1.5939e-08	1.18079e-07	0.236284
EMC3	chr3_-_10005881_10011402_10011485_10012264	chr3	-	10005881	10011402	10011485	10012264	5.57452e-07	3.01815e-06	0.0120819
FANCD2	chr3_+_10074656_10076152_10076220_10076377	chr3	+	10074656	10076152	10076220	10076377	3.52671e-14	6.57201e-13	0.0669798
FANCD2	chr3_+_10078023_10080962_10081041_10081403	chr3	+	10078023	10080962	10081041	10081403	8.8585e-08	5.66172e-07	0.0492747
FANCD2	chr3_+_10085548_10086624_10087428_10088262	chr3	+	10085548	10086624	10087428	10088262	1.84803e-05	7.20267e-05	0.136788
SENP7	chr3_-_101212812_101219913_101219963_101231933	chr3	-	101212812	101219913	101219963	101231933	0.0189113	0.0358683	0.13786
CEP97	chr3_+_101446385_101447679_101447781_101450682	chr3	+	101446385	101447679	101447781	101450682	1.16037e-05	4.73627e-05	0.0777481
NFKBIZ	chr3_+_101574052_101574238_101574302_101574575	chr3	+	101574052	101574238	101574302	101574575	1.2924e-05	5.21837e-05	0.0550545
BBX	chr3_+_107497366_107508633_107508723_107510085	chr3	+	107497366	107508633	107508723	107510085	0.00119612	0.00306687	0.171495
CIP2A	chr3_-_108304059_108304512_108304596_108308119	chr3	-	108304059	108304512	108304596	108308119	0.00386892	0.00876154	0.0346927
PHLDB2	chr3_+_111672876_111677121_111677142_111680953	chr3	+	111672876	111677121	111677142	111680953	5.88335e-05	0.000204998	0.190674
THYN1	chr11_-_134118378_134118702_134118853_134119059	chr11	-	134118378	134118702	134118853	134119059	1.36103e-05	5.46649e-05	0.121817
ATG3	chr3_-_112269109_112272126_112272176_112277221	chr3	-	112269109	112272126	112272176	112277221	1.69598e-07	1.02295e-06	0.0460236
ATG7	chr3_+_11340329_11340835_11340890_11348415	chr3	+	11340329	11340835	11340890	11348415	0.000906501	0.00239277	0.0301984
NAA50	chr3_-_113440784_113440923_113441061_113441751	chr3	-	113440784	113440923	113441061	113441751	0.000191373	0.000592144	-0.00924557
QTRT2	chr3_+_113801641_113801809_113801850_113804518	chr3	+	113801641	113801809	113801850	113804518	0.0118151	0.0236367	-0.0549466
ATG7	chr3_+_11406208_11421445_11421526_11468276	chr3	+	11406208	11421445	11421526	11468276	0.0481674	0.0817497	0.0203654
TAMM41	chr3_-_11858811_11868191_11868279_11871186	chr3	-	11858811	11868191	11868279	11871186	0.00125377	0.0031996	0.086545
B4GALT4	chr3_-_118949091_118953991_118954074_118955698	chr3	-	118949091	118953991	118954074	118955698	0.0178531	0.0340837	0.099104
COX17	chr3_-_119394080_119395708_119395813_119396049	chr3	-	119394080	119395708	119395813	119396049	0.024642	0.045309	0.000636416
GSK3B	chr3_-_119545702_119562101_119562200_119582264	chr3	-	119545702	119562101	119562200	119582264	8.32459e-08	5.34881e-07	0.0843026
GSK3B	chr3_-_119582452_119585436_119585475_119595258	chr3	-	119582452	119585436	119585475	119595258	0.00663159	0.0141523	0.109994
GSK3B	chr3_-_119642330_119666114_119666198_119720891	chr3	-	119642330	119666114	119666198	119720891	1.47597e-06	7.3144e-06	0.0154053
POLQ	chr3_-_121256055_121257950_121257991_121258278	chr3	-	121256055	121257950	121257991	121258278	0.000615154	0.00168999	0.194299
IQCB1	chr3_-_121545027_121547316_121547479_121547706	chr3	-	121545027	121547316	121547479	121547706	0.0123165	0.0245268	0.0702765
EAF2	chr3_+_121563394_121573533_121573670_121575856	chr3	+	121563394	121573533	121573670	121575856	0.00965532	0.0197644	0.112496
FAM162A	chr3_+_122121729_122123104_122123210_122126126	chr3	+	122121729	122123104	122123210	122126126	0.000216788	0.000662333	0.00478129
PDIA5	chr3_+_122843190_122849326_122849463_122864367	chr3	+	122843190	122849326	122849463	122864367	3.03192e-06	1.40532e-05	0.136803
SMC3	chr10_+_112328771_112333464_112333503_112335092	chr10	+	112328771	112333464	112333503	112335092	1.53269e-15	3.4125e-14	0.0835915
SNX4	chr3_-_125166670_125168140_125168255_125170147	chr3	-	125166670	125168140	125168255	125170147	6.83555e-06	2.93675e-05	0.0489751
LRIG2	chr1_+_113643110_113646230_113646407_113650214	chr1	+	113643110	113646230	113646407	113650214	0.000478572	0.00134878	0.310195
SNX4	chr3_-_125199163_125208251_125208307_125216183	chr3	-	125199163	125208251	125208307	125216183	2.15632e-19	7.55912e-18	0.110302
MKRN2	chr3_+_12598675_12610373_12610502_12611568	chr3	+	12598675	12610373	12610502	12611568	0.000221561	0.000675552	0.044176
RAF1	chr3_-_12641307_12641650_12641778_12641885	chr3	-	12641307	12641650	12641778	12641885	6.7633e-07	3.60014e-06	0.0187355
CHCHD6	chr3_+_126446029_126449403_126449473_126451919	chr3	+	126446029	126449403	126449473	126451919	3.24747e-07	1.84673e-06	0.0397413
CHCHD6	chr3_+_126571573_126633522_126633593_126676257	chr3	+	126571573	126633522	126633593	126676257	0.01657	0.0318945	0.0110218
MCM2	chr3_+_127325180_127325452_127325660_127327223	chr3	+	127325180	127325452	127325660	127327223	2.69713e-05	0.000101357	0.0070268
SEC61A1	chr3_+_127783880_127785796_127785994_127786262	chr3	+	127783880	127785796	127785994	127786262	2.04949e-07	1.2148e-06	0.0142897
RUVBL1	chr3_-_127806651_127810318_127810425_127816141	chr3	-	127806651	127810318	127810425	127816141	0.0242129	0.0446082	0.008789
RPL32P3	chr3_-_129112638_129115059_129115263_129115881	chr3	-	129112638	129115059	129115263	129115881	0.00556981	0.0121237	0.0832573
RPL32P3	chr3_-_129115983_129116378_129117214_129117849	chr3	-	129115983	129116378	129117214	129117849	0.0038804	0.00878445	-0.0884948
ATP2C1	chr3_+_130686263_130688135_130688240_130694174	chr3	+	130686263	130688135	130688240	130694174	7.27812e-05	0.000247968	0.0330375
UBA5	chr3_+_132379542_132384666_132384712_132384826	chr3	+	132379542	132384666	132384712	132384826	9.58479e-09	7.41321e-08	0.0377951
UBA5	chr3_+_132391021_132394091_132394227_132394447	chr3	+	132391021	132394091	132394227	132394447	0.000187911	0.000582571	0.026756
SMC3	chr10_+_112341856_112342319_112342400_112343140	chr10	+	112341856	112342319	112342400	112343140	3.45824e-06	1.58358e-05	0.0115018
PCCB	chr3_+_136045752_136045996_136046097_136046474	chr3	+	136045752	136045996	136046097	136046474	0.000577395	0.00159652	0.024899
STAG1	chr3_-_136196254_136219064_136219138_136221468	chr3	-	136196254	136219064	136219138	136221468	5.56223e-07	3.01239e-06	0.0166914
DCLRE1B	chr1_+_114448397_114449617_114449783_114450629	chr1	+	114448397	114449617	114449783	114450629	0.0397084	0.0690037	0.150135
PIK3CB	chr3_-_138403645_138407716_138407816_138409840	chr3	-	138403645	138407716	138407816	138409840	4.30729e-05	0.000154723	0.0712503
PIK3CB	chr3_-_138417937_138423284_138423335_138425999	chr3	-	138417937	138423284	138423335	138425999	0.00121862	0.00311842	0.133354
SLC25A36	chr3_+_140675533_140678304_140678382_140681967	chr3	+	140675533	140678304	140678382	140681967	0.026373	0.0481038	0.0124312
HIPK1	chr1_+_114495511_114497272_114497392_114498183	chr1	+	114495511	114497272	114497392	114498183	0.00174329	0.00429829	0.0375161
TMEM43	chr3_+_14166705_14170354_14170585_14170910	chr3	+	14166705	14170354	14170585	14170910	0.0178921	0.0341495	-0.0497823
GK5	chr3_-_141901891_141903552_141904635_141904769	chr3	-	141901891	141903552	141904635	141904769	0.00816729	0.0170338	0.113221
GK5	chr3_-_141904831_141905035_141905109_141905292	chr3	-	141904831	141905035	141905109	141905292	0.000767609	0.00206248	0.133811
GK5	chr3_-_141917775_141923058_141923153_141923535	chr3	-	141917775	141923058	141923153	141923535	0.0225812	0.0419572	0.032993
ATR	chr3_-_142257467_142259745_142259876_142261505	chr3	-	142257467	142259745	142259876	142261505	0.0120548	0.0240639	0.0787103
ATR	chr3_-_142278283_142279104_142279296_142280083	chr3	-	142278283	142279104	142279296	142280083	0.00193833	0.00472622	-0.0223944
COPB1	chr11_-_14501260_14502304_14502451_14502534	chr11	-	14501260	14502304	14502451	14502534	6.62347e-08	4.33632e-07	0.00539285
SLC6A6	chr3_+_14509464_14509595_14509720_14513711	chr3	+	14509464	14509595	14509720	14513711	0.0382648	0.066803	0.0652504
PLOD2	chr3_-_145824431_145828071_145828235_145838897	chr3	-	145824431	145828071	145828235	145838897	0.0036091	0.0082334	0.00457061
CCDC174	chr3_+_14700436_14703036_14703214_14706533	chr3	+	14700436	14703036	14703214	14706533	0.00305548	0.007095	0.0361302
GYG1	chr3_+_148727189_148741839_148742059_148744545	chr3	+	148727189	148741839	148742059	148744545	0.0125317	0.0249024	-0.0347198
HLTF	chr3_-_148781311_148782577_148782653_148786025	chr3	-	148781311	148782577	148782653	148786025	3.00383e-09	2.5574e-08	0.0178141
HPS3	chr3_+_148847727_148857790_148858285_148858802	chr3	+	148847727	148857790	148858285	148858802	0.000836913	0.00222762	0.0757453
COMMD2	chr3_-_149469272_149469996_149470074_149470163	chr3	-	149469272	149469996	149470074	149470163	4.49177e-12	6.20984e-11	0.0415797
NR2C2	chr3_+_15045493_15046063_15046120_15055094	chr3	+	15045493	15046063	15046120	15055094	0.00245152	0.00582936	0.430152
RBSN	chr3_-_15122309_15123873_15124115_15126240	chr3	-	15122309	15123873	15124115	15126240	4.09644e-10	4.08116e-09	0.236166
RBSN	chr3_-_15132046_15132845_15133000_15137478	chr3	-	15132046	15132845	15133000	15137478	0.0441217	0.0756793	0.175103
MBNL1	chr3_+_152132900_152150505_152150709_152163069	chr3	+	152132900	152150505	152150709	152163069	0.0374946	0.0656132	-0.0183437
CAPN7	chr3_+_15272042_15273617_15273665_15274024	chr3	+	15272042	15273617	15273665	15274024	0.000148115	0.000470174	0.164068
CAPN7	chr3_+_15283760_15287032_15287178_15288237	chr3	+	15283760	15287032	15287178	15288237	2.92858e-12	4.16975e-11	0.183172
CAPN7	chr3_+_15288964_15292437_15292530_15292621	chr3	+	15288964	15292437	15292530	15292621	8.26198e-09	6.47003e-08	0.10391
SH3BP5	chr3_-_15297810_15298359_15298620_15300336	chr3	-	15297810	15298359	15298620	15300336	0.00446834	0.00996	0.021839
DHX36	chr3_-_154002776_154006654_154006753_154007496	chr3	-	154002776	154006654	154006753	154007496	4.59015e-23	2.29398e-21	0.133598
DHX36	chr3_-_154013128_154017626_154017714_154018381	chr3	-	154013128	154017626	154017714	154018381	1.35689e-22	6.49989e-21	0.0826688
GMPS	chr3_+_155588686_155608430_155608546_155611305	chr3	+	155588686	155608430	155608546	155611305	0.0198165	0.0373873	0.0210718
BRSK2	chr11_+_1477917_1478184_1478279_1480420	chr11	+	1477917	1478184	1478279	1480420	0.0388442	0.0676804	0.294514
GMPS	chr3_+_155643155_155649553_155649669_155652703	chr3	+	155643155	155649553	155649669	155652703	0.00891828	0.0184164	0.00543531
SCHIP1	chr3_+_159604113_159605496_159605694_159606607	chr3	+	159604113	159605496	159605694	159606607	0.00723425	0.0152878	0.0785899
IFT80	chr3_-_160025569_160037547_160037727_160073799	chr3	-	160025569	160037547	160037727	160073799	0.0192811	0.0364913	0.0466457
NMD3	chr3_+_160960441_160964123_160964236_160965044	chr3	+	160960441	160964123	160964236	160965044	7.26237e-17	1.91056e-15	0.175755
DPH3	chr3_-_16302336_16305661_16305736_16306274	chr3	-	16302336	16305661	16305736	16306274	6.47809e-05	0.00022353	-0.10077
MYNN	chr3_+_169500431_169501264_169501348_169502408	chr3	+	169500431	169501264	169501348	169502408	0.00552578	0.0120394	0.0644803
TRIM33	chr1_-_114970516_114973419_114973534_114976237	chr1	-	114970516	114973419	114973534	114976237	9.57e-13	1.46235e-11	0.106275
SEC62	chr3_+_169701041_169703592_169703653_169706026	chr3	+	169701041	169703592	169703653	169706026	2.26055e-05	8.63811e-05	0.00544854
PHC3	chr3_-_169820722_169824619_169824734_169831146	chr3	-	169820722	169824619	169824734	169831146	0.00028628	0.000850757	0.0322149
PHC3	chr3_-_169840532_169846127_169846175_169846470	chr3	-	169840532	169846127	169846175	169846470	0.0369949	0.064836	0.162887
PRKCI	chr3_+_169981217_169985702_169985788_169988207	chr3	+	169981217	169985702	169985788	169988207	0.00105466	0.00273963	0.0178523
PRKCI	chr3_+_169998191_169998953_169999051_169999668	chr3	+	169998191	169998953	169999051	169999668	1.66848e-06	8.17647e-06	0.018886
BCAS2	chr1_-_115118372_115119308_115119379_115123918	chr1	-	115118372	115119308	115119379	115123918	1.32493e-11	1.69783e-10	0.0215291
ECT2	chr3_+_172473164_172473272_172473365_172474771	chr3	+	172473164	172473272	172473365	172474771	1.69174e-12	2.49521e-11	0.204566
ECT2	chr3_+_172501699_172502496_172502593_172504281	chr3	+	172501699	172502496	172502593	172504281	4.74636e-25	2.84402e-23	0.0640261
ECT2	chr3_+_172523659_172525559_172525714_172533392	chr3	+	172523659	172525559	172525714	172533392	6.69922e-14	1.20208e-12	0.0215903
TBC1D5	chr3_-_17448018_17469941_17470011_17549964	chr3	-	17448018	17469941	17470011	17549964	0.0178099	0.0340111	0.106297
TBL1XR1	chr3_-_176756222_176763916_176763977_176765086	chr3	-	176756222	176763916	176763977	176765086	0.000174168	0.000544231	0.00439454
MFN1	chr3_+_179093129_179094829_179094956_179095130	chr3	+	179093129	179094829	179094956	179095130	1.4338e-08	1.07192e-07	0.0293943
MRPL47	chr3_-_179311683_179316462_179316559_179319516	chr3	-	179311683	179316462	179316559	179319516	0.0397334	0.0690424	0.00387511
FXR1	chr3_+_180669256_180671549_180671628_180675605	chr3	+	180669256	180671549	180671628	180675605	3.39003e-24	1.87238e-22	0.0239663
YEATS2	chr3_+_183480067_183490092_183490351_183491419	chr3	+	183480067	183490092	183490351	183491419	0.000929338	0.00244683	0.13098
YEATS2	chr3_+_183519316_183521043_183521123_183521773	chr3	+	183519316	183521043	183521123	183521773	4.04241e-07	2.25214e-06	0.314977
PARL	chr3_-_183558428_183560085_183560235_183562017	chr3	-	183558428	183560085	183560235	183562017	0.00243175	0.00578697	0.0662002
DVL3	chr3_+_183884053_183884233_183884310_183884392	chr3	+	183884053	183884233	183884310	183884392	2.53119e-06	1.19268e-05	0.0449338
CSDE1	chr1_-_115276738_115277062_115277144_115279377	chr1	-	115276738	115277062	115277144	115279377	1.14524e-05	4.68093e-05	0.00115609
AP2M1	chr3_+_183898039_183898432_183898438_183898635	chr3	+	183898039	183898432	183898438	183898635	1.07729e-10	1.18484e-09	0.0915395
ABCF3	chr3_+_183904663_183905184_183905231_183905450	chr3	+	183904663	183905184	183905231	183905450	8.32484e-08	5.34887e-07	0.0298811
EIF4G1	chr3_+_184045492_184045617_184045790_184046417	chr3	+	184045492	184045617	184045790	184046417	0.00257777	0.00609523	0.00387789
OPA1	chr3_+_193361894_193363341_193363414_193363515	chr3	+	193361894	193363341	193363414	193363515	5.73413e-12	7.79483e-11	0.0345898
OPA1	chr3_+_193364969_193365858_193365923_193366582	chr3	+	193364969	193365858	193365923	193366582	1.88383e-11	2.354e-10	0.0461368
ATP13A3	chr3_-_194126845_194132927_194133017_194134486	chr3	-	194126845	194132927	194133017	194134486	4.43049e-06	1.98232e-05	0.14564
ATP13A3	chr3_-_194134568_194140607_194140696_194146069	chr3	-	194134568	194140607	194140696	194146069	5.29634e-06	2.33056e-05	0.0339078
ATP13A3	chr3_-_194159701_194162039_194162190_194165452	chr3	-	194159701	194162039	194162190	194165452	0.00133538	0.00338595	0.0137569
ATP13A3	chr3_-_194171005_194174434_194174507_194174985	chr3	-	194171005	194174434	194174507	194174985	6.5334e-15	1.34246e-13	0.0260246
LSG1	chr3_-_194379862_194380801_194380862_194386284	chr3	-	194379862	194380801	194380862	194386284	0.00010619	0.000348228	0.0198488
TNK2	chr3_-_195593887_195594039_195594135_195594230	chr3	-	195593887	195594039	195594135	195594230	0.00480087	0.0106165	0.222293
C11orf58	chr11_+_16760388_16765130_16765214_16766146	chr11	+	16760388	16765130	16765214	16766146	0.0169349	0.0325217	0.0130609
UBXN7	chr3_-_196129890_196134116_196134264_196159196	chr3	-	196129890	196134116	196134264	196159196	0.0421152	0.0726457	0.014437
DLG1	chr3_-_196857542_196857672_196857849_196863411	chr3	-	196857542	196857672	196857849	196863411	0.0117089	0.02345	-0.0944261
RUBCN	chr3_-_197411088_197417944_197418019_197420584	chr3	-	197411088	197417944	197418019	197420584	0.023764	0.0438748	0.228306
ATP1A1	chr1_+_116936345_116937731_116937907_116939218	chr1	+	116936345	116937731	116937907	116939218	3.33531e-09	2.81467e-08	0.021286
SGO1	chr3_-_20218151_20219762_20219839_20225098	chr3	-	20218151	20219762	20219839	20225098	8.79405e-05	0.000293967	0.0565617
TOP2B	chr3_-_25642716_25646250_25646361_25647532	chr3	-	25642716	25646250	25646361	25647532	8.4732e-08	5.43536e-07	0.0290629
SLC4A7	chr3_-_27446454_27450846_27451021_27453131	chr3	-	27446454	27450846	27451021	27453131	0.00165167	0.00409516	0.147111
SLC4A7	chr3_-_27462278_27463112_27463270_27465526	chr3	-	27462278	27463112	27463270	27465526	0.000260686	0.000782016	0.0195291
SLC4A7	chr3_-_27475595_27477878_27478039_27478877	chr3	-	27475595	27477878	27478039	27478877	2.50425e-05	9.47824e-05	0.0344347
AZI2	chr3_-_28378376_28379427_28379527_28379982	chr3	-	28378376	28379427	28379527	28379982	0.00905287	0.0186651	0.020687
TGFBR2	chr3_+_30648469_30664690_30664765_30686237	chr3	+	30648469	30664690	30664765	30686237	0.0453612	0.0775623	0.141854
TRNT1	chr3_+_3179137_3182193_3182332_3186266	chr3	+	3179137	3182193	3182332	3186266	0.000174675	0.000545644	0.015828
CRBN	chr3_-_3209477_3214189_3214330_3214458	chr3	-	3209477	3214189	3214330	3214458	0.0192003	0.0363552	0.0809897
GPD1L	chr3_+_32188226_32200367_32200601_32201058	chr3	+	32188226	32200367	32200601	32201058	5.91143e-06	2.57297e-05	0.0253126
DYNC1LI1	chr3_-_32571820_32571952_32572012_32574476	chr3	-	32571820	32571952	32572012	32574476	1.5743e-08	1.16739e-07	0.0247817
CNOT10	chr3_+_32758729_32761605_32761723_32766940	chr3	+	32758729	32761605	32761723	32766940	8.06071e-06	3.40799e-05	0.0324985
CNOT10	chr3_+_32804355_32805946_32805982_32806172	chr3	+	32804355	32805946	32805982	32806172	0.0028213	0.00660631	0.022254
CLASP2	chr3_-_33686395_33704936_33705007_33725849	chr3	-	33686395	33704936	33705007	33725849	0.000222269	0.000677476	0.032954
PIK3C2A	chr11_-_17156576_17156657_17156706_17158027	chr11	-	17156576	17156657	17156706	17158027	2.46025e-05	9.32576e-05	0.0279402
MLH1	chr3_+_37081785_37083758_37083822_37089008	chr3	+	37081785	37083758	37083822	37089008	1.26757e-05	5.12855e-05	0.0219089
LRRFIP2	chr3_-_37125297_37132957_37133029_37136281	chr3	-	37125297	37132957	37133029	37136281	0.0225113	0.0418425	0.067901
PIK3C2A	chr11_-_17167489_17169063_17169175_17170212	chr11	-	17167489	17169063	17169175	17170212	4.75493e-11	5.55792e-10	0.0525079
GOLGA4	chr3_+_37396678_37402733_37402796_37407569	chr3	+	37396678	37402733	37402796	37407569	2.4449e-13	4.05971e-12	0.178913
ACAA1	chr3_-_38167372_38167652_38167832_38167999	chr3	-	38167372	38167652	38167832	38167999	0.0147028	0.0286887	0.0737141
ACAA1	chr3_-_38170879_38173086_38173129_38173415	chr3	-	38170879	38173086	38173129	38173415	0.000526717	0.00147065	0.206276
ACAA1	chr3_-_38175500_38175999_38176043_38178081	chr3	-	38175500	38175999	38176043	38178081	0.0013175	0.00334455	-0.122762
OXSR1	chr3_+_38257642_38258163_38258349_38263067	chr3	+	38257642	38258163	38258349	38263067	1.03208e-08	7.92991e-08	-0.127704
OXSR1	chr3_+_38291509_38292893_38292962_38293817	chr3	+	38291509	38292893	38292962	38293817	3.11605e-06	1.44064e-05	0.0273953
EXOG	chr3_+_38538021_38538333_38538420_38539118	chr3	+	38538021	38538333	38538420	38539118	0.000375688	0.00108591	0.236037
GORASP1	chr3_-_39141945_39142278_39142368_39142505	chr3	-	39141945	39142278	39142368	39142505	0.0235955	0.0436038	0.132519
PDCD4	chr10_+_112653956_112654169_112654280_112655704	chr10	+	112653956	112654169	112654280	112655704	7.9728e-06	3.37463e-05	0.0207655
LARS2	chr3_+_45565600_45583320_45583448_45588841	chr3	+	45565600	45583320	45583448	45588841	0.00517046	0.0113448	0.0296553
USH1C	chr11_-_17544473_17544757_17544814_17544964	chr11	-	17544473	17544757	17544814	17544964	0.0274539	0.0498442	0.0467413
SACM1L	chr3_+_45773643_45776726_45776865_45779073	chr3	+	45773643	45776726	45776865	45779073	0.00884576	0.0182823	0.0320317
LZTFL1	chr3_-_45867824_45868847_45868951_45869929	chr3	-	45867824	45868847	45868951	45869929	0.0236246	0.0436505	0.0329501
FYCO1	chr3_-_46003884_46005827_46005946_46006523	chr3	-	46003884	46005827	46005946	46006523	0.0150629	0.0293067	0.138524
BBIP1	chr10_-_112660284_112660783_112660880_112661294	chr10	-	112660284	112660783	112660880	112661294	0.0229754	0.0425973	0.0278104
ITPR1	chr3_+_4744634_4747850_4748035_4752007	chr3	+	4744634	4747850	4748035	4752007	1.5021e-06	7.43281e-06	0.0232174
SMARCC1	chr3_-_47734790_47742767_47742892_47747897	chr3	-	47734790	47742767	47742892	47747897	0.000418701	0.00119665	0.00624544
TTF2	chr1_+_117624569_117626639_117626790_117629037	chr1	+	117624569	117626639	117626790	117629037	0.000101569	0.000334565	0.0713698
ITPR1	chr3_+_4817126_4818947_4819058_4821232	chr3	+	4817126	4818947	4819058	4821232	5.52494e-05	0.000193644	0.0553184
CDC25A	chr3_-_48215947_48218860_48218932_48219342	chr3	-	48215947	48218860	48218932	48219342	3.79126e-05	0.00013789	0.00818153
TTF2	chr1_+_117638921_117639972_117640055_117641453	chr1	+	117638921	117639972	117640055	117641453	0.00266108	0.00627211	0.0396742
ATRIP	chr3_+_48500853_48501185_48501315_48501507	chr3	+	48500853	48501185	48501315	48501507	0.0195956	0.0370165	-0.0346774
ATRIP	chr3_+_48505531_48505980_48506061_48506228	chr3	+	48505531	48505980	48506061	48506228	0.000504396	0.00141421	0.10051
DALRD3	chr3_-_49053944_49054044_49054106_49054205	chr3	-	49053944	49054044	49054106	49054205	0.0128791	0.0255142	0.0806213
IMPDH2	chr3_-_49062702_49063427_49063499_49063755	chr3	-	49062702	49063427	49063499	49063755	0.0130221	0.0257661	0.0182202
QARS	chr3_-_49133512_49135424_49135550_49135623	chr3	-	49133512	49135424	49135550	49135623	0.000333051	0.000974374	0.0227241
APEH	chr3_+_49714250_49714335_49714457_49715004	chr3	+	49714250	49714335	49714457	49715004	8.44823e-07	4.4034e-06	0.00964008
APEH	chr3_+_49716382_49717025_49717077_49717972	chr3	+	49716382	49717025	49717077	49717972	5.58595e-09	4.51367e-08	0.0189855
APEH	chr3_+_49718062_49718533_49718672_49719153	chr3	+	49718062	49718533	49718672	49719153	6.97373e-05	0.000238682	0.0204517
IP6K1	chr3_-_49775855_49785250_49785601_49823785	chr3	-	49775855	49785250	49785601	49823785	0.0138611	0.0272315	0.0770724
AGTRAP	chr1_+_11805894_11806044_11806280_11807495	chr1	+	11805894	11806044	11806280	11807495	0.010009	0.0204068	0.0541565
RBM5	chr3_+_50137484_50137964_50138038_50140514	chr3	+	50137484	50137964	50138038	50140514	0.000499818	0.00140287	0.0953123
NPRL2	chr3_-_50385332_50385554_50385841_50385956	chr3	-	50385332	50385554	50385841	50385956	3.7735e-07	2.11663e-06	0.0952874
CYB561D2	chr3_+_50388991_50389439_50389477_50390670	chr3	+	50388991	50389439	50389477	50390670	4.48515e-05	0.000160456	0.0752586
POC1A	chr3_-_52110001_52130584_52130728_52156393	chr3	-	52110001	52130584	52130728	52156393	0.00288681	0.00674336	0.12588
EDEM1	chr3_+_5249948_5251859_5251933_5252803	chr3	+	5249948	5251859	5251933	5252803	1.30049e-06	6.51909e-06	0.120941
NISCH	chr3_+_52504923_52505829_52505993_52506317	chr3	+	52504923	52505829	52505993	52506317	1.68881e-07	1.01892e-06	0.0942407
PBRM1	chr3_-_52676061_52677263_52677359_52678718	chr3	-	52676061	52677263	52677359	52678718	0.00122671	0.00313731	0.0411464
GLT8D1	chr3_-_52730056_52730249_52730334_52730556	chr3	-	52730056	52730249	52730334	52730556	6.96598e-11	7.91655e-10	0.0975931
ABCC2	chr10_+_101590190_101590472_101590608_101591366	chr10	+	101590190	101590472	101590608	101591366	0.00372578	0.00847039	0.0266053
TMEM110-MUSTN1	chr3_-_52889460_52929893_52929971_52931305	chr3	-	52889460	52929893	52929971	52931305	0.000320048	0.000940385	0.177957
DCP1A	chr3_-_53326857_53338206_53338320_53346269	chr3	-	53326857	53338206	53338320	53346269	0.00277751	0.00651469	0.113697
CHDH	chr3_-_53853067_53853558_53853701_53854499	chr3	-	53853067	53853558	53853701	53854499	0.0334334	0.0593252	0.25644
ACTR8	chr3_-_53911778_53912383_53912494_53913964	chr3	-	53911778	53912383	53912494	53913964	0.000190449	0.000589601	0.0367323
FAM208A	chr3_-_56658671_56658855_56659034_56661063	chr3	-	56658671	56658855	56659034	56661063	4.62044e-05	0.000164848	0.0754844
APPL1	chr3_+_57281505_57282220_57282379_57283386	chr3	+	57281505	57282220	57282379	57283386	5.12099e-08	3.43059e-07	0.0344563
DENND6A	chr3_-_57614612_57616147_57616250_57616440	chr3	-	57614612	57616147	57616250	57616440	2.69136e-06	1.26089e-05	0.151529
SLMAP	chr3_+_57875827_57881973_57882098_57882236	chr3	+	57875827	57881973	57882098	57882236	5.21603e-07	2.84131e-06	-0.151411
FLNB	chr3_+_58095897_58097517_58097608_58097874	chr3	+	58095897	58097517	58097608	58097874	9.88865e-12	1.29327e-10	0.0419692
FLNB	chr3_+_58128479_58129199_58129340_58131646	chr3	+	58128479	58129199	58129340	58131646	8.454e-06	3.55775e-05	0.041545
FLNB	chr3_+_58132720_58133932_58134091_58134374	chr3	+	58132720	58133932	58134091	58134374	0.0104254	0.0211585	0.0199196
ABHD6	chr3_+_58253072_58255047_58255161_58256657	chr3	+	58253072	58255047	58255161	58256657	1.79042e-06	8.71859e-06	0.0957659
SLC25A26	chr3_+_66419966_66420952_66421026_66428112	chr3	+	66419966	66420952	66421026	66428112	0.043176	0.0742464	-0.0128639
SUCLG2	chr3_-_67426283_67426366_67426929_67451153	chr3	-	67426283	67426366	67426929	67451153	6.39171e-05	0.000220836	-0.0475834
UBA3	chr3_-_69120768_69124580_69124661_69126947	chr3	-	69120768	69124580	69124661	69126947	0.000425742	0.00121454	0.0218435
FOXP1	chr3_-_71542706_71630699_71630848_71632720	chr3	-	71542706	71630699	71630848	71632720	2.25179e-06	1.07291e-05	0.486695
WDR3	chr1_+_118497250_118497937_118497981_118499689	chr1	+	118497250	118497937	118497981	118499689	1.36877e-11	1.74971e-10	0.0238878
RAD18	chr3_-_8940731_8944063_8944204_8953994	chr3	-	8940731	8944063	8944204	8953994	0.0345473	0.0610538	0.0145082
ARL13B	chr3_+_93699326_93707515_93707555_93714716	chr3	+	93699326	93707515	93707555	93714716	0.0181913	0.0346503	0.11566
SETD5	chr3_+_9490314_9494571_9494635_9495421	chr3	+	9490314	9494571	9494635	9495421	0.000410053	0.00117472	0.193905
CRYBG3	chr3_+_97541199_97562038_97562105_97583059	chr3	+	97541199	97562038	97562105	97583059	0.00260788	0.00615887	0.257509
BRPF1	chr3_+_9785585_9785907_9786192_9786690	chr3	+	9785585	9785907	9786192	9786690	1.06847e-05	4.39526e-05	-0.0880442
CLDND1	chr3_-_98240286_98240496_98240547_98241691	chr3	-	98240286	98240496	98240547	98241691	0.0443228	0.0759839	-0.091795
IL17RC	chr3_+_9962286_9962608_9962653_9965563	chr3	+	9962286	9962608	9962653	9965563	0.0162026	0.0312673	-0.120097
IL17RC	chr3_+_9974387_9974503_9974542_9974635	chr3	+	9974387	9974503	9974542	9974635	0.0298289	0.0536272	0.095297
CMSS1	chr3_+_99881276_99885178_99885238_99886580	chr3	+	99881276	99885178	99885238	99886580	0.00555146	0.0120881	0.00417814
TRMT10A	chr4_-_100470513_100472041_100472147_100474940	chr4	-	100470513	100472041	100472147	100474940	1.11194e-08	8.48796e-08	0.123088
LAMTOR3	chr4_-_100813191_100815111_100815157_100815490	chr4	-	100813191	100815111	100815157	100815490	0.00367903	0.00837436	0.0844031
ZDHHC13	chr11_+_19138823_19164524_19164670_19167726	chr11	+	19138823	19164524	19164670	19167726	0.000459834	0.00130122	0.162072
MANBA	chr4_-_103611928_103612036_103612114_103635593	chr4	-	103611928	103612036	103612114	103635593	0.0311402	0.0557051	-0.0987549
CENPE	chr4_-_104084413_104084635_104084710_104095891	chr4	-	104084413	104084635	104084710	104095891	0.00267233	0.006295	0.153077
SGMS2	chr4_+_108824542_108829720_108829887_108831504	chr4	+	108824542	108829720	108829887	108831504	0.0152638	0.0296515	0.0373256
WARS2	chr1_-_119576836_119584886_119584972_119588203	chr1	-	119576836	119584886	119584972	119588203	0.00019183	0.000593401	0.0535772
PLA2G12A	chr4_-_110638869_110639838_110639915_110650756	chr4	-	110638869	110639838	110639915	110650756	8.93226e-05	0.000298146	0.0872928
WARS2	chr1_-_119619230_119667221_119667306_119683176	chr1	-	119619230	119667221	119667306	119683176	0.00687936	0.0146205	0.0649775
FAM241A	chr4_+_113066889_113101829_113102014_113107847	chr4	+	113066889	113101829	113102014	113107847	0.00194435	0.00473934	-0.189876
TIFA	chr4_-_113199590_113202836_113202928_113206794	chr4	-	113199590	113202836	113202928	113206794	0.0209615	0.0392999	0.0540618
MRPL23	chr11_+_1974085_1976840_1977011_1977484	chr11	+	1974085	1976840	1977011	1977484	0.000517314	0.00144707	-0.012224
METTL14	chr4_+_119625206_119626765_119626976_119631151	chr4	+	119625206	119626765	119626976	119631151	0.00652147	0.0139432	0.0871744
KIAA2013	chr1_-_11983546_11984834_11984981_11985260	chr1	-	11983546	11984834	11984981	11985260	0.0430845	0.0741129	-0.0400962
CTBP1	chr4_-_1207393_1208130_1208261_1209777	chr4	-	1207393	1208130	1208261	1209777	0.000391479	0.00112675	0.0222993
ANXA5	chr4_-_122607527_122617735_122617779_122618016	chr4	-	122607527	122617735	122617779	122618016	4.95663e-09	4.04651e-08	0.00913523
CCNA2	chr4_-_122741920_122742133_122742246_122743556	chr4	-	122741920	122742133	122742246	122743556	6.1108e-05	0.000212042	0.010196
KIAA1109	chr4_+_123246475_123247009_123247072_123249257	chr4	+	123246475	123247009	123247072	123249257	0.0097658	0.0199638	-0.139723
PLK4	chr4_+_128812351_128812733_128812836_128813518	chr4	+	128812351	128812733	128812836	128813518	1.02834e-12	1.56431e-11	0.179342
MFSD8	chr4_-_128842926_128843014_128843118_128851836	chr4	-	128842926	128843014	128843118	128851836	0.00150881	0.00377734	0.299011
SLC7A11	chr4_-_139104459_139106274_139106398_139135737	chr4	-	139104459	139106274	139106398	139135737	2.95137e-11	3.57166e-10	0.198457
ELF2	chr4_-_139983211_139988837_139988924_139993018	chr4	-	139983211	139988837	139988924	139993018	2.15866e-12	3.13548e-11	0.191754
NAA15	chr4_+_140291558_140297518_140297627_140299908	chr4	+	140291558	140297518	140297627	140299908	0.0237926	0.0439216	-0.00427352
SMARCA5	chr4_+_144460091_144461515_144461648_144464660	chr4	+	144460091	144461515	144461648	144464660	2.12421e-07	1.2552e-06	0.0216121
SMAD1	chr4_+_146461213_146463733_146463850_146467853	chr4	+	146461213	146463733	146463850	146467853	6.50506e-10	6.25959e-09	0.172727
ARHGAP10	chr4_+_148768373_148775826_148775993_148778702	chr4	+	148768373	148775826	148775993	148778702	0.00535647	0.0117078	-0.20354
PRMT3	chr11_+_20409320_20409564_20409700_20411288	chr11	+	20409320	20409564	20409700	20411288	0.00176214	0.00434008	0.0270853
ARHGAP10	chr4_+_148968202_148984298_148984451_148985565	chr4	+	148968202	148984298	148984451	148985565	0.00870614	0.0180254	0.23429
LRBA	chr4_-_151727556_151729471_151729550_151738274	chr4	-	151727556	151729471	151729550	151738274	7.63408e-06	3.24587e-05	0.0222998
SH3D19	chr4_-_152065202_152065371_152065440_152069072	chr4	-	152065202	152065371	152065440	152069072	0.0282478	0.0511111	0.239967
PRMT3	chr11_+_20429578_20448311_20448411_20473674	chr11	+	20429578	20448311	20448411	20473674	0.0476656	0.0810032	0.0150871
ARFIP1	chr4_+_153784866_153791904_153792000_153793602	chr4	+	153784866	153791904	153792000	153793602	0.00124227	0.00317348	-0.158009
TMEM131L	chr4_+_154388433_154394996_154395040_154471223	chr4	+	154388433	154394996	154395040	154471223	7.72855e-06	3.2822e-05	0.0558675
TMEM131L	chr4_+_154507531_154508893_154508963_154510040	chr4	+	154507531	154508893	154508963	154510040	1.27193e-06	6.38758e-06	0.123584
RAPGEF2	chr4_+_160264556_160265187_160265211_160266256	chr4	+	160264556	160265187	160265211	160266256	0.00394264	0.0089084	0.207002
NAF1	chr4_-_164061535_164066933_164067016_164069491	chr4	-	164061535	164066933	164067016	164069491	0.000166504	0.000522586	0.0974864
SLBP	chr4_-_1695440_1696500_1696567_1697927	chr4	-	1695440	1696500	1696567	1697927	1.42948e-07	8.75438e-07	0.00749401
CLCN3	chr4_+_170601358_170608808_170608908_170610192	chr4	+	170601358	170608808	170608908	170610192	5.9793e-05	0.00020798	0.0220058
TACC3	chr4_+_1725597_1729434_1730514_1732612	chr4	+	1725597	1729434	1730514	1732612	5.9704e-06	2.59647e-05	0.0717498
GALNT7	chr4_+_174090112_174169130_174169591_174213257	chr4	+	174090112	174169130	174169591	174213257	1.17696e-05	4.79732e-05	0.0387862
SAP30	chr4_+_174294666_174295089_174295188_174298354	chr4	+	174294666	174295089	174295188	174298354	3.04961e-08	2.14015e-07	0.0427527
QDPR	chr4_-_17492368_17493854_17493963_17503340	chr4	-	17492368	17493854	17493963	17503340	0.0025773	0.00609434	0.104701
ZDHHC6	chr10_-_114198147_114200291_114200453_114201948	chr10	-	114198147	114200291	114200453	114201948	0.00262802	0.00620186	0.0345821
WWC2	chr4_+_184190316_184191147_184191200_184192231	chr4	+	184190316	184191147	184191200	184192231	0.021541	0.0402521	0.0420475
TRAPPC11	chr4_+_184601420_184603884_184603978_184605126	chr4	+	184601420	184603884	184603978	184605126	5.505e-07	2.98422e-06	0.0979667
CASP3	chr4_-_185559622_185569618_185569785_185570547	chr4	-	185559622	185569618	185569785	185570547	0.0029568	0.0068899	0.152374
CENPU	chr4_-_185618957_185621973_185622035_185623241	chr4	-	185618957	185621973	185622035	185623241	4.1374e-08	2.82458e-07	0.0865286
CENPU	chr4_-_185637787_185638289_185638350_185646109	chr4	-	185637787	185638289	185638350	185646109	2.02543e-06	9.74593e-06	0.0158233
ACSL1	chr4_-_185686079_185687044_185687140_185687774	chr4	-	185686079	185687044	185687140	185687774	3.39252e-13	5.51813e-12	0.157038
SORBS2	chr4_-_186570810_186572937_186572982_186573814	chr4	-	186570810	186572937	186572982	186573814	1.68551e-07	1.01714e-06	0.125998
FAT1	chr4_-_187510374_187511521_187511557_187516841	chr4	-	187510374	187511521	187511557	187516841	8.4214e-05	0.000282673	0.118127
FAT1	chr4_-_187516980_187517693_187518325_187518834	chr4	-	187516980	187517693	187518325	187518834	0.000405231	0.00116232	0.0451691
NSD2	chr4_+_1952930_1953834_1953958_1955049	chr4	+	1952930	1953834	1953958	1955049	3.42894e-08	2.38048e-07	0.159105
NELFA	chr4_-_1989734_1991434_1991596_1993269	chr4	-	1989734	1991434	1991596	1993269	0.000298578	0.000883262	0.0407755
PACRGL	chr4_+_20715162_20726430_20726511_20728906	chr4	+	20715162	20726430	20726511	20728906	3.19056e-08	2.23022e-07	0.423546
ADGRA3	chr4_-_22415013_22415223_22415437_22422507	chr4	-	22415013	22415223	22415437	22422507	1.58802e-06	7.81769e-06	0.029427
RNF4	chr4_+_2470985_2472713_2472836_2492062	chr4	+	2470985	2472713	2472836	2492062	0.000302582	0.00089409	0.036671
RNF4	chr4_+_2502465_2513682_2513692_2514163	chr4	+	2502465	2513682	2513692	2514163	0.000269072	0.000804632	0.0101354
RBPJ	chr4_+_26431675_26432040_26432144_26432312	chr4	+	26431675	26432040	26432144	26432312	0.00109715	0.00283845	0.0389446
STIM2	chr4_+_27019606_27021021_27023234_27024139	chr4	+	27019606	27021021	27023234	27024139	0.00530506	0.0116067	0.252626
PGM2	chr4_+_37839235_37841138_37841305_37841468	chr4	+	37839235	37841138	37841305	37841468	0.0107424	0.0217247	-0.0573915
TBC1D1	chr4_+_38029500_38037208_38037319_38045981	chr4	+	38029500	38037208	38037319	38045981	0.0119309	0.0238425	0.0190701
TBC1D1	chr4_+_38055959_38062240_38062279_38091551	chr4	+	38055959	38062240	38062279	38091551	0.000107872	0.000353142	0.171127
RFC1	chr4_-_39304494_39304679_39304771_39306432	chr4	-	39304494	39304679	39304771	39306432	5.18072e-08	3.46754e-07	0.0794298
LIAS	chr4_+_39472926_39474719_39474831_39478681	chr4	+	39472926	39474719	39474831	39478681	0.00954555	0.0195629	-0.0556031
UBE2K	chr4_+_39776553_39779301_39779430_39779978	chr4	+	39776553	39779301	39779430	39779978	1.46512e-24	8.38563e-23	0.133731
LIMCH1	chr4_+_41621457_41640948_41640984_41646515	chr4	+	41621457	41640948	41640984	41646515	6.33562e-30	5.68127e-28	0.308259
INTS11	chr1_-_1249301_1249680_1249745_1250202	chr1	-	1249301	1249680	1249745	1250202	4.83025e-10	4.75477e-09	0.0797101
LYAR	chr4_-_4270342_4275309_4275396_4276092	chr4	-	4270342	4275309	4275396	4276092	2.00026e-09	1.76116e-08	0.0101095
STX18	chr4_-_4425314_4426890_4426949_4436495	chr4	-	4425314	4426890	4426949	4436495	0.000877597	0.00232411	0.0492828
GUF1	chr4_+_44696530_44697631_44697751_44699423	chr4	+	44696530	44697631	44697751	44699423	0.0131836	0.0260474	0.0547352
SLAIN2	chr4_+_48385801_48396592_48396670_48422140	chr4	+	48385801	48396592	48396670	48422140	0.0122297	0.0243743	0.123964
FRYL	chr4_-_48550810_48551489_48551640_48552607	chr4	-	48550810	48551489	48551640	48552607	2.70333e-05	0.000101572	0.212219
FRYL	chr4_-_48598017_48600845_48600890_48604035	chr4	-	48598017	48600845	48600890	48604035	6.80591e-05	0.000233486	0.377897
DCUN1D4	chr4_+_52729673_52729835_52729875_52740435	chr4	+	52729673	52729835	52729875	52740435	1.84872e-11	2.31345e-10	0.087609
SCFD2	chr4_-_54011749_54139992_54140168_54179801	chr4	-	54011749	54139992	54140168	54179801	8.04756e-08	5.1862e-07	0.0733333
FIP1L1	chr4_+_54244090_54245239_54245284_54245390	chr4	+	54244090	54245239	54245284	54245390	0.00932091	0.0191548	0.0930056
FIP1L1	chr4_+_54245431_54248444_54248502_54249938	chr4	+	54245431	54248444	54248502	54249938	0.000344563	0.0010046	0.0093375
FIP1L1	chr4_+_54266006_54280781_54280889_54292037	chr4	+	54266006	54280781	54280889	54292037	2.37497e-11	2.92012e-10	0.228478
FIP1L1	chr4_+_54294350_54306748_54306775_54308818	chr4	+	54294350	54306748	54306775	54308818	6.12241e-05	0.000212386	0.163038
CCDC34	chr11_-_27363097_27371878_27371986_27378948	chr11	-	27363097	27371878	27371986	27378948	0.00070635	0.00191394	0.0390961
TMEM165	chr4_+_56278006_56282208_56282324_56283237	chr4	+	56278006	56282208	56282324	56283237	0.0203937	0.0383593	-0.0354009
CLOCK	chr4_-_56355632_56376078_56376232_56412947	chr4	-	56355632	56376078	56376232	56412947	0.00036325	0.00105344	0.112836
EXOC1	chr4_+_56750094_56755053_56755098_56756387	chr4	+	56750094	56755053	56755098	56756387	0.0134008	0.0264291	0.226877
PPAT	chr4_-_57265566_57266949_57267077_57267494	chr4	-	57265566	57266949	57267077	57267494	0.000443187	0.00125895	0.0161177
LGR4	chr11_-_27400315_27401817_27401886_27402185	chr11	-	27400315	27401817	27401886	27402185	1.83795e-10	1.94696e-09	0.0320661
SRP72	chr4_+_57340557_57342836_57342868_57344543	chr4	+	57340557	57342836	57342868	57344543	5.62279e-06	2.45956e-05	0.030614
NOA1	chr4_-_57830692_57832785_57832902_57834548	chr4	-	57830692	57832785	57832902	57834548	0.00387109	0.0087657	0.0137643
UBA6	chr4_-_68504842_68506868_68506946_68510414	chr4	-	68504842	68506868	68506946	68510414	8.67933e-09	6.76799e-08	0.0730706
KIAA0232	chr4_+_6865910_6867918_6867990_6873299	chr4	+	6865910	6867918	6867990	6873299	0.0389161	0.0677897	0.181215
YTHDC1	chr4_-_69184580_69185840_69185923_69188465	chr4	-	69184580	69185840	69185923	69188465	7.69908e-10	7.30832e-09	0.0392481
GRSF1	chr4_-_71691148_71691840_71691962_71693567	chr4	-	71691148	71691840	71691962	71693567	4.97062e-07	2.71952e-06	0.0106313
DVL1	chr1_-_1277536_1277742_1277864_1278067	chr1	-	1277536	1277742	1277864	1278067	6.28205e-07	3.36461e-06	0.0333964
G3BP2	chr4_-_76573925_76579166_76579265_76580248	chr4	-	76573925	76579166	76579265	76580248	0.00032648	0.000957301	0.0395031
KIF18A	chr11_-_28110268_28112163_28112274_28112954	chr11	-	28110268	28112163	28112274	28112954	4.73558e-11	5.53734e-10	0.120993
SDAD1	chr4_-_76886975_76888429_76888487_76890447	chr4	-	76886975	76888429	76888487	76890447	2.83187e-18	8.78074e-17	0.121879
SDAD1	chr4_-_76894544_76895228_76895286_76896895	chr4	-	76894544	76895228	76895286	76896895	2.15957e-14	4.15215e-13	0.126352
2018-09-11	chr4_+_77871083_77916933_77917091_77917576	chr4	+	77871083	77916933	77917091	77917576	0.0226326	0.0420401	-0.0743677
METTL15	chr11_+_28318478_28349641_28349712_28351941	chr11	+	28318478	28349641	28349712	28351941	7.8243e-05	0.000264602	0.159521
HNRNPDL	chr4_-_83346036_83346715_83346820_83347188	chr4	-	83346036	83346715	83346820	83347188	7.62621e-06	3.2428e-05	-0.0427036
HNRNPDL	chr4_-_83347282_83347615_83347786_83348341	chr4	-	83347282	83347615	83347786	83348341	1.66903e-14	3.25661e-13	0.0159019
ENOPH1	chr4_+_83369174_83372195_83372398_83375873	chr4	+	83369174	83372195	83372398	83375873	1.29442e-09	1.18108e-08	0.134554
SEC31A	chr4_-_83788469_83791477_83791577_83793095	chr4	-	83788469	83791477	83791577	83793095	0.000854343	0.00226897	0.00841838
SEC31A	chr4_-_83795904_83796879_83796975_83799881	chr4	-	83795904	83796879	83796975	83799881	7.16584e-10	6.84406e-09	0.0165757
COPS4	chr4_+_83984399_83986212_83986308_83987589	chr4	+	83984399	83986212	83986308	83987589	0.00313874	0.00726841	0.0282003
ABRAXAS1	chr4_-_84403397_84405144_84405319_84406137	chr4	-	84403397	84405144	84405319	84406137	0.00908441	0.0187234	-0.210207
WDFY3	chr4_-_85645747_85648013_85648064_85654533	chr4	-	85645747	85648013	85648064	85654533	0.000173164	0.000541359	0.312189
NAP1L4	chr11_-_2973039_2975530_2975640_2975755	chr11	-	2973039	2975530	2975640	2975755	0.00248707	0.00590452	-0.0164604
GAK	chr4_-_861220_862326_862473_864497	chr4	-	861220	862326	862473	864497	0.0177668	0.0339376	0.0267173
NUDT9	chr4_+_88363067_88370293_88370405_88372739	chr4	+	88363067	88370293	88370405	88372739	0.000887953	0.0023488	0.0275461
HERC5	chr4_+_89390411_89391764_89391824_89393558	chr4	+	89390411	89391764	89391824	89393558	2.86016e-06	1.33279e-05	0.0992061
SMARCAD1	chr4_+_95128886_95128991_95129221_95129495	chr4	+	95128886	95128991	95129221	95129495	2.4555e-08	1.7546e-07	-0.106745
SMARCAD1	chr4_+_95129735_95134185_95134303_95147268	chr4	+	95129735	95134185	95134303	95147268	6.17074e-06	2.67632e-05	-0.126914
SMARCAD1	chr4_+_95201931_95202622_95202741_95204270	chr4	+	95201931	95202622	95202741	95204270	7.89191e-10	7.47671e-09	0.0591258
[truncated: 899 more rows]

## Sheet: A5SS
Gene	AS_event_ID	chromosome	strand	common_3_SS_coor	A5SS_coordinates	pvalue	qvalue	deltaPSI_NC-siX
[truncated: 1,580 more rows]

[truncated: 3 more sheets: A3SS, MXE, composite_events]
