# Supplementary material for: XAB2 depletion induces intron retention in POLR2A to impair global transcription and promote cellular senescence
Source: Nucleic Acids Res. 2019 Jun 19;47(15):8239–54. doi: 10.1093/nar/gkz532 (PMC6735682; doi:10.1093/nar/gkz532)
Supplement: gkz532_Supplemental_Files [file gkz532_supplemental_files.zip › TableS7.xlsx]

## Sheet: siXAB2vssiNC
Table S7 Proteomic analysis showing differential expression of proteins (>1.2-fold, P<0.05) after XAB2 knockdown
Gene name	siXAB2/siNC Ratio	Regulated Type	siXAB2/siNC P value
MRFAP1	2.592	Up	5.9124e-05
RBX1	2.414	Up	0.00067663
PLK1	2.089	Up	4.55525e-13
PRELID3B	1.983	Up	0.0183779
CCNA2	1.949	Up	0.035664
BICD2	1.906	Up	0.000104445
TPM4	1.852	Up	1e-32
MORF4L1	1.849	Up	0.00179807
GANAB	1.848	Up	1e-32
NUDCD3	1.829	Up	0.000158022
SETD7	1.779	Up	2.6038e-08
CUX1	1.718	Up	2.1459e-05
TPX2	1.69	Up	1e-32
AURKB	1.665	Up	0.024857
SRSF4	1.654	Up	0.033642
OGFR	1.651	Up	0.00053575
ADAM15	1.612	Up	0.00037833
TOMM20	1.602	Up	0.0002199
MORF4L2	1.571	Up	1.52103e-05
TMEM33	1.547	Up	0.00152174
C9orf78	1.545	Up	0.00033576
HMGCS1	1.529	Up	4.44089e-15
NES	1.525	Up	1e-32
SLC39A14	1.525	Up	5.8657e-05
INCENP	1.525	Up	0.0107962
CASP7	1.513	Up	0.0030005
CDCA8	1.506	Up	0.00034213
NOLC1	1.504	Up	1.11022e-16
UBE2S	1.504	Up	0.000140324
ACTL8	1.501	Up	1e-32
H3F3A	1.5	Up	0.007116
CCNB1	1.491	Up	4.0349e-07
MAD2L1	1.491	Up	0.0157355
HSDL2	1.486	Up	2.6654e-09
CSTF2T	1.483	Up	0.0033374
RCHY1	1.481	Up	0.0053992
MARCKS	1.467	Up	1e-32
UBE2C	1.464	Up	1.1267e-06
G3BP2	1.461	Up	7.0665e-10
HNRNPDL	1.455	Up	6.99441e-15
KPNA2	1.453	Up	1e-32
PHF5A	1.449	Up	2.3628e-10
UNG	1.44	Up	0.041438
ME1	1.44	Up	8.93163e-12
SUMO2	1.431	Up	1.4411e-07
SMNDC1	1.417	Up	6.17217e-12
TK1	1.415	Up	2.4323e-06
CYCS	1.415	Up	6.55032e-15
RPIA	1.406	Up	1.71877e-05
ZNF281	1.403	Up	0.000199796
CT45A10	1.394	Up	3.8206e-05
TSR2	1.394	Up	0.0085445
UBP1	1.394	Up	0.037259
KBTBD6	1.391	Up	0.0011386
CENPF	1.388	Up	1.3942e-09
MAMDC2	1.386	Up	0.0058819
TOMM22	1.386	Up	5.618e-05
ERO1A	1.384	Up	2.73748e-12
THRAP3	1.383	Up	1e-32
TCOF1	1.38	Up	1e-32
CTTN	1.375	Up	1e-32
ALYREF	1.374	Up	2.09721e-13
AKAP8L	1.373	Up	0.00016184
POU2F1	1.37	Up	0.0110406
GYS1	1.367	Up	6.9843e-07
PURB	1.367	Up	9.3796e-07
TMEM11	1.366	Up	0.00102325
ZNF622	1.353	Up	5.7452e-05
TUBB8	1.35	Up	1e-32
LPP	1.35	Up	1.11022e-16
WBP11	1.35	Up	1e-32
YTHDF2	1.35	Up	8.0851e-05
YY1	1.345	Up	1.7894e-09
PPP1R9B	1.345	Up	0.00054331
MECP2	1.342	Up	8.4575e-05
REEP5	1.342	Up	4.4593e-05
USP39	1.342	Up	2.36478e-14
RCN2	1.335	Up	4.70268e-12
RBM39	1.334	Up	1.9329e-11
SRSF7	1.331	Up	1e-32
KIF1C	1.329	Up	0.0152198
ERLIN1	1.328	Up	5.798e-07
H2AFX	1.328	Up	0.00108066
GNA11	1.326	Up	1.79512e-05
TXNDC12	1.324	Up	0.00063778
IGF1R	1.323	Up	0.00164343
CD63	1.323	Up	5.8124e-05
ERH	1.323	Up	1e-32
ID3	1.323	Up	0.028601
HNRNPA0	1.323	Up	2.7454e-08
PRPF38B	1.323	Up	6.0506e-05
COX17	1.321	Up	0.0073018
COA7	1.321	Up	0.00074102
RPL37	1.32	Up	2.2676e-08
LARP1	1.319	Up	1e-32
PFKFB3	1.317	Up	0.048623
ELL	1.316	Up	0.00182454
CHKA	1.313	Up	0.0112764
FDFT1	1.313	Up	1.2457e-07
MBNL1	1.312	Up	0.013742
LUC7L2	1.312	Up	1.11022e-15
YWHAG	1.308	Up	1e-32
RAD23A	1.305	Up	8.8707e-07
RPL15	1.305	Up	1.9826e-08
GLS2	1.305	Up	0.032921
ZNF384	1.3	Up	5.1527e-07
NFIC	1.297	Up	0.0066845
RAC1	1.297	Up	7.43849e-15
PRPF39	1.297	Up	0.0184414
TMED9	1.295	Up	4.5895e-07
SON	1.292	Up	1e-32
KDM2A	1.292	Up	0.033162
PTRH2	1.292	Up	1.7856e-07
MPZL1	1.289	Up	0.048541
AHSA1	1.289	Up	8.0823e-11
DNAJA1	1.289	Up	1e-32
HNRNPL	1.287	Up	1e-32
GALNT2	1.287	Up	8.3419e-09
HNRNPM	1.284	Up	1e-32
PRPF4B	1.284	Up	1.99124e-05
TAF15	1.284	Up	5.0947e-11
CCDC124	1.281	Up	1.328e-10
NOB1	1.281	Up	1.5293e-08
IRS2	1.281	Up	0.00029941
PPT1	1.279	Up	0.0140802
SLC4A1AP	1.279	Up	4.1899e-06
CDKN2A	1.276	Up	0.00081852
CCDC12	1.276	Up	6.9957e-07
ATP1B3	1.274	Up	2.1494e-08
PRDX4	1.274	Up	5.9841e-14
SF3B4	1.272	Up	0.0120848
SURF6	1.268	Up	7.2566e-08
ATP6AP2	1.268	Up	0.000120001
CNBP	1.268	Up	0.000119929
POLDIP3	1.268	Up	3.3446e-08
NUDC	1.267	Up	1e-32
DNAJA2	1.266	Up	1e-32
ANXA1	1.266	Up	1e-32
TPM2	1.264	Up	0.00104188
SRSF3	1.264	Up	2.6582e-11
PTMA	1.262	Up	0.007079
GPX4	1.261	Up	0.0020429
SLC7A1	1.259	Up	0.041797
SSRP1	1.259	Up	1e-32
MTPAP	1.259	Up	2.8623e-11
CSNK2A2	1.258	Up	5.15044e-12
LPCAT1	1.258	Up	0.0018569
ST13	1.257	Up	1.11022e-16
PODXL	1.256	Up	3.2906e-06
HMGA1	1.254	Up	0.00045882
COMMD4	1.253	Up	0.0046562
SART1	1.252	Up	3.33067e-16
MAGOH	1.252	Up	1.0728e-07
USMG5	1.252	Up	1.8232e-06
FHL2	1.251	Up	1e-32
SCO1	1.249	Up	3.7368e-05
SNUPN	1.249	Up	0.0066809
RPL24	1.249	Up	1.0165e-11
SNU13	1.247	Up	1.6164e-07
ELAVL1	1.247	Up	2.05391e-14
SHCBP1	1.247	Up	2.778e-08
ZNF207	1.244	Up	0.00061541
FOXK1	1.244	Up	1.90558e-05
ZC3H4	1.244	Up	1.7436e-07
LETM1	1.243	Up	3.33067e-16
AUP1	1.243	Up	2.3766e-05
GMPS	1.242	Up	1e-32
SRSF2	1.242	Up	1.4255e-06
VGLL4	1.242	Up	0.047739
PCBP2	1.242	Up	8.3311e-07
SF1	1.242	Up	2.1191e-05
PLVAP	1.242	Up	0.00041807
RABGGTB	1.239	Up	0.0070197
CCDC6	1.239	Up	1e-32
SZRD1	1.239	Up	0.00048362
CPSF7	1.239	Up	5.55112e-16
RBM3	1.237	Up	7.984e-05
PLP2	1.237	Up	0.00073698
KARS	1.237	Up	1e-32
DGCR14	1.237	Up	4.3853e-07
MRGBP	1.237	Up	0.021255
SUPT16H	1.237	Up	1e-32
USP3	1.237	Up	2.1247e-06
CALR	1.234	Up	1e-32
SHTN1	1.232	Up	1.0485e-07
ITGB1	1.232	Up	1e-32
HNRNPA1	1.232	Up	2.3397e-11
CELF1	1.23	Up	2.7811e-09
SARNP	1.229	Up	6.66134e-15
IRF2BP1	1.229	Up	4.2165e-06
NACC1	1.229	Up	0.00044301
COQ7	1.229	Up	0.037242
RNF114	1.229	Up	9.5087e-07
HSP90AA1	1.227	Up	1e-32
KHDRBS1	1.227	Up	8.25821e-11
MDC1	1.227	Up	1.4427e-10
NUDT9	1.227	Up	0.000195456
RPLP1	1.224	Up	2.0366e-05
PTBP1	1.224	Up	2.2042e-06
NCBP2	1.224	Up	0.00114008
HSPD1	1.222	Up	1e-32
SF3A2	1.222	Up	2.6851e-06
BYSL	1.22	Up	1.2425e-10
UNC45A	1.219	Up	1.44329e-15
LAMP1	1.218	Up	0.000139409
BCLAF1	1.218	Up	1.1294e-10
BTF3	1.217	Up	2.818e-10
PPP2R2A	1.217	Up	6.5781e-07
CSNK2A1	1.217	Up	1.58829e-12
P3H2	1.217	Up	0.000162691
PELO	1.217	Up	0.000116411
QSOX2	1.214	Up	8.1611e-05
TRMT11	1.214	Up	0.0150203
TOP1	1.213	Up	1e-32
RNPS1	1.213	Up	6.206e-05
CHMP1B	1.213	Up	0.00030312
RIOK2	1.213	Up	5.7653e-05
U2AF2	1.212	Up	1.1509e-08
TBC1D9B	1.212	Up	0.0046183
SNRPC	1.21	Up	3.6289e-06
PPIB	1.21	Up	1.11022e-16
GATAD2A	1.21	Up	3.6253e-05
ZFP91	1.21	Up	0.031024
GNL3L	1.208	Up	0.00064285
MTPN	1.207	Up	0.000161336
CSNK2B	1.207	Up	3.0237e-10
SRRM2	1.207	Up	7.77156e-15
MAPK1	1.206	Up	2.2472e-05
TUBB3	1.206	Up	0.0048999
ZMAT2	1.206	Up	0.03876
RBM42	1.206	Up	0.0032967
PTPN11	1.204	Up	1.33227e-14
SRFBP1	1.204	Up	0.037163
ITGB6	1.203	Up	0.0125959
UQCC3	1.203	Up	0.00172397
PEG10	1.203	Up	0.00024348
NR3C1	1.202	Up	0.00073908
CXADR	1.202	Up	4.9982e-10
RPL34	1.201	Up	9.7883e-11
RPL36A	1.201	Up	2.872e-09
RPUSD2	1.201	Up	0.0076371
FNBP1	1.201	Up	0.00093721
CDYL	1.201	Up	0.0034369
TNPO2	0.833	Down	0.0123221
ANKRD28	0.833	Down	0.00049966
PPM1B	0.833	Down	0.0148963
ALPP	0.833	Down	1.371e-07
CAMK2D	0.833	Down	0.0118003
PTPRK	0.833	Down	0.046877
NUP43	0.833	Down	2.5149e-06
POLR3B	0.833	Down	8.0759e-05
PIH1D1	0.833	Down	0.00107755
NCOR2	0.833	Down	3.7756e-08
IVNS1ABP	0.833	Down	0.034995
HGS	0.832	Down	2.4835e-08
TRIM21	0.832	Down	1.3845e-06
PIK3C3	0.832	Down	2.4169e-05
NEK9	0.832	Down	1.74494e-05
STX6	0.831	Down	0.00145741
UFL1	0.831	Down	6.772e-09
RFC1	0.831	Down	3.5327e-11
DDB1	0.831	Down	1e-32
NIPBL	0.831	Down	3.5523e-06
NDRG1	0.831	Down	2.3003e-05
CHCHD2	0.831	Down	1.80751e-05
NUBP1	0.83	Down	0.027462
CORO7	0.83	Down	0.0017963
ZMYM4	0.83	Down	0.000118514
THEM6	0.83	Down	1.78464e-05
WRNIP1	0.83	Down	2.9325e-07
HIP1	0.829	Down	0.00052174
NECAP1	0.829	Down	4.3325e-06
BOD1L1	0.829	Down	1.2363e-06
CISD1	0.829	Down	1.6957e-08
CNOT1	0.828	Down	1e-32
MELTF	0.828	Down	0.04396
ACP2	0.828	Down	0.00026082
SERPINB1	0.828	Down	1e-32
NUP153	0.828	Down	1e-32
SCYL2	0.828	Down	0.00322
HAUS6	0.828	Down	3.7296e-06
ARHGAP12	0.828	Down	0.03472
RBMXL1	0.828	Down	2.0177e-05
USP47	0.828	Down	2.9874e-08
EVL	0.828	Down	5.2996e-07
VPRBP	0.828	Down	0.00127893
ZNF609	0.827	Down	0.00058257
RANBP2	0.827	Down	1e-32
AAK1	0.827	Down	0.000116138
CEP55	0.827	Down	2.4287e-05
THEM4	0.827	Down	0.02322
FN3KRP	0.827	Down	7.5504e-05
BIN1	0.826	Down	1.0782e-09
HLA-A	0.826	Down	0.021164
RFC3	0.826	Down	0.00024398
PPM1F	0.826	Down	0.00023801
GFER	0.826	Down	0.00199834
ACOX1	0.826	Down	1.5056e-08
TWF2	0.826	Down	6.9292e-08
TOP3B	0.825	Down	4.1733e-05
KIAA0196	0.825	Down	3.11751e-13
CTSA	0.824	Down	0.00105538
EPS15	0.824	Down	1.8428e-06
ISCA2	0.824	Down	0.0041835
RNASEH2C	0.824	Down	0.047716
ACSF2	0.824	Down	1.6142e-08
MLST8	0.824	Down	0.0043161
CDC23	0.824	Down	0.00021645
GIT1	0.824	Down	0.00140425
STXBP3	0.823	Down	0.000140414
TFRC	0.823	Down	1e-32
TOP2A	0.823	Down	1e-32
QPRT	0.823	Down	4.4354e-05
GLYR1	0.823	Down	1.1851e-08
ANXA8L1	0.823	Down	0.028983
TSEN15	0.823	Down	0.0055607
ISY1	0.823	Down	0.026762
UACA	0.822	Down	0.0050168
TTK	0.821	Down	0.00039854
FAM50A	0.821	Down	1.21236e-13
ARMC8	0.821	Down	0.039256
RNF25	0.821	Down	0.025421
PARP12	0.821	Down	0.00100327
ECHDC1	0.821	Down	1.3035e-10
ATP6V1H	0.821	Down	3.5256e-05
ANAPC7	0.821	Down	0.00082326
TBC1D24	0.821	Down	0.00197602
TNS3	0.82	Down	0.0029565
ASUN	0.82	Down	5.4916e-08
ZMYM2	0.82	Down	0.028945
DPM1	0.819	Down	2.0316e-05
FLNB	0.819	Down	1e-32
JUNB	0.819	Down	0.00035742
GCLC	0.819	Down	3.6593e-06
STX4	0.819	Down	8.0829e-08
STX5	0.819	Down	0.0167045
NMI	0.819	Down	0.0058818
ITPR3	0.819	Down	3.71003e-12
VPS25	0.819	Down	0.00114008
RCOR1	0.819	Down	4.5962e-06
IKBKG	0.819	Down	3.5339e-06
TRAFD1	0.818	Down	0.000163656
UTRN	0.818	Down	7.8347e-11
PRKCZ	0.818	Down	0.0027801
TRMT1L	0.818	Down	5.6078e-05
ABCB6	0.818	Down	0.033302
LRWD1	0.818	Down	3.5743e-05
ARFGEF1	0.818	Down	0.00114304
PPIL3	0.817	Down	0.00076352
SAMHD1	0.817	Down	2.0092e-06
HERC2	0.816	Down	0.0033162
MOSPD2	0.816	Down	0.00166139
MIS12	0.816	Down	0.00174059
DPP8	0.815	Down	0.043323
UBA3	0.815	Down	3.7868e-05
CPS1	0.814	Down	1e-32
KIF5B	0.814	Down	1e-32
PITPNA	0.814	Down	0.022418
HSF1	0.814	Down	0.00071654
NUP160	0.814	Down	1.8384e-06
TRIP4	0.814	Down	5.627e-05
TAF9	0.814	Down	0.00072103
TYSND1	0.814	Down	0.00094128
TRAF4	0.814	Down	0.0044354
LIN7C	0.814	Down	2.3822e-05
DAXX	0.814	Down	0.034999
AMDHD2	0.814	Down	0.0176792
DDX3X	0.813	Down	1e-32
NDC80	0.813	Down	0.00012196
UBR5	0.813	Down	1e-32
BRD2	0.813	Down	0.022959
NCAPD3	0.813	Down	0.00013697
TFB1M	0.813	Down	0.000116309
WDR55	0.813	Down	0.000115906
TCAF1	0.813	Down	0.0098434
AGRN	0.811	Down	0.0050996
SNAPIN	0.811	Down	4.2144e-05
CRABP2	0.811	Down	1.2072e-07
GSK3A	0.811	Down	0.0043449
KIAA1033	0.811	Down	3.0356e-06
NUF2	0.811	Down	0.000156632
HELLS	0.811	Down	0.046239
NCKIPSD	0.811	Down	0.00025633
ATP2B1	0.81	Down	5.59552e-14
SMG7	0.81	Down	1.5548e-06
KATNB1	0.81	Down	0.00137838
GRHPR	0.81	Down	4.1202e-06
NDRG3	0.81	Down	7.9224e-05
PRPSAP2	0.808	Down	0.00173945
PRKACB	0.808	Down	0.0102389
PDE4D	0.808	Down	0.039419
ZFAND6	0.808	Down	0.049376
CHAC2	0.808	Down	0.0012791
NUBP2	0.808	Down	0.00124331
NFKB2	0.807	Down	1.93527e-05
DDAH2	0.806	Down	0.00124267
BLOC1S1	0.806	Down	0.0148152
GAMT	0.806	Down	4.0325e-07
SYNE2	0.806	Down	5.8502e-09
XRCC1	0.805	Down	1.0086e-07
ATP11A	0.805	Down	0.02134
OCRL	0.805	Down	1.58907e-05
NUP54	0.805	Down	1.5583e-07
XRN1	0.805	Down	1.2132e-09
IGF2BP3	0.804	Down	2.0407e-11
G6PD	0.803	Down	1e-32
AGFG1	0.803	Down	0.005476
RAB5B	0.803	Down	0.000558
ADPRHL2	0.803	Down	0.0048155
APPL1	0.803	Down	6.4761e-10
PIK3C2A	0.801	Down	0.00091569
MON2	0.801	Down	4.4686e-08
DDX55	0.801	Down	0.00098088
SLC38A2	0.801	Down	0.00111567
HEBP1	0.801	Down	5.4903e-08
FTSJ1	0.801	Down	0.0083362
CEP131	0.801	Down	2.2244e-07
NF1	0.8	Down	0.045255
STRIP1	0.8	Down	5.73e-05
MADD	0.799	Down	0.0184591
FAHD2A	0.799	Down	7.4532e-07
RBBP9	0.798	Down	3.0775e-07
POLR2A	0.798	Down	1.45439e-14
WDR26	0.798	Down	0.00027718
CDC42BPB	0.798	Down	0.000199799
PREPL	0.797	Down	1.65758e-05
LACTB2	0.797	Down	1e-32
NCEH1	0.797	Down	1.8404e-05
CMAS	0.797	Down	0.00058082
POMP	0.797	Down	2.4266e-05
PKN1	0.796	Down	0.019436
HMGCL	0.795	Down	0.0037354
RABEP1	0.795	Down	0.00190481
UBA5	0.795	Down	9.1977e-08
PLOD2	0.794	Down	5.3198e-07
SMAD3	0.794	Down	0.048465
SNX1	0.794	Down	2.43294e-12
URM1	0.794	Down	0.0193648
PAM16	0.794	Down	4.2828e-05
PEX3	0.793	Down	0.033724
EZH2	0.793	Down	0.0195006
NAPG	0.793	Down	0.00020372
TNRC6B	0.793	Down	0.0041557
ATP6V0A2	0.793	Down	0.00152474
STRN	0.791	Down	7.58615e-13
IDH2	0.791	Down	6.6926e-09
ROCK1	0.791	Down	3.4896e-09
ZFYVE16	0.791	Down	0.000120884
RHOF	0.791	Down	0.0049602
OARD1	0.791	Down	4.0798e-05
SLC9A3R1	0.79	Down	1.11022e-16
PC	0.789	Down	1e-32
PRKCI	0.789	Down	0.000115342
IFI35	0.789	Down	0.022243
TOP3A	0.789	Down	0.0005799
COL12A1	0.789	Down	0.00128209
TANC1	0.789	Down	1.84911e-05
ANKFY1	0.789	Down	5.1768e-10
PIN4	0.789	Down	0.00132197
KRI1	0.788	Down	2.3637e-06
NEK7	0.788	Down	8.0649e-05
SPAST	0.788	Down	3.8638e-05
MYO6	0.788	Down	3.8347e-07
TOM1	0.787	Down	0.043504
STAM	0.787	Down	3.9192e-09
DFNA5	0.786	Down	9.6317e-05
ARFIP1	0.786	Down	0.00042189
GRIPAP1	0.786	Down	1.5202e-06
SLC43A3	0.786	Down	0.024442
DNAJC1	0.786	Down	0.029742
ANKZF1	0.786	Down	0.00047962
CGGBP1	0.786	Down	0.00034391
MACF1	0.786	Down	1e-32
HS1BP3	0.785	Down	0.00160049
FAM114A1	0.785	Down	0.0035758
NUB1	0.785	Down	0.0087797
SNX5	0.785	Down	9.50184e-12
GALK1	0.784	Down	0.0015619
H1F0	0.783	Down	5.8587e-08
ARF4	0.783	Down	3.8422e-08
HK1	0.783	Down	0.00076008
VRK2	0.783	Down	0.00025587
NMRAL1	0.783	Down	1.83761e-05
PRMT7	0.783	Down	0.0062419
NPC1	0.782	Down	0.00046338
ANKHD1	0.782	Down	8.9927e-08
MRI1	0.782	Down	0.0079974
DBNL	0.782	Down	6.221e-07
OGT	0.78	Down	1.6616e-11
EML2	0.78	Down	1.58e-08
IMPA1	0.78	Down	5.852e-07
IL6ST	0.78	Down	0.00120028
PSRC1	0.78	Down	0.00115744
OTUD6B	0.78	Down	0.0169585
OPTN	0.78	Down	0.035996
REEP6	0.78	Down	0.0051383
HSPB11	0.78	Down	0.00122234
HIP1R	0.778	Down	2.7438e-06
NTHL1	0.778	Down	1.9642e-06
SELENBP1	0.778	Down	5.08482e-14
DIP2B	0.778	Down	5.07905e-12
C11orf98	0.777	Down	0.00048345
NCAPH2	0.777	Down	0.00075802
VPS36	0.777	Down	7.8615e-07
QRSL1	0.777	Down	0.00058042
PTPN23	0.777	Down	1.9027e-08
GIPC1	0.775	Down	1.8353e-06
PDCD4	0.775	Down	1e-32
RNF213	0.775	Down	1e-32
HOOK3	0.775	Down	4.2168e-05
GOLGA5	0.775	Down	0.0131631
NSUN5	0.775	Down	7.7604e-08
SH3GL2	0.775	Down	0.0121196
C11orf68	0.775	Down	0.0091017
RAD18	0.775	Down	2.6986e-07
ADD3	0.775	Down	0.000175973
ORC1	0.774	Down	0.01612
MAVS	0.774	Down	0.0051827
TRIM47	0.774	Down	1.6978e-08
HEATR5B	0.774	Down	0.00047978
ANKRD17	0.772	Down	9.14635e-12
FCHO2	0.772	Down	2.3244e-07
RALGAPB	0.772	Down	0.00078154
TCP11L1	0.772	Down	7.4402e-07
CYB5R1	0.772	Down	0.022436
MCAM	0.771	Down	1.2716e-08
COMMD3	0.771	Down	2.4422e-05
INPPL1	0.769	Down	4.4017e-10
ALDH1A3	0.768	Down	5.6779e-11
CSRP2	0.768	Down	0.00053981
SUN1	0.767	Down	0.00022414
CASP3	0.767	Down	0.0182197
STK3	0.767	Down	0.00012047
DHX30	0.767	Down	1e-32
RABGGTA	0.767	Down	5.7076e-09
OSBPL3	0.766	Down	0.046559
IRAK4	0.765	Down	0.0024176
ACSL1	0.764	Down	9.2437e-10
BORCS7	0.764	Down	0.0059988
PPM1H	0.764	Down	0.02358
ZNF512	0.763	Down	0.00035936
ARHGEF12	0.763	Down	0.00024453
YPEL5	0.762	Down	0.043756
RIF1	0.762	Down	1e-32
GLRX	0.761	Down	3.4615e-06
CKAP5	0.761	Down	1e-32
CMC1	0.761	Down	0.008419
USP48	0.761	Down	4.078e-05
ARFGAP1	0.761	Down	6.6673e-08
SLC26A6	0.761	Down	0.022975
PIP4K2A	0.76	Down	0.00052352
SLFN5	0.76	Down	0.0111629
TBC1D15	0.76	Down	1.0138e-08
RFC2	0.759	Down	6.6722e-09
TST	0.759	Down	5.9457e-08
LZTS2	0.759	Down	0.0046169
SH3GLB2	0.759	Down	1.99781e-05
CDK9	0.758	Down	1.2373e-08
HAGH	0.758	Down	1.90635e-05
ARFGAP2	0.758	Down	0.00023861
PPP1R13L	0.758	Down	1.8097e-07
FASN	0.757	Down	1e-32
DAB2	0.757	Down	7.8048e-09
FAM91A1	0.757	Down	1.8485e-06
TRIM3	0.756	Down	0.023361
CERS2	0.756	Down	0.0014808
STAT5B	0.755	Down	0.00100078
CTNNB1	0.754	Down	0.0025633
DOCK9	0.754	Down	0.0023615
ARFGEF2	0.754	Down	5.6921e-05
ARFIP2	0.753	Down	1.627e-05
FLYWCH2	0.753	Down	7.7804e-05
AKAP9	0.753	Down	2.5921e-08
TANC2	0.753	Down	0.0015394
BIRC6	0.753	Down	2.6942e-09
COL4A3BP	0.753	Down	7.8662e-05
OGDH	0.752	Down	1e-32
DVL2	0.751	Down	0.00073887
SLC1A3	0.751	Down	0.00120274
PRKCD	0.751	Down	1.6846e-09
CASKIN2	0.751	Down	6.1484e-05
LOXL2	0.751	Down	0.0105571
BAX	0.75	Down	2.0926e-07
EIF4A2	0.75	Down	2.3172e-05
TIGAR	0.75	Down	1.0889e-07
CNOT2	0.75	Down	0.0050791
VAMP3	0.748	Down	0.00026421
DCAF8	0.748	Down	0.00024395
PPFIBP1	0.748	Down	0.0030579
SLC25A4	0.747	Down	0.00021818
GIT2	0.747	Down	0.0111827
GNAI1	0.745	Down	0.028778
IRF3	0.745	Down	0.00068053
ATAD2	0.745	Down	9.9504e-05
SMARCD2	0.745	Down	1.1725e-08
CD70	0.743	Down	0.0048959
EPS8L2	0.743	Down	6.6087e-08
MYCBP2	0.742	Down	0.00061934
CRIP2	0.742	Down	0.00011768
AIF1L	0.742	Down	2.16493e-14
MPI	0.741	Down	1.2445e-07
SPDL1	0.741	Down	0.00171714
SLC43A1	0.739	Down	0.00072098
ZNF346	0.739	Down	0.03392
RAD51AP1	0.737	Down	9.5453e-05
FBXL18	0.737	Down	0.0067039
ZNF638	0.736	Down	4.89464e-12
VPS33B	0.736	Down	3.9406e-10
DENND4C	0.733	Down	1.50528e-05
PRKRA	0.732	Down	0.0087021
KCTD3	0.73	Down	5.5438e-05
UBXN4	0.728	Down	0.000104017
C12orf57	0.727	Down	3.0889e-06
WDR11	0.727	Down	7.4412e-09
SNX9	0.727	Down	2.5722e-08
JAK1	0.724	Down	4.4482e-09
PTPN6	0.724	Down	0.0058167
RIPK1	0.724	Down	5.5037e-09
ANKRD52	0.724	Down	0.021336
USP19	0.722	Down	3.3857e-08
CBX2	0.722	Down	0.00108177
MPLKIP	0.722	Down	0.0053966
LDLRAP1	0.721	Down	0.00021657
SAXO1	0.721	Down	0.00021662
PICALM	0.719	Down	1.66978e-05
CPNE8	0.718	Down	4.0918e-07
TPMT	0.715	Down	0.0033036
STK4	0.715	Down	0.00053696
CSNK1E	0.712	Down	0.00107624
DST	0.712	Down	3.8068e-07
ECT2	0.712	Down	0.034796
PTGES	0.709	Down	1.92873e-05
PKN2	0.709	Down	1e-32
ANKMY2	0.706	Down	0.000120924
RAB18	0.705	Down	5.4974e-09
NAA40	0.703	Down	0.00076087
NEU1	0.703	Down	9.9862e-07
TMEM165	0.702	Down	0.000100926
SNTB2	0.701	Down	5.6779e-07
RRM2	0.7	Down	7.775e-07
BCL9L	0.7	Down	0.00044452
STEAP4	0.697	Down	0.007015
WDFY1	0.697	Down	2.753e-09
NIT1	0.696	Down	0.0122006
ARFGAP3	0.696	Down	3.3622e-10
NR2C2AP	0.695	Down	0.032678
CHCHD10	0.695	Down	0.033103
NAT6	0.695	Down	0.014142
MYO1E	0.694	Down	1e-32
FAM160B1	0.694	Down	0.000137611
RFC4	0.691	Down	1.44329e-15
PBXIP1	0.691	Down	0.00026462
TACC1	0.69	Down	0.0114209
TMSB4X	0.69	Down	7.3313e-10
PTBP2	0.69	Down	0.00051526
MPG	0.687	Down	1.1269e-06
LACTB	0.685	Down	0.0023636
DLG1	0.685	Down	1.4937e-08
ITGA5	0.684	Down	0.00074036
MVP	0.683	Down	1e-32
ERBIN	0.683	Down	1.5955e-06
STAM2	0.679	Down	0.00082122
SCML2	0.678	Down	1.1148e-09
RABGAP1	0.677	Down	3.4544e-09
FADS1	0.675	Down	5.8134e-05
USP11	0.674	Down	0.0051359
UHRF1	0.673	Down	3.1971e-10
ATXN10	0.673	Down	1e-32
CCNT1	0.671	Down	3.5513e-07
TGFBR1	0.669	Down	0.00078038
ADA	0.668	Down	2.2862e-05
SYNPO	0.662	Down	0.0182416
GGA3	0.657	Down	0.00086046
DTX3L	0.656	Down	0.00046315
ARMT1	0.654	Down	4.2762e-07
CLU	0.651	Down	2.1229e-05
ADIRF	0.651	Down	4.913e-09
S100P	0.649	Down	0.00016249
ITPR1	0.648	Down	8.7644e-07
STAU1	0.646	Down	0.00073875
DENND5B	0.643	Down	0.0039599
MAP2K6	0.642	Down	2.9787e-06
SETX	0.639	Down	0.0046198
AQR	0.635	Down	0.0083962
RAB23	0.631	Down	0.0123964
PLIN4	0.627	Down	0.0094759
LIMCH1	0.627	Down	8.8832e-07
HSPG2	0.626	Down	0.00060255
DDB2	0.624	Down	4.2528e-10
RRM2B	0.623	Down	0.000120239
VLDLR	0.618	Down	1.51877e-05
FAM173A	0.615	Down	0.0108627
CC2D1A	0.586	Down	0.000122955
YOD1	0.583	Down	1.89593e-05
TMF1	0.575	Down	0.0056411
GLT8D1	0.575	Down	0.043578
XAB2	0.575	Down	0.000196372
LAMB2	0.574	Down	3.9813e-08
PPP2R1B	0.559	Down	3.1608e-08
TMOD1	0.538	Down	0.028803
AGFG2	0.472	Down	0.00039727
FNDC3A	0.419	Down	0.0049962
FSTL3	0.372	Down	0.0032049
