# Supplementary material for: XAB2 depletion induces intron retention in POLR2A to impair global transcription and promote cellular senescence
Source: Nucleic Acids Res. 2019 Jun 19;47(15):8239–54. doi: 10.1093/nar/gkz532 (PMC6735682; doi:10.1093/nar/gkz532)
Supplement: gkz532_Supplemental_Files [file gkz532_supplemental_files.zip › TableS8.xlsx]

## Sheet: Sheet1
Table S8 Proteins associated with XAB2
Gene Symbol	X: -ATP/-RNase		X: -ATP/+RNase		X: +ATP/-RNase		X: +ATP/+RNase		C: +ATP/+RNase
	Unique	Total	Unique	Total	Unique	Total	Unique	Total	Unique	Total
AQR	35	50	23	28	33	44	30	40
XAB2	26	27	24	26	24	28	23	29
CDC5L	14	16	7	8	17	18	14	15
PRPF8	16	16			17	17	12	12
ZNF830	11	17	13	23	12	17	11	18
CRNKL1	12	12	3	3	14	16	11	11
SNW1	6	6	4	4	8	9	9	9
PPIE	8	10	6	11	12	14	8	13
PLRG1	7	8	2	2	6	8	7	9
ISY1;RAB43	6	6	6	9	4	5	7	10
RAB43;ISY1	2	2			2	2	2	3
CCDC12	6	6	4	4	4	5	7	8
PRPF19	7	9	4	4	6	6	6	6
EFTUD2	4	4	1	1	5	6	4	4	1	1
SNRPD2	5	8	1	3	7	12	4	5	1	1
RPS9	7	7	1	1	5	5	4	4
DDX1	3	3			3	3	4	4
SNRNP200	7	8			6	8	4	4
SNRNP200	4	4			6	6	3	3
SNRPB	7	12	1	1	6	8	2	2	2	2
ELAVL1	6	6	1	1	9	11	2	2	2	2
SFRS1	12	22	1	1	11	19	1	1
PABPC1	14	15			15	15
SNRPA	6	6			2	3
PABPC4	8	8			10	10
TCOF1	4	4			8	8
GEMIN5	14	14			10	15
LARP7	8	8			6	7
LARP1	6	6			5	5
MVP	3	3	1	1	5	6	3	3	1	1
SNX9	7	7	3	3	7	8	3	4	1	2
SFRS7	5	5	2	3	4	4	3	3	1	1
SAFB2	2	3	3	4	2	2	3	4	1	1
HSPA9	3	3	2	3	2	2	3	3
DDX21	2	2	1	1	1	1	3	3
EEF2	7	7			1	1	3	3	1	1
TIA1	4	4	2	2	4	4	3	3
ANXA2P2	5	7					3	3
ENO1	4	4					3	3
KHDRBS3	2	2			2	2	2	2
SFRS6	2	2			3	3	2	2
RPS25	4	5	1	1	4	4	2	2	1	1
SF3A1	5	5			4	5	2	2	1	1
RPL23A	2	2	1	1	1	1	2	2
PDCD6	2	2					2	2
FAM120A	2	2			2	2	2	2
SF3B3	4	5			2	2	2	2	1	1
XRCC6	4	4			3	3	2	3
PRDX1	8	8			1	1	1	1
S100A8	2	3					1	1
SFRS3	3	4			5	6	1	1	1	1
SFRS5	4	5			4	5	1	1
SNRPG	2	2	1	1	1	1	1	1
MYH9	11	11					1	1
RPS6	3	3			4	4	1	1
DSG1	6	8					1	1
SF3B3	2	4					1	1
SRP72	4	5	1	1	3	4	1	1
RPS13	6	6	1	1	2	2	1	1	1	1
RPS16	7	7	1	1	7	7	1	1	1	1
DKC1	3	3			2	2	1	1
TGM3	7	9					1	1
HSP90AB1	6	6	1	1	1	1	1	1	1	2
DDX17	2	2					1	1
EEF1G	3	4			1	1
RBM4	3	3			2	3			1	1
DDX20	2	2			4	4
RPS7P4	2	2			3	3
RPLP2	2	3
RPLP0	5	5
ACTA2	2	2			1	1
EIF4A3	2	2			1	1
IQGAP1	3	4
P4HB	8	8
EPPK1	2	2
CAPN1	3	3
IVL	7	7
ACTN4	6	7
SFN	6	6
RPS12	2	2			1	1
PLEC1	5	5
RAB7A	2	2
CTNNB1	2	2
RDX	3	4
YWHAQ	2	3
HIST1H2BL	2	2			2	2
RAB11B	2	2
CANX	2	2
CDKN2AIP	3	4			5	5
YWHAZ	5	5
MEPCE	4	4			2	2
CALML5	4	4
AHNAK	6	6
CSTB	2	3
EVPL	8	8
CLTC	8	8			4	4			1	1
VDAC2	2	2
RPL12	3	3
PDIA3	2	2
EIF4A1;SNORA67	6	6
HSPB1	10	11	1	1
DSC2	2	2
FASN	3	3
S100A9	5	6
CCT6A	3	3
RPS24	2	2
HSP90AA2	2	2			2	2
DSG3	4	4
DSC3	3	3
MYL12B	2	3
PKP1	12	13
TRIM29	3	3
AKR1B10	4	4
RBM17	4	4			1	1			1	1
LENG8	4	4			5	5
RPS19	3	3			3	3
G6PD	3	3
TJP1	2	2			3	3
TXN	2	2
VDAC1	2	2
PFN1	2	2
PLS3	2	2
CALML3	4	4
RRP9	3	3			4	5
ANXA1	11	11
LGALS7;LGALS7B	3	5
PGD	4	4
GSTP1	2	3
SRRT	2	2			1	1
PKM2	7	7
CBR3	2	2
CBR1	5	6
ALDH3A1	8	8
CRNN	4	4
RPL7A	2	3
CDK9	3	3			1	1			1	1
GAR1	2	2	2	2	1	1
ATP5B	2	2
TGM1	5	5
MYL6;MYL6B	2	2
TPI1;RCTPI1	2	2
EIF3B	2	2
RPSAP12	3	3
RPL10A	2	2
ANXA2	4	4
A2ML1	3	3
ATP5A1	4	5
MOV10	4	4			4	5
TOE1	4	4			2	2
RNH1	2	2
TAGLN2	4	4
GNB2L1	5	5
TKT	3	3
SERPINB5	4	4
EZR	3	3
ZFR	5	5			4	6
SERPINB5	2	2
